# Supplementary material for: Spatially Resolved Proteomic and Transcriptomic Profiling of Anaplastic Lymphoma Kinase-Rearranged Pulmonary Adenocarcinomas Reveals Key Players in Inter- and Intratumoral Heterogeneity
Source: Int J Mol Sci. 2023 Jul 12;24(14):11369. doi: 10.3390/ijms241411369 (PMC10380216; doi:10.3390/ijms241411369)
Supplement: Supplementary file 1 [file ijms-24-11369-s001.zip]

Archive with 6 entries (6 files):
- Szeitz et al_IJMS_2023 - Supporting Information.pdf
- Szeitz et al_IJMS_2023 - TableS1.xlsx
- Szeitz et al_IJMS_2023 - TableS2.xlsx
- Szeitz et al_IJMS_2023 - TableS3.xlsx
- Szeitz et al_IJMS_2023 - TableS4.xlsx
- Szeitz et al_IJMS_2023 - TableS5.xlsx
