# Supplementary material for: Spatially Resolved Proteomic and Transcriptomic Profiling of Anaplastic Lymphoma Kinase-Rearranged Pulmonary Adenocarcinomas Reveals Key Players in Inter- and Intratumoral Heterogeneity
Source: Int J Mol Sci. 2023 Jul 12;24(14):11369. doi: 10.3390/ijms241411369 (PMC10380216; doi:10.3390/ijms241411369)
Supplement: Supplementary file 1 [file ijms-24-11369-s001.zip › Szeitz et al_IJMS_2023 - TableS1.xlsx]

## Sheet: README
Table S1. Individual ROI annotations and normalized protein / gene expression tables.
pROI_LFQ_table
A table containing pROI annotations and corresponding normalized LFQ intensities of proteins.
Column/row	Description
id	Unique pROI IDs / unique protein group accession numbers.
Gene_names	Gene names for the protein groups.
Canonical_accession	Canonical accession numbers for the protein groups.
Gene	One chosen gene name for the protein groups with multiple gene names available.
Case	The case (patient) number.
TIL	TIL %.
Mucin	Mucin score.
Stroma	Stroma score.
Pathology	The morphology for tumor pROIs or indicating "normal" for pROIs taken from NAT.
Pathology_detailed	A more detailed description of the morphology.
Immune_score_avr	Average immune score observed for tROIs within the pROI.
OS_years	Overall survival in years.
Status	"1" for patients who died of lung cancer; "0" for patients who have not died of lung cancer until the last follow-up.
Type	Whether the pROI is tumor or NAT.
Drug	Administered drug (xalkori or alectinib).
pROI_iBAQ_table
A table containing pROI annotations and corresponding normalized iBAQ intensities of proteins.
Column/row	Description
Column and row descriptors are the same as for sheet "pROI_LFQ_table".
tROI_table
A table containing tROI annotations and corresponding normalized gene counts.
Column/row	Description
id	Unique tROI IDs / unique gene IDs.
HUGO_symbol	Gene names for the rows.
Target_group	Gene annotation provided by NanoString.
Gene	One chosen gene name for the rows where multiple gene names were available.
Case	The case (patient) number.
Immune_score	Immune score.
Immune_score_detailed	A more detailed description of the immune score.
Pathology	The morphology for tumor tROIs or indicating normal for tROIs taken from NAT.
Pathology_detailed	A more detailed description of the morphology.
ROI_coord_X	tROI coordinates (x-axis) as provided by NanoString.
ROI_coord_Y	tROI coordinates (y-axis) as provided by NanoString.
AOI_nuclei_count	tROI nuclei counts as provided by NanoString.
OS_years	Overall survival in years.
Status	"1" for patients who have died of lung cancer; "0" for patients who have not died of lung cancer until the last follow-up.
Type	Whether the tROI is tumor or NAT.
Drug	Administered drug (xalkori or alectinib)
tROI_table_log2
A table containing tROI annotations and corresponding normalized and log2-transformed gene counts.
Column/row	Description
Column and row descriptors are the same as for sheet "tROI_table".

## Sheet: pROI_LFQ_table
#1.3
2318	23	3	11
id	Gene_names	Canonical_accession	Gene	Case1_P01	Case1_P02	Case2_P03	Case2_P04	Case3_P05	Case3_P06	Case3_P07	Case3_P08	Case3_P09	Case3_P23	Case4_P10	Case4_P11	Case4_P12	Case5_P13	Case5_P14	Case5_P15	Case5_P16	Case6_P17	Case6_P18	Case6_P19	Case7_P20	Case7_P21	Case7_P22
Case				Case1	Case1	Case2	Case2	Case3	Case3	Case3	Case3	Case3	Case3	Case4	Case4	Case4	Case5	Case5	Case5	Case5	Case6	Case6	Case6	Case7	Case7	Case7
TIL				30	20	25				30	10	5		20	40	10	10	10	10	5	25	35	25	30	30
Mucin				3	3	2				2	2	2		3	3	3	0	0	0	0	0	0	0	1	0
Stroma				3	3	2				1	1	3		2	3	2	2	2	3	0	1	1	1	3	3
Pathology				tubular	tubular	solid	normal	normal	normal	tubular	papillary	papillary	normal	papillary	papillary	papillary	solid	solid	solid	solid	solid	solid	solid	solid	solid	normal
Pathology_detailed				tubular	tubular (plus connective tissue)	solid	normal (lung)	normal (lung)	normal (lung)	tubular	papillary	papillary	normal (fat)	papillary	papillary	papillary (with norm.)	solid	solid (plus connective tissue)	solid (plus connective tissue)	solid	solid	solid	solid	solid	solid	normal (lung)
Immune_score_avr				2.375000		2.400000	0.000000	0.000000		2.500000	3.000000	2.000000		1.200000	2.333333	1.000000	1.800000			2.400000	2.000000	1.750000	1.400000	1.500000	1.250000	0.000000
OS_years				2.23	2.23	6.61	6.61	4.08	4.08	4.08	4.08	4.08	4.08	13.78	13.78	13.78	7.32	7.32	7.32	7.32	4.92	4.92	4.92	6.72	6.72	6.72
Status				1	1	0	0	1	1	1	1	1	1	0	0	0	0	0	0	0	0	0	0	0	0	0
Type				tumor	tumor	tumor	NAT	NAT	NAT	tumor	tumor	tumor	NAT	tumor	tumor	tumor	tumor	tumor	tumor	tumor	tumor	tumor	tumor	tumor	tumor	NAT
Drug				xalkori	xalkori	xalkori	xalkori	xalkori	xalkori	xalkori	xalkori	xalkori	xalkori	xalkori	xalkori	xalkori	xalkori	xalkori	xalkori	xalkori	alectinib	alectinib	alectinib	alectinib	alectinib	alectinib
A0A075B6P5;A0A087WW87	IGKV2D-28;IGKV2-40	A0A075B6P5	IGKV2D-28		20.3832148972081	23.2457720295133	22.2396381498662	21.975717846931	22.6212479249636	22.4830845869522	23.2094343265591	22.5207088308344	21.4718934753549	21.29445921199	21.1347697256408	21.38469101592	20.8937844105989	21.95461096199	21.9598548124033	20.9153921676471	20.1232575450581	20.1645976267694	19.9093540345011	20.5802180765315	20.3954002488638	20.9773609878383
A0A075B6R9	IGKV2D-24	A0A075B6R9	IGKV2D-24	19.8442797426681		21.6926410401128	21.8732383229807	20.6775372839884	21.2812735310327		20.9781294750819		20.8701931147904	18.9304717042315		18.9625402117363	20.065395096623			19.8036487058335					19.2240911990312	20.2864720304598
A0A0A0MS15	IGHV3-49	A0A0A0MS15	IGHV3-49
A0A0B4J1U7	IGHV6-1	A0A0B4J1U7	IGHV6-1	20.1222466349417		22.0150542790716	20.8068768293555	22.0045318408794	22.5996649956722	22.5976434119449	21.4775369384295	22.642380512111	22.2219634819837				20.9709175602742		20.7783627287975	20.6340488121077		19.6900593741654			20.3357087355881
A0A0B4J1V6	IGHV3-73	A0A0B4J1V6	IGHV3-73
A0A0B4J1X5	IGHV3-74	A0A0B4J1X5	IGHV3-74	21.0611153692458	20.3339633198248	22.807977463193	21.9080055294981	21.3035176734628	21.6030884067683	21.2333317867903	21.3647416933685	21.3679436515687	21.4592394855883	20.8680840212625		20.8643100967476	21.659793863084	21.720421297192	21.6722371334646	20.8630247102369	20.3194824937101		20.1487992855448	19.8580994092186	19.9941047892196	20.7294116363897
A0A0B4J2D5		A0A0B4J2D5					19.6511112695305			20.0094951480092				20.9746330479891		20.8568844441142					20.3806808888736	20.4537247812156
A0A0C4DH25	IGKV3D-20	A0A0C4DH25	IGKV3D-20
A0A0C4DH31	IGHV1-18	A0A0C4DH31	IGHV1-18	18.4063212828037	18.5308101790946	19.7373067674015		20.166192510688	20.7769984021753	20.3994740383856	20.4240883572937	20.2879377830404	20.4244984759919	18.2938308409328		17.9362928654412	19.0310657704944	19.3661941283896	19.8705694143937	19.2049292900985		17.1592603635345		18.1493700455041	17.9688804999661	18.9916436303313
A0A0C4DH33	IGHV1-24	A0A0C4DH33	IGHV1-24			19.5304101474575			16.7811035304394												15.4787696194758					17.8205280236576
A0A0C4DH38	IGHV5-51	A0A0C4DH38	IGHV5-51			20.7394180449058		20.7164075368819	21.209077297469	20.4406056116771	20.6917469263786	20.5568390586989						20.6642285136592	20.3897405589168							20.7725755438718
A0A0C4DH73	IGKV1-12	A0A0C4DH73	IGKV1-12
A0AV96	RBM47	A0AV96	RBM47	18.6183783323585	18.2841011259971	18.5374990118976			17.8074429744877	18.3926779843894	18.1994039614218	18.6994097830703		18.7974082214828	18.3623890658439	18.1350579225727	18.0990806503627				19.3738804576575	19.3629026937047	19.0355025603804	18.9213179583005	18.5007485344667	17.9560584679807
A0AVT1	UBA6	A0AVT1	UBA6								19.1511553138975	18.5075391609754		18.9162526988122	19.3002140117625	18.9383620698386	19.0635794091972		18.85355323331	19.3406716166469	19.5024589022318	19.3358831610795	19.3063688063402	19.1601964267353	19.1382367964712	18.6385278330917
A0FGR8	ESYT2	A0FGR8	ESYT2	18.379031393477		18.7359195605245	17.7905521378054			18.8660775224534	18.9933309446167	18.6013935866813	18.2785311302203	18.3386058239059	18.4061966995327	18.5264992391366	18.4813658644075	18.5930992860271		17.96561520893	18.5787633290618	18.3789890739147	18.7799180915712	18.4465341018466	18.2032810825261
A0MZ66	KIAA1598	A0MZ66	KIAA1598							19.3323687832538	19.2111943780991				18.288613782291						19.9104670669703	19.5388065476364	19.726304652439		19.2220637496238
A5YKK6	CNOT1	A5YKK6	CNOT1	19.4951757937592	18.8866134932255	18.7531318546099		18.9990420826525		18.9841235787583	18.9934138763952				18.9383046319949	19.5494312293374			19.6051430834208		19.6090813217656					19.6589750062461
A6NMZ7	COL6A6	A6NMZ7	COL6A6	20.9633166321885	17.3628171017589	20.7774800765577	22.366343560783	21.3305208491989	21.5664870463721	18.906773184008		19.8904483552166	23.0015799990256	18.38422725562	18.6110103841215	18.5933911227917	16.9863753794353	19.1271681447741	17.120399895989	17.7489789880382	16.1046601749	18.2968803684214	18.7033696537084	16.2195845061385	15.851090192978	22.0306617485433
A8K2U0	A2ML1	A8K2U0	A2ML1
B0I1T2	MYO1G	B0I1T2	MYO1G	19.5617689920566								19.4428341819067									19.168299958849				20.3545550198909	19.0583564528218
B1AJZ9	FHAD1	B1AJZ9	FHAD1
Q99613;B5ME19	EIF3C;EIF3CL	Q99613	EIF3C	20.1389616997825	19.6404179464294	19.8091086683883	19.8552121946699	19.9345950522141	19.3397369400323	19.8614807331915	19.7986584797155	20.0501940828684	19.5764954185176	19.1934242928471	19.2911796945492	18.965023287778	20.3321064989079	19.7258554971666	20.1178155554695	20.5029055961303	20.3960277349372	20.4724885647519	20.4168923431681	20.0605217897102	20.2787806549098	19.5533180502436
B9A064;P0CG04	IGLL5;IGLC1	B9A064	IGLL5	23.0871721005767	22.8819249976243	25.8167768448696	23.7981798695952	22.5204210974787	23.5276688532343	23.3135440478815	23.2898241560293	23.1704318408199	22.7286438204224	22.5177808642481	22.7839270362732	23.3611845335259	22.1034158828975	23.173881440204	23.8805431236039	22.7117736649073	21.8118622708347	22.2868386082391	21.6525911769256	22.9215249934015	22.8484846433348	23.2346771207052
E9PAV3	NACA	E9PAV3	NACA	20.1321984673072	19.7925551967728	20.0435346589277	19.4548093331685	19.5879825631857	19.691917276484	19.9035700344249	19.6029525320567	20.1763338768935	19.4635962124847	20.1679081084925	20.0685473812877	20.0644743813357	20.2573003604467	18.9350268890966	20.0819982675184	20.5737618163728	19.7199870121072	19.8822310716915	19.5118491492988	20.1288049242429	20.0063479958208	19.3740927935581
O00115	DNASE2	O00115	DNASE2
O00148	DDX39A	O00148	DDX39A										19.2651296960346							20.8436052064173
O00151	PDLIM1	O00151	PDLIM1	21.4075354062244	21.6421380923582	21.6623171987404	21.6174190369694	22.1556706014258	21.9101303187999	21.1164835734066	20.8494967326313	21.0603898499743	21.2357291163255	21.0935852019193	21.1021346261162	21.0528492691169	21.443491964839	21.3214657314393	20.8041215655693	21.7034963930494	21.4739752152192	21.7708832327793	21.3778777411796	21.2656791371689	21.1977854140555	21.7397064561899
O00159	MYO1C	O00159	MYO1C	21.2122280017794	20.8776256402217	21.9303778546781	22.7457498124946	23.0218800407002	22.6631428499256	20.8396897397303	20.4644340724305	20.9515550811027	22.7623106600851	20.3556306947401	20.5722820341638	20.3068582778596	21.0428670227267	21.2439433160993	21.1223098375808	21.0099051404454	19.755725413053	20.2188044345769	19.720621692378	20.3965504315991	20.595778318536	22.4939697575968
O00160	MYO1F	O00160	MYO1F	19.9290560934646	19.8996076968533					20.2406283118258	20.1030316253268	20.076398090163				19.0407017567849			19.4764297887521	19.9626814101744		19.1427053963065	18.6060292208844		19.5060867150591
O00170	AIP	O00170	AIP					19.4405447842389		19.18177829074			18.8485495911352				19.835547756043									19.1689854409787
O00193	SMAP	O00193	SMAP		18.7225740880677																19.2781227239781	19.1053867955524	18.9133627831502			18.5858574501063
O00231	PSMD11	O00231	PSMD11	19.2548118024769		19.2147554761262	18.3554801485344		19.0292332974674				19.0628156116351			19.2501457231203	18.7269033086958	18.2188753676053			19.6289865632416	19.4684768833186		19.20791038632		18.8062789905933
O00232	PSMD12	O00232	PSMD12		17.7614992911638		17.9938560987186			17.8255675224236	18.079318104254		18.1209060870194		18.0910427572001	18.096818082826	18.5409831438905				18.7235742926563	18.5995787387291	18.4961125834077			17.8663492420212
O00233	PSMD9	O00233	PSMD9							19.5337023438971	19.6404709045901						19.4589592456838				19.5726151175209	19.7966005168573			19.8009978233641	18.4587590409901
O00244	ATOX1	O00244	ATOX1
O00264	PGRMC1	O00264	PGRMC1	20.9970719497421	20.3635658591649	20.5464197317463	20.5635575264996	20.4699080693567	21.0291119487193	21.2451046726047	21.1926179044277	21.2477143116175	20.7174120243313	20.9404856640602	20.3939350524686	20.3813148083452	21.1696828295455	20.5203731363397	20.6339601536322	20.8264057300821	23.1824998338197	22.7346715865283	23.2039650783617	20.9301973576066	21.0525839702855	20.7270030605915
O00273	DFFA	O00273	DFFA									19.527969457944	18.3722019044857	18.5565210227948	19.7219402663157		19.4177371632203		19.2342327143533	20.0753537940328			19.5989793375515			19.3650622091711
O00291	HIP1	O00291	HIP1	18.4197133453101	18.3947306294316	18.6026626232283	18.9582128445965	18.4306567229967	18.7647744231967	18.7233076392275	18.5783210897937	18.8540100184794	18.6600725168507		18.9939666331227	18.9533893862722	19.4708415504898	18.7528706092137	18.7029978207316	18.9715211014753	18.226703818325	18.2590260036183	18.3166792788537	18.2884335467931
O00299	CLIC1	O00299	CLIC1	21.2474825347609	21.1461907699727	21.1534456504012	20.7706413119201	21.4978966554571	21.6145013720414	21.4734798352601	21.5922690524394	21.3870075838872	21.0707760895954	21.213237149297	21.3990567428325	20.9567391450591	21.0053202644063	20.2692225804008	21.517252237289	21.8378434836939	21.732106132616	22.028808532186	21.6541220272089	21.9478865916188	21.8271814142993	21.5263559558986
O00303	EIF3F	O00303	EIF3F	19.1722614610182	18.7836313471821	19.2479460512439	18.7680098196792	19.2764425048199		19.1174097483459	19.4024333711167	19.4486527304788	19.0789013210528	18.8000657018061	18.8319813700303		19.8160649022527	18.6991386252759	19.2762152980159	19.4940625654117	19.7457990419921		19.6238172049976	18.9302117982034	19.3603755941967	19.1569669066649
O00391	QSOX1	O00391	QSOX1	21.0836870737561	21.9454238318312	21.4494489337204	21.6424466195201	20.9252067047558	21.0014769187011	21.2463810858987	21.3957140260154	20.7724144568862	21.2798576526133	21.75837125361	21.3123534197993	21.1896653271413	20.8045942703706	21.9904045494219	20.9643041997301	20.7514819492704	21.7949123800306	21.9733372192758	22.0355361204032	21.8488857447806	21.4444022463728	20.4698087272984
O00422	SAP18	O00422	SAP18	19.6083595140777		19.2841011259971	18.86414381711	19.0881205148454	18.7086663056625	19.314667321151	18.7378018753513	19.7324125718156	18.6973748562565	19.0574047895445	19.1408347623742		20.0085380456393	19.7793410391939	19.8999911491573	20.1811959424639	19.8695908311973	19.8429456956842	19.7857078802227	19.5803653109692	19.5869387177574	18.9798326598337
O00429	DNM1L	O00429	DNM1L	19.3482786249552		18.8244180759538	18.8427309061845	19.346981120559	19.7209556225104		18.6813001884667	18.8306204244113	19.3612113118396	18.6833236280533		19.0586206923626	19.6460207210814			19.5442701981365	18.4441089961471			18.4932221927661	19.203520069894	18.7903294039293
O00468	AGRN	O00468	AGRN	20.5008652148858	20.7702380203174	21.4220360131949	21.8324064023855	21.870945615872	21.7472259671672	20.6097306400592	20.0175370231863	20.9338750367073	21.8312855923265	20.482567708088	21.2209899338388	21.2658507946194	20.4152424880348	19.7380988585837	20.5966884214181	19.9358901752743	21.5936829005338			20.650006917945	19.4871295312656	21.430789418869
O00469	PLOD2	O00469	PLOD2							21.2874305756535	20.6472862585466	20.8419174847051							21.710113595127		21.715234750232	21.9047757234376	21.7385112339019	21.9291500290373	22.0293141909627
O00479	HMGN4	O00479	HMGN4									21.9731269751715			20.972110363187
O00483	NDUFA4	O00483	NDUFA4
O00515	LAD1	O00515	LAD1							20.4872865785277	20.620330813203	19.7280002003899		20.7735416882514					20.4680193995189				19.9949334480826		21.3289882216258	19.4262811369565
O00534	VWA5A	O00534	VWA5A	18.5840963654575	18.530238671366	18.6708291077042	18.1172575412411	19.0587792128595	18.9071547367781	18.8119328069638	18.8032545376278	18.6680262454372	18.7504191302196	19.579334354219		18.8453062720383	18.2770784935755		18.4629175883332	18.7156201995898	18.7574030319017	18.4878164868586	19.0084012648816	18.6018650734317	18.9494904773214	18.182724105622
O00560	SDCBP	O00560	SDCBP	18.2365468051281		17.5782842304015		17.4393276965925		17.3305317906844	17.721740054213	17.6427991412178		17.5463066782082	17.2778503889059	16.8854818975774			17.2412570030743	17.2127623442768	17.4990361365911	17.455070307288	17.458438655681			17.3962368363276
O00567	NOP56	O00567	NOP56	20.1588167531049	18.2416759784202	19.8119484811908	18.9236988832951	18.5778049725865	19.0805937543151	18.7917606649037	19.6309780574025	20.1580770991329	18.5467588392151	20.4395914860618	19.8597683173288	19.4680591864783	20.5505589222355	19.2815678592515	20.5224819195801	21.1879754231184	20.8209642314784	20.1448225200577	20.1394614209655	20.5960514096889	21.1040560848343	19.5858391165501
O00571;O15523	DDX3X;DDX3Y	O00571	DDX3X	19.9317128316153	19.8930437313338	19.6898205710273	19.5144135641011	19.0822062273077	19.4029329408887	20.0198458790046	19.9001091139805	19.8432064685218	19.4258305571641	19.6348642145459	19.6519871377432	18.852303948757	20.4943360695098	20.3256436349499	20.5855457479605	20.9535456920303	20.751318489601	20.8010452032896	20.4119371066714	19.9494904773214	20.155114685277	19.4424697422683
O00592	PODXL	O00592	PODXL
O00629	KPNA4	O00629	KPNA4					18.9804743226132		18.3575863671814	18.6567949309996	18.6791707995991		18.2051441349396						18.767815900367		18.5783210897937	18.7168261583168	18.3991610780371
O00754	MAN2B1	O00754	MAN2B1	17.7407030912193		17.4054074222192			17.8578716811856	18.1907024304394	18.621529651992	18.4150567612072					17.7642884873098		18.2032332803014	17.812528307907	17.6894111022334	17.5835823105649			17.7337700597622
O00757	FBP2	O00757	FBP2
O00764	PDXK	O00764	PDXK	20.4378658347957	20.6074748072187	20.6095503031789	20.7248402238223	20.6693418465831	20.1209820003578	21.1952039728925	21.1766382365159	20.7472259671672	20.5632782141098	21.6031789828005	21.7450111683752	21.0558305241369	21.2510130922565	20.3017328498644	21.2379474800351	21.4344083275801	20.6086482804904	20.657440576587	20.6915765561562	21.1669892919616	21.025669485763	20.6464954277342
O14498	ISLR	O14498	ISLR		20.1730426950256					18.5290568374816					20.1319473673082				18.8046415323333			18.8890523375475		19.4851256786888	19.6118569146101
O14558	HSPB6	O14558	HSPB6	19.9533325436158			20.0442019863094	20.8928955498381	21.0528492691169				20.499503355802			20.184831768584		19.7982945922735								21.0495295220566
O14578	CIT	O14578	CIT	20.4614394784523	20.390790326147			19.5608925462376		21.0165172344672	20.9843322265337	21.0890650723215		21.6930240621469	21.6606644774613		20.2462070960241		19.7359856482497	20.2659080092311	20.9998266310715	21.2211669914644	21.2627004915414	19.0763458933056
O14579	COPE	O14579	COPE	20.3883747185546	20.5372525318627	20.0597299702387	19.445685778475	20.070514067248	19.7714153159172	19.7768699285085	20.3614255204578	19.9244094955099	19.7452574251038	20.6486033473215	20.5109418363916	19.8267315682523	21.1591864379348		21.1576454591285	21.1713942842708	20.5643951393585	20.8478158930142	20.5357348040184			20.0673660815476
O14602	EIF1AY	O14602	EIF1AY												19.2447679754533							19.9565973638157
O14617	AP3D1	O14617	AP3D1					20.0333530934911		20.6625779817449	21.314567755894	21.358048034752					20.7562956965563		21.0667750687548	20.9359620924768	21.182105758374	20.9249168614517	21.1898462709373	21.4544780287871	21.5042157476121
O14641;Q92997	DVL2;DVL3	O14641	DVL2
O14737	PDCD5	O14737	PDCD5							19.5048267447042	19.8166899461465	20.005662922898				19.3806386176701	19.9293306571805	19.839151492407	19.7445513766537	20.3540168815576		19.8614201513892
O14745	SLC9A3R1	O14745	SLC9A3R1	20.2684232084496	19.9204604440336	21.0605217897102	20.2256452185165	19.6221555151571	20.1532600828351	20.4038483697557	20.7704800088071	20.8880713470942	19.5453830758928	20.2258805300553	20.3852178353675	20.1110796195957	20.6630125153589	20.1264120813237	19.9956236337346	20.8624951003882	20.917141861175	21.2100291787676	20.7397476530956	20.3351635199658	20.789231141443	19.9778500725361
O14773	TPP1	O14773	TPP1	21.9063548275079	21.0872530476297	21.48222301927	21.4386781631059	21.7652682902821	21.5216196080573	21.0724126519699	21.8274140382617	21.6065263045826	21.553514929045	21.1885791875302	21.1417703825291	21.2317508793043	22.0511239540195	21.5214279132602	21.7255476618766	21.9567037010545	21.2581059174641	20.834838269276	20.6666574398023	21.066512318667	21.4088314186733	21.6865843053476
O14776	TCERG1	O14776	TCERG1																	20.3703936824998			20.2173850411288
O14791	APOL1	O14791	APOL1		20.2109804324349			19.8528525483651	19.9414889789172	18.8055234715601	19.0897763169499		18.3894885010789	19.7747645430485	19.4594996596234	20.6579638609746			19.3322595039045							21.1997034932491
O14818;Q8TAA3	PSMA7;PSMA8	O14818	PSMA7	20.6309425191029	19.7817278970297	20.4201864039148	20.0605217897102	20.1053356370609	19.9200387670633	20.2114558241653	20.4621387732267	20.196645346794	19.8696962489783	20.5913104965419	20.0516550399967	20.4233703689182	21.0150883181443	19.9094419367123	20.2379474800351	20.8039639628773	20.6377675567539	20.2218750047491	20.2068140591088	20.3213556230598	20.2794609575195	19.7283490365624
O14828	SCAMP3	O14828	SCAMP3	19.6435567713074		19.7157877541515	19.1317213399363	19.2453948657146	18.7811035304394	19.4963466858055	19.2487336876523	20.0830377668273	19.0410494876045	19.2768968111094	19.0475606260236		20.137336409474	19.5093188332816	19.8431757918108	19.9564555686374	19.3654894528377	19.2900098444644	19.3235122169727	19.8331865903896	19.5704301694067	18.8671942646615
O14874	BCKDK	O14874	BCKDK	18.7818719432623	18.616979520445	19.890938126341	17.4241498825312						18.3866287635799			19.5573627297549		19.4743912029726	19.0447623028635		19.6467766616912	19.7419211805497	19.735324634726	18.7848776256333	19.335490674064
O14907	TAX1BP3	O14907	TAX1BP3	20.0019578972156	19.8988995170368	19.2256687513976		19.683152260141		19.9500603183641		19.5989248341845		18.8747172519066	18.8807971889363					18.2807073464013		19.2046427805321	18.9644875307228	19.7734772987513	19.8132801684508	19.5924059370205
O14950;P19105	MYL12B;MYL12A	O14950	MYL12B	22.7404889963058	23.2056214534024	22.7498874269369	22.7834874765194	23.1366013021362	23.3341543275568	22.932019341095	22.7808873405711	22.8879040662514	23.0941975581066	22.6612518453	22.6015930806502	22.6597503185707	22.1078594235797	23.2120498436248	22.6777523259541	22.4729099379424	22.7501533030731	23.0057828341453	22.7138932541945	22.6697959696914	22.8028208281794	22.9506299344176
O14974	PPP1R12A	O14974	PPP1R12A	18.7616940613247	19.6103796662435	18.3938093949388	19.4767659775847	20.1449469600492	19.5114824319381		18.8387669070501	19.0790315787378	19.1124038706662	18.9771792855702	18.932549268552	19.6037675884399	19.8442184342214	19.4227957208347	19.0335144146409	19.5200085795683	18.5142979743426	18.5988158212728	18.5028473395517	19.1160646963611		19.2154666421346
O14976	GAK	O14976	GAK
O14979	HNRNPDL	O14979	HNRNPDL	19.8673451094919	19.926119330739	19.5208718542666	18.8461024782749	19.9066704410185	19.0586735344636	20.0913269073805	19.3755782704613	19.33463991905	19.6354488933952	19.968318045752	19.6151482560383	19.4039315617658	20.5963244491574	19.8276776334163	19.8433751787735	20.1394614209655	20.4166862144292	20.4505064988557	20.0694655017138	20.1029035167229	19.7105676773972	19.7424969458289
O15020	SPTBN2	O15020	SPTBN2							20.1213615071444	20.2843270943648	20.4831584116752	20.8013610297008	21.9850970103135	21.6133776201807	20.4021835213449	20.0361736125535			19.8192809883644		20.573207075899	20.155114685277	19.8655943390471
O15027	SEC16A	O15027	SEC16A		19.0204971228508	19.1814871459852		19.3008396093493	18.8373815502759	19.7282992079873	19.5444211471338	19.4912855183863		19.505699149061	19.3868392315863	19.5601275520502	19.4431782903876	19.4443112440609	19.8322132213833	20.0159050150475	19.7971707082364	19.6996978323956	19.8167836793786	18.6241028942563		18.8464392025245
O15061	SYNM	O15061	SYNM		20.7515636721606		21.8161664903142	21.3972296542656	21.1526413518392			21.4802024721609	21.3004486426491	21.0887416633576	21.5553418074356	21.3276732437146	20.9449236279932			21.1688263402245				21.0426666716039	21.6362635051232	21.538295044337
O15127	SCAMP2	O15127	SCAMP2	19.5278358635835					19.3786928022141		19.5849221415612	19.8977922896721		20.1664377210296	20.1900271920421	20.1029035167229	20.0203886026228	19.9520529913893	20.0632897404801				20.1394614209655		19.8521667662534
O15143	ARPC1B	O15143	ARPC1B	21.6556075850914	21.4315037253828	20.4111095766905		21.5940019648855	21.5629057134517	21.6180018625505	21.7275432635308	21.5826547125106	21.2594858267428	21.2234667653709	21.697866893309	21.2882194878898	21.5448644684968	20.9386205118407	21.3002251855271	21.717495700058	21.4125057583118	21.7829678240878	21.4003603908717	21.3793593280014	21.4997952909905	21.1071889743193
O15144	ARPC2	O15144	ARPC2	19.8363801868501	19.8827684105227	19.5526615934635	20.0790055281417	19.1399359958151	19.4357923249604	19.807820281187	19.9640926350164	19.7535073120072	20.4398957986045	20.1308168761644	20.1735307515394	20.4279797857997	20.5302196172088	20.0606537173808	20.533645317748	20.76773509296	19.9244819872839	19.9818961228826	19.9281742460843	19.6688919075021	19.6520396729303	19.5052920926772
O15145	ARPC3	O15145	ARPC3	21.4126608062305	21.4265473225208	21.3676770929809	21.0434011564022	21.3282212968442	21.1431415287745	21.5890713862306	21.5469377804714	21.4634365649297	20.76773509296	21.3473813088603	21.6090993623316	21.3365261728817	21.641520840024	21.4112130439004	21.4816319324889	21.8934881845231	21.2293469244827	21.2608070024415	21.1694381701917	21.063882182501	21.0554995776438	21.1671118346476
O15160	POLR1C	O15160	POLR1C
O15173	PGRMC2	O15173	PGRMC2			20.1270421617114	20.2763970663216	20.2800276314106	20.3021792628148		19.7182652891185	20.3570278740895	18.8708101946406	20.2940104034498	19.1116909634433	20.1709666108907	19.4617392177188	19.927407612949	19.394751559744	20.5712638027238	20.3706065321669	19.7612070866109	20.8375355445165		20.0094951480092	19.7295444063553
O15230	LAMA5	O15230	LAMA5	20.0504598215026	17.4431378112966	21.4169953964944	22.4348155234735	22.4896647353759	22.4075354062244	19.9303128783338	19.1614025597852	20.7805269521166	22.7073355381723	19.0360394270871	19.1872022357863	20.3499204571097	19.8279566816837	19.2962530512524	18.7506154019077	19.744896234182	17.7541437339294	19.0484655876124	17.3383011410583	18.6102174370683	18.4258715247789	22.1405227541027
O15247	CLIC2	O15247	CLIC2			17.6033510615968									18.0439350923967					18.3794968267499	18.2615991275022
O15260	SURF4	O15260	SURF4			20.1528888760812													20.9094712362592		20.383636799548
O15269	SPTLC1	O15269	SPTLC1																		18.9942705590739		19.9749130742013
O15296	ALOX15B	O15296	ALOX15B					17.9701171279114	18.0436681491004	19.2690399058571	20.145693374677	20.3050775848422	18.3003704365934	18.670068374958	19.0393367720886	17.8123402815313	20.5553418074356		19.6047269535709	19.7797417944982		18.4605998770525		18.5091254969496	18.6078720896548
O15327	INPP4B	O15327	INPP4B									16.0890573113554									18.3737742779866	18.3560822391224	18.3812303018409
O15347	HMGB3	O15347	HMGB3	19.7755363386864	19.3660873814886	18.9626531715923	18.6223164075244			20.5749630228041	21.1886999100976	21.000789528255	19.3584237016484	20.106358462372	20.3081923567472	19.7199368938763	19.096071685953	19.2780092572788	18.7124329599672	19.1771859220806	22.3797294870902	22.6894238998925	22.9724084098859	19.8077102435925	20.023234556846
O15355	PPM1G	O15355	PPM1G				18.2059554823879		17.9770115400853			18.119690930038								18.9018332483387	19.0297185904162
O15371	EIF3D	O15371	EIF3D		18.9881243532884	19.3792852847854	18.8111802437312			19.2390204106115	18.9664885536733	19.3824340524663		19.3063465536885		19.7115426303899	18.6234600138492	19.2231721273547	19.631582074594	19.6892233901895	19.7778813490663	19.6949801437942	19.8004133429747	20.1487992855448	19.5071326234932	18.9618057570082
O15372	EIF3H	O15372	EIF3H	20.4379674008516	19.3426476586895		19.9595718477969		19.7243073355586	20.896373797537	20.2298749651307	20.7169935728851	19.4707422726912	20.1486751774076	20.0053888026158		20.5626262748271			20.4856170765753	20.8861371400772	19.7713024661942	20.6778813357496	20.4980427930873	19.967614669481	19.9631049225922
O15400	STX7	O15400	STX7	19.5495064362936		19.2697476409074	19.8245113084407	19.7820479802394	19.7329259186558	19.1568188164327	18.9760326358374	19.4001206080507	19.6289153875816	19.051389521446	19.3658952171607	19.5707081007046	19.8636146179988	19.6437505197642	19.3567485464466	19.3034507824117	18.942491596509	18.9367529451839	18.9056279198629	19.0377828654151	18.7889922780565	19.1796418635326
O15438	ABCC3	O15438	ABCC3								19.6112625940865	19.5352981615925		19.9866253626931	19.9564555686374	19.7815838364134	19.4479065210595	19.7501737530541	19.4407069850419	20.0680224785928	19.7862983474914	20.2299922812552	20.689103924353	18.522098733644	19.3250506698532	19.3854495749938
O15460	P4HA2	O15460	P4HA2		18.5768090819694	18.8066880649301				19.0793701936892	18.8699070614344	18.5725966149072			19.631084667049			19.2277851403231	19.226891932553		19.6614823762079	19.332980594688	19.2287717270023	20.4932612907225	20.6514091243884
O15484	CAPN5	O15484	CAPN5											19.6109202984477						18.0868515056353			17.7366133306946
O15511	ARPC5	O15511	ARPC5	20.7953484731201				20.8872533451935	20.7192517701695	20.5306958956591	21.1991043673929	20.8077416837616		20.1837419825262		20.4826661754833	20.3572427047118		20.0364419460502	20.8271814142993	20.4207004221769			20.1890620172003	20.3371253326679	20.4222413790374
O15533	TAPBP	O15533	TAPBP
O15551	CLDN3	O15551	CLDN3
O43143	DHX15	O43143	DHX15	19.3075032366905		18.6801328482938	17.8698468324473	18.5281412039462	18.2072431559367	18.7786033584437	19.217929307018	19.5344624772379	18.0933143931475	19.0216903069153	18.6239600566986	18.6324343744584	19.2003622444467	18.5842432046475	18.65480382604	19.6735575281291	19.8571579004852	19.6719867262879	19.8977775208984	19.6747819121387	19.8417332501116	18.5728186306107
O43169	CYB5B	O43169	CYB5B	19.448027554215	20.6113526583897	20.1349576866913				20.4087277805108	20.5670908107839			20.8797956132033	20.6364405337805	20.7938414105107	20.8856904161099	20.2905273951565	20.5291712508241	20.9230314592702	20.2480619070995	20.4455645486912	20.4496000619263		19.5765876795533
O43175	PHGDH	O43175	PHGDH	20.1025191226425	19.902981527598	20.1425807628097	19.0643164854134	19.2781681081592	19.2932920192493	18.7999076553963	18.4733807388531	18.7231742940287	19.0669195609083	18.9502312267959	19.7165582545922	19.1471850464014	19.1695482720354	18.5935005463604	19.8060429333946	20.0235053075348	19.9859308577739	19.3804483819256	20.3204744533632	19.0340788966517	19.940772396654	19.4882677367816
O43237	DYNC1LI2	O43237	DYNC1LI2	19.6590969931074	19.3659592747807		17.9859864304724	19.5862607294109	19.3071919132531	19.5467211645434	19.2440943453231	19.2888165203152	18.4541868196918	20.0536448730199	19.9652206218142	19.6539996189461	19.1690588661786	19.3266533108048	18.5992518235047	18.8700275118658	20.1155314041668	20.5164348871698	20.2576456542473	18.8513281451792	18.9710158283747	18.7865057516059
O43242	PSMD3	O43242	PSMD3	19.3502874534635	18.9110817956643	18.8723141614186	18.7191347653058	19.0478534698368	18.6473389651905	19.4034739463334	19.6529149778563	19.5704486998258	19.4341232220561	19.311721711168	19.2210961710217	19.1869363569089	18.9904807247561	19.0248042040092	19.3813993098998	19.4777938338508	19.6842829123713	19.4317383489224	19.7997179768474	19.4963271787232	19.4879145966751	19.1579784499454
O43272	PRODH	O43272	PRODH		18.2191117858483	17.7545352386918				18.2829255196054	19.0050049466979			18.1474831957582							19.7792127739816	20.5746859100765	21.8010452032896		17.4487132170327
O43278	SPINT1	O43278	SPINT1											18.5605940601805	18.6914913634998									19.4023084516395	20.3012862987377
O43290	SART1	O43290	SART1					18.4190137570287		19.0721116638295	18.7043494815236								17.9852082178246	19.0489444552105	18.7682037129293	18.7413945654216	18.5331319809463	18.1695727379707	18.310879002489
O43294	TGFB1I1	O43294	TGFB1I1	18.9282754690685	20.7886737320095	19.318754622908	20.1926780982335	20.1634924426179	19.8766218594857	19.8593588549912	19.5917487725507	19.1768695068932	19.6591318446019	19.489405045025	20.0516550399967	20.1807104726045	18.4745694467266	20.6028619418057	19.9459238623012	18.8416257690662	18.5769566647061	19.2069809452631		19.1538290810838	19.0601523280382	19.7639806432367
O43390	HNRNPR	O43390	HNRNPR	21.4670243687595	20.853918673015	20.8254743581705	20.781087517486	21.1029675724468	20.9474229147039	21.1471229241958	21.2628725037476	21.4295129912019	20.7978831307012	20.7606874656734	20.8954125676866	20.5650462799793	21.6659638780843	21.114896275369	21.2834230084566	21.7586559010815	21.7040876961367	21.6382980243568	21.4125574428029	21.2812735310327	21.4351717256264	20.8133114874718
O43396	TXNL1	O43396	TXNL1	18.6630298939814	18.6432220535838					18.6873620132029	18.6828780291347		18.2619663422776	18.3779730318226	18.3078589526612				18.6637943461995	18.5440059993814	18.5901411091756	18.6183783323585	18.4703252313187	18.6999519458128	19.1562756888227	18.0516550399967
O43399	TPD52L2	O43399	TPD52L2	20.364314228168	20.3076366404579	20.3119655613126	20.1180691269687	20.1181958960071	19.9639515746358	20.5136427907205	20.6583997863567	20.4838472603146	19.5793896027255	20.4823707531333	20.3899505734802	20.5066872366727	21.1000822455217	20.9161943739333	20.6390933602238	20.7778813490663	21.3728395597628	20.9768717372807	21.1796783064222	20.5603888151876	20.6500945957864	20.1521461759151
O43488;Q8NHP1	AKR7A2	O43488	AKR7A2	20.8686869341025	20.675557392515	20.5509346240712	20.3323250725074	21.008879940809	20.9758227841983	20.6721939629141	20.9359620924768	21.0038115994291	20.4903259996979	20.8764270151317	21.0447356260569		20.0430005746862		20.047534000911	20.4549297886283	21.0157689309988	21.096419194607	20.6097306400592	20.676504636137	20.3583163782308	20.7955070197481
O43491	EPB41L2	O43491	EPB41L2	21.7667246182938	20.7901066356607	21.7866812241093	22.0462021183931	22.6374580272204	21.7674118180629	20.7323131932609	21.1510933624196	21.1184494006714	21.9937593741675	21.0819332739362	21.4372562882585	21.6048536144928	21.2525152978814	21.545807252416	21.2736112264773	21.7580458734297	20.6450004523973	20.7539316244813	20.7439435698901	20.934019068559	20.867179179311	21.8672923155953
O43493	TGOLN2	O43493	TGOLN2							18.6430106128974		18.1174097483459		18.2141388485575		18.8051140668241		18.6649402655634			19.0229095889336	19.028181269064	19.1821421390788	18.5416260308511	18.794872728667
O43504	LAMTOR5	O43504	LAMTOR5
O43516	WIPF1	O43516	WIPF1		18.5692993635294			18.848610715806		18.4379470882125	18.3113225947321	18.1323491063315			18.6487086624973	18.4253388550237	18.6643500571374	18.7580214669576		19.5469095280643	17.8816636634979	17.8991208605744		18.0336488351541	18.3280349821387	18.6288442084099
O43583	DENR	O43583	DENR								18.226797878505										16.1317765943418	18.3249628024409	18.4276320326032	18.4799460053172
O43598	DNPH1	O43598	DNPH1	18.9536167345043	19.3167234662085						19.7838071696215			19.2109804324349					18.8347611301212	19.4865797311808	19.3557597218426		19.0643954355346	19.7623755498904	19.9379025030462
O43633	CHMP2A	O43633	CHMP2A							19.5406615929482		19.1605657582436	18.6219946048447	19.4168511197764		19.4718141115525	19.2623334636081	19.2191117858483		19.8906264730456	19.1663886822953	19.6135305018702	18.8297536991906	19.6547339127818
O43670	ZNF207	O43670	ZNF207																		20.6295202687934	19.7485695943837
O43678	NDUFA2	O43678	NDUFA2					19.1200454565633	20.7931269888962	20.2444660422214	19.7128191585152			18.497711526539	19.5887146355823				19.5813035774456	20.6924282061461	19.0331648626811	19.2377141286329		19.5313433821253		18.7741693353182
O43681	ASNA1	O43681	ASNA1	19.9459238623012	19.8694100970784	19.7246237617037	19.1972934955291	19.6600028584546		19.8844090402367	20.2078865619764	20.0711690339097	18.9595152482151	20.1252772427066	20.1768208214736	19.968318045752	19.0421456284342	19.5425331485383	19.79639455902	20.5139318789974	20.4384751239049	20.5182612661842	20.4865011712046	20.1335787366406	20.3748569441413	19.1567200811654
O43707	ACTN4	O43707	ACTN4	22.5971432576528	22.8058934105223	22.3760766235413	22.5426464981559	22.9368427873845	23.0344450198555	22.5087194062986	22.3807601440421	22.4272125716425	22.713368893317	22.5379634175303	22.4215481521244	22.4473567009963	22.0829078703665	22.5533977425189	22.3333901448495	22.2064563809018	22.3299736690964	22.7718102204477	22.7433683817699	21.9693373326078	22.1078594235797	22.6413223813895
O43719	HTATSF1	O43719	HTATSF1							17.8968172261684	17.8292272190101	17.8644159010849			17.3486244291373		17.1824331516952			16.8527001805093	18.902952095954	18.823205505026	18.2420948321262	17.7374058025854	17.6262081072042
O43765	SGTA	O43765	SGTA								18.1047215936207	18.171724117133								19.5414747891022
O43768	ENSA	O43768	ENSA						18.6227811069308	19.1207795559112	19.3641645854203	18.8112116083715			18.67703826315		18.1026216377453			18.3281226626444	19.070985673215	19.1508827074936	18.4172839066525	19.5040314278484	19.3028932363421	18.1916665088213
O43776	NARS	O43776	NARS	19.3311881280056		19.6013935866813	19.2636634958478	19.4536845969629		20.0179447369211	19.7694310987454	19.8354398131706	18.9454381208215	19.8294130574836	19.1696461332873	19.2225119197607	19.5200853360181	19.0668670199814	19.8437738700493	20.4137973154346	19.5958693546642	20.0400595719164	19.065395096623	19.8890671959105	19.9279573157718	19.0791357764188
O43795	MYO1B	O43795	MYO1B	18.8334336906798	19.7652601954633	20.1867671357439	20.0092217549743	20.7546657166734	19.9828710580248		19.2822015930816	19.7735899784905	20.209077297469	19.2313993311465	19.166560310573		19.6306048615878	19.4423887431783	19.6450884350191	19.3329587487467	19.2466246364768		19.6140699548464	19.0677074452821	18.955122012311	19.9786881178927
O43809	NUDT21	O43809	NUDT21	23.2896834670594	23.1181958960071	22.9655553231897	22.1916845791394	22.7838671041923	22.6509710812574	23.7775603399887	22.8499548037705	23.4331350991497	22.3135440478815	22.9528528445122	23.3398728318085	22.5062756157397	22.2892331701369	22.8627031845872	23.4124799153719	23.8403814770637	23.6397558053449	23.8088220232008	23.4488442625338	23.5796888287057	23.4421507820483	22.5877903326106
O43823	AKAP8	O43823	AKAP8
O43852	CALU	O43852	CALU	20.6643153314742	20.9423484080774	20.9246269599053	20.7310703833858	17.1449967330406	19.9788277448022	21.1405851611554	20.9626814101744	20.4635363467219	20.3421267674668	21.2113369909178	20.9781993172643	20.9986565341253	21.4459686083608	21.4582884505715	21.5779155846755	21.6663107006212	20.6850019572511	21.2798009885634	20.9955546300258	21.3525629046105	21.3275087871695	20.2385306934646
O43865	AHCYL1	O43865	AHCYL1			20.428082050201				19.8227233026541	19.4281638565031							18.97877189566		19.5159923633319	19.6525474144685		19.6975784781487	19.079318104254	20.0801773395294
O43866	CD5L	O43866	CD5L				19.9899543403245		20.1900271920421	18.0100144520866
O43914	TYROBP	O43914	TYROBP
O60216	RAD21	O60216	RAD21	18.841932836526		18.3569419328826				18.1205011484044	17.698596156745	18.4996201369664	17.478011171176	18.3783117920334			19.1273193099288			19.0670246370221	18.5620858732968		18.5871402204331		18.2105286651482
O60218	AKR1B10	O60218	AKR1B10														20.6831179841158	17.7249401184624	20.6244420767882	20.8456738064426		18.1857271986162		19.0553406963573	20.7662797851289
O60234	GMFG	O60234	GMFG
O60264	SMARCA5	O60264	SMARCA5									19.2050486522934					19.5500139807284	19.4661282539325		19.6580161789758	19.5569325853295	19.6561315346308	19.3138041938908	19.4672831427839	19.6760397033482	19.3124974549694
O60271	SPAG9	O60271	SPAG9	18.6530199787691	19.0831416755758			19.1473092827882	19.0727920692741	18.8391053475769		18.7725272196647		18.7047209663382			18.7275349542482		18.7884825706152	19.5530367481985	18.626742841408	18.9147646773424	18.7206717868256	18.2696106870232	18.6560966105809
O60437	PPL	O60437	PPL	20.7295775969376	20.8692142762292	21.0051146302393	21.1936408577226	21.5381529278968	21.2278791300323	20.9508434824689	21.009631825101	21.1428300190371	21.130942530046	21.2573003604467	21.0128400148701	21.0911331746919	19.9564555686374	18.3629454877734	19.6766423652308	19.2561487838842	20.8608293454588	21.4660784534513	21.5286944686918	20.195444301902	20.196405217792	21.2469029296586
O60493	SNX3	O60493	SNX3	19.8290723353271	19.2635488861797	19.4731627027948	19.1445487142882	19.8017557155132	19.6774168464853	19.226139328426	19.753654203525	19.5023617765584	19.2367336403718	18.8987076584977	18.9185546474991	18.7982945922735	19.8192497986672	19.4107370332813	19.6752644822509	20.0536448730199	19.8177050652654	19.7252730506497	19.6322035929581	19.5403210491109	19.6311024345576	19.6664320688143
O60496	DOK2	O60496	DOK2		17.8266229637056			17.8844090402367		17.7341009607111				17.1339047892577			17.9927502886458			18.2667773920823					17.0828559085072
O60504	SORBS3	O60504	SORBS3	22.7300131525647	24.2255275483529	22.5937740689778	22.6401089850745	22.5422213911622	22.2402789204923		22.5265231182928	23.3581017074408	22.8830817657759	23.4018451141272	23.1622173594676	23.3278650859931	22.0990228448054	24.3505005923114	22.3012583847025	21.7697135726365	23.398587141014	22.0977698219869	23.6551271307963	23.3617200053854	23.1422535486441	22.9969685468029
O60506	SYNCRIP	O60506	SYNCRIP	20.3498124992363	19.7120298599253	20.3382140769962	20.109932651171	19.1646958244001	20.2169115994834	20.4376626812305	20.5628125732572	20.6054867523535	20.2020377096348	20.5020315003502	20.3293715311867	20.2781000313522	20.6522848118453	20.5224819195801	20.9444947437684	21.0402602853966	21.0942942221704	21.4550803438114	20.8435285346111	20.9432788789519	20.6154895501335	20.5667192933568
O60547	GMDS	O60547	GMDS											19.7702218863081						19.5978706974973		20.4927724900941
O60568	PLOD3	O60568	PLOD3	21.1080190084433	21.6902555043199			21.3179932742212			21.3543397886446	21.7404478205643	22.7441284030949	20.6576150258062			20.4193635935748		21.48202601725					21.3371797894025	21.8520143259488	21.9878746296561
O60610	DIAPH1	O60610	DIAPH1							20.1952039728925	19.8824699136581	20.1697439879016	19.4691727760896	18.9172730026855	19.9197333378167				19.7800142445315	19.9533325436158	20.8176113918795	20.4974581537274	20.3727333034533	19.9139324669702	20.1170545734523	19.3763416348466
O60664	PLIN3	O60664	PLIN3	22.8554973742634	23.4166089085587	22.7827679079175	22.5163146495573	22.318489851542	22.508356728743	23.6446044641861	23.3598449837167	23.3683966881687	21.8874021073137	22.7937422064399	22.9162126007113	22.5804711264408	22.7305729595074	22.3373431472741	22.7844064033132	22.9910449894705	22.712466546554	23.2997781674234	22.2953283814203	23.8672168923916	23.8354745099746	22.5714026947901
O60687	SRPX2	O60687	SRPX2		20.9357463301133									19.3410192487724	18.7873669573689			19.4166862144292
O60701	UGDH	O60701	UGDH	20.1021346261162	19.8691841475855	19.8189846590125	18.2621040237245	18.1546697980737		19.8432218066327	20.1259078188086	19.8029391255056	17.7231409558032	20.3301378449192	20.0321426095374	19.0738120761437	19.2634571918893		19.6951161204237	18.2100529677551	20.5044582377448	20.7205882951133	21.0230991624448	21.4471296499371	21.7990697202466	18.2173140347859
O60711	LPXN	O60711	LPXN		23.2781000313522		24.5801490552159	23.733968609439	23.9598724958486		22.5377028001227	23.0594329258587	23.9843322265337				20.5859124493772			24.0792822916763
O60716	CTNND1	O60716	CTNND1	20.6068425414214	20.3910001879615	20.5056216233659	20.5591754074538	21.0791357764188	20.6599680279952	20.4736780076561	20.502322924458	20.5067840715918	20.7635268585224	20.8320586579547	20.4985298116387	20.042466292654	20.1890620172003	19.574464181564	20.2103859723989	20.0707760895954	20.7782825099957	20.8217428461235	20.5814139216302	20.4784259969922	20.5742239372137	20.6082873134426
O60749	SNX2	O60749	SNX2	20.5059123232442	19.5806045348874	20.2629298365925	19.7492573093797	20.2688800466551	20.1543731303694	19.8802142667434	20.2883884844002	20.5170118882604	20.274692088726	19.549600439476	19.9978300115929	20.0145435965819	20.3236661361072	19.7069984401999	19.9494904773214	19.979804754977	20.3764476257397	19.9598548124033	20.0793962377015	19.95461096199	20.5609485054989	20.4359347199364
O60762	DPM1	O60762	DPM1	18.5340824606303			18.5565210227948			18.5919313482658		18.9640926350164	18.3758963880434	18.7465864855763	18.2110517511816		19.6254234716777	18.726105045137	19.1546203576926	19.1812444804661		18.7528052904723		18.6054144078023	18.5644695703053
O60763	USO1	O60763	USO1	19.4409097104045	19.0042094915393	19.5208910322829	17.3433418878955	19.1930632791304	19.2410241864067	19.4976140807237	19.7042143724169	19.7003076294186	18.9782970906398	19.6061196124788	19.3562327225159	18.9426347707304	20.1269161676464	18.9693303055089	20.224350318552	20.2272915938641	20.3796237370414	20.1679081084925	20.5392421296732	19.4906002130196	19.8668774391706	19.166192510688
O60784	TOM1	O60784	TOM1	18.676108591735	18.37232945809	19.3886900272743	18.6566203825812	18.7525766515856	18.9417755121934	20.3058569084932	19.9728115515561	20.0924887575053	18.6524598855717	19.9222040052714	20.3555231633391	20.1185761363012	18.8134367567571	19.1340301744917	18.8164087099051	18.9164568173214	20.1710888162223	20.1540022099301	19.6695494634555	20.3954002488638	20.0455357157572	19.3494237839877
O60826	CCDC22	O60826	CCDC22	18.4174075362032	18.6834607077285	18.8434365230647	18.0606537173808	18.4907177170614	18.7193353392627	18.5883120417354	18.5181844126235	18.6155075107443		18.319107575825	18.5264992391366	18.4822328686649	18.3685405641455		18.6669867648526	18.6421998030692	18.6754540192123		18.8166274539416		18.9538440469152	18.4887188456055
O60831	PRAF2	O60831	PRAF2												20.6710710749346						20.264305141788	20.2981565647184	20.184831768584		20.779325006666
O60832	DKC1	O60832	DKC1	20.2844400652776	19.4468167654899	19.5042642488994	18.8924657374117	19.2208364663177	18.9630484614525	20.237830809052	20.3532631505045	20.5670908107839	19.2639156050736	20.2895146221834	20.0172651500034	20.0048404057487	20.2579908654252	19.8799152408978	20.0547049961802	20.4623385094919	21.2839316264914	20.7387586025261	21.0975769526155	20.5975979505372	20.8463626811868	19.5709674549507
O60841	EIF5B	O60841	EIF5B		18.7610447251714						19.3328713616733	19.5405291687854			19.9101449616593		19.5371008309079	19.1907265402523	19.6054144078023	20.2647632856601	19.6880624459855	19.5584281874237		19.7491918268356	19.6529149778563
O60869	EDF1	O60869	EDF1
O60884	DNAJA2	O60884	DNAJA2		19.346786394213				18.6116588349711		19.0805156856975				19.1687896221741			19.3360793645533	19.4052827600038	19.1976054633195	20.5258304622439		20.2953564104275	19.2498449133879	19.1666093434738
O60888	CUTA	O60888	CUTA	19.4601198853521	19.7138429238193						17.8494661893834			18.9142683289298		18.8775956867281	18.9493479818854	18.8509315363705	19.2802768974258	18.8856308424616					18.664870841809	18.5010596612829
O60936	NOL3	O60936	NOL3		18.0975383756469		17.3965713355271	17.617266566813			18.9173604237369	18.8391053475769	17.6800985004564	18.934134283688	18.9635000887117	18.972110363187				17.577546844727	18.9167192129766	19.3247870515602	19.21885172365		18.1876130431506
O75083	WDR1	O75083	WDR1	20.8151111886375	20.7718505107511	20.8710208443971	20.7028625849758	21.1935205479163	21.1749329950178	21.0886122794698	21.2179174773339	20.8429150134277	21.1138159142985	20.7989115646839	20.6027713458661	20.5389580693486	20.3628171017589	20.1856788111989	20.5377264945598	21.0111344191345	21.1299369924267	21.2577031951802	21.1145786060864	20.7021016475557	20.8411496853039	20.7951106205038
O75110	ATP9A	O75110	ATP9A	17.59834333678						18.0794222812437	18.5124858579874	18.4499627050421		19.6258515075927	19.4119577888404	19.0364151149463	17.9009493342658		17.522903306592	17.7112233217961	18.1622142856167	18.6677837669491	18.7219402663157	17.5655483877346
O75116	ROCK2	O75116	ROCK2		17.8416871877869			19.2711620702896	18.640329678508	17.9740448159651											18.0464419480073
O75131;Q8IYJ1	CPNE3	O75131	CPNE3	20.0908102290543	20.0159050150475	20.1301884425434	20.3446209978727	20.3445126426929	19.9823140329056	20.0541750319752	20.0838169000816	20.3979085573036	20.5544052357065	20.4842407404864	20.3731582817437	20.2587960370855	20.4883658159169	20.1230048839295	20.416273868577	20.5467023268386	20.1444491356686	20.4453624764112	20.5567455260047	19.5585589788694	19.9390511456554	20.2424903045545
O75165	DNAJC13	O75165	DNAJC13										18.4398146548692					18.8453675342749	18.4952148388082					17.5457035763377
O75173	ADAMTS4	O75173	ADAMTS4							20.2567246870658	21.0173331231025
O75179;Q8IWZ3	ANKRD17;ANKHD1	O75179	ANKRD17
O75223	GGCT	O75223	GGCT							19.7317333485492														20.3053002917029
O75306	NDUFS2	O75306	NDUFS2	18.3338541611942		18.6128109173169			18.458038073965		19.2881856862121			18.7263379176378	18.3979920925251	18.4976335704133	19.5119456383766	19.0011332644175	18.5177616448429	18.8660775224534						18.5799051534513
O75312	ZPR1	O75312	ZPR1
O75323	GBAS	O75323	GBAS									20.893710359782		20.6520221614139							21.00579996351	20.7441078672415
O75339	CILP	O75339	CILP	24.8382667927688	24.0244525350027	24.2437254576375	25.4018776567323	24.0989264970627	21.7030316276898	23.9052716748326	24.5675550730698	24.3016630853613	25.9270530882017	24.5114727802223	21.7249650910417	24.4785864630792	24.6086257226957	24.8502887223094	23.874927332002	23.9907507685359	23.8687246077904	23.4974094230847	23.6298981908051	23.3898193179608	23.5254003704748	23.8868813727689
O75340	PDCD6	O75340	PDCD6	20.0582771715211		19.8122776006267	19.7666356626328	19.9805022145221	19.599978201206	20.0182164820794	19.7254394879361	19.936321624724	19.4179225453262	20.038318884385	19.8023080943131		18.7552527216033	19.0790055281417	19.6154536282411	19.7598426822823	20.1919556067531	19.9391946617004	19.8960337432618	19.9653615581735	20.030796435099
O75347	TBCA	O75347	TBCA	19.7424311557113	19.6192205518338	19.6094961977188	19.3429948150506	19.9095005352111	19.513469309945		20.3137377780924	20.3474353798474	19.9531904271757	20.2866976278083	20.5286944686918	20.0671034390854	20.4326764617015		20.2824052341351	20.6740060147004	20.2612088593624	20.4097638272633	20.3428863376611	20.7035386370224	21.0794613456755	19.9701452207765
O75348	ATP6V1G1	O75348	ATP6V1G1		18.5661432522069										19.2529425629216				19.0844139507489	18.9779338989816		19.532561392416	19.9166463300817		19.0746484665744
O75367	H2AFY	O75367	H2AFY	22.7644585834889	21.9382974521036	22.0622029645034	21.740694857387	22.3582090468286	22.0876738991071	22.9195624146653	22.9874756758414	23.07269068304	21.8372660438075	22.6652266032432	22.4904973891317	22.6745879768962	22.2476563708942	21.9986909622903	22.0263788999381	22.4289254550338	22.4998682655582	22.4755345512076	22.4818043578177	22.6908096410815	22.5951864436392	22.2282021729635
O75368	SH3BGRL	O75368	SH3BGRL	21.1641065383327	21.1794960827678	20.8144072250914	20.8920802794432	21.4586389048368	21.3567055681625	21.3867445247831	21.4136940334042	21.4329312782839	20.7912996358452	20.567833558746	20.7436149190451	20.8999174162443	20.6191668078315	20.3700743491069	20.948991681708	21.0669720999218	21.1783414648263	20.7043832568234	20.3040749783103	21.0966122188072	21.4669745992022	21.0357710187066
O75369	FLNB	O75369	FLNB	21.3664502887313	21.5570261058975	21.4275706556896	21.2738388437287	21.5871035856763	21.2786105291211	21.7719713749108	21.7462830425961	21.6398882578758	21.2271152863452	21.7115006201387	21.6488227452629	21.6997740711206	21.4149845276499	21.948207511438	21.1509074920226	21.4042642818425	21.7943571617443	21.7655920457977	22.1235101619457	21.6908096410815	21.610271515487	21.430789418869
O75390	CS	O75390	CS	19.7903930456886	19.1160139151206	19.3189531695487	18.9309336438123	18.7202709825332	18.2673719312653	18.8921099337128	19.1569669066649	19.0135080586452	19.0876285825385	19.1612549241894	18.5432508790894	18.5467211645434	19.8566261321621	19.0932370098749	19.0012707359542	19.5028667586726	19.3577796413516	19.3874073418839	19.6154715892991	18.510710090561	18.4578377413894	18.7472751463202
O75396	SEC22B	O75396	SEC22B	20.5831599141218	20.2186862051124	20.5084292715484	20.1557323566658	20.0913269073805	19.9071253901474	20.4740742708024	20.2987159439821	20.4769439281967	20.0063479958208	20.2158457873793	20.5108452801528	19.6992911578063	20.6404179464294	20.471000380759	21.089970231918	20.5044582377448	20.3828983894645	20.3065245652923	20.2196317696495	20.3744324660093	20.6225666488811	20.185557835555
O75400	PRPF40A	O75400	PRPF40A	19.358337843553	19.4247649906403		18.9212017150452		19.0191671872478	19.2129760258737	19.8417332501116	20.0216089847969	19.3946678366723	19.5698185320157	19.6517244331081	19.4884050457042	20.3248749296768	20.0063479958208	20.3299189396701	20.5399047196718	20.3780365554215	20.5352601864397	20.564674235611	19.6531074736925	20.0305270494123
O75475	PSIP1	O75475	PSIP1	21.9800837792581		21.4827646361584	21.3951387157629	21.7544618396411	21.2046069628353	20.9130559371224	19.9813387211406	20.743039599854		20.2438852237262		20.6600551025669	20.6222091479399	21.8245035392969	21.5335977942352	21.6123879939602	20.3603541591722	20.1712110112032	20.7327272254179	21.2895709060044	20.7099453802325	21.6528537237945
O75477;O94905	ERLIN1;ERLIN2	O75477	ERLIN1
O75489	NDUFS3	O75489	NDUFS3			18.3492293870811	18.0705926789492	18.6213507840645	18.4181902774317					18.6541395132558	17.7453066714059		19.6856864288762	18.4830206024697		19.407587269082
O75494;Q8WXF0	SRSF10	O75494	SRSF10	20.8809167336127	19.790377135512	20.3194824937101	19.7986742988268	20.3387581412033	19.9939666331227	20.4807941447766	20.6543842956612	20.8440651517052		20.4207004221769		20.0809580186831	20.8637053516338	20.3488405146677	20.7724144568862	21.2154903416318	20.9254964898408	20.5713563989204	21.2391719560451	20.4569359003899	20.7190846174592	20.208958268135
O75531	BANF1	O75531	BANF1	21.2787806549098	20.9607033733772	20.2958048004982	20.4378658347957	20.611982951131	21.402703992883	21.2177400204312	21.484535780204	21.4899831597362	20.5177808642481	21.0545062824166	20.7441900089013	20.8868813727689	21.0849848115794	20.3927827819082	20.5882022239126	20.4897382241588	21.5225298106668	21.467223429821	21.5739928952964	21.076528574045	21.0859573494503	20.8676316712251
O75533	SF3B1	O75533	SF3B1	20.1393365068963	19.1014679226267	19.7060710144338	19.1016218046265	19.6196683406775	19.4665265959081	20.2141862908055	20.061313174832	20.4407069850419		19.5566519872462	19.8664699898486	19.9076682062077	20.3097472245322	19.5347284293168	20.1000822455217	20.4382720561248	20.0267503586669	20.328714366717	20.0030566749084	20.3809978834274	20.2023964848778	19.5177424251817
O75534	CSDE1	O75534	CSDE1
O75629	CREG1	O75629	CREG1
O75643	SNRNP200	O75643	SNRNP200	19.0937528199739	18.370542680564	18.7909338873223	18.597288774968			19.0033037846039	19.0453490678443	18.4508890457431	18.455190740961	18.9212307767371	18.9243949967179	18.7708832327793	19.3261924594861	18.3110564557538	18.6920365095907	19.2222524698086	19.1545214718472	19.4045137715534	19.4040979313958	19.4325337447538	19.2488031643421	18.6602118235536
O75663	TIPRL	O75663	TIPRL
O75821	EIF3G	O75821	EIF3G	21.0558967043264		21.1669280167151	20.75662147166				20.9761725199739	21.1088485652935	20.3619609028965	20.1998831824994	20.4023917324928	19.8452143738054	21.5252569780542	20.9547529385724	21.3346180982207	21.6184052193003	21.4110578403027	21.5130162339922	21.4067053468447	21.5651392760821	21.4452614296564	20.6071135464078
O75828	CBR3	O75828	CBR3		18.8636902297576			20.0073065517183	19.5930992860271		19.6702067198426	19.8587216824968		20.9662773090663	21.1323240009198	20.2573003604467				19.822941091425	19.9896772187253	21.0314023690449	20.5395261340787		19.8124029597127
O75844	ZMPSTE24	O75844	ZMPSTE24							18.0139441652167	18.13480731981	17.3161047200491								18.149618131595			19.2945265212305	18.6217800298401
O75874	IDH1	O75874	IDH1	21.0395911318406	21.0215412128631	21.4397943682223	20.2433041713034	20.7264210772794	20.8276466247212	21.5462784134394	21.7844862823366	21.5075101263827	20.6509710812574	21.5398574019054	21.351053527305	20.9010230144599	21.0131127231627	20.1040560848343	20.8797208408568	21.2426065993465	21.0278304223826	21.3832676417485	21.0929403355395	21.6811457417842	21.3789890739147	21.0795264507113
O75907	DGAT1	O75907	DGAT1
O75915	ARL6IP5	O75915	ARL6IP5	20.4455645486912	20.7758738694881	20.771447557074	20.3574575033485		20.5610417661111	21.2482356734401	21.0112026816929	20.6920024439943	21.2153125859126	20.8940065402472	21.2179174773339	21.0875120476826	21.0528492691169	21.0481329471275	21.2104454294263	21.2421413639213	21.3137931248034	21.6262259348713	21.3755464548447	21.6676971576115	21.6815318274934	20.9239019510751
O75923	DYSF	O75923	DYSF	18.3943957031292		19.2055975912296	18.8047045458752	19.5142594423649	19.5255055158593			18.97877189566	18.9846799057837	18.7760345706903	19.4111923510521	19.408354621469	20.1464394033281	19.5187223015931	19.47654845258	19.8012978699495		18.4335935908419	18.6893087168736		18.5754801575248	19.2201751887652
O75937	DNAJC8	O75937	DNAJC8
O75947	ATP5H	O75947	ATP5H	21.0116121892292	19.9978300115929	20.1931595582883		20.3717766443379	20.458138229822	20.8122932711081	21.0038802093466	20.7681390847413		20.5666263990494	19.7791807058966	20.2322194769668	20.3384317273007	20.0130445509221	19.8595711833025	20.3121872075016	20.3605684950872	20.0962261445778	20.1552382407124	19.6940789747735	20.2536120751984	20.0309311090819
O75955	FLOT1	O75955	FLOT1	19.4125781160809	18.8859286861062	17.9815895785754	18.9686836659334	19.5924241873167	20.0073065517183	20.3869023660014	20.1274200778998	20.0329497116792	20.2338583712174	19.3947096988155	19.2833099578715	19.2818168593141	19.2669603533128	18.7450111683752	18.9535883179345	19.5494312293374	19.7620186198378	19.415490086618	19.7262713864731	19.6013210365799	19.5765323236399	19.1006982663288
O75976	CPD	O75976	CPD	18.3670904906681	17.9706227158054					19.2794156139912	18.8794217127112	19.2679890781215		18.68848937231	18.5923694357354	17.7455692899632	19.7852768461309	18.998711618795	19.1270421617114	19.285004787186	20.2014395525546	20.1085295614136	19.9818961228826	19.8065936734547	20.5376317144763
O76021	RSL1D1	O76021	RSL1D1	19.5175886586735	18.8595408525997	19.3315599199884	18.952081438216	18.9379886829716	18.8283906495133	19.1958527693608		19.8137342277235		19.6618128845594	19.8229566465078	19.4235550286312	20.0702519973034	19.7165080171049		20.6243528259582	20.7491918268356	20.2594858267428	20.6609255593575	20.5138355226747	20.4645337852578	19.1512296521595
O76041	NEBL	O76041	NEBL				20.2577607338183		18.9418041623913			18.2725751143123										18.9609861161593	18.7283656457051
O76070	SNCG	O76070	SNCG	16.7115594341479													17.927349737308			18.4130328532639
O76094	SRP72	O76094	SRP72		17.9027754934801	19.4816023717918		18.6974087952344	18.9842904993926	19.4060098044521	19.0146797962555	18.9406290374806		19.2964771244129			19.7227074887512		19.5893000261526	20.1212350159742	20.0697277145536	19.9866253626931	19.9309047769214	19.33716889822	19.2448144211117
O94760	DDAH1	O94760	DDAH1	19.2702725103908		20.1610334424643	20.3585310170827	20.6257801770921	20.1715775340592	21.1804676764005	20.8341438683551	21.3476516435325	19.9239599651913	20.7305729595074	20.2039501474172	20.1580770991329		19.0911977551454	19.1390866463067		20.8565805428985	20.7600376762059	20.6973578864682	20.9035994534655	21.0980269410467	20.2794609575195
O94769	ECM2	O94769	ECM2
O94776	MTA2	O94776	MTA2	20.3005045015221				19.4949024488236	19.6891551252086		19.7156201995898	20.0135898386697		18.9229734078039		19.6311379689182	20.507558517046	20.4597397786338	19.6197220660001	20.502322924458	19.7992594840387	20.1747501709686	19.9152170815265		19.8100035772197	19.4391044524395
O94826	TOMM70A	O94826	TOMM70A	18.3013979494781	18.0396580611645						18.0753015593782										18.5744457026497	18.6973069759055
O94832	MYO1D	O94832	MYO1D	23.0108954747412	23.8059721087026		23.1586164675952	23.2997781674234	23.162401778541	22.2211964989561	21.5073165474966	22.169407584855					21.386376161436		21.6486472295791	21.3019002709087					21.5220029212554
O94855	SEC24D	O94855	SEC24D	19.3308381185929								18.3748357232006			19.0706188818977			19.3051889425699	19.9432073255711	19.4615793645265	19.3090144242156		20.1611564920648	20.2861335682786	20.056690629894
O94874	UFL1	O94874	UFL1			19.5350323145293	19.0578013922029	19.3186001788499		18.9307893035814	20.0953249027221	19.3820751442162	19.2110279786578	19.1045680419159	19.3251604965933		19.9296629538871	19.8080088975393	20.5439682527522	20.0957112181725	19.5266138554819	19.5936829005338	19.9754729636198	18.9460952614311
O94875	SORBS2	O94875	SORBS2				18.6733159775997		19.7652116255964					18.9959548056025	18.7065432329589			18.3542321609792	18.2768059612957	18.5701521845558	19.6840260237528	18.8952202448396	19.9325781025574	18.0894401359159		19.3755994804826
O94886	TMEM63A	O94886	TMEM63A		19.9898157861788	20.8164399610839					21.2499143365855	20.8870301732477		21.991166121829		20.3992654056968		19.9844017690871	20.7613369626077	22.5723514328718			20.867556265761	20.6701202558444		21.309136583453
O94901	SUN1	O94901	SUN1			20.4030161857016	20.6412121147951	19.7566703315814		18.2526192388623	20.2215210415396	18.9764802173401	19.7270030605915	20.1528888760812					19.1999550519335			19.4284296949534				20.7243406468423
O94903	PROSC	O94903	PROSC								19.9707069632311									19.850916280008						19.4290429814109
O94906	PRPF6	O94906	PRPF6						18.2295229595071		18.3272456176976				18.1271177528692		19.0083191902018			19.1281000776698	19.1185000962593	18.7153855905062	18.85312676996	18.5713008419156	18.7939842523897	18.0960974302055
O94919	ENDOD1	O94919	ENDOD1	19.8894534596453	19.4839062891823	19.393390457444	19.8683553632212		20.0221510456866	19.7502228318261	19.8746272082146	19.9557463836253		20.4451603758237		20.1490474697947	19.830929842986	19.1369610823139	19.3691585347792		19.781599843859	19.7072344170508	19.9534746460578	19.7013572315834	19.7002906940923
O94925	GLS	O94925	GLS							17.5679263753601					18.3753873662367		18.0355294084611			18.1193869808025					17.2187334980609
O94979	SEC31A	O94979	SEC31A	20.3087478590608	18.9380174084695	19.919355097711	19.8212445811618	19.2462302958864	19.6693245438283	19.7736060748778	20.2950200263959	19.9774308672329	19.6065714855181	19.6963393337113	19.1120219998937	19.1957566697743	20.443542551106	19.9069639730068	20.4101780377287	20.4639354048921	20.5995060973031	20.2845530273448	21.0829728200588	19.6194175960483	19.9718297923886	19.8128259662271
O95171	SCEL	O95171	SCEL	20.4695106600736	20.3594964969394	20.5574001275577	20.9060978818081	21.4977505030223	21.0118168994163	21.1689487269773	20.6420058462311	20.4726868733489	20.6520221614139	20.8030179850012	20.2021573112962	20.9501315326712	20.9718999402038		20.9579437233906	20.9465665040683	20.317496525919	19.5424197900143	20.4219333193101	20.7500919513905	20.824930780088	20.6164770518335
O95210	STBD1	O95210	STBD1														19.9139616754621				19.9281308626312	19.7115090222869	20.2055021385911
O95249	GOSR1	O95249	GOSR1																				18.4704443982986		17.6837348280107
O95292	VAPB	O95292	VAPB	20.9577312238138						20.9814084081369	20.7116266472225	20.4704046770656	20.1821663923724	20.9841931313696	21.1763338768935		23.0239282537894			20.4178195582083	21.4187461777133	21.5509815799221	21.5982797212795		20.9402705772106	20.227761641939
O95302	FKBP9	O95302	FKBP9		19.7021523892054		19.4299215709387	19.8354243921009		19.7987375735375	19.9517684922677		18.8790327533772	19.1482282996918		18.767815900367	19.6303737872195		20.2752606385032		19.4763308947726		18.980976294488	20.0333530934911		19.5115982474911
O95336	PGLS	O95336	PGLS	19.8163930840619	19.8028444884207	19.8266850244477	19.4192195535058	20.1541258606729	19.6241207479567	19.7047209663382	19.6555027723455	19.7809914360332	19.5612655669866	20.0553671777868	20.1747501709686	19.6811114180537	20.0310657704944	19.3541675805257	19.9069933229212	20.3654894528377	20.2934491963626	20.42100874525	20.2930000734573	19.8358869525019	19.9240034742475	19.6154356669595
O95340	PAPSS2	O95340	PAPSS2	18.6652873342335	18.8249152462759	18.8063419326569	18.9729797860663	19.206599462826	18.2181658803325		18.4858135888743	18.2737136586845	19.0295298847777	19.084024597905	18.7109207537135	18.6694802611511	17.8593891895204		18.1150233234991	17.8543449023757	19.9965893392726	19.8043736940709	20.3966549482102	19.4803011011161	19.6508834566687	18.6271348538961
O95379	TNFAIP8	O95379	TNFAIP8
O95407	TNFRSF6B	O95407	TNFRSF6B
O95425	SVIL	O95425	SVIL		18.4825874021047		18.5030803517529		18.7528052904723		17.9083574349492	18.0414773489729	18.1524433018642	18.5813035774456		18.4879734593627	19.019791595412		18.4538252369509	18.7660370910345	17.8436512075452	18.3877649262224				18.1366106888459
O95428	PAPLN	O95428	PAPLN		19.1394614209655	20.5515918669504		19.8746272082146				18.8852137580294											18.2159405581237
O95433	AHSA1	O95433	AHSA1			20.1354587964708				19.9095151844639		20.6616215468478		20.775070094861	20.7315676358175	19.9520529913893	18.0269124197803		20.7583305851005	21.3999433516519		21.1186394999414	21.2210489554618		21.0527829489826
O95436	SLC34A2	O95436	SLC34A2	19.5588205261944	18.8107096922835	20.8172210206238	20.0297185904162		19.5279122047329	20.3727333034533	21.1242677473162	21.542126905928		20.8023080943131		20.455030160496	21.7413534155181	20.6291644870306	21.5589886387254	21.0724780758658	20.673057128574	19.9616927307793	20.8727500186806	20.8143289857118	21.8451760811473	19.9632460657749
O95466	FMNL1	O95466	FMNL1
O95479	H6PD	O95479	H6PD	20.4600398712071	19.9251777230456	19.9582978198117		20.1106973980963	19.8717879513696	20.613062812739	20.3754934272579	20.4509091769802	19.8349925352129	19.9506299344176	20.2409776185643	20.268765850665	19.7372407401685	19.8451377874727	19.9976922117895	20.0519205096894	19.95461096199	19.4938671735916	19.8672093498543	20.1499157786027	20.4642346260984	20.0297185904162
O95486	SEC24A	O95486	SEC24A	19.4148090882382		19.0479067077807	18.8098623127252			19.2196554008244		18.8395359752707					19.8489315778461		20.4205976331746	19.9849579888688	19.5209677417987		19.3961741090926			18.3879752285567
O95487	SEC24B	O95487	SEC24B
O95571	ETHE1	O95571	ETHE1	19.8489315778461	19.4552308832847	19.2556648474876	18.8799002879785	19.1664622397716	19.0101784040205	19.3709895824499	18.8635692490413	20.0672347662932	18.6265646186946	19.8889037455006		19.9255254651481	21.1088485652935	20.1979653423487	20.496970773215	20.7822879960516	18.7889922780565	18.8534618589183	19.0472144612266	19.6049621721472	20.165211252333
O95674	CDS2	O95674	CDS2				19.6955409648063		19.8313010576993		19.9823140329056		20.1164201150046				20.6167462532103			20.1126074937558	20.8862115806252	19.7908225541474	20.6336941455111
O95716	RAB3D	O95716	RAB3D				18.3988689204475			18.8281736819159	19.7015772126474	19.2909772883669		20.1200960960986	19.2218042190544	19.549638039034	18.6479712947695	19.0226116373634	19.0405679918417		18.840150934803	19.5310387188101	19.3775706507304
O95747	OXSR1	O95747	OXSR1	20.2665944076459	19.9669109501164	20.4370530488357		20.4359347199364	20.0547049961802					20.7262547532025	20.1862835373011			20.1784022572347		20.2190408644432	20.2470188693091			20.4048879252416		20.6663973932296
O95782	AP2A1	O95782	AP2A1	19.3367767608826	18.5099759830778			18.5439682527522		19.0531940846785			19.2317977459203		19.1717974030852	18.7417895447878	19.1068696032244	19.6681647862776	19.2665029067236	19.2274561281114	18.4611996421932	19.6483575820097	18.5492055849429	18.5396207897911	18.6005953348338	18.7540784728052
O95793	STAU1	O95793	STAU1									18.5354120810536					18.9464379986138						18.768074453658		18.6281322234767
O95810	SDPR	O95810	SDPR	19.0502738095983		21.146812273037	22.5653252503061	22.1467812042418	22.8062278481445	19.227855633179	19.6918321039456	20.8641589342327	22.5385081927515	16.9027754934801		16.8342982085575	19.4888757199645		17.6010307996849	17.382201827912	17.5270340375268	17.3703298214756	16.8962850954533	16.5382040914281	15.6312339073203	21.7932460837361
O95817	BAG3	O95817	BAG3					21.0186919129754		20.0456690209124	17.4527399446688	20.2052634793613									21.2060986139958	20.4097638272633	20.6361749826479	20.3016212250401	20.4378658347957
O95831	AIFM1	O95831	AIFM1	20.7624728791262	20.5720969546201	19.7322303725691	18.9420906330821	18.6194175960483	19.1355840467241	20.8778502716025	20.7082621516658	20.289289464939	18.4473415653707	20.8019924751824	20.6614475814501	20.5404724118516	20.6272951919451	19.0440685455249	20.1157853774164	20.220576714855	21.8345682641877	21.5566987573835	21.9780247054683	19.6503575973442	19.9139762794863	18.9265392344548
O95833	CLIC3	O95833	CLIC3				19.5140089594222																			19.5091835005697
O95834	EML2	O95834	EML2							19.5509158413029		20.0134535360534		19.6642979683292							19.3552005210385	19.0111344191345	19.6521972670144
O95865	DDAH2	O95865	DDAH2	19.9870419052226	19.8980581017485	20.0329497116792	20.6177328953855	21.1187028607987	20.7150671314284	19.7864897985018	19.4760539555603	19.5850688967311	20.4931635438448	19.9989319364438	20.2287012788953	20.3048548435972	19.3875545932278	19.7618401216913	19.7128191585152	19.6285772552347	19.5329037726138	20.0631580536523	19.7395169352699	19.5890805325233	19.5834354040894	20.2285838577386
O95881	TXNDC12	O95881	TXNDC12	20.1532600828351	20.6143216305547					19.8285456063936		20.3049662185184			19.2662283691317		20.1639837400996		20.4084168213457	20.4398957986045	20.5778234085236	21.0394572638771	20.9738626955303	20.1466879938415	20.384269421808	20.073785931128
O95967	EFEMP2	O95967	EFEMP2	21.2513020994573	21.8509467925718	19.8800797127827	20.1052077328948	21.4607398445555	20.7446006470621	20.5387686647217	20.0741780566228		20.5347854126701	20.6693418465831	20.8205747665189	20.3012862987377		21.9494904773214	20.0990549592898			19.6677318019705		20.4097638272633	20.0120898011557	19.9916159529941
O95994	AGR2	O95994	AGR2	23.3502982460607	22.8011044260084	23.6148158657688	21.1949035053207	20.7845262201898	21.26870874928	22.8262117438451	23.2376120255246	23.1463617100074	21.1369610823139	24.1932498141638	23.4897137283138	22.7370054935895	21.7107862586388	20.9588641933751	21.8449846026095	21.4248059885244	24.1791923255204	24.6296758957291	24.685226585301	23.8425889741475	23.4529962678719	22.2716180421773
O96009	NAPSA	O96009	NAPSA	21.9041877083323	22.5574235006922	22.5137873420999	21.0558967043264	20.6738335363643	21.807859578294	23.3256710811359	23.7167005846402	23.4028861135705	21.1723103005395	23.3666637209443	22.2512732013424	22.3915247089783	22.0036743698046	19.7351428028988	20.8908194092144	21.0916497373939	22.3549315973252	22.443643718319	22.4172529976094	22.4169696338529	21.4632868793005	21.7118366679006
O96019	ACTL6A	O96019	ACTL6A	19.5227883950672	18.8112429723299		18.3356433205916	18.4031618525672	17.5281030399348	19.1932798982009	19.0617087046606	18.8951906544336	17.4693715409578	18.6474092377205			18.8834248863117		18.8600563878443	19.7304568692539	19.8150017057552	19.7487006129933	19.8321977657855	18.9985188132488	19.2573003604467	19.1003646210432
P00167	CYB5A	P00167	CYB5A	20.9705665481217		21.7618238934919	22.4394900342815		21.7169098680294	19.0724780758658	21.4696597013838	21.8007687984528	22.2729281591735	21.0605877550535	20.4320647182121	20.6647493421995	20.7404889963058		20.246439077861	20.9319291980077		21.3341816123113	21.5736231512506	19.1368860051631	20.9867642235663	22.2570125524699
P00325;P00326	ADH1B;ADH1C	P00325	ADH1B	21.2633884173468		22.8490576112688	23.7355188388667	23.6743293560131	24.1656099690363	20.5551545417239	20.9076388700199	21.8775881982575	24.0029880258141	19.0020403345769	18.4411934780631	20.8894088960304	18.5121000074794	18.4487535399932	16.5753915190222	19.5257157836418	18.488169650978	17.61065000767	17.7022538671511	18.5835823105649	18.2964771244129	23.3353816309408
P00338	LDHA	P00338	LDHA	23.9671924790549	24.1306912113378	23.3465158973451	22.8222487203962	22.4175105527366	22.6430414499276	24.4318607460583	24.5583581157	23.8652356217105	22.8264057300821	25.1645362498558	24.959164988918	24.384164004027	22.6652916720636	22.9089950448765	22.8149938852314	22.8454823939573	24.229493621828	24.1205232964231	23.9549126455285	24.2603332416082	24.0813156888289	22.940700718848
P00352	ALDH1A1	P00352	ALDH1A1	20.2405118574494		21.7765567260068	21.5149913740178	21.6176880626491	21.705269575753	20.458138229822	20.6960845831221	21.0359723296734	21.6665707628195	20.4489954540915	20.5412289874394	20.9283911437831	20.1696216685966	19.7061890835564	20.775070094861	19.0737074932378	21.1914737446775	21.9196533337561	21.9859308577739	20.2052634793613	20.2502614024725	21.6775372839884
P00367	GLUD1	P00367	GLUD1	21.6453963319481	21.3974385815374	20.9526929093598	20.47654845258	20.5418906657662	20.8450611970743	21.1298741230492	21.4333388912242	21.2261158032197	21.3206947962489	21.3966026908512	21.1196529398853	20.9963824567827	20.6320970659669	19.9027166211845	20.3712448928149	20.7080937207461	21.537442135627	21.8308602295924	22.4277752352477	20.5404724118516	20.8771013642763	20.9005808768405
P00387	CYB5R3	P00387	CYB5R3	21.3308490576725	20.967614669481	21.1698051436651	20.9504875514872	21.1710277148505	21.0784192653334	20.3954002488638	20.5555290488428	20.8268711906575	21.1504737012809	20.8886659663879	20.7795654758791	20.7240907934647	20.9806416659785	21.3735300350831	20.847739444664	20.6740060147004	21.047534000911	20.7288306240822	20.7095247571674	20.2914270413254	20.5977797875731	21.6153099317268
P00390	GSR	P00390	GSR	20.4076909892043	19.8339432014043	20.5458543754432	20.060917536535	20.0015456397357	19.9474942593144	20.8469747382743	20.9513416383642	20.9724609999711	19.4634764784747	21.1600486676541	20.5400939752199	20.4653312398713	20.5882937393454		20.1026472653829	20.6442963981939	20.482567708088	20.6245313220971	20.6580510565892	20.072347225107	20.3638866362737	19.7643370882646
P00403	MT-CO2	P00403	MT-CO2	21.8950057006443	21.8434135192612	21.1478682141728	20.7305729595074	20.7106181221616	20.1749939312194	21.1524556807842	21.0845307361149	20.8715473342649	20.4694112906456	21.8519380997558	21.6296536643375	21.31589472801	22.1935807040736	21.6657037064553	21.7001975462442	21.8147983583569	20.9084453979015	20.7924122133253	20.5434019347701	20.3760236154381	20.2259981714335	20.6694283572443
P00441	SOD1	P00441	SOD1	21.1445736078692	21.1729816763507	20.5579609782999	22.0517877809492	21.8518618695352	21.9386564029018	21.8423779682841	21.8451377874727	22.0046004165539	20.8232210572581	21.81796263572	21.1438888778303	21.4178195582083	20.8084489064871		20.7394180449058	21.3925731792576	21.7429162873157	21.31251961295	20.9076388700199	21.7345889011179	21.9965893392726	20.9832190895419
P00450;CON__ENSEMBL:ENSBTAP00000031900	CP	P00450	CP	20.7638510050251	20.9928609078025	21.6209124638965	21.2791208463142	20.6051249933143	21.2970371551023	21.2586810400713	21.273952638889	20.5749630228041	20.6634469181326	21.740694857387	21.2382391162206	21.3605149140937	19.825676206449	20.8095483420948	20.853994794637	20.2299922812552	21.608377563672	21.4805969475317	21.4315037253828	21.9127636421225	21.8299704293164	21.9605619812037
P00488	F13A1	P00488	F13A1	22.14435577447	21.7146060792768	21.3618003090252	20.430330034996	20.5889341848825	20.8889631841559	20.7253396278684	21.1220570104098	20.3736893286231	21.6544717078846	20.625334281542	20.8062475185316	21.2006017157794	21.5275495482898	22.2235846037309	21.896373797537	21.1868275741528	17.4292269165218	17.2952667156877	16.4871648683901	20.7903453146324	21.5092511685125	21.2644196913963
P00491	PNP	P00491	PNP	19.8946135201759	19.6133866136697	19.9862086998625	19.2957375508711	19.6487613172024	19.9054663350803	20.1475577234709	20.1995237816154	20.1926780982335	20.3782482805526	20.3100801925779	20.0834273860512	20.1785238343671	20.0728705569494	19.1753107579847	20.218567965958	20.5067840715918	21.7648230077844	21.3190414037301	21.6892745868055	19.7097434964659	19.3958813459292	19.4585187586788
P00492	HPRT1	P00492	HPRT1	18.4004125122988		17.4407069850419		17.9502597095662			18.3794122136863	18.0647111928221	17.9861531357253	18.86154131245	18.3310568844266	18.8713217192764	17.6800298023282				19.6730053531952	19.4261787448145	19.5723190472235	18.2590260036183	18.319945493093
P00505	GOT2	P00505	GOT2	19.9796652225971	19.7700282641221	19.5821493339264	18.9242209998485	18.9526502569912	18.5978706974973	18.9998679112775	19.4658095011431	19.5204306895152	19.3486028188041	20.2678519571886	19.3812725557118	19.7608823454577	20.0276954586292	19.4963661926241	19.5164348871698	20.2887264180439	20.8730505331932	19.8922730213007	20.8262505431793	17.8190938400658	18.9202423506438	19.1436522591801
P00558	PGK1	P00558	PGK1	23.4434160821126	23.6760526201713	23.2057258457684	22.8886659663879	23.03363875405	23.0795101747278	24.9375074458388	24.9585456356052	24.3621214788932	23.3436726140017	24.6995411068076	24.6818534866767	23.8377857501046	22.8250666938107	22.1109840737139	23.0416812070198	23.3061907755154	25.3049731791655	25.417285194515	25.4538126803665	23.9177064134234	23.6910440194993	22.9921348147299
P00568	AK1	P00568	AK1	20.0348311959303	20.1218673609508	21.1679693421269	21.1119710761528	21.0907456312509	21.2483515060408	20.5638367848237	20.6284526601796	20.6789129990133	20.98537501302	21.2028747131215	21.4258817665009	20.7407360260785	20.8800946638425	20.1538785485885	20.4460696055985	21.1378366938452	20.218567965958	19.6771931501587	19.7840788530698	20.6617954912705	20.8818876670758	21.6503137670806
P00734	F2	P00734	F2	19.853050602523	20.1487992855448	20.1483027889243	20.4054074222192	20.0084012648816	20.030796435099	19.850916280008	19.7324953820489	19.5433264089068	19.6127929231037	20.2477143116175	20.2006017157794	20.7693503817599	19.3068137873103	20.0887416633576	19.4660087298894	18.8734561285154	18.9890396369624		19.4295947164068	20.2395798838764	19.4645537269963	20.3256436349499
P00736	C1R	P00736	C1R	18.86529226722	19.692632527357	18.6563410611784				18.8622377911525		17.282744572027	18.2946835639135						18.9269445427987		17.4966197572668		17.7941746862311	18.7284652965454	18.3124752966484
P00738	HP	P00738	HP	22.9984843809754	23.5631385376337	25.7301375728811	24.313613240229	22.7322096666533	23.8441226345573	25.0627052884826	26.051070004662	25.4808988948506	23.5896657746755	24.2433622870778	24.4782161297904	24.3071641132504	24.1840447834594	23.5536789741917	24.1972304938461	23.9258767444522	24.6144227378964	24.0506756981069	24.5663941371088	24.6583997863567	24.9177974495516	25.1702408034594
P00746	CFD	P00746	CFD		19.7710283658252					19.0387207679591	18.2248213257521			18.7057673637418	19.4442303482977				18.3517329425181			19.1393115227846		17.9601377215209
P00747	PLG	P00747	PLG	20.1532600828351	20.6100912462077	20.8934141184994	20.7877176716426	21.033285871021	21.666700776341	20.1039280671723	19.3014872638495	19.4779321432096	20.9742829387727	20.2894020479537	20.0226929029853	20.9582270074799	20.2196317696495	20.8659718399103	20.7141448797364	19.1681285374138	19.1776969077558	19.0893108146561	19.4440685431618	19.4119164242059	18.6546639961353	20.9841235787583
P00748	F12	P00748	F12		20.2730989563215				20.5707081007046	19.7554646369228	19.4126401341374	18.916952413501	19.5136427907205									18.7931905073676				19.9499178792031
P00751;CON__Q3KUS7	CFB	P00751	CFB	20.9966582935104	21.7466110862642	21.4942383954269	21.3352725795751	20.6204203131901	20.994519178147	20.9558173178162	20.7442721458845	20.5295525631141	19.2227713230624	21.2793475960264	21.178280669856	21.3180484579204	20.380258121093	21.110442527494	21.3733176163334	20.4096602560625	19.9688804999661	20.7769984021753	20.598325161209	21.4747674695175	20.9445662333272	21.5850872400778
P00813	ADA	P00813	ADA							20.8649145884721		20.2012002202646	20.7962994916389	20.7189174453801	20.5241093253261	20.7801264148862	20.3288239149186		20.5093961605604	21.1450713893081	21.0604558213505	21.1353961672663	20.6059388236263	20.0619723309822	20.4176135619145	20.1601718012726
P00915	CA1	P00915	CA1	18.4978674261546	17.1426056903704	21.9994481741337	22.8320586579547	21.975717846931	23.1534456504012	20.5981433929032	20.5254481647814	21.1181958960071	23.409116385238	18.7558068959279	17.7006293628516	21.8397666158149	18.7159217837912	21.0703175192528	20.1495437102471	19.299766990196	22.4858381510297	19.8035856461571	21.2014395525546	17.9419187574937		23.1719744954352
P00918	CA2	P00918	CA2			20.5781920778008	21.460589878854	21.3544474082815	21.4693616033648	20.6912357553418	20.9186711042256	20.674609526544	21.7974082214828		19.43540575345	20.7505826918139	20.1653339461325	20.4137973154346	19.9664885536733	20.3378875399604	20.8770264521574	19.1514774187056	20.3553080764895	19.6362458010627	19.7773837545457	21.4367481360075
P01008;CON__P41361	SERPINC1	P01008	SERPINC1	18.8232677129488	19.5836373966367	19.6884722976825	19.8190002568117	19.5587084402897	20.0634214152888	19.2259511160333	18.9811714586144	18.151948057947	20.1440756546187	19.9742129067327	19.7064589195575	20.3780365554215	17.6922749462458	19.205573728662			18.8565653461572	18.4100952051489	18.9661223766937	19.7999392660634	18.6926495528184	20.4663274386685
P01009	SERPINA1	P01009	SERPINA1	21.9539718944089	23.7852648711232	23.3082756957312	22.9110817956643	22.4759550358139	23.3933590322272	23.0642605597966	23.0028678820382	21.9432788789519	22.2035021472146	22.7629999650741	22.5709628240338	22.9267274274895	20.1430792322077	20.9317128316153	21.1156583963803	20.7023553379595	21.6026354412886	21.7771188358484	21.3226213623388	23.0823719238059	22.7387173773674	23.3718563901646
P01011	SERPINA3	P01011	SERPINA3	21.5355924351388	21.8190938400658	22.1074444203012	21.7314433387762	21.0692688108038	21.811117512405	20.9639515746358	20.3269604632524	18.0538834686593	21.4455140332746	21.4594396236257	21.5230565077221	21.8671037501922	21.25234204627	22.344729344915	22.0235729872684	21.19562452239	19.7817278970297	20.7064083291515	18.9884849889063	21.4118853999516	21.6042654518651	22.5436851215491
P01019	AGT	P01019	AGT	17.9935797256519	19.1842506517982	19.3205846290127	19.1559299556719	19.2895821625051	19.909090295728	19.4618990532011	19.016422017397	18.2582899816441		19.1960209282354	19.2953564104275	19.1526908600852	17.9649387077848			18.7676219549857	19.0702257876905	18.8241383423373	18.5367404771968	19.2159405581237	18.7249734151387	19.8498632011773
P01023	A2M	P01023	A2M	19.9412023887214	20.7988324804005	21.3265765124741	21.6935346000611	21.6714598658392	22.8602231392243	20.8085274653937	20.6958297875413	20.3471109235229	21.7297850207789	20.4713973799472	20.3301378449192	20.9669109501164	19.8522429803658	20.4493985541334	20.1114617398577	20.1731647246337	20.5935005463604	20.1034158828975	20.1197162562506	20.2153718402525	19.9618340121818	22.0560621415195
P01024	C3	P01024	C3	21.6736610374054	21.9349189419935	22.4438713186134	22.5857978651967	21.3623890658439	22.3397369400323	21.2544773634394	21.1077636641876	20.8952646293107	21.9087385690143	21.570522819122	21.5231043797391	22.1051757550813	20.5419851664731	21.5786067181577	20.7303241832388	20.4922835237987	21.1179423467901	20.9008756503085	21.3383229062529	21.9287525674995	21.2013797232042	22.9102401366228
P01033	TIMP1	P01033	TIMP1	19.7664900869916				19.4836308004672						20.451613593364			19.6843685317469
P01034	CST3	P01034	CST3		20.3596037326061	20.5946854366903				20.9567391450591				21.8216650035659	21.7619456005381									20.3623890658439	20.5534680555768
P01042	KNG1	P01042	KNG1	21.7644180862176	20.8368424409524	21.8091950434422	20.568761456283	21.2078865619764	21.8821489606324		20.6089189465194	19.755676521119	20.1675406520978	21.0685473812877	20.8775507553216	21.2166156195384	20.3864814177043		20.5813219687291	20.8840512437546	20.9683883645219	20.2791208463142	21.0078540121331	20.1557323566658	21.1294968492392	21.4173045123134
P01591	IGJ	P01591	IGJ	19.2979998996502	19.5049237045774	24.5324924310178	23.1921814242104	20.7385112339019	21.7147318353858	21.3428320959076	22.0331850314427	22.1567817914993	20.8980728676502	21.0921015780851	20.4532223975908	21.4446550004583	20.8174552560524	21.1103788028074	21.1197795698372	20.6382980243568	19.4103229833005				19.8630549677854	20.3505680347554
P01593		P01593
P01599		P01599
P01602	IGKV1-5	P01602	IGKV1-5
P01619		P01619		21.7016787310572	21.4977992221457	23.559292125632	22.846056555242	22.5276449930347	23.1690711033487	23.0715946028428	22.9474229147039	22.6902768212085	23.0525176379542	21.7367371831255	21.4395914860618	21.9318210188676	21.7991487915267	22.4851256786888	23.2618401227409	22.1183543416423	21.1532600828351	21.3849017667846	20.7389234913818	22.3063298639745	21.3783541314673	22.2885011377435
P01624		P01624
P01700		P01700				23.1404291384617			22.2808206011048		21.8301639108483			21.0165172344672				21.8483891265519	22.1578304635154	21.038184898312				21.2856821618165	20.9345230668317	21.8083703433024
P01714		P01714							19.4715363038578		18.808888781277	18.7987692098522	19.2098150602265				18.8498021295505		20.883827575884	18.4840440138152
P01721		P01721
P01743;P01742;A0A0B4J2H0	IGHV1-69-2	P01743	IGHV1-69-2								20.1553617855672						19.2392535508394	20.0861517783772		19.2581059174641
P01780		P01780		20.1871297282245	19.8947023250906	22.1222150325838	21.3950864034529	20.879346920983	21.6507081915235	20.8505653391334	20.9870419052226	20.7943174951177	20.8021502933788	19.9932756541158	19.7141616532122	20.0468682133497	19.8568084748116	21.4230112406901	21.6210913861726	20.0236406638271	18.8337733844889	19.5471543638801	19.1054891070936	19.3552865660408	19.0692819243654	20.4136940334042
P01833	PIGR	P01833	PIGR	23.7379957463341	23.1722339880608	25.9243143445283	23.6890185855555	20.1280497183065	21.6907670227325	22.0072038797586	22.9773260468717	23.2981006148613	21.1910519832977	23.959164988918	22.9551610434356	23.3763681332999	21.4065496575292	20.1815599376824	21.7147737516529	21.4911582720014	23.2282609002712	21.4560836437168	22.6639029003144	23.1654106244588	22.2861335682786	22.2655074592915
P01834	IGKC	P01834	IGKC	24.1094066524098	23.9694778673999	26.6923217773872	25.2298969626307	24.1779766565706	25.2105197472649	24.9022381947033	24.935305715068	24.6919492148895	24.1393052766891	23.7688054239534	23.6788485416682	24.354137980185	23.3780894896174	24.7088830707909	24.9736875580441	23.6030884067683	22.878056152981	23.0861679796051	22.6588137935001	24.0914399061026	23.6359979214007	24.5588835706892
P01857	IGHG1	P01857	IGHG1	23.9419903748107	23.3971512987376	25.6045878399238	24.9694778673999	24.1740948611407	24.6992763289624	24.2003772125695	24.520013376966	24.0136750212659	24.363392075113	23.8471850729416	23.7582695801866	24.5239658045221	23.8995671334375	25.0796485147351	25.4520536790101	24.1305341149102	23.2002275243518	23.2327611033476	22.994691805077	24.1454601615869	24.1218673609508	24.8924509140094
P01859	IGHG2	P01859	IGHG2	22.9690035076007	22.3912362460185	24.2112627151672	23.459139406157	23.0087602867158	23.9943810617292	23.3783541314673	23.1490629798928	23.2082587724007	23.0793148486019	21.7225907638277	21.8024264336879	22.5246115357339	20.7839669896107	21.5901685275421	22.2879096095299	21.2476563708942	20.8744771229046	21.0378498786785	20.6464954277342	22.4455898057362	22.1350516580341	23.0586570215149
P01860	IGHG3	P01860	IGHG3	23.2820658164083	23.7171191210634	25.5044582377448	24.0067588834794	23.7778612880914	24.1982052118382	24.0154626949485	24.4517393458191	23.8607914650308	23.7780618852887	23.2508107527628	19.9442087501029	23.3412310460313	22.293954292564	24.131868889595	24.5828499250144	22.7525235695186	21.9416322526689	22.4762270487977	22.1444491356686	23.3319698735902	23.4897137283138	23.8658963476395
P01861	IGHG4	P01861	IGHG4		20.1984450414524	21.622700688898	21.4252159032994	19.5938105347423	21.4085723093063		20.9688804999661	20.6900423181093	21.3261375864267	20.3536939021807	19.7274352391236	20.7365307565	20.7545841693178	22.2070524619915	22.2455399403832	21.1521461759151	19.4382111302167	19.3667917651176	18.5247023932265	19.7899474944062	19.7874307299423	21.3238859921029
P01871	IGHM	P01871	IGHM	23.0495295220566	22.2974850231822	25.4556949478	24.0702192352128	24.2551548102572	25.2929158473449	24.6566007445625	24.8923119372051	24.7421144988022	24.3184484766263	24.213266819423	23.9067401602736	24.5744433927687	23.3017328498644	24.4737027772917	24.0192859813556	23.4049658617146	23.277816343407	23.19592483985	22.5859582805013	23.373981321107	22.6145238381528	23.8097053359511
P01876	IGHA1	P01876	IGHA1	23.5420324145053	23.5350465575782	27.4858504319506	25.0527497877722	23.5575403606851	24.3381052395293	24.9182525440448	25.0741453835687	24.9135125295372	23.719001033841	23.5429770503491	23.4017149363657	23.9390332051459	23.3715905535984	24.0574675922306	24.8385072539659	23.64207197081	22.412247308079	22.8991798797829	21.8054998552138	23.7159678536042	23.7197322263619	23.6369936083669
P01877	IGHA2	P01877	IGHA2			25.524952221831	20.3471109235229		21.5322189309454	21.929258408637	22.3801788383401	21.2804808103184		20.3946678366723					20.7869204704061
P01880	IGHD	P01880	IGHD			21.6778383337663	19.1768695068932		19.1674426479172	19.5022840713114	19.3251165669006	19.0404877269221	18.0734721539765						19.1317966863283	19.5193367863795
P01889	HLA-B	P01889	HLA-B	20.6279185594612	19.7307885309121		21.1486751774076	20.7333894298203	18.7258055823923	20.9604205751717	20.546513936261	19.6619346317103	21.8810287977512	18.7894699652881	19.6970523961401	19.7672986547332	21.8654433110395	20.5633713242483	21.2197499216532	21.773179459926	19.5867921526777	19.8986190997965	19.9711281265799	20.066709385719	20.2299922812552	21.1005314533311
P01893	HLA-H	P01893	HLA-H
P01903	HLA-DRA	P01903	HLA-DRA	23.0356871308458	22.0665780106753	22.4698087272984	22.9918235200819	23.2195874601533	22.9845060766323	22.0067588834794	22.8147396951268	23.0986213534213	22.9690386507129	22.6590316442859	22.4238576142817	22.790782790217	22.0865081633699	22.0679568523258	22.1206973047396	22.376209135279	21.6643587384226	20.8568084748116	20.5785606528914	22.1517746824044	22.023065311859	22.4473062482933
P01911	HLA-DRB1	P01911	HLA-DRB1	22.309330906379	21.3667704252112	22.0811206070147	21.8571503051747	22.1680611877055	22.1424872806208	21.5101692054769	22.0392564386385	22.3023745250524	22.4057190306385	22.0850172400731	21.9318570794823	22.2603476002831	21.335490674064	21.3154525395721	21.5098310492937	21.2745214800922				21.393568520744	21.2412686429215	21.8475483060634
P01920	HLA-DQB1	P01920	HLA-DQB1	19.2339051694217		19.4431175713253	20.178037464353		19.4492776359465	20.3293715311867	21.4854205375053			19.2443963563471		19.7757131503835	19.7059191970767		18.846377985779	20.5070745373572				19.1394364390169	19.5172233975197	19.3710959672595
P02042	HBD	P02042	HBD	21.2182723256691	20.3046320679573	23.3146507274186	24.5555524523102	23.9563314864231	24.8846009465774	22.6594672471941	22.2976529378736	22.7777208534559	25.019582923837	21.2310476973046	19.8821862844204	22.9146442555497	21.2743508512803	22.3472190837389	22.044902348006	21.6155344512412	24.1246306160397	21.8849083161653	23.2090624193393	19.318136747449	20.1289307534733	24.3459747514119
P02452;CON__Q862S4	COL1A1	P02452	COL1A1	27.152188736772	26.5147566666486	27.1972304938461	27.6473246906645	25.7772593290948	25.2220666985665	23.5623234885594	24.0862651831519	24.4321157067449	26.6254736387061	26.9281832841395	26.7661028247164	27.5253704982291	25.1809380569417	27.705894419811	26.7534063154123	23.9562428497358	23.2788090072576	24.1567663641633	23.19562452239	26.5473232528331	25.9729210814604	26.6418239880103
P02458	COL2A1	P02458	COL2A1	25.6094995793695	24.9265555213608	25.4803750684078		24.5279670724389	24.4895299962174			23.9451201573275	24.6294535663958	25.1843853585601		25.5639240419656		26.0975407867377	24.6361639169566					24.7916374732865		25.3391592571402
P02461;CON__P04258	COL3A1	P02461	COL3A1	25.2632379616039	25.1112388486716	24.4513620555653	25.1485277851264	23.7284777524165	23.4801284960194	22.3923373398702	22.2164380024202	22.2268801761323	23.0361400673569	25.4679323617196	24.6613932129611	25.6222650133019	23.070055413599	25.2723444496395	24.4446170901683	21.1308797044732	21.4419229101378	22.7719713749108	23.0058684789347	24.2780291145954	23.8347997002142	24.5371814240263
P02462	COL4A1	P02462	COL4A1	20.6920876064772	21.134205695514	21.8314402385953	22.4805722959808	22.870945615872	22.4480628536395	20.9442087501029	20.4137973154346	21.1639837400996	22.8028208281794	21.1850738315109	21.6838033499438	21.4112647747228	20.4640351521899	21.3323250725074	21.0733936990242	20.6109022806378	18.7805910277552	19.4137353471036	18.980390643651	20.8169086475488	20.1275460279668	22.1988047111366
P02511	CRYAB	P02511	CRYAB
P02545	LMNA	P02545	LMNA	24.6463635804423	24.4683674982154	24.4168665786863	24.9511370594368	24.5453359374686	24.4711616748551	25.1932874191121	25.0059027354269	25.1378992171952	24.8079872864998	24.2965611428765	24.5523895452657	24.5203731363397	24.7865117339745	24.2871487167015	24.3004067470751	24.1014134188155	24.1353178769371	24.151279208873	24.3352453154457	24.5952547492903	24.5606337064165	24.5870348929998
P02549	SPTA1	P02549	SPTA1	18.5421174570642	17.3616182810244	20.3279472963038	21.468466939561	20.7348782793238	23.7210891729245	17.1356090954699	19.3237760682931	18.9939942654005	21.7270030605915	17.8512366297464	18.1269665665928	20.8329085519651	19.6382273066115	21.9578728936761	20.2590260036183	17.835840703135	20.3582090468286	17.7789882824164	20.0736551989417	16.2920879237375	19.3297218965429	22.1720966154261
P02647;CON__P15497	APOA1	P02647	APOA1	21.9370404205342	22.7565807537948	23.1253560797936	23.4825923255669	23.8060704753914	25.2493067703061	23.4216251937885	22.9334608650178	22.3678370340436	23.221786522088	22.3837158925027	22.7513389230725	22.9521063287293	21.0181485505883	22.0250273341172	21.7310703833858	21.6567862040802	21.626849764469	22.3677837223261	20.8993274172418	23.2348671211161	21.871735319807	24.4848676277803
P02649;CON__Q03247	APOE	P02649	APOE	19.1083508884255		20.6070232170686	21.3725739043141	21.216497210556	22.5240614866445	20.9844017690871	21.0624335611607	19.5954141165673	21.2196317696495	19.197581468192	20.0743087414403	20.4367481360075	19.9557463836253			19.7575169740701	19.0913527364401	19.9928609078025	18.3668771215868	20.4693119143727	19.4172633006974	21.3176621276916
P02652	APOA2	P02652	APOA2	19.9187729961504	20.6490421098445	21.4776357497744	21.3662368249385	21.3703936824998	22.466626164219	20.7834075421735	21.0442019863094		21.4104886175528	20.607294188121	20.2862463978286	20.7328928050165		19.6793426410669	18.8788831257061	20.0066219339287		20.059861970334	19.9831494899548			22.1538167139426
P02656	APOC3	P02656	APOC3			20.3619609028965		20.7817278970297	22.0340251459749	19.2959168762443		18.6181632187834					19.1450216188924				18.2005538246927	18.899386428001				21.4227546657831
P02671	FGA	P02671	FGA	22.312962701111	22.6440102780008	23.1005795744445	24.0759413036162	24.8215774256679	25.1627705459802	21.820379994605	20.675557392515	21.205979338642	23.8661794232886	22.3424252177382	22.1989545470448	23.8426848757024	23.8569983905679	25.2833028919157	24.0404275253018	22.9043347345787	21.0523849641412	21.273155884211	21.2526885286896	22.2823203871894	21.2047263517001	24.8636769979859
P02675;CON__P02676	FGB	P02675	FGB	22.5257110051688	22.9481540297586	23.0168232467795	23.8803562823111	24.9444947437684	25.4602023952914	22.4883412967582	21.3318878921887	21.9621165334871	24.745862627607	22.5574468734481	22.5422686314589	23.7679977004858	23.9830276825974	25.44040918051	24.2536409265026	23.1319316721071	22.2833382213483	21.9100204926171	22.659837406283	22.9105695399442	22.048498847443	25.5217513834567
P02679	FGG	P02679	FGG	22.0398588305083	22.4809666702577	22.643371805323	23.6347800367153	24.1943023823783	24.8905040194005	22.2049949405278	21.2514176861289	21.508525989615	24.5443338816708	22.2100291787676	21.9019436995292	23.2428682283581	23.6179570381718	25.1448769638747	23.9623460413167	22.8244064214693	22.001373831011	21.7916176026856	22.3467322988966	22.4356550022074	21.5817816746378	24.9063272998003
P02724	GYPA	P02724	GYPA							15.9788221599853								18.8085745986845					16.3871590841629			18.7806230645073
P02730	SLC4A1	P02730	SLC4A1	19.0966894212567	17.7092050016	20.4175105527366	22.1399609691148	21.6121179780431	23.6727119242795	19.1973174954466	19.078275920404	20.2294056052108	22.6693202181072	18.7000535786485	18.2973730691962	21.2951321631214	20.6219409640854	22.6344477078374	21.3263570661428	19.3760236154381	20.4279797857997	17.7733968078347	19.8648541506961	17.9115207272758	18.38730215315	22.5214758393474
P02743	APCS	P02743	APCS	21.625155884727	22.0916174576431	23.0555823213846	23.8930066873867	23.9799791514766	24.1968554268893	23.5787679350075	23.7510323906075	23.4588891772012	24.673143416743	20.1625093454481	20.4312486565112	20.8556684549649	18.9586376706307	21.3713512588002	19.9619752797502	19.1878787973601	20.8115095384504	21.9917543343707	19.2728939973174	21.9244819872839	21.2299336243854	23.3544743119364
P02745	C1QA	P02745	C1QA		19.8482439289292					18.0369248206105				18.9878191296449	19.0788492146856			19.9857919166613	18.7955704335211					18.8632062460097	18.0220968487618
P02746	C1QB	P02746	C1QB	22.4467006781954	22.2349401915349	21.3276184269492	22.3278376815151	22.6622302605957	22.8755836352001	21.8259013116019		21.8032151148834	21.8981466948918	22.040226835089	22.3998390730078	22.3166958492704	21.0733283166381	22.8764270151317	22.2637036070808	22.344729344915		21.6201070389411		21.8520905481145		22.3228138775235
P02747	C1QC	P02747	C1QC	20.8819623272068	21.2449885790148					19.9085186962651	19.9432073255711	19.709457446095	21.5901228299751	20.2494514521536	20.5468906928189	20.7694310987454	20.1025191226425	20.8634785068459	20.7105340465743	19.6546814756146		19.9058482335865	19.9417755121934	20.9640926350164	20.4623385094919	20.9131290016202
P02748;CON__Q3MHN2	C9	P02748	C9	21.7968935600191	23.2426938142889	22.0678255908353	22.1220254038978	22.1105062493659	22.4370276418946	22.3941444573664	22.0722817952768	22.0839791665611	22.6744155681255	21.8404198971924	21.7095668249928	22.2718459740904	20.9734423298395	22.556862440925	22.0154286647077	20.9020541422643	21.1886395500766	21.8365728107259	21.2259393519435	21.9608800941095	21.2972611065217	21.9890188415081
P02749	APOH	P02749	APOH	20.7496828734846	21.2994987107561	20.7827679079175	19.980362749585	19.8074586975705	20.2672804796446	20.0904225988408	19.8211199880282	19.6884210725873	19.7868566752729	20.5522488105485	19.0678387175218	20.6743509095242	19.5876896301815	20.9060978818081	20.811979829134	19.3203201933173	18.8369194689051	19.8041846018257	19.2170299744612	20.9177974495516	20.390790326147	19.744879814264
P02750	LRG1	P02750	LRG1	19.352465920693	20.0179447369211	20.8253190710447	19.6252807648137		20.5136427907205	20.5907624642311	19.9885681997097	19.3746659444372		20.4753613748601	20.0532471259124	19.8418867805733	18.4100952051489		19.6630472723947	19.3344216959035	20.6072038700917	20.4879734593627	20.0603898499743	20.2199861966359	19.6163693572162	20.6385631850328
P02751	FN1	P02751	FN1	23.6694716106296	25.2274752246212	23.0304596951304	23.2252774673838	23.6585087471241	23.2543620216548	23.4417709755327	22.8440651517052	22.3206672552285	23.8127437246734	22.6446704697697	24.1187820579574	23.5287421539962	22.6833964532525	25.2333025264636	23.837400800455	21.5327421032012	22.1082743075133	22.6702067198426	21.596733911495	24.0582111004423	22.7762354220237	23.0264802163496
P02753	RBP4	P02753	RBP4		19.7511877085295	20.5103624020009	19.678878622121	19.6704833698189	20.7296605700528	19.6262615895444	19.8028918077392	19.8028602616993	19.7457005813171		18.9890673637685					18.3359921663036	18.8590554746139		19.261369570794	19.637325351374	18.9209982668084	20.2895146221834
P02760	AMBP	P02760	AMBP	20.6493930238118	22.4413150756898	22.2510130922565	22.695553708205	21.1365856574843	22.9753680009035	22.5090094827128	22.0236068259446	22.2608931240625	23.2008710735241	22.1350516580341	21.823648677957	21.7008325259529	19.4767264300232	21.26870874928	20.2176217037016	19.1877338465872	20.1883377120855	21.0046347031689	19.7035555342652	21.6065714855181	20.4986271956234	22.7300546271957
P02763	ORM1	P02763	ORM1	20.5302196172088	20.7208387557559	21.5015456626487	22.26473465593	20.4217279096079	21.4312486565112	20.8376895223213	20.610181383663	20.2475984278438	20.5508407077843	21.0487981514185	20.8565805428985	21.2558607460609	19.9998954307587	20.6125229829699	20.7958240607429	19.9233797190231	21.5257826806008	20.8485037459326	21.0281003120178	21.5598755749225	21.5928621251795	21.9529416897141
P02765	AHSG	P02765	AHSG	20.1357092861044	21.0790055281417	21.5187415082049	20.6705525240247	21.442732957908	21.6163873068774	21.6142317514131	20.6585741196347	20.4770427801644	20.3549853860783	20.9383333512026	20.8968172261684	20.9319291980077		19.1707710608264		18.7661018134517	19.9958996155702	19.872299129509	19.9086506239357	20.1876130431506	19.6839061267417	20.9342350893786
P02766	TTR	P02766	TTR	20.0944230975147	21.0794613456755	21.3732645067587	21.4301768745265	20.9024958286768	21.2624711100255	20.6721939629141	20.4277752352477	19.8890523375475	20.5372525318627	20.7391707893353	20.3812091744414	20.8994749396143	17.2351915255161	18.3568989603592	18.7233076392275	18.3205625945559	19.7883391829451	19.722240532383	19.4164182030317	20.9992761154279	20.1328260261674	21.3827928714509
P02774	GC	P02774	GC	19.832244132082	21.0474008679767	21.0658552340132	20.4691131412887	20.4314527152161	21.0297859793057	20.3743263269589	20.0376488295493	19.8503364186493	20.5529992371146	20.4887580657945	20.8635541257384	20.9811296399527	19.2106475649926		19.6368653139507	19.8419174847051	20.0419318126846	19.755480936812	20.2072908254849	20.5822412341106		20.9554626119799
P02775	PPBP	P02775	PPBP	18.6301248965019			18.6260654779366		20.3759175933884			18.4054074222192	21.395034089246
P02787	TF	P02787	TF	22.7843664621429	23.260548606728	24.2141566395833	23.6414105885975	23.3599789946815	24.1921964774509	23.5663941371088	23.4398704416775	22.8242315929029	23.0566410223439	23.5567221418836	23.627896300973	23.9186165163055	21.2929439232621	21.6968486999779	22.3135163700133	21.7498465185666	22.4486174454845	22.4864029652184	22.3145954135991	23.2045621894637	22.7684016187473	23.7720318031937
P02788	LTF	P02788	LTF	18.9589208185043	15.7838934746146	19.0638426939343	21.0483325406219	21.0275604822488	21.30897000011	20.8994749396143	20.1119710761528	20.1554853198432	21.2194545234989	19.0360662651788	17.0960974302055	19.3395629798788	22.5414417028561	22.0909394159844	22.8246394932733	22.4034843482962	23.1235733092567	23.0829241080637	23.5090578231119	22.2116043519614	22.7370261307892	21.820379994605
P02790	HPX	P02790	HPX	20.7758738694881	21.5689005894543	22.2967851681943	22.1221518257912	21.2148977373758	21.8879598286875	21.1865253567855	21.053976245197	20.7475537965252	20.9729517483436	21.3777189094533	20.6640548623541	21.3690626601331	19.8723592562078	19.8416411239915	20.7434505655428	20.1956845908834	20.5451002222421	20.6151302909544	20.6100011031203	21.600958231337	21.2346771207052	22.220606234422
P02792	FTL	P02792	FTL	22.6894025703976	23.2820658164083	23.1008682674233	21.2470188693091	22.8353202955689	23.1126870262201	24.0734100441578	24.4681810272162	23.9238838211854	23.262126969355	20.176699100736	21.1148327471081	20.5202772092782	22.370473504805	22.3372886967054	23.2492923013233	23.0729523104042	21.7319404627005	21.6852586721675	21.0862813831063	23.6440543001857	23.0427501546198	23.2568110527182
P02794	FTH1	P02794	FTH1	21.9997578281031	21.4486930551298	21.9974165726903	21.1492956113572	21.3385949434835	21.6699473123006	22.5687382661166	22.848312708572	22.2743508512803	20.8915612310329	20.2859078827027	20.757109996426	20.7367784649065	21.4361381169537	21.4682183233442	21.9167775166417	21.9531904271757	21.1008522304399	21.000927032548	20.8300478250429	23.3970206967332	23.7794652852446	21.6961695049835
P04003;CON__Q28065	C4BPA	P04003	C4BPA	20.3542321609792	19.7402583970157	20.1914737446775	20.2281140775193	20.5499012085059	20.6144115040972	19.8588734157602			20.9058776062078	19.9330105434981		20.4378658347957	20.4703053691984	21.0626311861066	20.5309815872752	20.205740758347	21.016177144642	20.1833785374957	20.8451377874727	20.8422244900882	20.0480664098259	20.9573061307378
P04004	VTN	P04004	VTN	20.8602231392243	23.3457041023086	22.2534966642115	22.9225415767145	23.4683674982154	23.5636040733076	24.0745537435706	23.7330376715779	23.2379474800351	24.2579621009818	21.9583332246742	21.8566565242042	22.2304321317777	20.6065714855181	21.8318654303797	21.1713331958351	20.5498072249196	21.0486651350953	22.2020975117049	20.6163873068774	22.1066779466262	20.5911278422351	22.750950637616
P04040	CAT	P04040	CAT	21.0122262326694	19.8634936309415	21.8224043383389	22.959412655813	22.7192517701695	22.7961212234128	21.30897000011	21.1094225945841	21.9901967780653	23.3147890026898	20.468417219745	20.5483026542804	21.4568356610262	21.5797118435183	20.9394099090026	20.5361143856929	21.3363082348865	22.2181244828028	21.1280497183065	21.8518237529143	20.8767267647777	20.9297640724774	22.8530429855581
P04066	FUCA1	P04066	FUCA1			20.344729344915				19.6723148372002	19.9371841367311	20.4535238487584		19.5662919300079		19.1704043329991							19.4622386448159	19.533930425955		19.2441408126728
P04075	ALDOA	P04075	ALDOA	23.7531767513986	23.510628004985	23.3849544496906	23.1690558068699	22.9354226260528	23.1091196631427	24.5106883624807	24.5652322661908	24.2684945989557	23.4247034916297	24.4689267666465	24.4437954558381	23.8904112445674	23.0796729263006	22.1431726760491	22.9327042445554	23.2392448087607	25.1049758776872	25.1630009777721	25.4132872885201	23.9518040577262	23.9187074950248	22.8959117477374
P04080	CSTB	P04080	CSTB	20.6338714897081	20.4595396822339	21.3005045015221	21.2040695906462		21.0486651350953	21.2279966085585	22.4369514183865	21.6143216305547	20.5549672517014	22.0104516158462	22.0437015197137	21.6630559615228	22.0528492691169	20.8872533451935	21.5044582377448	22.0892590829062	21.3455958284491	21.4962393935886	21.6413885373011	21.6685197364678	21.9877358756246	21.4087277805108
P04083	ANXA1	P04083	ANXA1	22.9666645672209	23.010707704951	22.8339895116395	23.1824089028858	22.8456355259772	23.0200324632777	23.2422140668467	23.1256556214405	23.0951156053199	22.7678361015116	22.608377563672	22.6634686348381	22.3610238532049	21.9249530950494	22.1326064116167	22.0615109533011	22.2356999045808	22.5725133502093	22.5723514328718	22.5889113167226	23.3719892900809	23.4267520472325	23.3749099951274
P04114;CON__ENSEMBL:ENSBTAP00000032840	APOB	P04114	APOB	20.5827925123141	21.3577796413516	21.553514929045	22.8244841162544	21.6806737188936	23.4636361216132	19.5277213442845	20.6895305426371	19.0071970347015	21.7368610249249	21.492430231089	22.2547945058072	22.0772460245198	21.0020265953438	22.1736832353463	21.4349681923082	20.8756023823337	21.8357250732309	21.3069138891168	21.224350318552	21.5660689075602	20.2437690319619	23.2812169225675
P04179	SOD2	P04179	SOD2	21.3903705109132	21.3695952164481	21.2086606518285	20.4922835237987	20.8250861090116	21.125403379978	21.4619889528786	21.5988703287583	21.3961322894207	20.9925843440058	21.4475332715634	21.315176102958	21.4462210881992	22.4847078588459	21.6039486495648	22.0272567392131	22.2820375279929	22.7450111683752	22.1791315663955	22.4244472175299	21.1707221691685	21.5903969936678	20.9155380565177
P04181	OAT	P04181	OAT					19.3627315047349								18.9447234978881					19.0491306385812	18.7088683402117	19.609117402672
P04196	HRG	P04196	HRG	19.3743900113262	20.3925731792576	20.7814877880102	20.6015024049931	21.3162262804186	20.9248443915263	20.8160492726852	20.0875767904313	19.9817567926357	21.8522048738129	20.0856332429989	20.5237265714495	20.5613215117813	19.3248090215912	20.3475435157423	20.3338541611942	19.279302248935	19.4733212777414	19.5319334842752	19.7136919221576	20.6959996562617	19.7371086766362	20.9165588657472
P04217	A1BG	P04217	A1BG	19.9728115515561	20.2901898831557	20.9002123252889	20.7091881703963	21.0370455140017	22.0020265953438	20.9250617903826	20.8876995855438	20.4152424880348	20.3295905195054	20.3694354701943	20.3602469792724	20.7924122133253	19.8794366705916	19.679187984667	20.162755182552	19.6658771594211	19.9817567926357	19.6945041246392	19.8409192657797	20.9097641990058	20.3292620245609	21.7168261583168
P04233	CD74	P04233	CD74	20.8902256770013	20.0088115682566	20.5338353961463	19.7279503597648	19.7283490365624	19.3228963761678	19.5055634763606	19.8140003339754	20.2074099924648	19.3980129755747	20.5086227011982	20.0787449963051	20.4374594990541	20.7459959431854	20.1914737446775	20.3622820370193	20.6371484312633	19.435304006887	19.0434545588948	19.0778327641907	20.2141862908055	20.5264037185591	19.911667008142
P04271	S100B	P04271	S100B		18.130942530046						18.7195358853383	18.7284652965454		18.1111050974288	20.3122980178277	20.847051227156
P04275	VWF	P04275	VWF	20.2716180421773	18.9053047321978	20.1874922295977	20.9629637655997	20.9180887265647	20.5421741493186	18.9474942593144	18.9546677542996	19.4358330106734	21.0260749080057	18.2032332803014	17.8725546506742	20.0340251459749	20.0647375028102	19.8545884054846	19.4175311551606	20.1609103823677			18.9068612436042	17.4064873770983	17.4691330198296	20.6781393207366
P04350	TUBB4A	P04350	TUBB4A																					21.2052038083845
P04406	GAPDH	P04406	GAPDH	23.9493123558272	23.9200714877906	24.0004972881104	23.5388396943708	23.6521753799766	23.8411496853039	24.8688187877062	24.8999819327493	24.6282857749446	23.7953088337404	24.3644611836171	24.3936208881206	24.1279395510703	23.8555734126354	23.3049383755941	23.8921729470118	24.1888809750098	24.5438620850624	24.590351303337	24.5703375137411	24.8632043551298	24.9306666030298	23.8705129757099
P04433;A0A0A0MRZ8	IGKV3D-11	P04433	IGKV3D-11		21.5379634175303	24.0244525350027		23.1683672974119	23.746631586517	23.5574235006922	23.8523382423448	23.5114727802223	23.7161772433057						23.2684232084496	22.5397627617163			20.8683101431053		20.5388633701434
P04439	HLA-A	P04439	HLA-A	21.3029601532484	21.195083793373	21.303796352797	21.7805269521166	22.4273660471173	22.0078540121331	21.8196006438901	21.4467259153584	21.7064504879464	22.8769328065385	20.8314402385953	21.1634924426179	21.5090578231119	22.46777070616	22.0431674972518	22.5177087901584	22.6521097168708	21.6534224114876	21.3606756511047	21.0497953831171	21.557727316987	21.3228413775958	22.0665780106753
P04440	HLA-DPB1	P04440	HLA-DPB1	20.8747022450149				21.7745474011125	21.2749195355247		20.3134056532302	20.8213535913277	21.6935771367333			19.8867027919334				18.95461096199		18.7654868332242		20.6025901369177	19.7800943671033
P04626	ERBB2	P04626	ERBB2							18.1982052118382		18.9870696704489									19.2410474697642					18.9856529621666
P04632	CAPNS1	P04632	CAPNS1	20.6543842956612	20.8504127295134	21.1055914113796	20.8119014579988	21.1308797044732	20.9583686286679	21.1414585765582	20.7798860391603	21.0771808164906	20.7704800088071	21.447835913696	21.2672804796446	21.3073587020208	20.5472673510133	20.1445736078692	20.6784832289721	20.7195860175016	21.1980253134601	21.2930000734573	21.3190414037301	20.858858243152	20.9074921801326	20.8478923373136
P04792	HSPB1	P04792	HSPB1	24.0933756519613	24.1376647406596	23.2503047798384	23.546513936261	23.798080963412	24.010861336597	23.3256710811359	23.1007239281551	23.0162451690209	23.4981402099509	23.2714185722088	23.3594428761169	23.4344083275801	23.7533808101034	23.5577740522772	23.6263373527993	23.5455716141891	23.3106349686051	23.6814245918268	23.4250878174431	23.3412310460313	23.3107736292848	23.6257801770921
P04839	CYBB	P04839	CYBB	19.3504601253316				19.314534565948	19.441416399217			20.1422067977043			19.883111605584	19.4621986970098									20.7505009133347	19.5504461926036
P04843	RPN1	P04843	RPN1	21.4865993705064	21.1514030932095	21.7468980632984	21.0939075270488	20.8960041695365	20.7938414105107	21.6825180218148	21.6970608828561	21.9341630860326	21.1518985242037	21.6391375326964	21.5235351564246	21.5035365583275	22.3346453742058	21.8724118650136	22.6459240024253	22.3374248192739	22.0733936990242	21.8724118650136	21.9999986241381	21.9531193637054	22.0340587403826	21.1740186430019
P04844	RPN2	P04844	RPN2	20.1730426950256	19.7535236340255	20.2114558241653	19.2529887461583	19.4895618447905	18.9419187574937	20.1740186430019	20.455832884145	20.5382003015991	19.9348829578309	20.2443498972275	20.0314696793321	20.0294490033761	20.5399993505492	20.4575371903573	21.4346628384815	20.8729754104333	20.3186001788499	20.3258631898188	20.4415177156285	20.1319473673082	20.5190295767021	19.7177466981229
P04899	GNAI2	P04899	GNAI2	21.3396282173945	21.145693374677	21.4856170765753	21.4737275465021	21.6588355800591	21.1452580130767	20.8366883727078	20.7114586086642	20.7263379176378	21.3765536088465	20.8016767869884	21.4566852889207	20.8415336360821	21.6829894417679	21.4907666742544	21.7676138733623	21.9118498383695	20.0195744406142	19.6971542334371	19.6123249947662	20.6801156744773	20.9994825834126	21.4081057951419
P04921	GYPC	P04921	GYPC				19.6731089020947		20.241094035352	17.2633425658303		17.8333101458251	19.6649402655634								17.6001597385017			17.0444154658956		19.6848992584927
P05023	ATP1A1	P05023	ATP1A1	20.4383735935877	20.1593096451633	21.2566095248194	20.556090627301	20.6411238954512	20.4644340724305	21.1560410932205	21.0908748239653	21.3211353810869	20.5312672223279	21.2773055644882	21.1103788028074	20.8305121122302	20.5198934372361	19.9581561916723	20.4773392954343	20.5073649446533	21.2042487369501	21.100210604883	21.3116330281682	20.7531155281585	20.759062442928	20.3680502612152
P05026	ATP1B1	P05026	ATP1B1		18.3174744442464	19.3803638246532	18.3653399319462		18.3227643760725	18.496229639355		18.9638669317867	18.2139490639628	19.5752770195623	19.301464935775						19.2674862376395	19.4107163336043	19.6653393873334	18.5127944641098	18.7515636721606	18.1875163931177
P05090	APOD	P05090	APOD			20.4878753535491			21.931099617227	20.9536167345043							20.0642112118638							20.7939207688562
P05091	ALDH2	P05091	ALDH2	22.0055943977103	21.4279286508805	22.1237943030814	22.2955525982314	21.9168139552359	21.8160883462864	21.5879276427779	21.8956344468106	22.1721576715453	22.1662231642601	21.8752648966506	21.6609255593575	21.3606220740908	21.8106861606819	20.9845408441382	21.5256393261757	21.4004646318429	22.6811457417842	22.4020794045014	23.0265308718873	21.3089144680543	21.2487568469207	22.2600316764188
P05106	ITGB3	P05106	ITGB3					20.2381807936996	20.650006917945	18.2339285679546	18.5838026422334				18.6559569059263							19.0843620431072
P05107	ITGB2	P05107	ITGB2	19.8600412276721	19.2129760258737	19.4876202472075	18.9242209998485	18.7248735228042	19.2698845817919	19.905099029618	20.3012862987377	20.3407150752438	18.6476902936163	19.2645800455695	19.2942123845711	19.4094530913521	19.7248235740431	19.7235909568593	19.4503453961305	20.0040174193939	18.9145019259253	19.282744572027	19.2914495252933	19.7438285506104	19.2106000062307	18.8196240305382
P05109	S100A8	P05109	S100A8	18.792777587306	18.9045993440694	19.6038219091634	21.3438081355876	20.865745351246	21.2549386383854	21.7629188874614	22.8598630837155	23.3967594572502	21.7032006505992	19.6668654433169	20.0849848115794	19.2022051491847	24.4512362702179	22.7407977769131	24.2171927241981	24.3669971455779	22.4948731587942	22.0954536860331	22.8601094471922	23.5271915742486	23.9181615366301	21.5618342380019
P05114	HMGN1	P05114	HMGN1	19.6503225332398			21.0466018122704	15.8320741150427	18.7387915818049	20.5733920130921	20.6704660807495	20.6070232170686	19.857977958741	20.4554315781505	20.4653312398713	20.5872867501583	20.9356744021541	20.1132436307391	20.2548809870821	20.929258408637	21.2762266592059	20.9615514355399	21.3379963938512	20.6761602558666	21.0355696796454	20.1171814316665
P05141	SLC25A5	P05141	SLC25A5	21.7689063575975	21.3486784535542	21.0155647808547		20.6239064889683	20.7571914011399	20.9664885536733	21.260462464538	21.3315052507055	22.5248028080089	21.5467494206394	20.6372368940306	20.9929300404685	21.2822355352534	21.0697277145536	21.1539403805843	19.5431753453176	23.1338295528862	22.4748417210572	23.5780768787716	21.5719581293791	21.8257072575238	20.1666828897005
P05155	SERPING1	P05155	SERPING1	20.733968609439	21.0144754919231	21.7548695648984	21.8329085519651	21.1218673609508	21.9784088235271	20.8316721769213	20.4507078519671	20.390790326147	20.9685289917801		20.5948676411665	20.8187818722754	19.4235345120524	20.8284216422209	20.7997021691759	20.2343262849622	20.2053828139112	20.2251744802659	20.4008294159402	20.7265873821834	20.8075844760639	22.0677271368795
P05164	MPO	P05164	MPO	18.5005151453146	17.4394088677203	17.9399694017391	20.0724780758658	20.4195693401582	20.3290429863701	20.6520221614139	18.7189007271068	18.5309625429274	20.3699678889334	18.9167192129766	16.6110824486107	19.7908543645027	19.3093919738932	18.6214938801806	17.786537657285	19.6271348538961	22.3482462015632	22.5751708224246	22.8200683048383	21.3611041956024	21.7655920457977	21.21335582614
P05166	PCCB	P05166	PCCB	18.4873062082335						18.2110992950542	18.4403014488366	18.499503355802		18.8409807145846	17.805051071167		18.1854368497659				18.0079908447828	18.0919724951842	18.3082590283195			17.5633154588863
P05186	ALPL	P05186	ALPL			19.8485495911352			18.9368104448368			19.9231330437159			20.3916295903015	19.8012347074329	20.9841931313696		20.5859124493772	21.2457430204138	20.8140159857559	20.1692546484443	20.6197936966514	21.576901322949		19.6131707544577
P05198	EIF2S1	P05198	EIF2S1	20.5835272223896	20.1756031517179	19.8311773300741	19.8575983600879	20.4068610193607	19.9568809123702	20.2991632912852	20.3876387301055	20.4023917324928	19.8220386095434	20.6438561897747	20.4761528685246	20.4886600133229	20.5978706974973	20.134707066515	20.6707253950381	20.9961755446216	21.07437407941	21.0494630491356	21.1195896207411	20.6657037064553	20.6361749826479	19.9318570794823
P05204	HMGN2	P05204	HMGN2						19.6471105558255	19.5109804570777	20.4949219751795	21.1081466636255			20.3727333034533		18.5339684361259			21.8478923373136	21.8274140382617		19.2637551770274		21.185739295217	21.0511903504592
P05362	ICAM1	P05362	ICAM1	19.8561397723957	19.9034376413179	20.6625779817449	20.5593621520067	20.881290246894	20.6328958267371	21.2239969622109	20.9189622049208	21.0169252364611	20.6756435312762	19.5353551224475	20.1324495236101	20.4112130439004	20.5717267242875	19.651969625589	20.4021835213449	20.1323240009198	20.3391932448908	19.6214581074822	19.6270101342037	20.991546757328	20.9358182544866	20.4067572395498
P05386	RPLP1	P05386	RPLP1	21.1639223370632		20.7294946190501	20.137336409474	20.451714196205	20.6375022497913	20.7241740827319	20.9336589619648	21.1971854909594	19.8830519253506	20.8680086394384	21.679084871189	21.0365760940851	20.9534746460578		21.6014117236366	21.4163769660895	20.8713969281929	21.0223542660237	21.1084019401087	21.2095533166239	21.0208633183666	20.5248745285747
P05387	RPLP2	P05387	RPLP2	21.5254003704748	20.7429573926663	20.9800837792581	21.2275853918574	21.4528706249334	20.8809914440056	22.1242361892005	22.0082302706961	21.9391946617004	20.5625331165899	21.3162262804186	21.1920158281979	21.1694381701917	22.1315392365748	21.2500878799656	22.0465018991819	22.3076922217204	22.2070226637855	22.0421990774206	21.5676479076016	22.1632774473483	22.2569549839839	20.9325781025574
P05388	RPLP0	P05388	RPLP0	21.4546788284034	20.9414889789172	21.0203886026228	20.5434019347701	20.8885916523775	20.5292665883454	20.8672546044864	20.7930475868741	21.3727864325863	20.0736551989417	21.2707629766362	21.2424321536429	21.049728922445	21.8498784686801	21.4889051320079	21.9855834799	22.0986052914417	21.3197029881383	21.1994039614218	21.323556195544	21.2402789204923	21.4745694467266	20.6861995695684
P05413	FABP3	P05413	FABP3
P05455	SSB	P05455	SSB	19.6105058318801	18.9208529290718	19.1010831458028	18.9470090463733	19.4555519816703	19.4613595374626	19.5340444534635	19.491579121063	19.3689454713571	19.1745307515232	19.65049784524	19.3204744533632	18.9052753479106	19.2763743465358	18.3710959672595	18.9975268346496	19.8161274188294	19.7969965070008	19.6678010881927	19.5408129199663	19.7584769863698	19.6500945957864	19.3025362937456
P05538	HLA-DQB2	P05538	HLA-DQB2
P05546	SERPIND1	P05546	SERPIND1	17.9443803531055			19.0825960711344		19.3146894458305	18.2894695935456	17.0409959960103		18.6434686952248	18.02068701361		18.8819623272068										19.8405658843508
P05549;Q92481	TFAP2A;TFAP2B	P05549	TFAP2A
P05556	ITGB1	P05556	ITGB1	21.030796435099	20.9826621988075	21.188820622564	21.7324374153847	22.0558967043264	21.8643100967476	21.1328260261674	21.3108568192961	21.0601259342979	21.654209455324	20.7794853239282	20.9799442738632	21.1952039728925	21.1320729227707	21.1332024304938	21.0671034390854	20.9267274274895	20.7485368378721	21.0369114096104	20.64297536977	21.2206947894993	21.1639223370632	21.4321666934756
P05783;CON__H-INV:HIT000015463;CON__Q92764	KRT18	P05783	KRT18	26.1076918404721	25.5151177390949	25.9544467841475	25.4921306878389	25.2715254345503	24.715234750232	24.4345355886432	24.8915705013923	25.0226759730249	25.4698583991827	26.3143049812476	25.8637242537562	25.9130102699322	25.0571370211022	24.347462414581	23.9483322943135	24.1724934340207	26.4904178179981	26.4017474819073	26.8936548191748	24.8554308374002	24.4779074460823	25.5380404091191
P05997	COL5A2	P05997	COL5A2	25.550570664399	26.5487641835889	26.2074881904463	26.6449894541923	24.5975865849615	24.129669778649	22.3457311695039	22.9914948584003	23.2990794242312	26.2055133247738	25.8151893856098	24.6401972664992	25.5367369206261		27.1967616449125	25.3458056016725		22.151341152371	22.5694569879986	21.7885144326066	25.3804695204693	24.3796766130347	26.1891826993737
P06132	UROD	P06132	UROD
P06310		P06310					20.6430634759743		21.2795743101058		21.1908109214248						19.3816739057752
P06396	GSN	P06396	GSN	22.9082621356983	23.2296403042582	22.9182707448388	22.6064359384667	22.7382019634643	23.0452524013982	23.164490215457	23.3103576072583	22.9376151994426	22.6659638780843	23.1051597659088	23.3783541314673	23.3008954530869	21.7900668519928	22.2249390535289	22.3788832695774	21.9202714316674	22.6049666952055	22.5271199687803	22.3930971287971	22.9403602006283	22.8681217106976	22.79821943017
P06454	PTMA	P06454	PTMA			19.1957566697743	21.3488405146677			20.5318383228332	19.7493391583804	19.4850666996932	20.7981996500182	20.092746819404	20.634580648575	19.527969457944	20.4752624076132	18.6469172581139	20.1031597225558	22.1224994288868	21.2677376797882	21.6475497725126	20.8999911491573	22.0260073455433	22.1383680559712	21.4004125122988
P06576	ATP5B	P06576	ATP5B	22.5424103430686	22.133954944659	21.7560920497537	21.5878361041185	21.9300890485233	21.3851651620788	22.5129921302215	22.6568080212797	22.5265231182928	22.4517644949949	22.5743625446059	22.2516777222858	22.2767094270997	22.7953286535664	22.2839881285393	22.3612916437987	22.4936766410847	22.1158171209292	22.1933701465483	22.3221262052983	21.7787236582179	22.1422067977043	21.786441938131
P06681	C2	P06681	C2		19.5392989350272	19.3101023877155	18.5719303627278	17.9390511456554	18.1475825651863	17.5732625595462	18.2687430103822				18.129383647855									18.540794004957		18.396195018474
P06702	S100A9	P06702	S100A9	20.9685993002691	20.2209309098011	21.9698642675057	23.1670505646057	22.4860100744096	22.7606671641819	23.4480880669853	23.9640221065501	24.7858634997795	23.1418794987	21.5670908107839	21.816830543711	21.9369685570668	25.9136723027492	24.6579093610392	25.7423458296839	25.726893956602	23.9054553172769	23.8267742320875	24.1171180039537	24.9193441854671	25.1322220056916	23.5622070153796
P06703	S100A6	P06703	S100A6	24.3485433887186	24.6481754253458	24.4050308055595	24.8647634892846	25.0293900244953	24.9223873199951	26.4259041700141	26.7022654943766	26.7027939057151	25.6332562336595	25.8257315157111	26.0196253392027	25.676536917573	24.6017290834508	23.8608861642359	24.6336719759536	24.1187028607987	25.384164004027	25.3677637299242	25.6979252055435	26.831710829684	26.9186620063823	25.5883795297918
P06727	APOA4	P06727	APOA4	20.1325750353803	19.6512689650566	21.8058540598222	20.1672956291622	21.8853925232653	22.60073143172	20.8926732490532	21.110315075306	19.8016452143693	21.4453624764112	19.6176790959347	20.6245313220971	19.7420363519896		18.9727554690261	19.6084317110997		19.1396113035734	19.9626814101744	18.9565690058949	20.7459959431854	19.1912809547743	22.1151821179299
P06731;P31997	CEACAM5	P06731	CEACAM5	21.29574875936	21.2141269877517	19.7572890807337	18.6120549670568			19.1758711272584	18.9565122883811	18.6917639622943	18.4059475007112	20.9789673581996	18.9562003021915						22.2295229595071	21.977116383299	21.6797721552089	18.4396523537057		18.2693824016546
P06733	ENO1	P06733	ENO1	24.3520509714323	24.6764293099769	24.5908081415425	24.0059027354269	23.7893505583074	23.7147108767955	25.5640694588087	25.3806676792555	25.0577980876312	24.1311623980082	25.4902647842512	25.3723214863201	24.8156780206834	23.8258042878256	23.4028861135705	23.8015386516786	24.4183472894944	26.0010774128638	25.9554448743986	25.9906642215464	25.4689267666465	25.4844374403355	24.1772923923556
P06737	PYGL	P06737	PYGL				20.362175000254		20.0389886281605		20.612702948671	20.812528307907		18.6637943461995			21.6431515767981	21.7651468632302		20.9671924790549		21.3504061675928		19.9878746296561	19.5340064452954	19.9914775583429
P06744	GPI	P06744	GPI	21.9707771656613	21.576440059064	21.5960514096889	21.2655074592915	21.358638324535	21.4428341819067	22.6727982330971	22.6657470716519	22.3051332647805	21.4907177170614	22.3470568403739	22.3389757094499	21.5357822571897	21.5363041390854	20.856276577653	21.4500533515797	21.8845357385483	22.8554403428543	23.0015284597839	22.729992414802	22.2249390535289	22.2302268848887	21.3693289628641
P06748	NPM1	P06748	NPM1	22.9762074888889	22.1314764369822	22.786082934732	22.1576454591285	22.2613523525684	21.8526239905465	22.8668208558678	22.8217233858779	22.9214705133607	22.2491910143804	23.129292451391	22.8726748802706	23.065723781162	23.3984566689324	22.5200613500662	22.7332239072133	23.3699945047133	22.8360719351442	22.7066823392994	22.7820479802394	23.5559034587693	23.550511952626	22.2967011627767
P06753	TPM3	P06753	TPM3	21.1908109214248	21.1690711033487	21.7920546926965	22.0661509591431	21.1122256768843	22.1359284288628	21.5136909761229	21.3318878921887	21.4264449492697	22.6894665579363	20.8027025211523	21.073851292779	21.5726058662437	22.4830599778717	21.4548796000756	21.1938814472405	21.7943968272802	21.1766382365159	21.1041840911377	21.5013998794288	20.7478815514061	20.8390745835368	21.8560865668475
P06756	ITGAV	P06756	ITGAV	21.469759053704	21.8395359752707	21.312851941828	20.9211435899051	20.5445343485181		20.462538218108	20.174384453351	20.3588529154979	20.5935917263283	20.9131290016202	21.2920452227988	21.1473092827882	20.8375355445165	21.7344235160788	21.3101911648514	20.2800276314106	21.3953479460364	21.2033527828934	21.2281140775193	21.4259841797217	22.0036057500971	20.9820354396748
P06865	HEXA	P06865	HEXA	19.2444892700982	19.3458773235838	19.0932628047603		18.7002568228434		18.8969354507887	19.579334354219	19.3730945429803	18.8361798307333	19.676556286088	19.8171429336956	19.4969902715971		19.4064458553173	19.2030181506878	18.9074775103235	19.1931836270739	19.1566213391405		19.1050030626398	19.0269394281961
P07099	EPHX1	P07099	EPHX1	21.2159642498371	21.0489976529111	21.4234729605656	21.8213535913277	21.2859078827027	20.9554626119799	21.3381052395293	21.6866697882558	21.7927696453772	21.6458360707472	21.2053828139112	21.196645346794	21.2058004071197	22.6194578972316	21.3968117089313	21.9371841367311	21.6675239233364	21.9495973396629	21.7505009133347	22.283649083054	21.4490458477566	21.7143964613991	21.4344592333524
P07108	DBI	P07108	DBI	20.3393020003121	19.719001033841	21.2803108849095	20.9415606175716	20.7958240607429	20.751808813059	20.9371841367311	21.4042122993883	21.0174690596936	20.9589349744393	20.9965893392726	20.7851650755267	20.37877745748	20.484535780204		19.4650123109194	21.1738357030383	21.1969454518521	21.0531808240654	20.8283441592035		20.8252414212134	21.0357710187066
P07195	LDHB	P07195	LDHB	21.416480056235	21.1227521785442	21.1693769988698	20.8410728828848	20.6520221614139	20.8699672879071	21.3826345799586	20.9825229425293	20.9850970103135	20.6294313315779	20.7334721840028	20.5588952452933	20.507558517046	20.8763520679881	20.1787669579	20.6614475814501	21.3185450162506	21.6561751885044	21.6367502816703	21.5018371849023	22.4879489335348	22.8630436212791	21.5438266940962
P07197	NEFM	P07197	NEFM	21.4829123145726														22.994812631639
P07203	GPX1	P07203	GPX1	20.659793863084	20.8545275335603	20.6891892581028	19.4140038573162	20.301174639356	20.4788209583363	21.6689092154464	22.0281003120178	21.6430634759743	20.815267578344	21.2395216155332	21.2794609575195	21.1166104818375	21.3414210940247	20.2268213925919	21.0869940010714	21.3142358220692	20.1179423467901	20.2407447568027	20.1609103823677	21.4925769234623	21.4575872865443	20.5460428521619
P07237	P4HB	P07237	P4HB	22.9524440860981	22.605644993413	23.1565040742074	21.7425874023422	22.1667135328551	22.0442353445771	23.2715610535719	23.2916518652375	23.3247101538168	22.273696587155	23.1274358222595	23.0307795999672	22.8803375968509	22.9813387211406	22.448466214305	23.363592593315	23.0161091170555	24.5758863476618	24.2105197472649	24.1428144417845	23.6623171987404	23.6090768115889	22.5013755807932
P07305	H1F0	P07305	H1F0	22.7989115646839	22.3872705950343	23.4622636116329	23.2097615256254	23.1201910404367	22.9651677671297	23.6082873134426	23.9634930331229	24.1165628924841	23.1028875023476	23.1871901514457	23.2543620216548	22.8736326019878	22.3622017601898	21.8929696424885	22.5488435399943	22.1027753967423	24.0433510897699	23.3064689390255	23.8813836101065	23.4612646017837	23.3018723687505	23.36626350964
P07339	CTSD	P07339	CTSD	22.5129439214719	22.5581712411296	23.1303298639771	22.0149521570343	22.4273148904398	22.451613593364	23.4204691366222	23.8953201079794	23.6976336207991	22.6196593862626	23.3794122136863	23.1852402262166	22.9858787564247	23.0296175011795	22.1397736588286	23.1444958140023	22.9453881087365	22.3979085573036	22.0450690506906	22.0647375028102	23.381658065126	23.4567604769326	23.062713521845
P07355	ANXA2	P07355	ANXA2	23.9128732596874	23.6991174389267	23.6519564913339	24.5556694639523	24.400933623029	23.9586341309306	24.2763260658028	24.2490173630753	24.0525010543948	24.1721118796981	24.007956637837	24.3122980178277	23.3669304668156	23.5729989932158	23.4777839541035	23.5009381353559	23.1438421798547	24.2715610535719	24.2151940699312	24.3189311101602	24.587492782408	24.9872848328367	24.2590403753096
P07357	C8A	P07357	C8A		20.8928955498381	20.1466879938415			20.1222466349417					19.3780153811993		19.9789673581996			19.4967367720725					20.6578766600897		19.5825168995439
P07358	C8B	P07358	C8B	17.512987309419	18.4936912983248									17.3436888772642	17.6803045752156	17.5591380556424								18.3855759627386
P07360	C8G	P07360	C8G						19.6269388609669													18.560705999689				19.5124472775801
P07384	CAPN1	P07384	CAPN1	21.3200887723173	20.9636694124912	21.0184881760615	20.696933576874	21.1831361899324	20.8198734645327	21.1507215976759	21.2959168762443	21.1487372328108	21.1430169329508	21.6593583587969	21.2522265336361	21.1269161676464	21.4604398975623	20.4011420146285	20.712382578621	21.0221510456866	21.1971854909594	21.0805677319119	21.1673568887975	20.735456861662	20.9763123905486	20.8687622804945
P07437	TUBB	P07437	TUBB	23.9040774288138	23.5406142999997	23.1911574352025	23.4699825714116	23.5742701411574	23.2622703712776	22.853937703797	22.8153653133024	22.6179346254602	23.273696587155	22.9629990561427	23.3936208881206	23.167096517381	23.7089356787746	23.3670638212586	23.6771286159259	23.7105130269118	23.0539265442223	23.6029751787306	22.7373356533657	23.2223025944584	23.1874620246287	23.2159494425618
P07451	CA3	P07451	CA3			21.4188490987079	20.9247719179603	21.5292665883454	21.4863047525466			19.4767264300232	20.4061344038626								24.0728378542703					21.0704485542248
P07476	IVL	P07476	IVL								18.2740778031991	18.2366869338292							18.0722687089546				17.6831179841158	19.2494745999028	20.4500029930953	19.0929274352713
P07585	DCN	P07585	DCN	23.6933857118313	24.8527192273714	22.9414889789172	22.8059917825769	21.8619274454366	22.005628660711	21.5844909618957	21.3271249823107	21.326302199344	21.5939108108423	23.3053559630468	23.0167892486167	23.5556694639523	20.8988109701123	23.6636206426245	22.4551305253812	20.5175886586735	19.0425464475737	20.3576722700092	19.1900513131419	22.7608498673217	21.6656169721516	22.9337129836844
P07686	HEXB	P07686	HEXB	20.6838889977838	20.7393356310906	21.076528574045			20.1497917664789	21.3535323853734	21.7853646598171	21.3990567428325	19.8946283213747	21.8133114874718	21.3773482340751	21.1726155100947	19.0392564386385	19.2680119303433	20.8131548855676	20.05695517469	20.8582512079394	20.9282465489405	20.4179225453262	20.8359177845894	20.7466520864785	20.2384140696385
P07711	CTSL	P07711	CTSL	20.2268213925919	20.0593338974727	20.8668019942737	20.0047032739544	20.0156328341126	19.551216336255	19.9817567926357	20.4078984070813	20.459139406157		20.507558517046		20.1034158828975	20.5676479076016		20.5230565077221	20.3198132227165		19.2938757336573	19.4790578832522	20.6153997437255	20.6118028955874
P07737	PFN1	P07737	PFN1	23.5004519292545	22.9919964698454	22.8785800821336	22.7509915146909	23.1844685980243	23.0568890430386	23.1086571714301	23.2158013614497	23.0674809725912	23.0964996244956	22.757252451661	23.078011998171	22.8646312645127	22.9738101565168	22.2432751125383	22.8328313095589	23.5555524523102	22.8775320334893	22.9556577109819	22.819269292307	23.1512017757601	23.2519954806182	23.1721118796981
P07741	APRT	P07741	APRT	21.0025073906676	21.1901477935085	20.5717267242875	19.7952691932717	20.6375022497913	20.6315643129916	21.0588716751063	21.1937010088636	21.1620790296904	20.1335787366406	21.8254743581705	21.4365956554239	21.0773764317368	20.1643521034466	19.9172875732286	20.7305729595074	21.6011849953055	21.6173293505936	21.6900849578717	21.516194401923	20.6038581218428	20.6482522412013	20.2672804796446
P07814	EPRS	P07814	EPRS	21.3455958284491	20.4439471773997	20.9508434824689	20.6084678082559	20.9507723032973	20.819327771646	21.1663764223513	21.3233912689887	21.3500284069052	20.5496192393775	21.1008522304399	21.1461286049381	21.0574841187989	21.323446246602	21.2182723256691	21.1155314041668	21.4826661754833	21.5368258322632	21.3981695888122	21.6673506682575	21.948492713582	21.9452094799936	20.710113595127
P07858	CTSB	P07858	CTSB	22.867518561551	23.0034856577548	22.8529477701038	22.1741101042853	21.7649849445947	22.1705999327744	23.8711712896802	24.2940384580744	23.675944976445	22.244175662203	23.1959098254616	22.2524286746764	22.230901157905	22.3563831902145	22.3468945787611	22.8692331063121	22.1478371681095	22.6299648726494	22.6484936358376	22.1780678672831	23.8724870171229	24.2402352406254	22.6425788252513
P07900	HSP90AA1	P07900	HSP90AA1	22.0247230572313	21.606390753286	22.0512235475332	21.782887860944	21.7749896927632	21.8231432944207	22.185043575866	22.4531972738167	22.3106072348698	22.0086406226979	22.5430714799238	22.41709844246	22.3095807116871	21.8013610297008	20.9048492084773	21.6685197364678	22.0304933726645	22.7142916410379	22.8197370606603	22.8342403329165	22.3021234687496	22.6993081048698	21.9586164322997
P07902	GALT	P07902	GALT																	19.8644461294704		19.2416527052039	19.3336576548433	19.2307897780058
P07910	HNRNPC	P07910	HNRNPC	22.4565850321423	21.7832076869304	21.9384769386664	22.1858300164898	22.215075544213	22.0436681491004	22.2844965474168	22.3676504344131	22.4045241660218	22.0190314105745	21.8099015542501	21.670033786664	20.9779897805729	22.5504414953444	21.9765571314288	22.2654788443257	22.822773863692	22.6950651306895	22.5496662380595	22.4937254979726	22.2483225487625	22.1811352676645	21.8424930662172
P07942	LAMB1	P07942	LAMB1	20.0391225396138	19.9030551040812	19.8159398609715	20.0564260365799	19.9728115515561	19.9094858858095	19.0785886546169	18.9332699458576	19.4926551532963	20.2680804848369	19.6216190776403	20.2331562159274	19.9975543988228	20.6854297900708	21.0832975246675	20.6948951518921	20.3592820016906		19.1166993110972	18.9970030152728		19.4066326939216	20.1086571714301
P07948;P07947	LYN	P07948	LYN	19.4405650603366		20.307414293992					19.7266040116195	19.5525302662556					19.6031699254532		19.3292182195831	19.8413186362353				19.0113801492303		19.7482911403255
P07954	FH	P07954	FH	20.4652315821473	20.0866701274499	20.0964835388766	19.6456513967767	19.8929103686726	19.8427462493521	20.2359627889922	20.3795179792404	20.4869921008861	20.2683089762915	20.1956845908834	19.5613774544066	19.9621165334871	20.6092797555849	19.7048391459949	20.2767378201808	20.390475476175	20.4865011712046	19.9643747144074	20.5866455727067	19.9499178792031	19.9391946617004	19.659044714287
P07988	SFTPB	P07988	SFTPB	22.2454819122663	21.4020794045014	23.4296917590749	22.1826210661502	20.3866919072059	20.9582270074799	22.7395828584138	23.4803750684078	22.8480261050918	21.705944501079	22.7060077591432	21.9841583554831	22.3932280864553	21.1951438843842	19.7834714900045	20.7013403085736	20.5928621251795	19.8265919323334			21.720296036064	22.007238104557	21.3360357660873
P07998	RNASE1	P07998	RNASE1							19.2788260183988		19.2300861272867									17.8666510926428		17.9873750526761	19.9306016396892	19.4266496885081
P08123	COL1A2	P08123	COL1A2	27.2203885134147	26.9627872999349	27.3223394187468	27.5425933666315	25.7685530589448	25.3839992733219	23.7676946875591	23.6233260443655	24.2416177946756	26.5227842054116	26.8053817676833	26.316067421064	27.2945643812982	25.0119704129966	27.901501844022	26.5961936241935	23.4859118349869	23.1509849409316	23.9148814403913	22.7612354979843	26.381575558933	25.4612021406931	26.5882079437972
P08133	ANXA6	P08133	ANXA6	23.103351847076	22.3987958718048	22.8170062714004	22.9400913136707	23.1105062493659	23.0525508045011	22.6213820875528	22.7606265603419	22.9063548275079	22.9934657063361	22.0734263891061	22.756030950107	22.4705536260505	22.6419176754111	23.1460819794042	23.2229805803713	23.3145124388932	22.5565116677362	22.159371244832	22.141489760188	22.7399742150516	22.8953940762192	23.1024710661804
P08134	RHOC	P08134	RHOC
P08174	CD55	P08174	CD55		21.3136270783002			20.8225988371651		20.7756327841166			20.7491099694756		20.4553312342075	20.4696100226578
P08195	SLC3A2	P08195	SLC3A2		17.7532951089628	18.5861874142853		17.9391659596335		18.0598091717451		18.2221345225861		19.016422017397			18.8033491478192			18.9565122883811	18.4837685514005		18.5544614471592
P08236	GUSB	P08236	GUSB	19.4681188648601	18.9652488101875	20.4144168523926				20.458438655681	20.4192607092787	20.461239617672	19.7893107537842	19.5014873511285	20.3054116322425	20.0207955113946	18.6109022806378			19.5540679209888	19.7911088220975	20.7169098680294	20.0540425104998	19.7142622899719	19.9497754259775
P08238	HSP90AB1	P08238	HSP90AB1	22.7998404804289	22.5027356745336	22.571981267847	22.5446994179498	22.9660484258317	22.8111959261366	23.2698503477894	23.4394900342815	23.4582634148661	22.8027025211523	22.9218518304499	22.9701452207765	22.6761602558666	22.9017043779281	21.7853247451678	22.6599897971309	23.2851741606623	23.4844374403355	23.3932280864553	23.4194407519821	23.5856603521661	23.7068298616719	22.928716429202
P08240	SRPR	P08240	SRPR	21.2567822647419	20.273668134157	20.5583347577024		20.7878770590416		20.8532333976165	21.0510575545238	21.2288773927131	20.6660505915354	20.7047209663382	20.9019068834052	21.0688753485175	22.4097638272633	21.8107253798046	21.5092511685125	21.9007282711031	20.65569492323	20.4977505030223	20.6149506278109	21.4180770122199	21.0825181107961	20.31528668396
P08246	ELANE	P08246	ELANE						20.3075254715084							19.1587674546361					21.722257211999	21.7587778756648	22.3106904344762	20.3369074851717	20.6527224563325
P08253	MMP2	P08253	MMP2	19.2244209794358	19.8768916005403			19.5000482537115		19.7709316120835	18.6052335305512		18.7087673264737	19.3746022722495	19.7604113409089		18.6760052579212	19.9705665481217				19.0861258560342		19.1234596421067		18.9623989994774
P08294	SOD3	P08294	SOD3	20.2290534850347		19.4830206024697	20.6906391601311	21.5566987573835	21.8331788678236	19.5812667941752	18.5321428173554	19.6958297875413	20.475658235873	19.3800466907357	20.0509911519721	20.4615393984608									19.3110120944838	20.6954050282151
P08311	CTSG	P08311	CTSG	21.0376488295493		19.7467340834118	20.3334174440602	20.6021370149437	20.9044082420834	20.5018371849023	19.5278740346631	20.0012707359542	21.0283026961159	20.0139986692701	19.4943360695098	20.778523153021	20.7952691932717	21.3053559630468	21.5309815872752	21.2510708983285	22.127671967039	22.2980446628343	22.8808233401807	21.176394753955	21.0779631183847	21.9419545665966
P08397	HMBS	P08397	HMBS															21.5747782869		22.5967566559955			22.2876278441603	22.6457481337095
P08514	ITGA2B	P08514	ITGA2B	21.0216089847969	19.8970832179414	18.14190755581	19.4858332386321	21.9993105288107	22.0524181337383	19.8078517189582		19.4160470281124	22.2861899841566	18.9742969447728		20.7905044120124		20.059993958353	19.217503377268	19.7746197853892			18.8794516283169		18.5434774566798	20.8475865358095
P08519	LPA	P08519	LPA				22.6762894081016		22.8607914650308				22.1706610522661			21.6858147311611		22.3486244291373	22.3684766210383					21.0416644984276		22.8652733856306
P08559	PDHA1	P08559	PDHA1	19.5584655576181		19.3775282882967	19.2093391274405	19.405345092458		19.3384099637478	19.5919313482658	19.0904742888872	19.6183783323585	19.7778011034929			20.0206598878889	19.1532353386894	19.1754813281973	19.5811932248207	19.6841630367083	18.5543115450845	19.8058225784894			18.7740727920023
P08567	PLEK	P08567	PLEK	19.3086367757082				19.6242100131447	19.8439731743777	18.7878770590416	19.1970054653733	17.832259587183	19.9065089729647		18.8172522542116	18.5595488723901	19.0204157334451	18.9034229302227	19.2391602992692	20.0099051404454				19.0731583085655		19.424457469368
P08571	CD14	P08571	CD14	19.5824066396913	20.1265381194176	21.5384845111494	19.9417755121934	19.1484765821783	19.3732007726883	19.6693591491304	19.6713993941351	19.313383508854	19.7381153558598	20.1572136899431	20.5093961605604	20.7806070462202	20.8930437313338	20.8220541743597	20.8336035475823	20.3900555692985				19.8911903678035	20.1785238343671	19.5796105755961
P08572	COL4A2	P08572	COL4A2	24.6179010057399	24.9168868296634	25.6146754752545	26.6114708592558	26.5644765480097	26.3897044595846	23.3439436444442	23.6601421718835	24.9760501220962	26.4204530737484	24.8107351844188	25.0335127343052	25.486801885459	24.2289801158461	25.6663052821602	25.1606565377625	24.1857090535249	22.4793885259019	22.8479687775627	21.1347697256408	24.5077278715868	23.8719232808575	26.2129515431294
P08574	CYC1	P08574	CYC1		20.2786672399464						19.9047463283737	20.2955806228828					20.8731256520415	19.3972609952853		20.1124802326927
P08575	PTPRC	P08575	PTPRC	20.4041603150611	19.6199369472855	19.1476819277705	19.7115426303899	19.6251915658548	19.7838551174773	19.7813116826612	19.7740888830036	19.9685993002691	19.4708018401902		20.2818394935526	19.947922252902	21.2121686181723	20.0212023054311	20.7666033137597	21.5697351068224	19.6895817283546	18.0847772519573	18.9986840767231	19.5034297995059	19.5459109210443	19.3657670933874
P08579	SNRPB2	P08579	SNRPB2	18.9577312238138		18.9818682579097			18.0408355093267		18.8676165904476	19.2464158813558						19.1623864111853		19.8476782830669	19.5525865508085	19.5253525745848	19.3613398408271	19.6653914385553	19.6659465347687	19.2237613432261
P08603	CFH	P08603	CFH	21.3104685581959	21.819054847781	21.3384317273007	21.1147056821933	20.49843242108	21.0655265794247	20.3727333034533	20.0847253573856	19.9520529913893	20.8377665050614	20.7116266472225	20.2514176861289	20.8744020743941	20.0338907605209	21.1390241743973	20.5531867827816	19.7890241287931	19.530238671366	19.3557597218426	19.8600563878443	20.6074748072187	19.8878334307381	21.0297859793057
P08621	SNRNP70	P08621	SNRNP70	20.9998266310715	20.6723666373656	20.1353335353428	20.8459034679073	20.7973290547453	20.2951321631214	21.3515388565325	21.103287808412	21.5496662380595	20.3920490393642	20.7963787148915	20.9136403495223	20.4248059885244	21.4243446951421	21.4641348925917	21.3513231748098	21.4977992221457	21.2453368317621	21.5555290488428	21.3397369400323	21.4301258174232	21.38574446251	20.8276466247212
P08670	VIM	P08670	VIM	26.0190526265221	25.6841030951413	26.0458106441448	26.3300386575936	25.2642407036362	25.1606180725621	24.6737365082378	24.8488570983752	24.6330621795814	25.6317030696921	25.0548622918343	25.4755902106193	26.05936690769	26.7657235507255	26.4647581139245	26.183836614645	26.321187003316	24.5810115844117	24.7295153639694	24.6888052164741	24.8715473342649	24.9100845589065	26.1671807603345
P08697	SERPINF2	P08697	SERPINF2	25.6292312027947		24.9674563625494	24.2120053006483	24.8516236241311	25.4754046708958		23.4044462056835	23.6148158657688		24.3615861560518	24.2334488221632	24.4538754621956	24.0911977551454	25.0106906337582	25.8074469052745	23.9038936108813	23.2972611065217	23.8189963573777	22.9441729969081			25.1222229332382
P08708	RPS17	P08708	RPS17	21.1465015549723	20.8577957638524	20.8523953965131	20.8129199508338	20.3950864034529	20.2692225804008	20.9101303187999	20.8859137953843	21.1499157786027	19.9584394340489	21.0674973848506	20.7165750000325	20.8340666920617	20.8517093970091	21.0180126780095	21.6566989319829	21.6206440388695	21.5060092101883	21.4555319151148	21.3650622091711	21.3270153050231	21.4455140332746	20.4710996407983
P08727	KRT19	P08727	KRT19			21.0574841187989	20.9832190895419	20.8486565576095	20.2934491963626	18.6360864547406	20.7269199344907	20.9134212226139	19.056478959125	21.4049398833581	21.5880191756295	22.0124649567776	21.1688263402245		19.0372734628624	19.6323811204656
P08754	GNAI3	P08754	GNAI3				18.7845901184554		17.8397819905402	17.6628908591391	17.9832051698931		18.166192510688				18.9848467620668			18.5170695756791	17.6503926605963	17.5461559263752	17.5810092850195	17.821587156808	18.2041890239872	18.2857273088191
P08758	ANXA5	P08758	ANXA5	23.8339316236132	24.0309479424459	23.5530930129956	24.0402602853966	24.0291793659506	23.7538908306273	24.2020975117049	24.3139591521976	24.3361311360205	24.49673920978	23.7674926435785	23.855953544392	23.0543241040859	23.5720738180076	23.744785396109	23.611555282517	23.5758863476618	24.4655678993792	24.0161431312497	24.4361254054802	23.8911532762365	24.0275773549869	23.9471731807793
P08865	RPSA	P08865	RPSA	22.3318878921887	21.5843074420938	22.0948096544877	21.5588952452933	21.9042979794218	21.580172062688	22.2710195495153	22.3015095915784	22.5015456626487	21.5128716053268	22.0339915507849	21.9763123905486	21.4265473225208	22.729702054821	22.200062849372	22.740880107248	22.7862225577806	22.2500878799656	22.0056971842714	22.1964352361031	22.193039208337	22.3197029881383	21.5888884482002
P09104	ENO2	P09104	ENO2	21.5651857718857	21.7852049945937	22.0746027390042	21.5335027425128	21.38009955123	21.4866484676508	23.5286229377799	23.4867712032025	22.9989319364438	21.7905839541236	23.2037112312883	23.0664958951975	22.8197760345113	20.2366635799909	19.8360565208299	20.9075655269406	20.8677070727481	22.8503554967438	22.6811671937011	22.7669267698545	23.0881593444634	23.1224994288868	22.1232575450581
P09110	ACAA1	P09110	ACAA1	17.7258055823923		18.2753515856785	17.8888145829259				18.0015731272331			17.8598744552636	18.1488241058912		19.9328664109198	19.2894921080402	19.1879271110482	19.1842990871383						18.2889741857505
P09132	SRP19	P09132	SRP19			18.4746486591046				18.608377563672	18.3158836749507	18.1451958078361	17.3117660506237	18.6403649863246	18.7638996207196		17.2252451007961	18.4492776359465	18.6484980244572	18.6358739655966	19.2862012670675	19.4307179687621	19.3188428692328	18.8998289317743	18.9078295445781
P09211	GSTP1	P09211	GSTP1	23.33824128508	23.200062849372	23.3443500946627	23.0750762757639	23.0624335611607	23.1349263615501	23.5640694588087	23.4310955935393	23.4056151686435	22.7213395466342	23.7336583635597	23.5040944872598	22.6843171607313	22.5594555152192	21.7895893623867	22.6902341871164	22.7370674043031	23.4424039308541	23.628786372747	23.6061422094925	23.6044464505217	23.6673073512365	23.0549864605008
P09234	SNRPC	P09234	SNRPC
P09382	LGALS1	P09382	LGALS1	22.211426116771	22.1301884425434	22.1630316992304	21.9062814191203	22.086022162004	22.5690860794794	22.2618974966265	22.4031462461065	22.3283308824911	22.2214325371661	21.9102401366228	21.9570581019212	22.1877942445125	21.0396580611645	21.3984827642927	22.4782778586071	20.9173604237369	21.7404889963058	21.3560607402134		22.821275727764	23.0991031296761	22.0245201703155
P09417	QDPR	P09417	QDPR	19.2406516015731		19.4020794045014		20.2980446628343	19.6014842691778	19.6377498711409	19.6807166364478	19.8894980218837	19.5442324584192	19.92016964552	20.0543075412787	19.6109563333922	19.0079087467503		18.582884371538	19.0716404258567	18.8036329411728		18.5890073605586		19.3507838293921	19.4988803632236
P09429;B2RPK0	HMGB1	P09429	HMGB1	20.7813276931267	20.3005045015221	20.7260052311286	20.1080190084433	20.6717621863446	21.1237627346075	21.4733311880969	21.2025758390468	21.5777773182391	20.4003082675615	21.0566244861147	20.7299094607704	20.3387581412033	21.2149570087565		20.8264057300821	21.2952442911314	21.4743713967516	21.6234153587369	21.3632984904136	21.3085256838019	21.1601718012726	20.9848189540264
P09467	FBP1	P09467	FBP1	21.992480618912	21.6155793509515	22.0192350707928	21.4544780287871	19.6183245569716	21.5644416591502	23.1015737182647	23.0702028538885	22.9413815142653	21.7354981800943	22.2082736588205	21.345487546463	21.5212841254451	20.6011396453631	20.2262334254154	21.2398711902965	21.0305270494123	21.9182707448388	21.550277081638	21.8285378589448	22.4405295769786	20.9113012781628	22.3486784535542
P09488;Q03013;P46439	GSTM1;GSTM4;GSTM5	P09488	GSTM1				18.9079468702433			18.7261715839729		18.337560929				17.8093913311526								19.6302671250268	19.9039377293211	20.0033312386243
P09493	TPM1	P09493	TPM1	20.5770857872174	22.04413526746	20.8488857447806	21.4617891682093	19.8232832645103	21.4250621989072	19.9127197927644	20.7526256486832	20.1804676764005	20.9614101264609	20.5654182284289	20.7885940845067	21.3090255300282	20.3195927451366	22.8109018526647	21.2804808103184		20.6660505915354	20.4712981403915	20.3774011935318	20.2756016608522	20.3744324660093	21.2009009990583
P09496	CLTA	P09496	CLTA	21.1569669066649	20.1383368047925	20.5876530093735	20.1169277040822	21.100210604883	20.8684608713132	20.7347129274565		21.0851793716086	20.4951172242041	20.3951910261761	20.2848918604871	19.5409074912927	20.9090316805636	20.4784259969922	21.0989264970627		21.0550361249753	20.8481216459116	21.1289307534733	20.6751266215462	20.5873783236796	21.0942942221704
P09497	CLTB	P09497	CLTB				19.5556975453343		20.3729458082469		20.3357087355881					20.0055258692675				20.005662922898	19.3871759165449		19.8456125572104	19.8599351020064	20.6571788632002	19.788307317083
P09525	ANXA4	P09525	ANXA4	21.2675090978276	21.6222985314807	21.7715281568137	21.7159469129625	21.603360117807	21.4487434593587	21.6114427170708	21.7371912177605	21.7030738852737	21.6200622799233	21.8119014579988	21.7667650508721	20.9494192313627	20.5887512294526	21.1010446624755	20.9979677982356	20.6123429948166	22.1581695766202	22.5039489613822	22.4386781631059	21.8743270219794	21.6184500297564	21.6459679662546
P09543	CNP	P09543	CNP	18.9516546769083	18.7663606740886	18.8258780264906	17.9823140329056				19.0284780727055	18.84702063209	18.5164156498252	18.9681773979293	19.0529553749908		18.9623142654871		18.6769694191415	18.6957448456801		19.9666293662293		19.0308503062008	19.1661189394577
P09601	HMOX1	P09601	HMOX1	18.7994650333168					20.1505356793731	20.0365760940851	20.0298533650476	19.3188208081577			19.173457553587				18.6877037302136	20.2820658164083	19.3779095054266		19.1185000962593	19.1992361964305	19.8669830553986	18.1657510270183
P09622	DLD	P09622	DLD	20.1058471403603	18.7042819285519	19.8973196139096	19.3701169309768	19.7869364187487	19.6573882377076	19.3621321833242	19.5537680194604	19.4393479898026	19.366215476822	20.0388547042764	19.7701896177483	19.8946579233165	20.929908515313	20.4880715585054	20.4261377859228	20.7309045944818	19.751416567625	19.6026445019921	19.7858674898038	19.0207141388211	19.0834014147096	19.5021092192018
P09651	HNRNPA1	P09651	HNRNPA1	22.8519380997558	22.3238859921029	22.3297000012008	22.4077687744029	22.7156537120589	22.5384608291585	23.0452357341149	22.9874756758414	22.917141861175	22.2407738665784	22.345785302371	22.4655803540675	22.0962904974579	23.0591193126479	22.5157373694852	22.9366091860247	23.3658631872841	23.1740796178351	23.5619740408065	22.7079252701602	22.8214509148732	22.908610313983	22.5674158100704
P09661	SNRPA1	P09661	SNRPA1	18.8090458469191		18.9914498778194		18.8707500033461		18.8987076584977			18.7272025436938	18.6965600811741	18.7533277576167	18.7887374468459	19.4269158060875		19.0887416633576	19.5856190957008	19.5115403408768	19.3059014285605	19.232360026591	19.566254761994	19.4992113615272	18.917098144689
P09668	CTSH	P09668	CTSH	19.8788681620854	19.8916798871344	20.9252067047558	19.7288638310896	20.0270204504098	20.1671731020875	21.344675172411	22.02164286957	21.5912648351332	19.8554555514505	20.1607873117734	19.8370273011302	19.4996785240039			18.087783947705	19.4409097104045	18.6345983730812	18.8747472652218	19.1790829572532	20.3139591521976	19.8076630820541	19.9459238623012
P09669	COX6C	P09669	COX6C				19.5003984365785	21.3743793974602	20.9674035897117		21.2592559335002	21.18101391041		22.0728705569494			22.2535832233172		21.4526193062251	21.6414326395568	21.2516488316939		20.9057307371208	20.269907404009	20.2265862344755
P09758	TACSTD2	P09758	TACSTD2																		20.3294810295011		20.7544210607771
P09871	C1S	P09871	C1S	20.789231141443	21.4915986924505	20.4329822362	20.7661179936023	19.1914014514829	21.246439077861	20.0283701511733	20.2118122651902	19.9947953713212	20.9621871551697	20.6349350973308	21.1525794641426	21.1423314635105	20.3191516888688	21.4747674695175	20.8524715985488	20.2129997663198				20.5720969546201		20.7497646983459
P09874	PARP1	P09874	PARP1	20.0984125337367	18.697476670795	19.6566727493242	19.1771129093504	19.7219736322984	19.5060479631442	20.730241248282	20.5809540985057	20.7529522534819	19.3202981548214	19.2254569416476	19.9050108623903	19.2457198127142	21.1344564027943	19.9322897365678	20.7175793709317	21.3506219864407	21.0188956211217	20.746406067713	21.1058471403603	21.0064849713766	20.693959910356	19.1035183343003
P09960	LTA4H	P09960	LTA4H	20.9163401817096	20.4038483697557	21.5258304622439	20.9451380223031	21.2034125304776	21.4053035377878	21.6149506278109	21.8631759916339	22.0001362038298	21.1018141340476	21.1674794002651	21.1085295614136	20.5811380453427	20.2692225804008	18.0148159830721	20.4456655742184	20.6567425686915	21.4316057403059	21.4050957464809	21.361264866976	21.9741778894378	21.60620999841	21.6905112861965
P09972	ALDOC	P09972	ALDOC	20.288613782291	20.5066872366727	20.7087673264737	20.2794609575195	20.5063966929116	21.2774190865437	21.909104949147	21.7769181074743	21.3136270783002	20.548867052165	21.6567425686915	21.4733807388531	20.9881520976905	20.4846341133698	20.1428300190371	20.6249774658496	20.9669109501164	22.2071120565571	22.1088166680795	22.065723781162	21.5651857718857	20.8612080950451	20.5160500915308
P0C0L4	C4A	P0C0L4	C4A	21.5328372050497	21.8440651517052	21.7149414045442	22.1080509232978	21.382106816183	22.10158974723	20.8908936085633	20.7241740827319	20.8229877561703	21.9679312312408	21.3278924899505	21.3715639672474	21.7924519323711	21.0272904915975	22.1407723661179	21.5483496958717	21.1135615940756	21.4988706268297	21.6096855579524	21.6222985314807	20.9354585967575	20.5438738818582	22.0842387549725
P0C0L5	C4B	P0C0L5	C4B	20.3774011935318	20.6527224563325	20.1251510944058	19.3710108600394	20.1596792037294	21.0439350923967	20.5025171744975	19.9160485514194	19.7227074887512	20.0373807204534		19.8704791114398	19.8247598989541	18.8834845511191	20.1983251316288	19.9550368498281	19.6231384661858	19.6550310207338	20.0033312386243	18.980362749585	19.8053030372927		20.2640760152822
P0C0S5	H2AFZ	P0C0S5	H2AFZ	22.6870330341192	22.6925133435006	22.5781459992929	22.5152320598662	23.5582413219302	22.9172693600267	23.2552268603504	22.9193805592926	23.1740643743684	22.9000648783021	22.7474103803473	22.9527462230473	22.9226323082572	23.2211817452857	23.2875714844821	23.9432431027051	23.9823314431964	23.6311202018473	24.2087350616612	24.4050308055595	23.3405520987549	23.1822724957381	22.8904483552166
P0CG39	POTEJ	P0CG39	POTEJ	22.7639927962218	23.3609167230479	23.1436398044919	23.0495461398083	23.2120053006483	22.7023553379595	23.3352453154457	22.425267134458	23.2397401096864	22.8996593213694	22.6131527647321	23.0763165317433	23.0710216923336	22.8741206077047	23.7142916410379	23.7552160407916	23.4439218915808	22.6536848071428	23.3022908444723	22.6547120641937	23.5563713345771	23.4250878174431	23.0664466236673
P0DMV8	HSPA1A	P0DMV8	HSPA1A	22.5882022239126	22.6462317210999	22.5726521220362	22.4983350239464	22.6239511288817	22.8871045677322	23.2896834670594	23.3046599167936	23.400933623029	22.6438341758275	22.7540743938869	22.7745876150479	22.5422450115039	22.1636459910542	21.8942286356997	22.1541258606729	22.1621097707871	23.2635603475562	23.3706597396773	23.3501633327917	22.624464388633	22.8048305647027	22.5820114726728
P0DOY2		P0DOY2		22.6960633518757		26.0465809976142	24.5457483464673	23.0804701437196	24.2013498075986	24.6007654539356	23.9656962268575	23.8952276423463	23.2131184626908	23.2105494733284	23.0714636719258	24.1465481669484	23.0502937405924	24.3082062469122	25.2581059174641		22.2110398649686	22.7883351997509		23.5676711153012	23.7484754174082	23.8015386516786
P0DP04		P0DP04
P0DP23		P0DP23		22.437611888369	23.0370790381519	23.0158199640213	24.3297136858286	21.9408082342216	23.1061986937098	23.0914237639698	23.3041028379023	23.1092472209762	24.1014935707665	23.5090578231119	23.4405042311886	23.6461438081758	22.9952958367195	23.4084686525279	23.4861574210018	23.4939941812848	23.1389616997825	23.4374594990541	23.3374248192739	23.2421849861162	22.9768542609776	23.4761775957061
P0DTE8;CON__Q3MHH8		P0DTE8				18.6440322892612			17.8492829163158	19.4814841229461	20.86529226722	20.6989691257702	18.3584022376036	18.0467083786053	18.9843183176208	18.4966587632566					18.0149249232701		19.4844767770873		18.1254538317988
P10155	TROVE2	P10155	TROVE2	19.3159499920364	18.6757641169021	19.3273772084343	18.0478800890544			19.6277226729782	19.9527639938387	19.8968763396896	19.0537774310244	19.9084307377819	19.3934952032232	19.5377264945598	19.2417225237265		18.9685993002691	19.3387581412033	19.2473666323675		19.111308903898	19.6581731215967	19.7777850538426	19.0985410417349
P10253	GAA	P10253	GAA	20.1601718012726	19.7841267918972	20.36516903195	19.1751157959018	19.5991791656159	19.3584880918669	20.506299831987	20.8196396214264	20.5230565077221	19.3953374852433	19.8487329573787	19.9814780917672	19.7277675960734	19.7352254565703	19.570040975616	19.904981472117	19.6775372839884	19.5940293099754	20.2100291787676	18.9416035990568	20.3310131339136	20.49843242108	19.8888740252547
P10301	RRAS	P10301	RRAS	19.4235960609133		19.2251038562786	20.9327943392305	20.3506759361085	20.7235909568593	18.9091782140096	19.2782361817541	19.661203994646	21.2851741606623	19.4993086995188		19.4204742767041	19.6113886825368	19.7781060129293			19.2855467123313				18.6781393207366	20.384164004027
P10321	HLA-C	P10321	HLA-C	21.2997781674234	21.6814889341833	21.415036123417	21.9663829352362	21.4364939927474	20.9664181422411	20.4762517747078	20.7645800684825	20.7080937207461	20.9590765261506	20.1237627346075	20.5924971861929	20.4261377859228	21.5861415904398	20.7870799458986	21.1004031225144	21.6207782576258	20.7260052311286	20.2301095878407	20.4798078888994	20.8587823777172	20.9153921676471	21.3764476257397
P10412	HIST1H1E	P10412	HIST1H1E	24.9077947116844	23.5498072249196	24.6750835373742	24.6982167313672	25.555113574109	25.4804367049208	25.1586935037741	24.7691082037036	25.1848015078622	24.4592019566151	24.7360868392122	25.3926714342917	25.1174747485702	25.630398229528	24.8728627189586	25.3793791603604	26.3401275943938	25.7124298111846	25.4871700216485	25.546984866587	25.3127827129577	25.1427754979171	25.2713473262501
P10515	DLAT	P10515	DLAT
P10586	PTPRF	P10586	PTPRF																			18.14190755581	18.3615326128411	17.4918530963297
P10599	TXN	P10599	TXN	21.047201145537	21.0195065730361	20.9008756503085	21.1005314533311	19.7401266094421	21.5479733201863	22.1395238739445	22.0684161735171	21.883827575884	20.9747730678893	21.8174942915933	21.1631238596802	21.4616393115493	21.8957453735774	20.6740060147004	21.4295129912019	21.8748147928981	22.9547351922637	22.8352817393917	23.2146013439406	21.8282279268744	21.7305729595074	21.2714470696072
P10606	COX5B	P10606	COX5B	21.0167212498873	20.8436052064173				19.7002737585673				19.8144541666826	20.8760522404729			21.3416925477371			20.8926732490532	20.4184373706683		19.9335869298585
P10643	C7	P10643	C7	20.4949219751795		20.6997317167708	19.8613292739155	21.114896275369	21.6198384640025	21.2762834638143	21.7110384266193	21.343265972845	19.0492104240996	20.3441875283161	20.5643020952747	20.054572523379			20.5838944371649							20.8303573664357
P10644	PRKAR1A	P10644	PRKAR1A	19.5957054854972	19.065421394142	19.3715426978139	18.539545065718	19.1194376434556	19.4863440384176	18.6859943351928	19.0340251459749	18.5605940601805	19.1212856137732	19.0284510930793	19.206337135124	19.3123423395752	20.1470607993152	19.74620922249	19.8277551522381	20.0023700369244	19.6950141391531	19.4873454668438	19.5438361317721	18.898294338042	18.9395677366163	19.4203920331969
P10768	ESD	P10768	ESD	20.613242711117	20.5464197317463	20.776195253994	20.8691389534401		19.8652318452641	20.4277752352477	20.5669050640293	20.1415833070334	20.6513215264018	20.3015095915784	20.0344282272462	20.0154967243865	19.9823140329056		19.9140785035166	20.4727860174262	20.1874922295977	20.606390753286	20.4826661754833	20.0507255111978	20.1023909685193	20.6626648989387
P10809	HSPD1	P10809	HSPD1	22.5156892523841	22.4845849476247	22.0695966140909	21.6114877443032	21.4865011712046	21.3538015700072	22.2623277280557	22.4121439150205	22.2328342805083	21.5973706220082	22.8658208514182	22.4528454950325	22.2610366486739	23.2796593187012	22.2500589575186	22.7434300200385	23.203068948073	22.8588203109333	23.0573353728685	23.0298702109913	22.4307383834394	22.3215758314157	21.5477850955158
P10909	CLU	P10909	CLU	20.5960514096889	21.1203492671163	21.8287702643109	22.0599609624803	21.7532379720407	22.7244655573064	21.7465700848847	21.4595897089357	21.530791132484	23.0716600638456	20.6777093201251	20.7393356310906	21.0673660815476	17.7204045963366	21.2106237858076	20.2646487633309	20.0279653735113	20.2278791300323	20.2713900742475	20.5408507492407	21.9408082342216	21.1407723661179	22.0173331231025
P11021	HSPA5	P11021	HSPA5	23.3738486045768	22.9774658056609	23.6095277594838	22.7479020336141	22.6349129468346	22.65887915219	23.4425304886016	23.3705267172217	23.517252237289	22.4389065480564	23.2776744785127	23.3146507274186	23.0673332538545	23.6763755031688	23.1414117998497	23.9619929372237	23.793523933469	23.520013376966	23.2243797610075	23.2790925000942	23.5887512294526	23.6397558053449	22.6672640329149
P11047	LAMC1	P11047	LAMC1	20.6359979214007	20.1251510944058	21.5569793463713	22.4398957986045	22.0835572357467	21.9397327197534	19.9674739530663	19.4745694467266	20.8516331547027	22.4537247812156	20.4843390937632	20.257415467563	21.2729281591735	20.9597133370376	21.2166748203854	20.9646567386564	20.7909020787204	19.0819462728868	19.3848385447577	17.0575898843531	20.0832975246675	19.0454557267513	21.9507367123945
P11142	HSPA8	P11142	HSPA8	23.7479634784933	23.3955832938291	23.6932793536875	23.3341543275568	23.5037306450383	23.4198264821322	23.9757003566443	23.948599649852	23.9728991761448	23.2022769030434	23.9178884799356	23.8903184637679	23.6094150357238	23.8364379767133	23.3227863769271	23.7056703507448	24.0161431312497	24.4821614590285	24.3917868979914	24.2683518144107	24.1096457665299	24.231985197161	23.3598449837167
P11166	SLC2A1	P11166	SLC2A1	18.943779653275			20.5375369281656	20.4323706223813	22.0821282458996	20.4368497807774	20.3139591521976	19.4885227286659	21.1683979048106			20.364314228168		21.5531867827816			20.9994825834126	20.0962261445778	21.0167892486167		19.5893183157811	20.8424547012598
P11171	EPB41	P11171	EPB41		20.3790948704931	19.3867550480682	20.6399765528078	21.1735307515394	23.0440018205039	21.0633555793867	19.2836264771884	20.6457041631805	21.1520842669726	20.5525302662556	20.3686897537084	20.5909451648001	20.4130741859012	19.3202981548214	19.12631124292	19.7740727920023	20.3369074851717	20.4689143408143	20.7820479802394	20.6907244031244	20.3681568629843	21.3756525041715
P11177	PDHB	P11177	PDHB	19.9146770988536	19.4392871093159		18.7785712768097	19.5516857343529	18.9881798415592	19.5709304071986	19.7388245603299	19.5038955982155	19.3376262571077	20.0484655876124	19.9667701650427		20.4235755449181	19.5574562224444	20.0823881675363	20.0557643409114	20.1096776454185	19.83324836943	19.9650796716855	18.8541622480689	18.9382471918642	19.3503953758029
P11215	ITGAM	P11215	ITGAM	19.4245394814502	18.9328952385875	18.7507462348669	18.724540498394	18.8080717641773	18.9929162142003	19.9137572035993	19.7681875561538	19.781711891005	19.0404609709566	18.8786137567853		19.1121747603323		18.8039797239213			19.3884588076182	19.4859118349869	19.6648014147136	19.9097934920088	19.3340942992802	19.0214734377455
P11216	PYGB	P11216	PYGB	21.4228059844151	21.4771416253592	21.6119379393518	21.4335426545155	21.7335549334388	21.7226741397367	21.978723025887	21.9489560468501	21.8840139681842	21.9408082342216	22.33016520574	22.2902180121718	21.8405351514398	21.2573003604467	21.6257801770921	21.2804808103184	21.1941219966435	22.4004906909089	22.5856145115763	22.3583700409376	21.4681188648601	21.496970773215	21.7300338900292
P11217	PYGM	P11217	PYGM		19.5299909476909			19.4435830188425		19.5650090798596	20.0719546016072			19.7730747992534	19.8941546076811		18.8020871681719		19.0412901752376		20.1156583963803	20.6567425686915	19.7626026412275	18.9421765631982	19.1933280313554
P11233	RALA	P11233	RALA		18.7214730615148	19.7498956084717	20.1862835373011	20.3955048488306	19.7986426604308	19.046921487663	19.1854610477354	19.342625958643	20.3628171017589	19.4585588085099	20.0193029511439	19.400224866348	19.3946259733143	19.0643954355346	19.3050330393443	19.1826756173755	18.8426388437516	19.1179930601985	18.8720134934641	19.1360849390269	19.5255437486447	19.8480452137619
P11234	RALB	P11234	RALB
P11277	SPTB	P11277	SPTB	22.0863137824695	21.788713554112	22.8353202955689	23.6160507135623	23.4241908978986	25.4756829715336	22.0691048812252	22.1405227541027	22.3858497648742	23.4938720587096	21.8082524905032	21.8593891895204	22.6788485416682	21.8252025947304	23.8609808572254	22.8144072250914	21.919980595049	23.355146740306	22.9149726549483	23.1794505232576	21.7989511052	21.8315562124193	23.9084820475488
P11279	LAMP1	P11279	LAMP1	20.2784403832684		20.6435039263031	20.7598751830998	19.7866971750968		20.2516488316939	21.0560290555985	21.2421995265548	20.9059510351449	21.6266269991488			20.166192510688	20.5383897808535	20.1808318553854	19.8594043565458	19.7606712245031		20.0133172205583	20.196645346794	19.9954856230165	20.6100912462077
P11310	ACADM	P11310	ACADM	19.4846537791987		19.7386101864414	18.6658424704962		18.0573254559279	19.3847331685559	19.5320857295276	19.6139441005261		19.0476138747748	18.9152608550487	18.7454379866602	19.755627627528	19.1272689233037	20.1473092827882	20.1076359751101		17.9186419909252		18.663551155338	19.6291466956391	18.735324634726
P11387	TOP1	P11387	TOP1			19.8099721863052	18.7570448693476	19.4119371066714		19.9939666331227	19.8648088207025	19.6918491388555	18.9720261976766	19.3991402115998			20.1527651192687			20.6330732690891	20.2988277938128	20.8600715478571	20.5275495482898	20.3005045015221	19.750451844022	19.1469116886858
P11413	G6PD	P11413	G6PD	21.1740186430019	20.559922240674	20.5263081916569	19.5982524566348	19.8678427855596	20.3729458082469	20.8689129614744	21.6287641276438	21.5428826145933	20.5426464981559	21.1484889951811	21.4862065331885	20.6896158511574	22.0463020522442	20.5794816788681	21.58975719732	22.238093305497	23.4760539555603	22.8990876612086	23.436697310937	20.5391474491127	21.2750332454787	20.0851145211808
P11498	PC	P11498	PC		18.6491298463387					19.4506273140948					18.713574465493		17.8016452143693				19.494863395319
P11532	DMD	P11532	DMD	22.15863187516	21.6786981299959					22.249943261932		21.3543935994666					22.6480327564766			22.3425879827762			22.3371797894025	21.8572262564799
P11586	MTHFD1	P11586	MTHFD1	23.0649348124284	22.7239242005037	22.4067053468447	21.1293710693751	21.9758227841983	22.1736832353463	22.6643153314742	21.95741241575	23.3204469081362	21.9734773649923	22.8768391548405	23.1389460807061	22.3391932448908	23.0585083964712	20.4041603150611	22.4040043508397	23.2426938142889	23.8399011391066	24.6491079127153	24.2578901873642	22.7562549694954	22.8609619191247	22.3056064575128
P11678	EPX	P11678	EPX	18.8684005819198	17.8644763572226	19.4216662809938	20.1567200811654			17.3572427047118			17.7110216167918	18.2421413639213	17.3493157889401	18.9339326511735	20.1013653255074	18.2958944617916	17.6829808718708	19.7006124313016					18.3076366404579	19.6560791482389
P11684	SCGB1A1	P11684	SCGB1A1					18.4975556100749	19.0188684616973																	21.3887951148688
P11940	PABPC1	P11940	PABPC1	21.2301095878407	20.9373278386129	21.3896355401694	20.5693179084785	20.8043579373304	20.8162055607409	21.3569741614351	21.2228184822884	21.2872050928974	20.4031202349635	21.2439433160993	21.2019180980573	20.6355551731876	21.5212361929887	21.0334875290352	21.7272108548912	21.8464774616714	21.8600715478571	21.9246632007846	21.7974082214828	21.7655515803313	21.674609526544	20.8581753105755
P12004	PCNA	P12004	PCNA	19.8235009687723	19.4168923431681	19.2930000734573	19.2128573177827	18.9657561067494	18.9908130791536	19.206575616824	19.3900975654863	19.3966967527347	18.928622465392	19.8031756910618	19.4916965454054		19.741279342734	18.8917837032183		20.1221202213564	20.8960041695365	20.3943538318738	20.3819484493952	19.8722840974428	20.2677376797882	18.9568809123702
P12081	HARS	P12081	HARS	19.7292622555718		18.7860589979954	18.9852916178328	19.3976161459325	19.2298515007609	20.2890642725494	19.7283656457051	20.0202529408576		19.7666518367973	19.6208677298601		19.8181421273314		20.1204758359668	20.1236364538038	19.9366091860247	19.9972787333894	19.7906634918495	19.8262971010029	19.5842064962511	19.2249861419499
P12107	COL11A1	P12107	COL11A1		20.8759772738569			18.5715600896357										20.8178455639413	19.2324068734231		18.4751634335768
P12109	COL6A1	P12109	COL6A1	24.864385672066	25.1008121372016	23.9682477235546	24.4710376040741	24.4714097844117	24.3279335949107	22.7942579931329	22.3825290426476	22.8246394932733	24.1715775340592	23.719001033841	23.6078359775901	24.1303770013745	23.3447564304042	25.0781016068117	23.4494741228541	22.9502917520107	20.5891171171139	21.577546844727	20.9723908794315	22.6013890524069	22.3222912765288	24.2617684021751
P12110	COL6A2	P12110	COL6A2	23.975350506375	24.9423036587779	23.4532475209274	24.1824543690692	24.0605217897102	23.74570878663	22.7923923533923	22.1766686689469	22.6289865632416	23.9007651173159	23.5364701528331	23.5475733134039	24.0913591936328	23.3310131339136	24.9022381947033	23.5118346753806	22.8652545037941	20.7932857798315	21.8372275395962	21.1998831824994	22.5931585701479	22.4050957464809	24.2086606518285
P12111	COL6A3	P12111	COL6A3	24.9893653932851	25.3385473406709	24.0203886026228	24.2228774291531	24.1880509074894	24.0220832992124	22.9510392070852	22.5290997435484	22.6958934906553	23.6813173481887	24.0053031293452	23.8973528539863	24.3802713344616	23.6181811461398	25.3142012412367	23.8612648989079	23.1103469394086	21.0299881270897	22.054539403278	21.2263510380222	22.9139872324075	22.7375625943909	24.2347648163119
P12268	IMPDH2	P12268	IMPDH2	18.6518995748466	18.3576722700092	18.4871098991557					18.796362870589	19.2021094718215		18.427427432736		18.8810362683843	19.7285151193845	18.7820319777654	18.9814780917672	20.0439350923967		18.9037759551121	19.1881203496228	18.6013573120867	18.6105418771783
P12270	TPR	P12270	TPR	19.2374340571193	18.9585810343868	18.0006932674515	17.1720172386079	18.9492339754022	18.9195442301595	19.0865405576406	18.6503926605963	19.1175112108286	18.8949243134647	18.6777265226106	18.8936214937842	18.5637250879806	19.3781424218711	19.4503051176381	19.2570470924588	19.6703796322945	19.3561467339274	19.1033134242187	19.3125639278904	18.8730956049715	18.8156897458918	18.8060586717428
P12277	CKB	P12277	CKB	18.1262103974677	18.6392700419999	20.6567425686915	21.8169476978822	21.6385631850328	22.5193175876911	20.0980269410467	19.7439600004673	20.4753613748601	21.7346302444155	19.5209102100442	19.8641135823895	20.216793214792	18.090009011784	19.1476819277705	19.5140474980903	18.9143559322356	17.3709257477984	18.8046100245302	21.6704660807495	18.1693769988698	17.5274922784118	21.9188166619153
P12429	ANXA3	P12429	ANXA3	20.1599255235252	20.6953200613409	20.5523426352187	21.8604883857952	22.0906164269663	21.8911903678035	20.9133481729144	20.8948207231408	20.9712684870451	22.0676614971761	20.5848120653862	20.2562639829134	19.5977252388688	19.3515604229315	18.8060901479243	19.0201715376748	19.1582250602674	21.1015576891212	21.5266902613203	21.9844713082885	19.6045821846138	19.6735230233866	21.7759943970679
P12532	CKMT1A	P12532	CKMT1A	18.4099295257206		18.4511708575029			17.3761932345131	19.4015378757576		18.754339499591		18.6704487914729			18.4504058117607							18.8399357287828	19.7475865753642
P12694	BCKDHA	P12694	BCKDHA	18.6939429003514	18.2657706903509	18.2715724514731	17.8054290038554	18.2964771244129	17.7801424385106	18.0974869380842	18.1254538317988	18.2497523439274	18.1465388446736	18.5606686874846	17.7925869689479	18.0175913916754		18.4012045262391	18.2005059320162	18.1175112108286	17.8221475597313	17.8360873492938	17.9523658756375		17.4210292977789	17.9781294750819
P12724	RNASE3	P12724	RNASE3			21.5348328970786				21.538105552639			20.205979338642			21.4372562882585		20.493847632954		22.1569669066649		22.1329201364562	21.6118929261682	22.3931757048185
P12814	ACTN1	P12814	ACTN1	22.3835313355295	23.1321513893863	21.9970374829192	22.1522699858307	22.6527662134803	22.8335649454968	22.2787523020048	22.1273256081332	21.9958306250606	22.5945487682303	22.3687430319565	22.5642090451898	22.3220711773574	21.6659638780843	22.9360699615591	22.4267008687781	21.676504636137	22.2773339458395	22.6268274894848	22.3320791748794	22.1019743889815	22.4069907336271	22.1485820892977
P12830	CDH1	P12830	CDH1	21.6752558663428	22.0275942275278	21.8480452137619	21.426291375771	21.8996224469035	21.7417648617452	21.7903453146324	21.7313190310251	21.6364847875509	21.6618824556179	22.7826679394428	22.3409595054619	22.2389388026301	21.3325982429475		21.6333393917032	21.893710359782	22.3573232579483	22.5922918674382	22.4499022708527	22.2305200857922	21.7983578836395	21.8772137251617
P12955	PEPD	P12955	PEPD	19.4506474489844	19.6400824995937	19.5191639889855		18.9143267317247		19.5253908114235	19.7003584342046	19.2785311302203		19.0661575301242	19.7475046268703	18.9419187574937	19.4890325772673	18.9766759905918	19.6549086895753	20.0830377668273	19.4121232355196	19.3161268226963	19.2554343445168	19.4272841955626	19.3366460247474
P12956	XRCC6	P12956	XRCC6	21.3472731608062	20.6865415619941	21.0493965731517	20.5291712508241	20.854451440043	20.8345296879068	21.0530482112295	20.991546757328	21.1155949016708	20.4429353988037	20.7056492600996	20.7488643695248	20.5691324482596	21.2288186904959	20.5561842024618	20.983636616568	21.4177680618923	21.6173293505936	21.3967072036765	21.4038483697557	20.8558965310133	20.7476357422264	20.568761456283
P13010	XRCC5	P13010	XRCC5	21.2448724760821	20.538105552639	21.0047718414809	20.7435327446344	20.2258805300553	20.770721956714	21.3864814177043	21.3670904906681	21.31589472801	20.8788232702922	20.8572642306331	20.8651412075852	20.6140519763299	21.2619548682305	20.7605250457418	21.0365760940851	21.5496192393775	21.7660370910345	21.7672097344609	21.6582254320099	20.989885064915	20.9693724675893	20.7811675804756
P13073	COX4I1	P13073	COX4I1	19.9085919909049	19.4593995982393	19.4362194677321	18.9663477273722	18.2480387366727	18.8139064197264	19.2185443169642	19.7006970870643	19.7123489900793	19.24513949886	20.4429353988037	19.8447854379678	20.2480619070995	20.3676237753527	19.3713725310562	19.7680582954348		19.7205882951133	20.0118168994163	19.6779157364135	18.9353434873452	18.8875062316717	18.6151123256469
P13224	GP1BB	P13224	GP1BB						20.3990567428325				21.6303648990046													19.2495440409219
P13284	IFI30	P13284	IFI30						21.2620696045946			21.8556684549649					20.8351467846561		21.1992841312759	20.7211726356558						21.6695148627182
P13473	LAMP2	P13473	LAMP2	20.4790183984681	19.2656333583991	20.4595396822339	19.2710480547965	19.009795820521	19.0823881675363	20.0701209444768	20.6179122124004	20.5360194996367	19.6027169855714	21.0843360885859	20.2601752867516		19.5959967955937	19.6772447754665	19.7081610954736	19.2660681980737	20.7656325101291	20.3155078205393	20.4428341819067	19.6347578838383	20.1204758359668
P13489	RNH1	P13489	RNH1	21.2087201800017	20.745831860724	20.8820369834743	21.568111990676	20.9920310573103	20.8911903678035	20.8417639575111	20.776195253994	20.7768378083041	21.2084225145703	21.2281728084131	21.2711050636694	20.5955962290443	20.986972489819	20.3084145833405	20.6399765528078	21.125214169935	20.7640130509695	20.4023917324928		20.5367784134053	20.7535236340255	21.090034864449
P13498	CYBA	P13498	CYBA
P13611	VCAN	P13611	VCAN	24.0063308729619	24.8047419588635	21.9709526567928	22.3687696703427	20.5355449757233	20.9953475990947	22.0777023982175	21.5072197483124	21.0732629312887	20.8173771818017	24.3155492798746	23.9897118618365	23.758066211841	21.0002393799893	23.8980913248148	23.2999178754602	19.3661087315007	20.8165962068241	21.4951660323318	19.5291331140515	22.7098822945901	22.4334662466537	20.3681568629843
P13639	EEF2	P13639	EEF2	22.0532139753698	21.5763477885871	21.9734773649923	21.4823707531333	21.6808882938983	21.4352226044697	22.3078311655092	22.2558031315947	22.3225113421267	21.6318751094686	21.8961150678806	21.9269445427987	21.6024542152681	22.5311720169271	21.8116663190461	22.4342810552902	22.9535634529768	22.4597647887325	22.4396168478922	22.4798572177094	22.0131127231627	22.1943625059448	21.5418434130914
P13667	PDIA4	P13667	PDIA4	21.7803266974016	21.0762675944783	22.0521859305421	21.1544967493268	20.6685630171027	20.5092028345915	21.2600029526367	21.6207335194278	21.6724961296428	20.5311720169271	21.5229128821393	21.5878818741742	21.4659290416923	22.2414723250469	21.1022628030113	22.2107426778132	22.3201989774233	21.6763324562775	21.4011941078254	21.6749111878186	21.9114110068919	21.856542550745	20.620330813203
P13674	P4HA1	P13674	P4HA1	19.2611399775538	19.3028263163318					19.7065938186346	19.6379974499966	19.3684979357223	18.1176633911744	18.9873195334426	19.0187054944134	18.9775706158687	18.9026283082362	18.8815740523272	19.0344550953272	18.1833058375012	19.6053782341662	19.5333031135093	19.6110644328259	20.0504598215026	19.78294383561	18.7371747099135
P13686	ACP5	P13686	ACP5										19.4891698134187							18.034347620001
P13693	TPT1	P13693	TPT1			21.5275495482898	20.5239179610811	20.2945713923129	21.196645346794	21.5116658022704	22.0930693318773	21.7752308856152	21.1559176065269	21.8647634892846	20.9755429345217	20.826017731521		21.0059369911057	21.7463650605063	21.7596720409768	21.1224994288868		21.3959231728758	21.4863538597182	21.4399465111215	21.2222878520951
P13716	ALAD	P13716	ALAD	19.3516251201941	19.3102355513708	19.4362601414011			19.4287976981118	20.0891297454154	19.7853886080766	19.8514044036057	20.3425608565451	20.0040174193939	19.910876915202	19.683854739258	19.2153244369753	19.394981773142	18.8236409041664	19.8376279331714					19.4873650957483	19.2741460700643
P13727	PRG2	P13727	PRG2
P13747	HLA-E	P13747	HLA-E
P13762	HLA-DRB4	P13762	HLA-DRB4				19.8361490042455		19.7859472879731	19.7027442432898	19.9781294750819	20.1029035167229			19.597288774968		19.1841537762393		19.3850282025272	19.3127854821763						17.1829180423128
P13796	LCP1	P13796	LCP1	22.00579996351	21.2628151686243	21.6352008767612	21.7223823029721	21.3439165436911	21.4080539509216	22.0709070829256	21.9763123905486	22.0020952902009	21.6703364061244	21.3711385189869	21.7574762814716	22.3743793974602	21.9819657829604	21.3794122136863	21.8357250732309	22.7535440362888	21.3345089891232	20.9862086998625	20.8927473531209	21.6754281747293	21.6022276507246	21.7130122190276
P13797	PLS3	P13797	PLS3	21.8201851963923	22.3409866618188	21.8092343031208	21.6536410778477	22.0722490792488	21.8311309294789	22.9344330800524	23.104104088529	22.8427040552484	22.0541419027476	21.7737831232851	21.9710228472686	21.7537684421441	20.8756773684321	21.289852292177	21.1466258502287	20.8459034679073	21.844141794999	22.0735244549078	21.4644839297056	21.9767668762861	22.4081057951419	21.8339895116395
P13798	APEH	P13798	APEH	18.8506568971572		19.5697999935007	19.3174744442464	19.3149106739666		19.5953230517075	19.3921329145446	19.4468167654899	19.130314151169	19.6810942558822	19.7836153622614		19.3030716745286		19.1705999327744		19.7089525129242	19.4426924663198	19.4159851563405	19.9183799447814	20.0342938793353
P13804	ETFA	P13804	ETFA	20.5287898377245	20.3324343468904	20.1360849390269	19.3691798393908	19.5029444325425	19.3174744442464	20.4137973154346	20.3552005210385	20.0650005763049	19.4419026531149	20.7155699294264	20.346461791885	20.1409595467916	20.2982684579237	19.7943016281617	20.1683979048106	20.4157582704724	20.3215758314157	20.6075651082885	20.8082917758393	19.8215404467369	20.0165852428129	19.5703931078546
P13807	GYS1	P13807	GYS1						22.4579128693652	21.7319818819629		24.2150459112619										21.8248919452439	23.1218041389239
P13861	PRKAR2A	P13861	PRKAR2A	19.5827925123141	19.9607033733772	20.3826873457191	20.4525187664822	20.910935455446	20.5830680724411	20.3001693158383	20.2901898831557	20.2969251663547	20.6427991412178	20.443643718319	20.3100801925779	20.0478002299283	20.4213170024445	20.293112367292	20.6927687254233	20.6801156744773	19.791061114717	19.7322469370879	19.4147884469047	20.2082438858274	20.49843242108	20.4667257256587
P13929	ENO3	P13929	ENO3																			21.2488726376861		20.5965974369612
P13987	CD59	P13987	CD59
P14091	CTSE	P14091	CTSE			18.2435366203559		18.8974082524122			22.3042421277929	22.4948975671933	19.4589592456838	18.3932228483772	18.3458556720617		21.7680582954348	19.8149391403776	20.4465744857579	21.5794816788681				22.5429770503491	21.7532787843588	20.3939350524686
P14174	MIF	P14174	MIF	22.1857090535249	22.1696828295455	22.3560338661265	21.0473342969022	21.5693642698083	21.8292736808728	22.5619973399569	22.8700990245515	22.5006221200294	21.5177808642481	22.6915765561562	22.1839842283568	22.1834088280789	20.7520539123106	20.6539471550825	21.4577876538986	21.6021370149437	21.7849255379263	21.8764644872435	22.1069334830996	22.4731081886311	22.5780999193133	21.7044254748361
P14209	CD99	P14209	CD99
P14314	PRKCSH	P14314	PRKCSH	21.7754318488607	21.2590260036183	21.1279867666302	20.9295473811048	20.9841931313696	21.0557643409114	21.2215210415396	21.355146740306	21.6066166650387	20.7540132087288	21.3280569027647	21.0686129806984	20.9736525279954	21.4865011712046	20.7602001510122	21.5781459992929	21.4994546941934	21.5920408826053	21.8681970866141	21.6192115946391	21.3847437065225	21.3769774634338	20.9092514751517
P14317	HCLS1	P14317	HCLS1	21.2402206803759	20.5386739530827	20.541134437186	19.5368163486163	20.2112181478813	20.3293715311867	20.4020794045014	20.2754879956924	20.4442505726637	19.2943245840875	20.1022628030113	20.9111549602073	20.594320958689	20.6669174395101	19.5611536708886	20.2922137717844	21.3483002401451	20.0718237033591	20.3010629713316	19.6333216517228	20.0533797204662	20.0037429862485	20.1932798982009
P14543	NID1	P14543	NID1	20.6231027342434	18.9168066675907	21.7241324386993	22.6278295234479	23.2329952571978	22.9871286697806	19.5366266625857	19.3712236186767	21.241094035352	22.7976654833817	20.1563497637198	20.5570261058975	21.1962851383012	20.7427107429935	20.9981744535286	19.9170252809351	21.0842712002399	18.2080056797605	19.153556979485	17.3955676051706	19.5610977195849	19.4499425605935	22.4049918396034
P14550	AKR1A1	P14550	AKR1A1	21.0154286647077	21.0350326380717	21.0852442191214	20.4032242767218	20.7064926455094	21.0902287446707	21.1045040572151	21.3682634568771	21.1864044521099	20.6882503091332	21.247888119827	21.4576874736999	20.6171051102585	20.8103331405915	20.6575278038334	21.2808772251228	21.274692088726	21.2427810239592	21.0975769526155	20.8704189063302	21.4104368588917	21.3422895661776	20.8253190710447
P14618	PKM	P14618	PKM	23.5937740689778	23.746324052134	23.5244441516886	22.9243370000931	22.6147035544503	22.6637943461995	24.4328803185678	24.4004776614348	24.1508920017419	23.2109358564277	24.6197489279111	24.5479262663209	24.0773275304118	23.174795879153	22.8534047469845	23.4010638713062	23.4687403679244	24.3276595397185	24.4515507130257	24.4533731310481	24.0835896963445	24.2996384458563	23.191458683894
P14625	HSP90B1	P14625	HSP90B1	23.0984607255774	22.4391095265539	23.5884081254736	22.8100192724208	22.6018877371823	22.8006305761734	23.4107991305305	23.5101450540922	23.6210913861726	22.9702154505461	22.9457810141363	23.0265139869057	22.8903741329636	23.8050865065626	23.2786672399464	24.2516921673648	24.0892590829062	23.48209989616	23.4310955935393	23.383636799548	23.5155689526099	23.5798038990978	22.743039599854
P14678	SNRPB	P14678	SNRPB		17.626136794333			18.0608647765635	17.3991610780371	18.2393467963824				18.7629594268373	18.3144681837653	18.4636760296377		18.092333898206	19.0363077855404	19.9361778225768	18.8244802316145	18.8398742354517	17.0947581195419	18.54362848864
P14780	MMP9	P14780	MMP9	18.6226381384399	18.0705926789492				18.2606806814304							18.4476240708695		18.1091164740523			20.0089483101212	20.8920061411025	20.8027025211523		18.6209571965458	19.2885912540851
P14866	HNRNPL	P14866	HNRNPL	22.1105062493659	21.4273660471173	21.7552364191355	21.521044447236	21.6608385373084	21.6336941455111	22.2360504064855	22.3452980334292	22.2184201533865	21.4063420456363	21.2629298365925	21.309136583453	20.9573769882826	22.2673090588988	21.6471544835119	21.8632138095046	22.331587253853	22.3467052504777	22.4566100969901	22.4270846629404	22.3402532606996	22.2061880640402	21.5126787445497
P14868	DARS	P14868	DARS	19.5498448190889		19.0967666195752	19.3175627689091	19.2501225861367	18.6342083836348	19.6660679336002	19.7384782482138	19.4087692366692	19.6158307635089	20.0464685932814	19.8404275810953	19.7005447031148	19.996451420909	19.9154942914055	20.0252639495577	20.2116934612999	20.1637381122722	20.0267503586669	20.1676631479621	19.4652515142428	19.7427107429935	19.3798986710469
P14902	IDO1	P14902	IDO1
P14923	JUP	P14923	JUP	19.6050526306198	19.6477781123563	18.8148452872236	19.2161300809379	19.6932793536875	19.5036821258084	19.5610977195849	19.5407750896998	19.2414432293609	19.6060111418859	20.119462974115	20.134205695514	19.3694141693573	20.1666828897005	18.6626822817491	18.5853807019092	18.8826490191879	19.8586761594057	20.065395096623	20.0797868414783	19.452679626708	19.593518782815	19.3029155423224
P14927	UQCRB	P14927	UQCRB														20.4293086579333			19.6435215415196	18.5868471163275		19.2518799402312
P15088	CPA3	P15088	CPA3													20.9882908116987	18.4117923231858	20.2620122375532	20.0543075412787
P15090	FABP4	P15090	FABP4				20.8988109701123		20.4287976981118		19.4488341825332		21.3317239154084		19.1133708244831		20.5645812095259			19.9810599394893						21.6641851027924
P15121	AKR1B1	P15121	AKR1B1	19.6121269793879	19.8129199508338	20.6486033473215	20.3723081999391	20.3487324759482	20.0770503915897	19.8716826863242	20.6118929261682	20.1867671357439	19.9905084238804	20.4364431587226	21.0570874288993	20.1912327532728	21.5611350206951	20.100338952825	20.8151111886375	21.5842156734378	19.3980756229099	20.2236435193017	19.257415467563	20.5754247590989	20.9345230668317	20.3507838293921
P15144	ANPEP	P15144	ANPEP	20.7706413119201	19.7353576925962	20.5256393261757		20.5067840715918	20.9619752797502	21.5307435148574	21.372148753822	21.4274172019809		20.5625331165899	20.9247719179603	21.3262473304585	20.0164492229155	20.066052390835		20.5851789533127	21.3342907461698	21.4784259969922	21.8607157011908	21.3776659616584	21.6845311945631	20.5384845111494
P15153	RAC2	P15153	RAC2
P15289	ARSA	P15289	ARSA	19.0682849538125	18.6616041512519	18.2622875785504		18.0885087640043	17.7705606626179	19.4377236303039	19.5775284052553	19.4832765233749	17.5918583207524	18.2670060899952	18.5264992391366	18.3317129829603	17.6873620132029	17.8054290038554	18.6032061545013	18.4178195582083	18.0176457581156	18.1075848963146		18.4940039506442	19.1147438028428	17.8860180272104
P15311	EZR	P15311	EZR	21.7926902236849	21.3465700007761	22.3066636215764	21.8336807486547	22.2580483925916	22.1889714989449	22.1703248630146	22.1729511660454	22.1264435918795	21.9111183783996	22.6079713931721	22.749703330135	22.4806215986615	22.0263451262198	21.105527472051	21.715988793942	22.5203491551723	23.3029880343766	23.6683898867723	23.6264487621234	22.0825830780373	21.9570581019212	22.3172204807158
P15374	UCHL3	P15374	UCHL3							18.9867642235663		19.9456381518258		20.1004672893496	18.7212727845601	19.038024098597			19.4573568296793	19.4846144472728		19.2283254975486	18.7487497419045		20.059993958353
P15428	HPGD	P15428	HPGD	21.9714790021418	20.3963413756589	22.5435199360167	21.4132291727458	21.7560105829831	21.1703554289113	21.4034323377318	21.8166743233491	21.5995060973031	21.4112647747228	22.356786151395	21.2056214534024	21.1427677090174	20.869289595086	21.3400630587936	20.623727915501	20.6454403118601	23.3646615532904	22.4181542394652	24.1727986048396	20.2803675289363	20.5264992391366	20.8393052978486
P15502	ELN	P15502	ELN	19.8951906544336		20.0803074820617	20.2773055644882	23.2026057292406	21.8607535836081	20.4587390189926	19.809281413325	20.6154895501335	21.9897811455632	17.7491099694756	17.2110517511816			18.150163770875				19.4460090081043		18.8320122856969		20.8382283152577
P15559	NQO1	P15559	NQO1	19.4396523537057	18.608377563672									19.7240907934647	19.7138261466373	19.2163432643484	18.6540695677966		19.3646134671067		20.2958048004982	20.1288049242429	20.0686785771265		19.6423584756348
P15880	RPS2	P15880	RPS2	22.3890578003707	21.8122540945853	21.9326501850496	21.570893358495	22.1584777921061	21.802741957906	22.4455645486912	22.460114884598	22.7629796960981	21.2488147434651	22.3338814516261	21.9840192435537	21.6329401893712	23.0107589173175	22.4278519451034	22.821587156808	22.8906524467251	22.2363424263717	22.2114855309479	22.0336891588659	22.3752282600837	22.4635862350301	21.6421380923582
P15924	DSP	P15924	DSP	19.5953412651393	19.6569345545308	17.3559532408623	16.608962248372	17.861389859534	18.5057960503218	20.0585414255819	20.2199861966359	19.7765808209211	19.5840963654575	20.1645976267694	20.2965891479437	19.9309480770412	22.4584887205758	17.2141862908055	17.2061940271793	17.3656389582345	19.9573061307378	20.9047757234376	20.4650322460446	19.3047880145172	19.9245544754156	18.7244738842861
P15941	MUC1	P15941	MUC1	20.2820658164083	19.0452690684889	19.9845408441382	19.6163514073317		19.0378632809577	20.7971707082364	21.2482356734401	21.4950196029948		20.2724156463746	19.5978888787947	20.0531145191711	18.5379160360487	19.5333221269855	18.5293237878343	19.1082743075133	19.738082361119	19.2590030086145	20.0425998817129	20.3717766443379	20.0500611951936	19.7087168169523
P16070	CD44	P16070	CD44	20.7337204180732	20.6961695049835	20.5179730442192	21.5042157476121	21.0167212498873	21.152208082201	21.4431378112966	21.2477143116175	21.3993175666976	21.1380242557671		21.2885574611166	21.6952350894622	21.2189226543534	21.066052390835	22.4310955935393	22.0247568689434	21.063882182501	20.9050696411408	20.7492736795513	21.3429948150506	21.6495684487927	21.4084168213457
P16104	H2AFX	P16104	H2AFX	22.412221460509	21.4583885890488	22.070514067248	21.6430194235447	21.6005953348338	21.0573519009515	21.5363515735341	21.1092312768638	21.5798959488038	20.9758927381364	21.736283005555	21.6225666488811	22.0276954586292	22.1835905582237	22.0540756420099	21.9770814364077	22.6714598658392	22.0534791583847	21.8131940376373	22.0191332442774	21.6959147244016	21.436697310937	21.3422353019818
P16112	ACAN	P16112	ACAN
P16144	ITGB4	P16144	ITGB4	19.5734659813319	19.9810599394893	19.9715491670151	19.9670517214529	20.8482744980642	19.0578542643206	19.78164786513	19.4819964646267	20.2681947350877		20.1395863242201	20.3135163700133	20.1442001590451	19.9884295123709	21.1017500270894		19.5629057134517	20.4050957464809	20.3892153887166	20.4497008052692	19.6290221497549	19.943779653275	19.6842144132121
P16152	CBR1	P16152	CBR1	20.9138594431532	21.0638163676226	21.1162931898261	20.6653567379494	21.4106438823957	21.4302279298231	21.4518147920312	21.4256257016379	21.5732995474589	20.7171609680284	22.1187978968674	21.9649387077848	21.2084820525701	21.2475404824661	20.7583305851005	21.3987958718048	21.6183155942123	21.3699146559005	21.8313242554478	21.6630994063783	21.5305054031467	21.5181171623994	21.2504927333542
P16157	ANK1	P16157	ANK1	17.8619350156387		19.314401798528	19.9443517540225	19.8503364186493	23.0589872445821	16.1635710614589	17.2510940201088	18.4170366157639	20.3879541997028	16.0224111625887	17.9635847530856	18.7824799799555	18.1396113035734	20.9758227841983	19.5992154950177	16.769269660258	18.9046287421283	15.2236623717763	18.3266313688418	17.2962530512524	18.5216387761362	21.0487316447899
P16220	CREB1	P16220	CREB1	18.5916026953411				18.5646928401083	18.4354261019016	17.98537501302		17.8579324121759	18.0642375309714		18.5066872366727		19.3433852661309			19.1832573688028	18.2788486996084	18.7042819285519	18.1280748982079	17.6482873556587	18.1003132841501	18.0401398606594
P16278	GLB1	P16278	GLB1	18.2623793472065		18.8237030933184			17.5323711460796		19.653894689311													19.1919556067531	19.6680955175204
P16284	PECAM1	P16284	PECAM1				19.2804581547535	20.0877062672132	19.1048495408916			18.8982648106207	19.4313710951976		17.7270695580237	18.9231765777173	18.70542989911	17.965333372003		19.6892063242471			17.6144654255355	18.0863850585073		19.7520212348161
P16401	HIST1H1B	P16401	HIST1H1B	23.3633252295186	22.1311309903507	23.0832975246675	22.6243528259582	23.3014537716082	23.1123052303994	22.9574301291575	22.6997528941011	23.092698436314	22.25234204627	22.7420733694285	23.0246216173399	23.1661771836578	23.8163618318677	23.3488135057463	23.7968935600191	24.7973884302057	24.6957766994641	24.1875979420098	24.4617641931802	23.6435039263031	23.7234868024326	23.0256525906969
P16402	HIST1H1D	P16402	HIST1H1D
P16403	HIST1H1C	P16403	HIST1H1C
P16435	POR	P16435	POR	19.2516488316939	18.7007309479785	19.811399781895	18.4609997481825	19.2517643905903	19.0079908447828	19.121766204378	19.1222213531108	18.7987375735375	19.2627463634684	19.7634620204814	19.6382803452454	17.7646772491125	20.1289307534733	19.3348799263924	19.8189066674868	19.661569359431	19.1577071298935	19.7558883742009	19.2973282851691	18.8160023829668	18.4287363707705	19.3806597534266
P16444	DPEP1	P16444	DPEP1								19.8667567254417					19.1536806683919
P16452	EPB42	P16452	EPB42	19.7496174102541			19.4484309247486	19.7288306240822	21.50237148942			19.3467647563299	19.6580859333595		19.5900497108569	19.2838977242004	19.284914446534	19.8019609094713	18.5838026422334	18.7705284016347	18.7013403085736		18.1759198447366			19.5762186000044
P16615;O14983	ATP2A2	P16615	ATP2A2	20.1113343776823	19.6145552901209	19.7489789880382	19.1109012621643	19.6985622456883	19.5097634085447	20.0682849538125	20.060257898171	20.1517746824044	19.5220604094521	19.9174769768991	19.9379025030462	19.6799095727318	20.1453202156352	19.9550368498281	20.2276441442771	20.4799065448328	20.4036403687402	20.2752606385032	20.5059123232442	19.9918927024753	20.1291823790152	19.6943170741336
P16671	CD36	P16671	CD36				19.5955051756793	19.1410094575367	18.6829465917733				19.9887068737177													20.1934002280763
P16870	CPE	P16870	CPE	19.9351708060044						19.3783753007183	19.9556045047797	19.5615639141591		20.6806308000627									19.4313506894715	19.280865900497	19.9462095162059	19.4442303482977
P16885	PLCG2	P16885	PLCG2	18.5556226604343	18.2025160568012				17.8167211912338		18.818438629772						18.9733722569813		18.1853884526092	19.7467012851977						17.9644311236679
P16930	FAH	P16930	FAH	17.5700780462151	18.3462020574274	18.4011211768231	17.4631571391915	18.4480678963439	18.2121923719085	19.5876530093735	19.6048898012852	19.5356588756976	17.8718330626094	19.7508116468976	20.1198428806454	19.6919343103882	19.3337013252344	17.343428643062	18.7843664621429	19.9409157415834	18.9684024278646	19.1086571714301	18.6912187131877	19.9520529913893	20.2347940469963	18.1717729748481
P16949	STMN1	P16949	STMN1	20.3509995917556			19.4359347199364	20.2202224329293	20.4540261274394	19.6292534406972	19.5241284603546	19.5816529717481	20.2624711100255	20.3921538825778	20.1080190084433	20.1091674986519		20.2206947894993		20.6936196721513	21.4689143408143	21.6391375326964	21.2110992950542	20.3003927816133	20.2224647505125	20.126790162577
P16989	YBX3	P16989	YBX3								19.2480155658737						19.5792054328087			18.9857085455705	18.0570080778286	18.3269824002108	17.9537872221701	19.2625858053423	19.5727631298878
P17096	HMGA1	P17096	HMGA1	21.1296226181384			20.7049741966067	20.335490674064	20.1106973980963		21.1129255973095	21.3325436129973	20.854451440043	20.7960617957753	20.8339123270882	20.1505356793731	21.8402662105384	21.3660233295566	21.481287019996	21.7978831307012	22.0533797204662	21.617239658642	21.9209255997703	20.8364572394867	20.8405351514398	20.3395194865627
P17174	GOT1	P17174	GOT1	19.9077562111919	19.6504803149986	20.6118028955874	18.7189007271068	19.2579678539164	19.3692011436879	20.3608899392656	20.2742370875267	20.1521461759151		19.9541849483915	19.7699798545151	19.7069478687098	18.7253729153257	18.5324852968919	19.3843959129782	19.7316007798866	21.0801773395294	21.1130528190945	20.471496612677	20.7733807091125	20.4927724900941	19.100595614459
P17213	BPI	P17213	BPI																		19.1924373079399	18.8609051033311	19.5403778119997
P17301	ITGA2	P17301	ITGA2												18.5325233451557							18.8250705768718		18.5036239005786	18.5172233975197
P17480	UBTF	P17480	UBTF													21.5154245796384
P17568	NDUFB7	P17568	NDUFB7
P17655	CAPN2	P17655	CAPN2	20.874927332002	20.9346670340048	21.0617746157574	20.6616215468478	21.0637505497417	20.9669813375016	21.5169638136493	21.7843265198669	21.4614394784523	20.8981466948918	21.2319266212646	21.2946835639135	20.7251731790605	19.7415920686218	19.9609861161593	20.3265216540205	20.2947957267933	21.4333388912242	21.4961906217612	21.8784491176822	21.2233489173851	21.2253510251101	21.1961650488151
P17661	DES	P17661	DES	21.6071135464078	20.5995060973031	21.600186967126	21.4790183984681	22.4330586696994	23.5293380873521	21.5168676596209	20.8426848757024	21.2721308383506	22.4465744857579	20.3342907461698	20.985513994287	22.9802755771524	21.7053539586881	21.2824052341351	20.8548318675011	20.3871127940999	20.7794853239282	20.5014484754723	20.1861626123573	21.0678255908353	20.5175886586735	22.8642534126606
P17844	DDX5	P17844	DDX5	21.0390555854409	20.2087201800017	20.7729781826623	20.4198779050275	20.4503051176381	20.0444688308567	20.4254208170191	20.6949801437942	20.634580648575	19.7213896161624	20.0511239540195	20.3032946912304	20.0245878024577	21.6868834733693	20.6492175774975	21.1838025477973	21.3342907461698	21.1709666108907	21.2547656775635	21.0943586612816	20.8222876264556	20.6497438524453	20.2173850411288
P17858	PFKL	P17858	PFKL	19.9612688035396	19.6882503091332	19.8259866871278			19.7864578917644	20.5443456746094	20.4190549186727	20.2422576868435	20.2289360925418	20.7938414105107	20.6644021440651	20.0904225988408	19.3204303807475	19.6955579559796	19.687293660087	20.4007252013238	20.4615393984608	20.3503522078359	20.6894452290721	20.3705001112587	20.2232899897821	19.9270747963023
P17931	LGALS3	P17931	LGALS3	22.6056675978619	22.7342787886155	22.7494782910255	22.0696293903235	22.5692483636902	22.6359536526932	22.9417038842094	23.3165853762308	23.1071730074435	22.0149861985166	23.0428503278625	23.1531982216752	22.6438561897747	21.4957028127824	21.1001464266299	21.8983312464688	21.3608899392656	23.0421489690539	23.1011729362411	23.0952122078939	23.2167784160225	23.2158013614497	22.7099664081669
P17980	PSMC3	P17980	PSMC3	19.4067779961092	19.2862012670675	19.4760539555603	18.8810960320563	18.5201045244925	18.5708192582335	19.7702864212626	19.4486930551298	19.3171873517418	19.4608398130301	19.4731428797009	19.415572610037	19.299051467463	19.3626030996758	19.0738120761437	19.2792569004181	19.7101640557709	20.5456658740984	20.4283887999185	20.3513231748098	20.039390325237	19.9309625101257	19.0450023719282
P17987	TCP1	P17987	TCP1	19.7139268068025	19.3929504421057	19.594320958689	19.7472423604045	19.3874914873493	19.2200806957953	19.2065517704279	19.6743336667411	19.5480768332885	20.0344282272462	20.0808279348238	19.219064505299	19.7114586086642	20.027425493239	19.9027313394836	19.8598441309361	20.3648485398814	19.5894097604458	19.3609542195078	19.7674764788377	19.6496210721277	19.7586396370246	19.6706735359091
P18065	IGFBP2	P18065	IGFBP2		19.4154075584783	18.6054867523535					18.9754449743088			21.0774416309252		18.6494807389686					18.3547056626603	19.4589192069676		18.4219743977412
P18077	RPL35A	P18077	RPL35A	21.425728133037	21.0693999410566	20.9400554582897	21.5046522005094	20.9508434824689	20.7913791341255	21.798792936633	21.660577439662	21.7967351657016	21.1848922881234	21.3495965592507	21.5424103430686	21.1433284023363	22.3531554424869	21.4887580657945	22.3439707446882	22.3211904447323	21.9047022346547	21.8133114874718	21.8227933097732	22.115150360442	22.2139787194515	21.050659093361
P18084	ITGB5	P18084	ITGB5							20.0340251459749	19.9722506281272								20.0960974302055					20.0037429862485
P18085	ARF4	P18085	ARF4			20.7395004540133	20.5937740689778		19.2635259631535				20.2129997663198	20.4065496575292		19.6864218738666	21.5076069060863		21.3508917146074	20.917651788989	20.1354587964708	20.5985977707347	20.2885011377435	19.9381897494466		19.9554626119799
P18124	RPL7	P18124	RPL7	22.7102817904103	22.2753743215765	22.5466081346249	22.4122731551858	22.3858497648742	22.3959493141016	22.8252996589787	22.8604694412287	23.0383523789591	22.0015456397357	22.3627636042141	22.390160557476	21.9010230144599	23.30382421777	22.5751708224246	23.1097095236026	23.4096343621005	22.7617427497566	22.5630454124697	22.7321475471225	22.8123128589706	22.9505765424654	22.2386764599911
P18206	VCL	P18206	VCL	22.0648032756813	22.3465970517308	22.199913128532	22.778162173429	23.1684285115599	23.0422992889332	22.2121983102814	21.9915121582503	21.9069786480386	23.1133072290128	21.8673677348562	22.0941653353127	22.3477057043888	21.7644585834889	22.2373932088138	22.0511239540195	21.7169935728851	21.8690636267182	22.0023013551486	21.821587156808	21.8719232808575	22.4040043508397	22.4677955774251
P18428	LBP	P18428	LBP													18.5529992371146	19.926119330739	20.5416071264995	20.3412581972774	18.4950196029948
P18583	SON	P18583	SON	21.4642844902664	21.1716386121499	20.8962998795126	21.3848490819546	21.2720168993961	20.6983757206271	21.0413302859395	20.7740245179215	21.1431415287745	19.8773260772968	21.2088392289798	21.2167340188032	21.6859857831269	21.5452887975042	21.3885323815285	21.1644134881947	21.1260969379071	20.815267578344	20.8981466948918	20.7477176832732	21.2986600158148	21.2966451564473	20.613062812739
P18621	RPL17	P18621	RPL17	22.563394600844	21.7777609790324	22.5691324482596	22.4849044950219	22.0621370729737	21.8551361372567	22.2367511549355	22.4121697639798	22.5136909761229	21.7174538628013	22.002232670103	21.865103440205	21.7155699294264	22.542126905928	22.0041203183662	22.7979029151931	22.7409006890977	22.1772467631998	22.0094951480092	22.4043682411321	22.1518056438508	22.2858796695232	21.64838391601
P18669;P15259	PGAM1	P18669	PGAM1	21.8085274653937	22.1471850464014	21.9900582472021	21.5069777219331	21.581965515994	21.7115846394178	22.7276471255258	22.7086200020932	22.2992471534641	21.2678519571886	22.516651289623	22.3853758436959	22.010110092979	21.2851177050462	20.1184494006714	21.6611865940147	22.1206656684249	22.8932289368029	22.9985532447005	23.0030051883939	22.6455942309946	22.533193781158	21.7033274047871
P18754	RCC1	P18754	RCC1	20.4609397745781	20.3049662185184	19.8223031885856	17.4030786161592	18.0107247759418	18.6899570348035	21.0859573494503	20.5600155676489	20.8187038697861		20.4986271956234	20.146812273037	19.8213691635362	19.921477777485		18.8883984180337	20.0830377668273	21.9464951135623	21.6135125166299	21.8030574131325	20.8612838330318	20.9012440324674	19.6110644328259
P18827	SDC1	P18827	SDC1
P18859	ATP5J	P18859	ATP5J
P19338	NCL	P19338	NCL	22.3605417048392	21.5446286762203	22.0440018205039	22.1075721263331	22.1804373240018	21.824775434439	22.4105144961871	22.4650073270951	22.5908538174077	21.8771762725055	22.5167955398938	22.19682541732	22.1851645946385	22.9078955414388	22.1234785872536	22.3164196508086	22.9258586393622	23.1423626282789	22.9542737115991	23.1002587366994	23.1775357234827	23.163507798197	22.1864951315665
P19367	HK1	P19367	HK1	20.8746272082146	20.9635988633315	20.4779321432096	20.21335582614	20.8629490635892	20.7587372186162	21.1167373791056	21.3918917602564	20.6436800687905	20.8239984551867	21.212940414472	21.2268213925919	20.464334352711	20.7179976525272	20.3353816309408	21.1032237669054	21.0161091170555	21.2608644174267	21.1803462629739	21.1669892919616	20.4452614296564	20.9249168614517	20.38469101592
P19404	NDUFV2	P19404	NDUFV2	19.9800837792581	19.5426276071714	20.3203642692993	19.8932363445272		19.1672466195811	20.1763338768935	20.0100417787029	20.3249847697957	19.6941129913737	20.0309311090819	20.246439077861	19.8841854278343	20.2901898831557		20.3788832695774	20.3223462960754	19.6996131179758	19.8870301732477	19.5124279869895	19.5170118882604	19.9327222639405	19.3635872465246
P19623	SRM	P19623	SRM	19.5744826602417													19.6376614398235		20.0417981617474	20.5433075268231					19.6236743391503
P19652	ORM2	P19652	ORM2		18.8712615493201	20.0680224785928	20.5417016457802		19.1231312200249					18.7166587243189	19.0266423078099	18.691389125671			17.9011850976427	18.3644852294473	19.5036044916464	18.7868247766483		18.972699384316		19.5918035476914
P19823	ITIH2	P19823	ITIH2	21.4166346776425	21.5065903952536	20.9028637974193	21.4595396822339	20.9084453979015	21.7844064033132	20.7731392067197	20.2002424938725	20.18688801003	20.9300529436885	21.5229128821393	21.8491912710505	21.4926258176056	19.9898157861788	21.1154679038679	21.2118716634668	19.1986368764425	19.7602001510122	19.6308003571497	19.9088558207803	21.1287420055119	20.3607827991638	21.5605754027514
P19827;CON__Q0VCM5	ITIH1	P19827	ITIH1	21.657047988701	21.3547164222562	20.8218985186395	21.0281003120178	20.2310476973046	20.7932063865485	20.3036291516563	19.7523479764583	19.6555551796703	20.1174351146355	22.7452369053152	22.9126357444358	22.8618328145592	20.5006707422777	21.4355787061407	21.8873277281711	19.4683774426584	19.4941211777979	19.9954856230165	19.6271704861137	21.2460910911158	20.5658830291806	20.9377588583962
P19838	NFKB1	P19838	NFKB1	21.0012707359542	21.0118168994163	22.0950673016071	22.1238890043587			22.5239897256476		21.3536400652541	22.5706154628877	22.0194387022652	21.8164790241054	22.4130741859012	21.3290977490356	22.1914737446775	22.3682101609151	22.8094109584549	22.7174538628013	22.784086842985	22.9388896730379		21.6092346593861	21.9493836070639
P19971	TYMP	P19971	TYMP	21.5227213591174	21.6344920227777	21.3167234662085	20.7962202640357	21.2051441349396	20.8378434836939	21.952017432067	21.8785987903704	22.0578476554119	21.1538167139426	21.1815599376824	21.7388822709346	21.6167462532103	21.5336928396954	20.8889631841559	21.6443404116491	21.8211199880282	21.5825628386622	21.5494312293374	21.1676631479621	22.5447229977555	23.3443500946627	21.9411307322762
P20042	EIF2S2	P20042	EIF2S2		20.2159642498371	19.270204059982	18.9567391450591					20.2522265336361	19.6110464168161	20.0182164820794	19.8349462571638		19.482114671488	18.7405054662733		19.8519838359549	20.9233942280219	20.7844463433778	20.8030179850012	20.103287808412	19.7422008666705	18.1350078055025
P20073	ANXA7	P20073	ANXA7	21.179981961375	20.9196169668074	21.0871235301647	20.8036487058335	21.2665372202495	21.0667750687548	21.2315165233842	21.2140083743306	21.5646277233183	20.9031581048542	20.9733722569813	20.9810599394893	20.4875809960739	21.0642112118638	20.7065769569398	21.084011617667	21.3247650811946	21.1237627346075	21.2338583712174	20.9074188295953	21.0174010929991	21.2419668619506	20.6937898012837
P20160	AZU1	P20160	AZU1	19.4999704237522	18.6112265667908	19.6535448687324	19.6761602558666	20.8797956132033		20.9289693782762	19.5311148906707	20.0240466565246	20.6399765528078	19.2078627372393		19.8882200248952	20.1469365415277	19.8661982930238	20.2885011377435	19.9813387211406	21.6306759539482	22.0477669539878	22.3414753888534	20.2396964135029	21.0937141406128	20.2423740003873
P20231;Q9BZJ3	TPSB2	P20231	TPSB2	20.1721881986359		22.7642560857637	23.4451856399455	23.2290534850347	23.2282755817246	21.6484716925396	20.8162055607409	22.1222466349417	22.7836673126062	20.6641416906194	20.9718297923886	21.2987159439821	20.4278775141489	19.5748337101551	21.5132572495528	20.8236098085851	19.1699396772205	20.562346782067		22.4426570352479	22.7632026391737	23.7999590223786
P20290	BTF3	P20290	BTF3																	21.4424798668348		18.9472374022032
P20292	ALOX5AP	P20292	ALOX5AP		21.3449460145919	19.2291943434184	21.0788752681045	21.282574913058	21.4813362982582	22.008093460754	22.8262117438451	22.7305314997749	21.9777103509689	21.7284154719856	21.4988706268297	21.5121000074794	20.9097641990058	21.094938483799	20.2977089050947					21.7287476032195	21.4804983388006	21.6792996826188
P20339	RAB5A	P20339	RAB5A	17.6111545095004	19.3324780543262	19.3063243006936	18.7194356157852			18.1376115873465			18.957362817052	19.3528753640025			19.3635230834943	19.2490115743385	19.6095503031789					21.958014549628		18.6746267660304
P20340;Q9NRW1	RAB6A;RAB6B	P20340	RAB6A	20.3598181800299	19.9417755121934	20.0762675944783	19.8461330928181	20.2937859468113	20.4199807453199	20.4094530913521	20.6615345667711	20.6423584756348	20.0883534768785	20.8019924751824	20.431554733746	20.4955076429984	20.5798499246849	20.3048548435972	20.7361178146186		20.6109022806378	20.8171429336956	20.8662737694967	19.8183450040054		20.1903889662006
P20592	MX2	P20592	MX2	19.2748967924584	18.9657561067494	18.1384618054459		19.0085106905252	18.5290568374816	19.1279238122069	18.8666510926428	19.08449180871	18.4710797893368	18.8649296975205	19.1512296521595	19.0209040010202	19.2367102872895	19.0106428333436	19.1486255311631	19.3360793645533	19.4195281931888	19.7242573671909	19.149245986459	19.497360690796	19.2664800305862	18.376744358821
P20618	PSMB1	P20618	PSMB1	21.0159730522585	20.7154023495631	20.6143216305547	19.6940619661726	20.7439435698901	20.6959996562617	21.2637322572787	21.1998232885693	20.7169098680294	20.1207289403606	20.9524796349059	20.9765920910227	20.6699473123006	20.4037443729966	19.8512823881884	20.4471801088162	20.7681390847413	21.3552542997663	21.160418036986	21.0838169000816	20.8223654354269	20.9816871224658	20.3607827991638
P20674	COX5A	P20674	COX5A	20.9500603183641	20.0332186454186	19.4167892824801	20.2308132271202		19.2100291787676	20.0041546163928	20.1092950522562	19.9446377193437	20.3433201982887		20.6434158469941		21.2354369722586	19.7327934595378	20.7696732226095	20.7636889408775	20.5069777219331	20.3642073420749	19.9060097756038	19.054572523379		19.947922252902
P20700	LMNB1	P20700	LMNB1	21.8048305647027	20.6318307140709	21.3239959075379	21.2081247877102	21.2822921037652	20.9869030710753	22.2060389775515	22.0568559760761	22.2316337061029	21.5641625178967	21.6878660174441	21.7511958826938	21.7096930211098	22.1402730988928	21.5791593866558	21.5426464981559	22.047534000911	21.9741428712929	21.8185088451098	22.0726743297543	21.7493964499181	21.5382476737458	21.1949636038415
P20774	OGN	P20774	OGN	22.9955373785829	22.6923430637671	22.6004138523452	22.3161710269749	21.9871113172865	22.2916799657632	20.722423997553	19.7704477460202	20.8385361066164	21.5908538174077	22.5522018959251	21.6428872581848	22.7879567461383	19.1408098041955	22.8984050604898	21.1301884425434	16.5801996711702		16.8619350156387		21.1885791875302	19.1406600460554	22.684381374215
P20810	CAST	P20810	CAST	20.5728371303772	20.4121439150205	20.3745385972515	20.1546203576926	20.1976054633195	20.245975076879	20.7790844973646	20.4773392954343	20.8378434836939	19.7175124346209	21.1842264335183	21.0330841848154	20.8485037459326	19.9249023677579	18.8014241866873	20.4491970181911	20.3007279153887	20.7197531121325	20.8425314301544	20.5636506186139	21.1494816895244	21.4771416253592	20.493065790344
P20908	COL5A1	P20908	COL5A1	21.0589377159404	21.3028486233468	20.5311720169271	20.9215068336165				18.9025694299339	18.8945987188254		20.3226763692988	20.2805940828062	20.8366113324151	19.6252450858919	22.3494885771361	20.7623917718857	20.3622820370193		18.5146832375277	18.6318662304983	20.2039501474172	19.7284154719856
P20933	AGA	P20933	AGA			19.6832722198169		18.3189311101602	19.1517499127688	20.3715639672474	20.5795737491347	20.710449966087		20.047534000911	19.1871780670039	18.6354488933952	19.5970159179607		19.6900934856729	19.9044670453906	20.4260353836059	20.2294056052108	19.9998954307587	19.4623185371097	19.7347956057591	19.3143354102359
P20962	PTMS	P20962	PTMS				21.5419851664731				20.6727982330971	18.8394437087279	20.6279185594612							20.6713302805123		21.5366835710136	21.3215758314157	21.3908952608702	22.2751469464711	21.651715675463
P21127	CDK11B	P21127	CDK11B
P21281	ATP6V1B2	P21281	ATP6V1B2	20.9456381518258	20.5112314663402	20.8902256770013	20.2412104427463	20.605034539379	20.6265824419568	21.049662458711	21.1352082633382	21.1976654493922	20.3875335582417	21.3053559630468	21.0481994813605	20.5697814547476	20.8970388893848	20.2279966085585	20.8071913818567	21.0455357157572	20.920126020687	20.9491342123385	20.9359620924768	20.8327540630169	20.8179236128493	20.3833203843606
P21291	CSRP1	P21291	CSRP1	22.4647331902396	23.2058153189275	22.4562591494874	22.9809902356583	23.9604912799202	24.1955043778995	23.199344047593	23.1822876527247	22.8331788678236	23.6645974532969	22.2752037936071	22.6278295234479	22.5657668430307	21.8533857091708	22.90758386306	22.1350203349333	21.5116658022704	21.8129591092797	22.3415839723812	21.3196478676905	22.299973754887	22.251735501734	22.993603910409
P21333	FLNA	P21333	FLNA	23.6861354369623	24.3978693985035	23.26399008346	23.7471439981867	24.1400858291297	24.6806737188936	24.2043383017607	24.0155477670387	23.7866612851269	24.0106052747639	23.4263681645638	23.7824679817099	23.9406469581563	22.4691876844046	24.0947452355178	23.447835913696	22.4423786179723	22.996865136452	23.5168916987288	23.019557474019	23.5911506752881	23.6838889977838	23.751849665826
P21397	MAOA	P21397	MAOA	20.4854205375053	20.970285676897	20.9441372428272	20.9940357128249	21.4767462039395	20.8008872641531	20.6659638780843	21.147495617311	21.3548240138023	21.5559970460704	21.0039488160014	21.0201851051909	20.6932793536875	20.894450696967	19.6801328482938		20.1902683848941	19.5065516568657	19.1968854358345	19.6035683949534	20.5016428432787	20.5679263753601	20.745175344198
P21399	ACO1	P21399	ACO1	20.1283014975464	20.1690099164606	19.5878361041185	17.0084286220706	19.0430005746862	18.9313665778787	20.348192160957	20.9283188481734	20.381842861878	18.8679784856058	20.6311202018473	20.2491041913405	19.6870373070556	19.7324788203825	18.9757248429862	19.5018954822848	19.8287625180685	20.4769439281967	19.7833595794401	20.2375974387764	19.8338968896824	19.6480942155654	19.2901673795479
P21796	VDAC1	P21796	VDAC1	20.8064048719746	20.220576714855	20.0839467147252	19.1386367881675	19.6332861711074	19.9011408949442	20.6482522412013	20.8431451144475	20.4045761372403	20.0987980233958	20.7897883355952	20.6899570348035		20.6771931501587		20.2364300208126	20.2430716847924	20.3875335582417	20.2017984765622	20.1035439460143	20.4484914206025	20.9591472967985	19.2888840933259
P21810	BGN	P21810	BGN	23.8243481476345	25.5788830788713	23.4663772305559	23.701974785623	23.726816020129	23.9236118454958	22.5460192939186	22.2446692734643	23.0461688055711	23.8573781470957	23.8415336360821	23.6790633882868	23.4543776184975	21.5908994918269	24.0314528520547	23.3733176163334	20.6012303438223	20.2339753638819	21.9271616254385	18.2683775166717	23.4785247474656	22.6922366287267	23.3078589526612
P21912	SDHB	P21912	SDHB	19.3954002488638	19.0954794413159					18.5185302214105	19.31398128774	19.0012432426948		19.4796105567912	19.0739950779885	19.0616032406421			18.4996979858247	19.1017500270894	19.2666401559308	19.6406297674094	19.7680906117003			18.6277048637972
P21964	COMT	P21964	COMT					19.3290429863701	19.1416331962042		19.6851046486993	19.543458576573	19.3890052670965	19.464832882396	18.9154359358573								18.3097694247929			19.0141076711999
P21980	TGM2	P21980	TGM2	21.8366113324151	22.2913427233249	23.1811504366036	22.8831377149098	22.6024995239075	22.7945951386031	22.2749195355247	22.5834583592123	22.5560672325625	23.2865848335437	22.2910897397518	22.0806978392341	21.6110824486107	23.1645362498558	23.5204930361978	23.2423158447876	22.8891860573057	21.4647331902396	22.3519162219771	21.422395384237	21.0556981546496	21.4432390068945	22.1462218514856
P22059	OSBP	P22059	OSBP	18.2927979225261		18.1336539860929	17.6787926763062	17.5506716430597		18.2647632856601		18.3710959672595		18.2540044035091			18.1152773861996		18.2316337061029	18.3697762408218	18.9296629538871	18.0747791087892	18.8278326668949	18.3200777513437	18.7488807441557
P22061	PCMT1	P22061	PCMT1	19.2718231825195		19.7380658634656	19.7808633174748	20.2745783518786	19.7915063222628	20.2015592038125	20.1643521034466	19.7993385449192	20.2227005813329		19.6682340517092		19.5547424715754	18.96561520893		20.3971774177198	19.9075068497925	20.0419318126846	19.6223342833465	20.0000330202911	19.8717127628352
P22087	FBL	P22087	FBL	20.3894254797379	19.9209110659235	20.2139490639628	19.4322686615317	20.2861335682786	20.1544967493268	19.9643747144074	20.2407447568027	19.7371416936526	19.7531971585679	20.5290759070022	19.9718297923886	20.2889516631718	20.9139324669702	20.6664840806288	20.9102035316106	21.4154488231383	20.1726765442582	20.1483027889243	19.7900111530146	20.8097053359511	20.9216521054967	20.1227521785442
P22102	GART	P22102	GART	19.0385064439846	19.0142166648947	18.8926139630584	18.5172618504173		18.4748070708143	19.6025357697945	18.995651234294	19.1414086813485	18.9478081336929	19.5987613117279	19.8351776325658	18.9592322169936	19.1730915081075	19.598779481805	19.318489851542	19.9674739530663	19.9743529674134	20.0958399670049	20.1713331958351	19.5399993505492	20.1958047203677	19.1744819871142
P22105	TNXB	P22105	TNXB	20.8010452032896	21.1298741230492	20.2160827025684	21.1759685605697	20.8019924751824	20.9916851453416	17.241070752746	15.5873380320464	19.2281375701637	20.7279171317248	19.8138594603092	18.3609756456187	20.5984160367746	19.2982684579237	20.3204744533632	18.5907259213407	18.8557748949412	16.3548003443506	16.5295220618395	16.769011321097	17.2809338469184		21.0767242777429
P22234	PAICS	P22234	PAICS	19.9757528268682		19.1019807988086			18.570522819122		19.2008890289191	19.062288618993					19.2624252293456				20.0709070829256		20.1399609691148
P22314	UBA1	P22314	UBA1	21.904591994461	22.0088115682566	21.8173381430919	21.1693158249541	21.5163867933273	21.3898980727054	21.9957961285686	21.8741769054358	21.9098008151666	21.2896271876297	22.3154248982942	22.1892128683398	21.5133536445043	21.6419176754111	21.0846604865458	21.6981213294005	22.2393467963824	22.3068026644586	22.2713615757233	22.1726155100947	21.9247719179603	21.9747730678893	21.4779321432096
P22352	GPX3	P22352	GPX3	21.2866976278083	22.8340859865221	20.5901228299751	20.5629988476333	20.8893346202798	21.1648431083151	20.2444660422214	19.9477796024801	20.2279966085585	20.0536448730199	20.9556754459466	20.8386899776747	20.8683855091777	19.1609842196853	21.5741777317902	19.9138594431532	19.040300424742	18.2160353226429	19.8194525196473		21.2458590533122	20.6569171023284	21.3049105321325
P22392	NME2	P22392	NME2	20.9497041940896	20.9508434824689	20.851023071158	19.9351708060044	20.6941299993731	20.6609255593575	21.4311466163343	21.8584409338823	21.571495282073	20.7546657166734	21.2398711902965	21.0124308557519	20.7703993504871	21.470106732954	20.9070520209587	21.6056675978619	21.6246205618856	21.4090386726661	21.488169650978	21.6185844527745	21.9524796349059	22.1067737781079	20.8484273340239
P22626	HNRNPA2B1	P22626	HNRNPA2B1	23.3950602465865	22.997795562876	23.2695650328392	23.4053554809385	23.7046154406065	23.4389826683396	23.8470894700761	23.7909418393632	23.8527192273714	23.1750548648473	23.3046599167936	23.3488135057463	22.8878483016598	23.9663125186489	23.3527245299864	23.733761786266	24.2180801269884	23.5549672517014	23.8694778750263	23.2941787230145	23.8304540845024	23.7794652852446	23.4314782205249
P22695	UQCRC2	P22695	UQCRC2	20.9828710580248	20.7042143724169		19.9197042459444	20.3545550198909		20.6721939629141	20.7907430251906	20.6191668078315	19.8551057131687	20.9598548124033	20.6779673358713		21.0330841848154					20.2354954058049
P22748	CA4	P22748	CA4				19.450204416487	19.7725111112359					19.6662760221192													19.3636514067013
P22894	MMP8	P22894	MMP8																			18.2741233148015
P22897	MRC1	P22897	MRC1	18.9116377531553			18.4639952540984		18.6262081072042		18.9923077271819	19.4222413790374													18.4290225427287	18.831362917533
P23083		P23083
P23141	CES1	P23141	CES1	18.5585776623938	18.4452816395735	21.1810745903133	21.3514849391247	22.0165512390408	21.7353328992646	19.9069639730068	19.8021818549465	21.1181325128803	21.9123981900748	16.6907073549287	16.7313190310251	16.765519207141	16.5700335613819	16.5675105103726	18.8857797719701	17.012471776886	19.1087337320224	19.2446518547652	16.6738335363643	20.7646610527954	21.1505356793731	21.8681217106976
P23142;CON__ENSEMBL:ENSBTAP00000016046	FBLN1	P23142	FBLN1	22.3514579796651	23.7065137238289	22.0248582993257	22.5350228190852	22.4799558702697	21.928716429202	22.545807252416	21.6747388176711	21.2159050198241	22.490840106929	22.2366927722297	23.1802400178431	22.7596517251912	20.546796512903	23.4328803185678	22.8898730328537	18.1833543045713	20.3509995917556	21.1019423394188	20.7739440575305	22.6588137935001	21.2068140591088	21.8057360012817
P23193	TCEA1	P23193	TCEA1	19.8845580959188		19.9366091860247		20.1092950522562			19.8685211581873	19.354059940012		19.9747730678893			20.816830543711	20.109932651171		20.6652699827829	20.070514067248	20.1714553701199	20.2525730437953		19.844570922216
P23229	ITGA6	P23229	ITGA6			20.5994152903768	20.2249390535289		20.4440483162438	20.3944585077339	19.678500422232			20.5779155846755					20.7091040114323	20.307414293992
P23246	SFPQ	P23246	SFPQ	22.3833203843606	21.3251495142956	21.9160120934877	21.9840540227936	22.0234037819809	22.0326134739913	22.2779865628681	22.4128933468696	22.5272870426782	22.1415209431438	21.5625796964604	21.6376791265206	21.2747489537875	22.6809741149649	21.7786033584437	22.205919697267	22.6154895501335	22.899106105395	22.6308092426822	22.5736924854777	22.3486514415987	22.343265972845	22.0053888026158
P23284	PPIB	P23284	PPIB	22.7812876666298	21.9467449648794	22.210831840388	21.3247650811946	21.5607619661864	21.6000962030466	22.2606347437749	22.6668957746573	22.4221900403174	21.7393768385867	22.4895667445086	22.4364939927474	21.8118230826061	22.3754934272579	22.0353683124818	22.5859582805013	22.3482462015632	22.8860254720527	22.668454813081	22.9879786864227	22.5597589039394	22.5489846072713	21.5088161049173
P23368	ME2	P23368	ME2	19.3519701232695	18.8839916023796	18.4570361327893	18.7748449576946	19.038024098597	19.0198187374636	18.5956144390277	19.4590793551657	19.6862679745394		18.9854306071334	18.9382184709413		20.0484655876124	19.1653339461325	19.4559933752919	19.8295369365015	19.3017328498644	18.9262206979986		19.5183765388494	19.2059554823879
P23381	WARS	P23381	WARS	20.5846285864287	20.3027370848226	20.9179430954091	20.4615393984608	21.5127269621611	20.7192517701695	20.4925769234623	20.0840765176891	20.6060292208844	20.613872178842	20.3789890739147	20.9887068737177	20.5853623622934	19.7912519347742	19.3999537791018	20.3065245652923	20.7839669896107	21.7223823029721	22.0441019068782	21.0051146302393	21.0615768734328	21.2181540525881	20.842070995563
P23396	RPS3	P23396	RPS3	22.3239959075379	21.4982863229137	21.7317747737582	21.5647207464043	21.9037465396705	21.6692120708638	22.2347648163119	22.3479219275584	22.6021143551088	21.6567862040802	22.2062178794893	22.1163883847568	21.6721076179375	22.836399450395	22.2377141286329	22.7061553505073	22.8443717004534	22.2796593187012	22.0148159830721	22.1221518257912	21.9407365581961	22.2625571323679	21.6758588556808
P23434	GCSH	P23434	GCSH
P23497	SP100	P23497	SP100		18.9210563978037		18.6516543704589			19.244953749116							18.9125443820029		18.8990028149138				18.54815211088		19.1016987394718	18.9001828370971
P23526	AHCY	P23526	AHCY	21.0450023719282	20.4542269899585	21.0305270494123	20.1344564027943	20.4552308832847	20.2124061379359	20.8686115837752	20.92194260538	20.9612688035396	20.19592483985	20.7670076225483	20.9974165726903	20.6110824486107	20.9738626955303	20.218567965958	20.6872253037324	21.346786394213	21.7201707640593	21.7388822709346	21.8240373140891	20.7757131503835	20.9035994534655	20.3696484612689
P23528	CFL1	P23528	CFL1	23.1077796245277	23.0386872819368	22.8732195451019	22.7989708750517	22.9472445377405	22.8174747739549	23.2390553840476	23.2915113543983	23.1423626282789	22.7588591863249	23.1319159767352	23.1700497407989	23.1904492530747	22.7762555056192	22.1098370292958	22.7871198120174	23.4493481727872	23.6195250633687	23.6293423888794	23.4939941812848	23.5077278715868	23.7174329437179	22.7119206676118
P23588	EIF4B	P23588	EIF4B	20.0515222868297	19.7328762479117	19.1273696947941	20.0466018122704	18.2714812657422	20.0714309373398	20.2041890239872	20.8995486951441	20.6751266215462	19.6616737323767	19.4640949972584	19.3796448876713	19.3487324759482	20.5850872400778	18.5667378715005	20.4578377413894	21.2876560231737	20.8510993457115	20.8286540663077	20.2795743101058	20.7500101450883	20.5970523018768	19.57403910664
P23634	ATP2B4	P23634	ATP2B4	19.3377133566498	18.8052400498867	19.5476627363099	19.8805730159654	19.5384655655878	19.3974699180187	19.0362272832457	19.0468415754553	19.2997893445643	19.636546740549	18.8900029644106	18.7585745789632	19.2319383366342	19.4943360695098	19.1896411995871		19.5119842322008	18.9122812258654	18.6226023941033	18.5203347662805	18.8193121773874	19.252457549656	19.5842064962511
P24534	EEF1B2	P24534	EEF1B2	20.9839149008031	20.1982052118382	20.635112289058	20.2534966642115	20.1895446853349	20.2186862051124	20.3958186032356	20.9788277448022	20.755480936812	19.8864497645707	20.5824250169186	20.3212455062761	20.2592559335002	21.2257628790835	20.1288049242429	21.2923261268361	21.0603898499743	20.8427615923566	20.9058776062078	20.7684621967339	20.8967433308606	20.8797956132033
P24557	TBXAS1	P24557	TBXAS1	18.5587271218786	18.6820893245065	18.5444211471338		17.828731532683		18.3599039500748	18.4625581874492		18.3516898145555	18.0671822368446			18.7654544585809	18.5190295767021	19.9271326829738	19.1386617839667		18.652529909114		18.4345304984162		18.6270279519627
P24752	ACAT1	P24752	ACAT1	20.7314847723132	20.4421254647244	20.4870902667787	19.9284923515509	19.9463523219512	19.5111542373723	19.0187869803564	19.4302687727594	19.3151318681839	20.0016830719855	20.1314450361608	19.6821922234788	19.4624183962558	20.6976972443153	19.5731700856154	20.0701209444768	20.3794122136863	19.736002169708	19.2096009099021	19.7193353392627	19.1136760437239	19.1998831824994	19.8851690632591
P24821	TNC	P24821	TNC	23.1985349672801	24.4598898327231	21.5928621251795	21.6863278262286	20.7782022867331	20.2870359577003	22.2942909251488	22.0403606316661	20.8908194092144	20.7756327841166	24.6912038011376	24.3642607861113	24.2108912790433	22.866990599119	22.7561531468129	21.8303960544405	22.2492488935042	22.7549307137498	23.0313855409824	22.3149825658071	22.348327258677	22.119082967517	20.5660689075602
P24844	MYL9	P24844	MYL9	20.7069141533982	21.2248213257521	20.4317587491662	21.8769889946393		21.5861874142853	21.7727366128728	21.6871398537344	21.3276732437146	22.2885574611166	20.8911903678035	21.2460330851635	21.8656698471224	20.6497438524453	21.6123429948166	21.2599455033568	20.3708193504356	20.6657037064553	21.5061060906262	20.1202226871609	20.9477082719794	21.5552481776182	22.0958399670049
P25311	AZGP1	P25311	AZGP1	20.2525730437953	20.6577022425061	22.2663084479928	21.1771250783954	20.4109026200066	21.3513231748098	21.6659638780843	21.8618138876388	21.4869430154348	20.3890052670965	22.05102435363	21.345920625653	21.2439433160993	20.9464237195234	18.9061859826319	19.0280193504285	18.8521820093979	20.2069332654746	19.8011873337306	19.4909331162848	21.3104130837937	20.4617392177188	20.9718999402038
P25325	MPST	P25325	MPST	19.5976343197779	19.591657476028	19.8682799955739	19.2868104132551	19.7869204704061		19.5406994261909	19.1713087597366	19.4531821993423	19.0894659987768	19.2642593193979	19.2229363736095	19.2769876552024	19.033783243144		18.7836952850939	18.8327540630169	19.9136549567995	19.9001680927751	20.2605198932362	19.3846277846567	19.3879331705423	19.2676462513499
P25398	RPS12	P25398	RPS12	20.0321426095374	21.0780282910651	21.2001826148578	20.3875335582417	20.9751230581972	20.8517093970091	21.483748873501	21.746324052134	21.3748569441413	20.417201481066	19.9866253626931	21.3216859229905	20.5407561741946		20.893710359782	21.8476247645425	22.0985731669459	21.9003229006405	21.7612557914798	21.8075451714626	21.682732322708	22.1015256303001
P25685	DNAJB1	P25685	DNAJB1	19.2988725313172	18.9610991977584	19.1784022572347	18.4825086244248	18.8325377506931	18.4241908978986	18.9516262216654		19.1028266460999	18.1124802326927	19.3962159275523	18.9345662584921	19.168422390262	19.5625517487185	19.8323368602046	19.1945067922824	19.5480015517689	19.2362665068873	19.245789434693	19.1228279948077	19.1642047693941	19.4731230563346	18.1709910527852
P25705	ATP5A1	P25705	ATP5A1	22.7957844344285	22.5440862076894	22.1618638236702	21.8398434878032	22.4247034916297	21.7802866431228	22.9488134986158	23.0127206887803	22.8876995855438	22.507824636685	22.8978698232536	22.7056070778842	22.7857437939181	22.903121319708	22.4941895559055	22.6715246541381	22.9034891289699	22.7408389426679	22.4969951461515	22.7103238361674	22.2945713923129	22.615107834285	22.1135933865553
P25774	CTSS	P25774	CTSS	20.2134744932214	19.4177577624085	20.1496677436943	20.9180159128245	19.7949996091948	19.8100506623109	20.6902128695979	21.1109522236805	21.2387056115291	19.9317128316153	19.5432697619145	20.2448144211117	20.2178583274583	21.4800051940202	20.1387117742659	20.6959996562617	21.1651499015201	20.2469029296586	20.3615326128411	20.092746819404	20.3542321609792	20.2914270413254	20.3870075838872
P25786	PSMA1	P25786	PSMA1	20.640947440578	20.0042918003458	20.6367060360432	20.2255275483529	20.3161710269749	19.7704638775038	20.9172147190414	20.7315676358175	20.9246269599053	20.1319473673082	21.0030566749084	20.8536141463561	20.6207782576258	20.79177655983	20.2444660422214	20.7413122644409	20.3779306812028	20.9469234036176	20.6471105558255	20.5184533821764	20.8896317003408	20.8503364186493	20.612972855137
P25787	PSMA2	P25787	PSMA2	19.6656343194295	19.8616473200319	19.8586154597164		19.0665517342309	19.1446233937427	20.2078865619764	19.3987228194631	19.922900840186	18.9312800014582	20.0195744406142	20.0606537173808	20.0728705569494	19.6939939297637	19.5616012032179	20.0183523354662	20.2628151686243	20.5822412341106	20.1035439460143	19.890730364958	20.3544474082815	20.1768208214736	19.3424089402243
P25788	PSMA3	P25788	PSMA3	20.4010378225914	19.7118114670334		19.2179529660952	20.135959732254	19.4933003876193	20.4813855748371	20.481287019996	19.9506299344176	20.1120983821349	20.4227546657831	20.3090810578092	20.134707066515	20.4076909892043		19.958014549628	20.6942150363623	19.8481369318556	20.2197499216532	19.8630247102369	20.1370862022169	20.2416759784202	19.8670283171295
P25789	PSMA4	P25789	PSMA4											20.5019343458978		20.4640351521899			19.979804754977		20.8089201957734					20.1200960960986
P25815	S100P	P25815	S100P					18.0267503586669												19.1722614610182		20.0795264507113
P26006	ITGA3	P26006	ITGA3					20.9306305126461	20.2932246523869			19.8202475346821	20.1156583963803				19.6452116016761			19.3775282882967			18.5684831496801		19.5959057675071	19.642517130751
P26038	MSN	P26038	MSN	22.9929646055593	22.7121726374048	23.1164042499679	23.4443011323385	23.5317193622031	23.2589685154216	23.4425304886016	23.5349278612071	23.4655056243251	23.4124799153719	22.9866253626931	23.1538940068359	22.7840269175425	22.776978328919	22.3301378449192	22.6135574793102	22.9718824035698	23.7040876961367	23.3679969573767	23.1340959973776	22.7998009642811	22.9641984212513	23.2919328458676
P26196	DDX6	P26196	DDX6	19.5628125732572	19.0975640937406	18.5918583207524	18.963217838243	19.1776239208819	19.0331648626811		19.8860180272104	19.5591754074538	18.4436234854439	18.9178265798994	19.248316757237	18.9045405461544	19.6290933201481	19.0177001225072	19.2715040627152	19.4863833232189	19.9343070891311	19.7633809688322	19.7873988440079			18.6734195042074
P26232	CTNNA2	P26232	CTNNA2					20.5363041390854						20.8230655273916	20.3734769333278		19.7369435802189					20.5255437486447			19.642164540129	20.0754843723956
P26368	U2AF2	P26368	U2AF2	19.0076350528959	18.3618324292296	18.7984528154826	19.0760326724965	18.2635718088417	17.9890950900418	18.7943650949387	18.746324052134	19.1260086854129	18.586370695114	18.8297846626306	18.8742969999203	18.735456861662	19.4594396236257	19.217503377268	19.5635947640661	19.8607838888258	19.7641426746213	19.2713216768436	19.4239652989466	19.5967612048526	19.1395363642159	18.9355736969863
P26373	RPL13	P26373	RPL13	22.8229683127098	22.2056811071079	22.8528715932156	22.9577312238138	22.7272939642316	22.5712638027238	23.2189078774111	23.1081147508889	23.3779571504859	22.3770834076263	22.6411680057974	22.700557402392	22.1381805387437	23.6869903040584	22.8813089200199	23.4703550239865	23.7221321101787	23.1800426846968	23.089048903595	23.0422658858691	23.1756792861947	23.2216685367644	22.5396681153186
P26447	S100A4	P26447	S100A4	22.8854483828592	22.5794586603834	22.5121241261597	23.2252186185024	23.6947676546501	23.6804591119701	23.4105403743571	23.4841915613335	24.0986052914417	23.6414105885975	22.3628705973201	22.1080509232978	21.9978644594873	21.6359979214007	21.4221900403174	21.7802465877319	22.1160075673399	22.3750691363819	21.812175738348	22.6527880915565	22.5103141052953	22.330219925825	23.6661156232035
P26583	HMGB2	P26583	HMGB2	21.3844802342641			20.8896317003408		21.6179122124004	20.9660660335236	21.1980852820787	21.6110824486107	20.9202714316674			21.1883377120855	21.7281247944201		21.0157689309988	22.1509384720852	22.4063679987568	22.047301010213	22.399813002169	21.3359812661518	21.1900874940355
P26599	PTBP1	P26599	PTBP1	22.033655555851	21.0387207679591	21.7718505107511	21.5456658740984	21.3445668213001	20.971057941226	21.449952632853	21.7701170108497	21.734340816449	21.5165791590785	21.5266902613203	21.2496250512201	20.9257862167302	21.8306281606845	21.5568858227721	21.9110817956643	22.0137601988329	22.1682142506774	21.9121423185491	22.0749293327125	21.5591287175384	21.7372737541627	21.5252091774134
P26639	TARS	P26639	TARS	19.7114586086642	19.5691139009264	19.2778957816548	19.4300236977954	19.9997578281031		19.9950715116303		20.039390325237	19.173774717895	19.9001238589052	20.0991834100793	19.5026725557	19.7914586280253	19.5105942036843	19.6525999292577	20.4950196029948	20.7167424437468	20.4048879252416	20.598325161209	20.554592598699	20.5384845111494	19.5074810912056
P26640	VARS	P26640	VARS	20.4300236977954	20.7378513768024	20.1960449493319	18.7915381175452	19.5460616984795	20.3563831902145	21.1418950860507	21.2211079746702	21.4752624076132	19.828142683881	21.0844009740136	21.1899065804932	20.7703186876573	21.2228774291531	20.7492736795513	21.5927252838773	21.4578377413894	20.9531193637054	21.0932628047603	21.067563032021	21.1327005362321	21.1989245811081	20.6563061422003
P26641	EEF1G	P26641	EEF1G	21.6420940116628	21.1090399337691	21.3660767063641	20.8329085519651	21.2776461038598	21.0213378779577	21.6151752032446	21.4989193081423	21.5672765336267	20.8148765722867	21.4020273432619	21.1418950860507	21.0695966140909	21.3124088196434	21.0971268237853	21.823570938166	21.8046730394483	21.8512137499811	21.7636079019761	21.8433368372669	21.4583885890488	21.564674235611	20.8989585453007
P26885	FKBP2	P26885	FKBP2	20.1893033714528	19.9440657320071	20.692257916363			19.3255997199663	20.7607686687827	20.7669267698545	20.312851941828	20.1594328418707	20.9683883645219	20.6613605908841	20.6089189465194	20.4459686083608	19.5585402951031	21.4530716483831	20.7782825099957			20.909837430398	20.8295833883909	20.4525187664822	20.1594328418707
P27105	STOM	P27105	STOM	20.890670999067	20.0996970989011	21.1879150327778	22.1599255235252	22.8168695961584	23.1618023303391	20.8633272571691	21.0442687020735	21.2448144211117	23.0851955837601	21.4925769234623	21.0572857874835	21.05616139473	21.3683700428947	21.2100291787676	20.6207782576258	21.2187453210558	21.9078222114072	21.6072038700917	22.3345635447034	19.0961746602069	18.3172536089292	22.1673568887975
P27169	PON1	P27169	PON1	19.6122169897473	19.5885133527021	20.1854368497659	20.5038761929382		21.0098368164634		19.8338660143752			19.8203098702784	19.6918661735643	20.4201864039148					18.8505958591203		18.9261338122121			20.2192772555696
P27338	MAOB	P27338	MAOB	19.0399525133081	18.5327896549091	18.9399407150815	19.276556094805	19.8131392244422	20.0560290555985		18.6507432462559	18.7646124627532	19.7276180449209	19.0330035024378	19.4386172543459	19.710063132718		18.9548097252935	18.5137198865919			18.6537897520436		18.0274524920514	19.1296100417418	19.5088741209776
P27348	YWHAQ	P27348	YWHAQ	20.5838026422334	20.9983122072804	20.35229348874	20.244117579185	19.5989975048829	20.7003245645461	21.1121620309135	21.0541750319752	20.6340488121077	20.7065769569398	20.6402414051858	20.6856864288762	20.4376626812305	20.4928702634695	19.0618668862343	20.5826087763178	20.8114311417629	21.3992654056968	21.6122529923187	21.2354369722586	21.3200887723173	21.00682735338	20.6028619418057
P27361	MAPK3	P27361	MAPK3	19.620115990578	19.9870419052226	19.6123969936204	19.2893570158021	19.8689882960631	19.8210421118553	20.2295229595071	19.4409502520589	19.3993071346483	19.8974821136712	19.6656516664988	19.7433026313807	19.0327076284433	19.1321231418963			18.7985793815571	19.838613044197	20.3334174440602	19.9119887738482	19.6135125166299	20.0114074499908	19.6207961525166
P27487	DPP4	P27487	DPP4	18.9388501992046		19.8353935494671	18.8649599151426			20.2295229595071	20.6823465581777	20.274692088726	19.4378048917298	19.7884507079201	19.9039818464118	19.6881307626878					19.9839844634753	20.0466018122704	19.5193175876911	19.4285932635017	19.0652373014418
P27635	RPL10	P27635	RPL10	21.0342267006879	21.1181958960071	21.267623393335	21.3724676284363	20.1073805630459	20.7615804485931	21.7547472594198	21.6871398537344	22.0650005763049	20.8641589342327	21.5447229977555	21.7962202640357	20.9830102807068	21.8706070389563	21.4340010167245	22.5178529347373	22.5998692678628	21.8411496853039	21.674609526544	21.8440268285314	21.9422052054329	22.0721509267135	21.1968854358345
P27658	COL8A1	P27658	COL8A1	19.0752754413417	21.2373056728359	19.2183314585737	20.094938483799	19.7977406743498	20.493749925796	20.1602949243827	21.4657298019405	19.8119014579988	21.2395798838764	19.1338797109031	18.7382638228559	18.3409540741291	17.5462313042608	20.0236406638271			17.5865173030142	18.0270204504098	17.8820220525299	19.2510477761776		19.3845013138156
P27694	RPA1	P27694	RPA1	23.7651671017819		23.0510741546842		23.6154895501335	23.1271523974929	23.0008410939007	22.9623460413167	22.9473158911725		22.7696732226095	22.3331444287043	22.3919966149	23.8937473856656	23.2051739719705	23.0534460131734	23.9442266263681	22.6634252011002	22.8822049459523	22.8007095619546	23.0592513686249	23.2376849570536	23.0360562009529
P27695	APEX1	P27695	APEX1	19.7225574121149	19.873666392318	20.274692088726	21.1062945570303	20.4977505030223	20.8245423845975	20.4622386448159	21.0335547421099	21.4908156297861	20.4632369806393	20.9900236124077	20.5916757357948	20.625334281542	21.1759685605697	19.9795256767208	21.0080592562412	21.4655803540675	21.9431357686412	21.9927572025916	21.8229877561703	21.4308404524933	21.1538167139426	20.2106237858076
P27708	CAD	P27708	CAD	18.7213061659833	19.0579864361383		17.9212017150452			18.6473389651905	18.4684967706281	18.4110474928025		18.5927708990869	18.7522826340497	18.6645236729169	18.7383957806938	19.1052077328948	19.1511305336256	19.3013086295771	18.9076242017023	18.9015386704835	18.9510854653877	19.2010566018306	19.1454197341508
P27797	CALR	P27797	CALR	21.633472434604	20.981269030778	21.9665941643788	22.0991191861141	20.3312318732122	21.1353335353428	22.0074776554153	22.1352082633382	22.0851469467591	21.5197494963968	21.7361178146186	21.9837409794468	21.7881559446254	22.2927193006248	21.7788038524948	22.7313811862395	22.5290043950005	22.8980913248148	22.5815288545154	22.727397844175	22.8422628611679	23.0218292215974	21.8290026322445
P27816	MAP4	P27816	MAP4	20.9726012308266	21.0331514166835	21.0907456312509	21.2554573964712	22.1130528190945	21.6211808389901	20.8971127695559	20.6454403118601	20.8244646929504	20.8924509140094	20.8798703816748	21.2055617972302	20.9771513293438	20.971057941226	20.9082254804639	20.8945987188254	20.9747730678893	20.3970729389537	20.7376863653598	19.8618895938305	21.3088033975299	21.7186666509352	21.2893457575445
P27824	CANX	P27824	CANX	21.7689063575975	21.7412711121899	22.0536780136629	21.5996876940106	21.5476439108956	21.2258805300553	22.170080312525	22.5215716867459	22.5195095630794	22.2023366951996	22.3187380761212	22.1306597934207	22.3001693158383	22.4644340724305	21.813898593263	22.2430135573104	22.3221262052983	23.1807256460106	23.0032797619076	23.1144674053102	22.5916757357948	22.8549649934154	21.8998805483747
P28062	PSMB8	P28062	PSMB8		20.5340254495046		20.8187818722754		20.5768090819694																	21.1867066948029
P28065	PSMB9	P28065	PSMB9	19.4796500253722	19.2477143116175		19.3079478679514	19.5001455352566	19.498724573035	19.5507280001693	19.8001921264691	19.1815842007653	19.6946911508962	19.0662889434616	19.0388011312416	19.1813658183278	20.1058471403603		19.1851948477455	19.7750861747429		19.0637900408306		18.1532848265564	19.1370611791044
P28066	PSMA5	P28066	PSMA5	20.6931942615267	20.2414432293609		20.3478678748041	19.9719700846084	19.1235859383872	20.9346670340048	21.1435775294377	20.9034523522631	20.6623171987404	20.8940065402472	20.6816604997728	20.6198832299646	20.8798703816748		20.3466782015518	20.7782022867331	20.6757296648946	20.4145200826915	20.4341028552197	20.6415649382356	20.4255232629655	20.5942298247993
P28070	PSMB4	P28070	PSMB4		18.943064208162					18.9083867565293					19.0268043810608	18.9200096813493				19.1465885627762	18.9471232288064	19.1226510839948	18.6503225332398
P28288	ABCD3	P28288	ABCD3	18.4034531421826		19.1349827463145		18.5392042581946						18.769011321097			18.9258441551266						18.796521305784			18.570522819122
P28289	TMOD1	P28289	TMOD1				18.195083793373									18.4746486591046						18.0147615098881	18.427795691608
P28300	LOX	P28300	LOX	19.2758289643096	21.2528617386997			17.5526240726239			18.0502206589346			19.2864043443756	19.4424697422683			21.0064849713766							18.2893344991991
P28331	NDUFS1	P28331	NDUFS1	19.444958246921	18.868943095782	19.8998731746877	19.2510015307642	19.4811096043142	19.6617433101458	20.0241819620385	19.8825893198152	20.2456269781824	19.3698614209033	19.7602976271138	19.30603498052	18.9304139513827	20.7133059572025	20.1397112166619	20.1961650488151	20.2430716847924	19.258911024934	19.2368737509277	19.0444688308567	19.1808318553854	19.2066948428925	18.9934138763952
P28482	MAPK1	P28482	MAPK1	19.0332455360355	19.6319195035001			19.7373892971935	19.7047040827398	20.1362101349346	20.0694655017138	20.2750332454787			20.1062306488578	20.4254208170191	19.5423253177732	19.2761925753673	19.6197578817703	20.094938483799	19.7017802423239	20.3178277104575	19.7834395164433	19.8795264146172		19.4104472107725
P28676	GCA	P28676	GCA		18.7298928693917		18.5828476285503			19.4215635607864			19.3800255459956	18.1845654524462	18.5780630542699	18.2867201856031	18.8291962436037	18.3536292976277				19.3952747188922		19.2618286476899	18.9941876765277	19.2482472571186
P28838	LAP3	P28838	LAP3	20.9163401817096	20.3974908086281	20.8908194092144	20.5244919776832	20.9975543988228	20.3879541997028	20.6247097961545	20.8330630243718	20.9527639938387	20.4254208170191	20.4762517747078	20.6438561897747	20.466825280228	20.8637809586375	20.1573370657538	21.0050460790031	21.3612113118396	20.3341816123113	20.443542551106	20.4745694467266	21.0365090216269	20.8866581432704	20.6778813357496
P28906	CD34	P28906	CD34					20.673143416743	20.4157582704724																18.1110541413126
P29034	S100A2	P29034	S100A2																			18.8154083145866		21.1078275044885	22.5298384812074	20.9179430954091
P29144	TPP2	P29144	TPP2		20.2491041913405	20.6814031437369				20.4569359003899		19.4073590585616		21.0223542660237	19.590013149908	20.6453523506955	19.1368359515587		20.324435485555		20.1101876118575			20.1683979048106		20.4287976981118
P29218	IMPA1	P29218	IMPA1								19.3133613641378	19.0370857428885
P29350	PTPN6	P29350	PTPN6	22.277901455648	21.970671860735	22.1409595467916	21.7471439981867	21.7414357141514	22.0106564907665	21.9226323082572	21.9563492131071	22.0923597092436	21.7811675804756	21.1207922095214	21.6220750622443	21.5856374320533	22.4075613378863	21.633472434604	21.8101762150417	22.9304500471841	21.2248213257521	21.0203886026228		21.9209619337469	21.823026642305	21.8115095384504
P29373	CRABP2	P29373	CRABP2	20.6053058841729							20.9996890218534	20.2100291787676							20.3291525096224		20.906391530301	20.5051369933634	20.7747484595813	20.1994039614218	20.0048404057487
P29400	COL4A5	P29400	COL4A5				23.4412644112576		22.7723741823293										21.6486033473215
P29401	TKT	P29401	TKT	22.5789291338438	22.0309311090819	23.2122725378806	22.7016152828882	22.3820540291853	22.4531218998693	23.5631385376337	23.5131608481602	23.4872620410199	22.3051889425699	23.2418941465662	23.0796566519695	22.7959033101066	22.9637399582011	22.084855090315	22.4034843482962	22.9531726616363	23.6580728546695	23.3563563221336	23.4139005900715	23.6784187524222	23.6968911390501	22.4537498958052
P29466;Q5EG05	CASP1	P29466	CASP1	19.4840243396726	18.9057454247023	19.3530908138163	18.7685268104495	19.6982739695192	19.236827048921		18.7635106492854	18.8684608713132		18.7669429407558	18.6973409164802		19.0317388890812	18.6143216305547	19.0515488384404	19.7180311098165				18.9899266305599	19.2570931444911
P29508	SERPINB3	P29508	SERPINB3		17.8132175283691		17.6979856357359	19.2450001887942	19.0150338552424	18.7236076208698			19.6360864547406	18.1423563953791			18.9903145188412	18.5472861813419	19.1768208214736		21.8897802174339	22.1787061808578	19.9148814403913	18.6773136063368	18.0669720999218	18.7321475471225
P29536	LMOD1	P29536	LMOD1										21.6127479365888			21.5948676411665
P29590	PML	P29590	PML	21.1683366893638	20.871246506439	20.791220133184	20.7240074993888	20.7940001228366	20.3237760682931	21.1604795893482	21.6547339127818	21.4135390964936	20.8724494415576	21.2265274389567	21.4273148904398	21.2369554758019	21.7795654758791	20.83568652787	21.1580770991329	21.4721414591018	20.8015189169832	20.9994137640341	20.5653252503061	21.4596397339029	21.8092735617311	20.5841697869207
P29622	SERPINA4	P29622	SERPINA4
P29692	EEF1D	P29692	EEF1D	21.4830107584513	20.758249244642	21.1541876820703	20.8254743581705	20.6792567228915	20.6902128695979	21.0156328341126	21.1311309903507	21.1438888778303	20.8677824703306	21.1347697256408	20.9614101264609	21.0226929029853	21.5106038612796	20.8905225736512	21.409194093624	21.466825280228	21.3523473759392	21.3199785587924	21.5718655717964	20.914224525282	20.9560300994652	20.5050400478242
P29966	MARCKS	P29966	MARCKS	20.3903705109132	20.566997940396	20.5972342076949	21.0879004606009	21.1005314533311	21.0451357263713	21.2177991751574	21.0690720930741	20.8960781027131	20.6457041631805	20.2519954806182	20.7716087520508	20.6766767954499	20.9526929093598	20.5116175491794	21.2894020479537	20.8610566071423	21.0292467800316	21.3048548435972	20.6772791913122	21.6189876466961	22.0051146302393	20.5323140672863
P29972	AQP1	P29972	AQP1														18.2590719925264	18.4106749333592	18.0145435965819	18.0567964536336	16.6782425018155	17.004922678569				18.8877442019883
P29992;O95837	GNA11;GNA14	P29992	GNA11				18.8407656323159	19.0555260561572					18.7394839725684	18.0012432426948	17.9916436303313	17.6263507223725	18.4989582520098	18.6658424704962		18.0076076806546	17.7624079936986					18.8087945336833
P30038	ALDH4A1	P30038	ALDH4A1
P30040	ERP29	P30040	ERP29	20.3126303977488	19.5488106223115	20.7353742212472	20.3326528708292	19.9423484080774	20.1564732134303	20.674609526544	20.8260953395816	20.8599957461999	19.9396251241952	20.0210667201633	20.2609792405427	20.2678519571886	20.4490962396614	19.6454403118601	20.8289639068546	20.8416871877869	21.7077989193122	21.046934805934	21.3145124388932	21.0557643409114	21.0905518204846	20.4345101373286
P30041	PRDX6	P30041	PRDX6	21.025669485763	21.1259708612627	21.4931635438448	21.8661605533066	21.4513620555653	21.72538123707	21.6773222099647	21.6315643129916	21.8098623127252	21.6926410401128	21.3601933863364	21.398587141014	21.3759175933884	20.8699672879071	20.7517271040543	21.357511198011	21.5885225025332	21.8721488017981	21.7481273187116	21.8558965310133	22.3325982429475	22.5575403606851	21.9957616312517
P30043	BLVRB	P30043	BLVRB	21.1785238343671	20.6389166568074	21.544911622328	22.2174442104117	22.1508145478434	22.3982739881929	21.7319404627005	21.9101669256697	21.7483320928225	22.8024855997354	21.5403305097475	21.2005418516726	21.5138837016405	21.3041306969563	21.6659205194043	21.4048359652538	21.3294262813827	21.839151492407	21.7498874269369	21.8416488013929	21.1105062493659	21.1664377210296	22.1496057283036
P30044	PRDX5	P30044	PRDX5	21.7859233489857	21.9436008252561	21.4580881527626	21.3512153218556	21.2559183582264	21.5433547315688	22.100338952825	22.2268213925919	22.0968052171854	21.4344592333524	22.8825221550679	22.4219846671663	22.2846942174919	21.1801034054629	20.7607686687827	21.5069293117846	21.4991626900686	22.3925207738365	22.1955944872054	22.237889145723	22.4010378225914	22.0136239123117	21.7997812058013
P30046	DDT	P30046	DDT	19.0421990774206	19.130439848842	19.0285050518271	18.734431785781	19.3639935461289	19.434326874608	19.4465341018466	19.6216011929541	19.5556226604343	19.0086201078697	19.4315139271998	19.1287294214365	19.207171648661	18.1467874180544		18.5777681000055	18.8721939017561	19.0393367720886	18.8098623127252	18.9265681888272	18.6514091243884	18.5486789440689	18.7885144326066
P30047	GCHFR	P30047	GCHFR	18.6530549773752		18.6963902784315	18.7374058025854	18.1681530274373	18.5626449057527	19.9207366483399	20.3572427047118	20.4255232629655	19.3575004592384	19.0804376128552	18.9347678024786	18.8959598078119						18.2854112501281	17.3489701504524	19.2351213902049	19.4802813758645	19.4116475251688
P30048	PRDX3	P30048	PRDX3	21.494726699727	21.3363082348865	20.4953124468081	20.6604903966115	20.5419851664731	20.1232575450581	20.2189226543534	20.8672546044864	20.4948243407572	21.1564114898954	21.1873714059269	20.5498072249196	21.1671731020875	21.3216859229905	20.6833750344578	20.8895574360605	20.8086060200229	21.3299736690964	20.7664415585133	21.2009009990583	19.700595499553	20.2050247806445	20.5954141165673
P30049	ATP5D	P30049	ATP5D
P30050	RPL12	P30050	RPL12	22.3482191815131	21.781087517486	21.7393356310906	22.1170228571557	21.9908892329207	21.8719984584214	22.4287210385278	22.5942753924637	22.7141658465507	21.9233942280219	22.396498170454	22.1253087780584	21.9630343458224	22.7694916335211	22.1134344171502	22.6965091424498	22.8987740739564	22.0849848115794	22.2515621564469	22.1988946145489	22.4153198671569	22.4831091956129	21.9973821140997
P30084	ECHS1	P30084	ECHS1	20.6502699354854	20.2020377096348	20.2166748203854		19.7565400347804	18.8799002879785	19.8069869305323	20.1072528400552	20.3657030272335	19.8389053695892	19.8775956867281	19.6839917684806	18.4717149006596	20.2740095331033	19.9456381518258	20.0440685455249	20.270819996775	20.5745935273376	19.8952054497125	20.9722506281272	19.7129031010429	20.0791357764188	19.9057894865498
P30085	CMPK1	P30085	CMPK1	20.5753324236615	19.8505958591203	20.0044289712554	19.4095566774258	20.4168923431681	19.8718029886063	20.755480936812	20.5597355686105	20.577270227903	19.7996547451223	20.5453830758928	20.6686495744773	20.1298112509318	19.8284836256387	19.731435051926	20.055234765778	20.3658098025761	21.9132020624179	21.9121423185491	21.9934829825692	21.3078589526612	21.2037709640299	20.0908102290543
P30086	PEBP1	P30086	PEBP1	22.2388805083884	22.141489760188	22.4822968880927	22.4060046125764	22.586531046741	22.630053776981	22.6947039018036	22.4541265621946	22.5014484754723	22.0094951480092	22.2394050717864	22.3063576800572	21.8045942703706	21.5857749472685	20.9965893392726	21.7281663233725	22.2450176032881	21.9804673495517	21.9600669994424	21.7020170741734	22.2795176349259	22.2940945656869	22.1162614567866
P30101	PDIA3	P30101	PDIA3	23.0279147683173	22.5978706974973	22.8388053701995	22.2871487167015	22.6522629261356	22.4099968352831	23.0584093046019	23.1894089512429	23.1988346795632	22.4877527118998	23.0106906337582	23.0107930578852	22.8484655404841	22.7929483282006	22.4669745992022	22.9942256649524	22.9111366694194	23.0508583376989	23.1912930048981	23.0105369839321	23.3899505734802	23.3270427251267	22.3992393244891
P30153	PPP2R1A	P30153	PPP2R1A	21.119082967517	20.4322686615317	21.0722817952768	20.7445185287799	21.3038520822047	20.6782253054815	20.9076388700199	21.0689409330176	21.2586810400713	20.8336035475823	21.1796175677614	20.8504127295134	20.2502614024725	20.9606326790226	20.6365290399639	20.6026807442369	21.0040174193939	20.7656325101291	20.8060114561829	20.8206526679223	20.6817462749172	20.8648390408565	20.936824819392
P30419	NMT1	P30419	NMT1			19.1776482502502				19.0797608045164	19.1716019656058	19.0683636870674						18.2950873094771	18.7276014271692	19.4613595374626	19.3185781140633	18.9362065841529	18.8425160847019	19.2635259631535	19.2754652615857
P30520	ADSS	P30520	ADSS			18.4991918931408	18.9312511414968	18.4628377292072		19.2079342102702	18.9664040595422	18.8471430084613		18.884498475494	18.867495938552	18.9117255163357	18.9084747176939	19.2843496892551		18.9958444234264	19.3284733313888	19.3578870047035	19.1046960028048	18.9306160762399	18.7161228049068
P30533	LRPAP1	P30533	LRPAP1
P30626	SRI	P30626	SRI	20.7321475471225	20.3278376815151	20.2008411473692	20.693959910356	20.7041299227993	20.7373562858432	20.178280669856	20.5248745285747	20.4829615373516	20.4853222579289	20.6528974769612	20.5903969936678	20.092746819404	20.6020463734685	19.9662068873232	20.4348155234735	20.4566351614024	20.2889516631718	20.3910001879615	19.9592888276801	20.4958003877742	20.4035363569857	20.6197936966514
P30711	GSTT1	P30711	GSTT1	20.1355840467241	20.2569549839839	19.2378541440035	19.2064086837734	19.3350108226611	19.574630481143	20.7424640511451	20.6740060147004	20.2811603118809	19.7436642214449		18.9167483651037	19.0543870410192		18.9280440918111	19.3242596704201	19.1290314089566	20.1184494006714	20.6196146133542	20.2046666585027	20.2531503758455	20.0923597092436	19.3821596012494
P30740	SERPINB1	P30740	SERPINB1	20.9769416403765	20.4772404637822	21.3705533226941	21.5695497002305	21.252457549656	21.1795568265433	21.7314847723132	21.9848884731225	21.8711712896802	20.9679664004823	21.512968026048	21.2529772004877	20.7580865499657	21.4471296499371	19.5887146355823	20.7121306454952	21.6850019572511	21.360943506333	21.4705536260505	21.5061060906262	22.7172028137796	23.5009381353559	21.9030845336239
P30837	ALDH1B1	P30837	ALDH1B1	19.4440685431618	20.751318489601	18.6854126791938		18.3340288110389	16.8302180810277	18.3009512946631	18.6729363164664	18.2130472460401		18.5737063519232	19.1290062457441		18.566997940396	20.5338353961463	19.2295464292209	18.5628312017772					18.0759804624163
P30838	ALDH3A1	P30838	ALDH3A1			20.5117140537476			18.3183133102984				18.193592735004	18.2688800466551			18.1637381122722
P31025	LCN1	P31025	LCN1
P31040	SDHA	P31040	SDHA	19.0569022696114	19.8293511139856	19.3603755941967		19.4490559262783	18.8858989045086	19.7223906419847	19.9588641933751	19.6352717430075		19.7421186116751	19.6870373070556	19.0990035757716	19.8794665858871	19.314534565948	19.8390438188407	20.0244525350027	19.7293452468246	19.4886796243503	19.4137353471036	18.9470661387195		19.036522436368
P31146	CORO1A	P31146	CORO1A	22.0479000531452	20.8923026716088	21.8641211411291	20.8821116358787	21.4862065331885	21.1866462513296	21.4069647917068	21.2504927333542	21.4097638272633	21.2681376110933	21.0068958200312	21.8341438683551	21.9177246211086	22.5180451051089	21.9753680009035	21.772333906648	23.4970438907891	21.1609719137281	21.0327479784703	21.0577485181474	21.1452580130767	21.033285871021	21.1947231947356
P31150	GDI1	P31150	GDI1	18.8629641932361	19.2379241465933	18.9014502853967	16.8528220760813	19.5375179701562	19.8282821697933	19.9626814101744	19.9423484080774	19.7228408771008	19.3671118258407	19.5598102403344	19.7862664365195	18.9915329177965	19.0632370671914	17.8379358526315	19.0460688624894	18.3552220327702	20.2070524619915	19.929475143414	20.5985069066162	19.4244164615785	19.7765808209211	19.0005832472394
P31151	S100A7	P31151	S100A7	19.5738727388753	19.7960617957753	19.2039740368542	19.6862508736007	18.8367654088867	20.0478002299283	19.6584520885521	19.5390338242374	19.3683274094326	20.3019560736063	19.4119371066714			20.6636206426245	21.0866053439998	22.4364939927474	20.6862850752754	17.4839259649348			19.4712385933812	20.9961065673061	19.9499178792031
P31153	MAT2A	P31153	MAT2A	19.4843981025111					19.3828561831852	19.8836486166172	19.9737926430872	20.0623676801624	19.0012157489115	19.6547863480431	19.9309913758614	19.1377116390155	19.8769365524799		19.3443826057339	20.0036057500971	19.7625539818073	19.7157877541515		19.5630919758031
P31483	TIA1	P31483	TIA1
P31689	DNAJA1	P31689	DNAJA1							18.8342056064175	18.964290096381	18.6137822716946					18.7741371549307					19.7456021139218		19.2280670910827
P31930	UQCRC1	P31930	UQCRC1	20.6186292576641	20.0501940828684	20.2173850411288	19.1448722973424	20.0665780106753	20.1138794873499	20.3212455062761	20.8538425473763	20.6886771798766	20.3260827112801	20.3928875718149	20.2421413639213	20.0236406638271	20.5429298332439	19.9103060233042	20.4294108281851	20.6384748035557	20.6983757206271	20.3970729389537	20.5942298247993	19.6243706765659	20.0631580536523	19.9163256015951
P31937	HIBADH	P31937	HIBADH	19.7940794724525	19.1029803832503	19.1533343127258	18.0566377151132	18.435304006887	18.4557526318759	18.5794264338877	19.1559793511949	18.9368391938039	18.5856007591153	19.4603199013017	18.5663290970642	19.1562756888227	19.2666859027652	18.5730406121535		18.818438629772	19.0302845592797	19.2008890289191	19.0256154208549	18.6274555121765	18.2128573177827
P31939	ATIC	P31939	ATIC	19.8461330928181	19.5157036876829	19.6731606737575	18.9989594737843	19.0963033676894	19.5478509769439	20.2801409394838	20.2118122651902	20.1324495236101	19.4758956807102	20.4936522120203	20.3373431472741	19.9612688035396	20.0913269073805	19.2830838301216	19.8514349058477	20.7258388591004	20.0861517783772	20.1801034054629	20.1248987647085	20.3613184201244	20.1327005362321	19.3399978409386
P31942	HNRNPH3	P31942	HNRNPH3	21.6759019167055	20.9595010979727	21.1886999100976	21.1641679335299	20.8525477965598	20.4818782480793	20.878972904171	20.7054805238373	21.0881593444634	20.8863604501993	21.0763328437961	20.8601473455318	21.3111340846941	21.9459595721326	21.4136940334042	21.5964154508316	21.826017731521	20.5338353961463	20.6252450858919	20.5421741493186	20.7875582666327	20.8633272571691	21.1948434042962
P31943	HNRNPH1	P31943	HNRNPH1	22.2391428139288	21.690298137782	22.0781586275944	21.9341630860326	21.8036881167316	21.6752989453688	21.8857276483909	21.8920802794432	21.8954495499104	21.5882937393454	21.5288375198768	21.5510285342448	21.382370722204	22.8798703816748	22.3928089800984	22.4821491466649	22.8206526679223	22.0752558525041	22.0996970989011	21.9154286412478	22.3224838357627	22.0649676947414	22.0682849538125
P31944	CASP14	P31944	CASP14								17.9612688035396			17.282473108099			21.129119476744	19.3284514170892	18.1692791193595		18.1402606149981
P31946	YWHAB	P31946	YWHAB	22.0696949405548	21.9976577597819	21.9016123205864	22.0240466565246	21.4571363582255	21.8823355699173	22.040494415836	22.1241099498338	22.2273797395445	21.7545026173525	21.8701554794312	22.1127983643046	21.7864020532758	22.2701926512648	21.8580614570426	22.2811886175019	22.5823790734114	22.5540538644972	22.5863477862837	22.4557074880127	22.162908809472	22.184377791098	21.917651788989
P31947	SFN	P31947	SFN	22.8847592966645	22.8353588507158	22.5290282327282	21.8813275929041	22.8109410659244	22.0480331400243	23.8420134309054	23.8756773684321	23.751849665826	21.3450543372289	23.7696126954529	23.5382476737458	23.0958399670049	22.2334488221632	21.2480619070995	22.1115890907905	21.9758577615913	23.9750005712472	23.9003044720038	23.8326768123387	23.7070405817542	23.7813677185131	22.1846199302012
P31948	STIP1	P31948	STIP1	20.6937898012837	20.3312318732122	20.4830599778717	19.7567354755693	20.3254240466632	20.3710321373152	20.8284216422209	20.662056368588	20.6591841202651	20.0971268237853	21.2002424938725	21.0926177942247	21.1112070042623	20.2978208330237	19.6285238586715	20.4748664707212	20.8719232808575	21.2544196936998	20.8555924216022	21.2729850938029	21.0421990774206	20.9379743200082	20.3314505793509
P31949	S100A11	P31949	S100A11	22.3899243233316	22.6285194088687	22.0878033671744	22.0363413268375	22.0678912230734	22.2678805251244	23.6856008876802	23.7088304608888	23.8889260352834	22.5061787466855	23.0376823396832	22.7131590955909	22.7402213329774	22.4093753969157	21.8960041695365	22.5848120653862	22.30382421777	22.9966410552599	23.00048009567	23.2844683066236	23.272558029305	23.176546935371	22.2821223915751
P32119	PRDX2	P32119	PRDX2	22.4239345327196	22.1832876619301	23.1295911769414	23.3870601899526	23.4375864912677	23.2649923030494	23.4601398881949	23.4382212847134	23.5588251962515	23.9666645672209	23.2281581259138	23.2450321152058	23.4686160887288	23.0294827045112	22.9885855346897	23.0004629030247	23.3259455142812	23.8753961504641	23.4026259341215	23.6981637310534	22.8251831810971	22.9272701545105	23.2332586348607
P32320	CDA	P32320	CDA				17.5379160360487									19.0651583973787						18.8407041743491			20.6343147548484
P32455	GBP1	P32455	GBP1				19.1344564027943	19.7868885731921	19.4845554473734
P32456	GBP2	P32456	GBP2	21.5636506186139	21.0287748152985	20.8060901479243	21.3342361802725	20.2796876537866	22.004737558125	19.3667704252112	21.0326807277983	21.948599649852	21.5544052357065	21.8216650035659	21.7909815989101	21.1801641236734	21.2466130397625	20.8667265454313	21.7158631473559	21.3209151054867	21.5447229977555	21.3996304931049	21.3952956413127	21.384269421808	21.7816878816348	21.3944585077339
P32942	ICAM3	P32942	ICAM3	18.3497045332837										17.2587500393797		18.4068610193607	18.6367237344569	17.9646567386564	18.9165442878426	19.092333898206
P32969	RPL9	P32969	RPL9	22.3798616637517	21.8376125354731	21.9980022428401	21.7084726626668	21.8906338941446	21.2287012788953	22.400855468418	22.1598947358506	22.5444164302167	21.6641851027924	22.2551403998068	22.3318059061282	21.798001833583	22.9243913719972	22.7033907777052	23.1360223369987	23.2252039059069	22.1156266493749	22.1766382365159	22.1492645959959	22.3136270783002	22.644186358681	21.9212162459644
P33121	ACSL1	P33121	ACSL1	19.3093253546586	19.2410009026734	19.7361508543191	19.4876202472075	19.2258805300553	19.1174097483459	20.3310131339136	20.326411930855	20.2377141286329	18.7411641108432	20.1561028326039	19.3786081419805	19.361746773762	19.6531074736925	19.9778500725361	19.9436365926333	19.6110284005813	21.0355025603804	20.4970682624904	21.0555657730161	19.8706898095403	19.4152424880348	19.5136042412398
P33151	CDH5	P33151	CDH5												19.5951773359747		19.0290445283374		18.2564022096073	18.6171589311177
P33176	KIF5B	P33176	KIF5B	18.8108665598195		18.9783529581651	18.7301583085573	18.9768437750941		18.6640722284252	19.1119456136083	19.1067673895405	18.6188443017667	18.0119260663068	19.1311938049819	18.8307441998047	18.4150980359018			17.9849301829722		19.1562016101221	18.8097681287104	18.7898520012267	18.6679916081482	19.0251287454865
P33240;Q9H0L4	CSTF2;CSTF2T	P33240	CSTF2	18.8169086475488		18.9195733252587	18.5015650992984					19.1137014757461		19.0974354986874	19.3030493709622		19.0715356854006	19.1654320936599	19.1531363578626		19.6468821102927	19.9631049225922	18.9912837835249	19.3359921663036	19.402287630675
P33241	LSP1	P33241	LSP1	20.5544052357065	20.5559034587693	20.9875971082469	20.2912021823722	19.9760326358374	20.2856821618165	21.2539005622799	21.4029121289349	20.9312800014582	19.6322035929581	20.1419574337696	20.79685396307	20.2313993311465	20.7749092861844	20.3697549450155	20.598325161209	21.4925280276618	19.7734933963957	19.3663649070043	19.6983587626075	20.3744324660093	19.4581983199988	20.4777345543521
P33316	DUT	P33316	DUT							18.2746238476935	18.0798909846272				17.8100820515179		18.3196809402119		17.7122986058006	18.6142497276894		17.902363336951	17.9512277893237	16.5899875566926	17.6899570348035
P33993	MCM7	P33993	MCM7
P34897	SHMT2	P34897	SHMT2	21.2775893528797	21.2875433038174	19.5490363284837	18.4310649789961	19.438901473228	19.0214734377455	20.6470226964399	20.260290164726	20.208601121199	19.4852239716571	20.7605250457418	20.537442135627	20.1820451218271	20.5416071264995	19.33566512592	20.5562777715536	20.8726748802706	21.8308989041146	21.7941588177043	21.7205882951133	19.8761571871913	20.0761370869889	18.383847704459
P34913	EPHX2	P34913	EPHX2
P34932	HSPA4	P34932	HSPA4	20.4014545455986	20.1444491356686	19.9249748347712	19.4364838260858	19.6502874682832	19.1562509963451	20.1038000381497	20.3958186032356	20.3486244291373	19.2697704652908	20.4440483162438	20.3025139819008	19.5057185298339	20.4123506937282	19.7172446583171	20.2229363736095	20.5426464981559	20.4534233720344	20.2811603118809	20.1031597225558	20.5639298589207	20.6820893245065	19.6881990761553
P34949	MPI	P34949	MPI	19.303696034438					18.9986014473523	19.7163237980166	19.7763719849601	19.4457059824486							18.4575973055729		19.7585420488322	19.7957606581175	19.5590446718827		19.0601259342979
P35030	PRSS3	P35030	PRSS3	19.9389076153323		21.133954944659	21.9525507298937	21.1723713476163	21.6768059014539	19.7572890807337	19.8870301732477	20.3858497648742	22.2245269642728			20.6015024049931	20.0736551989417	20.323556195544		20.289176873138	20.9347390122043		20.4032242767218		20.8473571421361	21.4796598923488
P35221	CTNNA1	P35221	CTNNA1	22.476523731754	21.7844463433778	22.0875120476826	21.9825577578591	22.5313386222557	22.4356550022074	22.2491620739476	22.0139986692701	22.2284370678521	22.3555500469407	22.8223265314658	22.5581478801062	22.4138489536772	22.0061767580856	21.4120405145517	21.52659475339	21.6392700419999	22.8225988371651	22.6225889897487	22.5583347577024	21.7207552737062	22.0980590777074	22.4041083288607
P35222	CTNNB1	P35222	CTNNB1	20.7314847723132	20.5883852489735	20.5905797405223	20.7145641581377	21.4423786179723	20.8248531093544	20.7635268585224	20.8217428461235	20.9159027141647	21.1687651429546	21.506299831987	21.1331397032588	20.7993859793679	20.7138932541945	20.4370530488357	20.3706065321669	20.4240883572937	20.8267936243228	20.508235815961	20.8692142762292	20.3483002401451	20.4380689597578	20.871246506439
P35232	PHB	P35232	PHB	20.8679332536753	20.6958297875413	20.4554315781505	19.8923619703969	20.0314696793321	20.0066219339287	20.9037465396705	20.9254964898408	20.6735747801909	20.3989524000819	21.0611153692458	20.8521667662534	20.8631759916339	20.5317431551138	20.5010596612829	20.6068425414214	20.8467452472946	20.9274510181562	20.8001763239921	20.8586306348781	20.5720044059438	20.9286802899993	20.2249390535289
P35237	SERPINB6	P35237	SERPINB6	19.6994097830703	19.8757523506333	20.5591754074538	20.3231163494915	20.9286802899993	20.5720969546201	20.2315165233842	19.8530201344222	20.0554995776438	20.2654502287923	20.2842141146051	20.119462974115	19.9806416659785	19.7844782946333		19.8832607953673	20.24678698069	19.6489192697882	19.7171274905535	18.9409730755675	19.7273853789767	19.9041435975365	20.3535862263184
P35241	RDX	P35241	RDX	18.4850273790233		18.8397819905402	19.6464602696345	19.8980138031367	19.4936131246569	18.6320793107036	18.5906893775247	19.0323309737609	19.806625137966	18.7574030319017	18.5950680395157	18.4170366157639	18.0725304128465			18.0948096544877	18.4129501844365	19.0973583361532	17.9630202300541	18.8878631724283	18.21114683736	19.3471109235229
P35244	RPA3	P35244	RPA3							19.6302671250268	20.484535780204			19.8555163842321				19.4366668150351						20.4237806917426
P35247	SFTPD	P35247	SFTPD			19.4007460448493				18.8586609847228	19.114362551013	19.3796660379911												19.7256391873376	18.8656547458235
P35268	RPL22	P35268	RPL22	22.4422520469011	21.0128400148701		22.3801524097875	22.1420509502961	22.2513887903292	21.7502555500799	21.9550013639765	22.5776620860854	22.1901779422999	21.8187428715579	21.7187502539277	21.4280309189064	22.5696192304948	21.468864636415	22.0680881018747	22.2796876537866	21.7732197120092	21.6384306107867	21.8205358142397	22.0685473812877	22.3481381183266	21.8187818722754
P35270	SPR	P35270	SPR	19.4452007982062	19.4679796114622	19.9510569989155	18.7401430835472	19.109983646913	18.7848776256333	20.2868104132551	20.2310476973046	20.0821282458996	18.7849734486282	20.5031968437422	20.127671967039	19.3939978771294	19.5363420867691	18.9435221339049	19.9577312238138	19.9740728324531	20.2279966085585	20.1175619393941	20.0388547042764	20.6411238954512	19.8652771619683	19.1613041377333
P35442	THBS2	P35442	THBS2	20.5986886291308	24.4250878174431	20.0005832472394	19.6024451533695	19.8172366375022	18.6651485167846	19.9554626119799	19.7184325367788	18.8104272877289	18.806908287692	21.0452690684889	21.3321611454124	20.6818320449622	18.7085316002431	22.6909374885751	19.7066949846653	18.022476184487	19.3584880918669	20.9783389914866	18.0694917251425	20.8011241663744	20.1556088435421	15.6118893250528
P35542	SAA4	P35542	SAA4			20.4241908978986					19.3991610780371					17.6642806049752			17.6375022497913							21.0145435965819
P35555	FBN1	P35555	FBN1	24.897214348614	26.2600639899901	23.6010489412016	23.2891205739423	23.6198608471572	23.3167234662085	23.0718237033591	22.7524827358303	22.9952613274376	23.1981302569068	24.4948487499822	23.4774134147305	25.0185645807759	23.4322431701934	25.4421824280783	24.2747631697026	22.8325222985717	20.9546819520277	22.5021043618962	19.8212134338871	23.3238859921029	22.6527224563325	23.8740830746634
P35556	FBN2	P35556	FBN2
P35579;REV__Q9UKV3	MYH9	P35579	MYH9	23.23591897825	23.625334281542	23.1384149314701	23.4704791534803	23.2865848335437	23.3132672453018	22.8835292981053	23.0719546016072	22.8077613335194	23.4287976981118	23.0292130733849	23.089970231918	23.3633252295186	22.7402007414336	23.5056700774136	22.9987426029974	22.7740446323181	23.2410067236419	23.4209830541772	23.1702025929515	22.6845311945631	22.8504508834319	23.0811206070147
P35580	MYH10	P35580	MYH10	21.0975769526155	21.7844463433778	21.3493265888087	21.8382283152577	21.7151090379551	21.8903370204052	20.9539718944089	20.5032939132152	20.8076630820541	21.8687999522149	19.8735913016206	20.2912021823722	20.7137254794483	19.8295369365015	21.4807941447766	20.4015587075452	19.7830397871281	19.4027248078395	20.3609970714114	19.189737707383	19.8376895223213	19.6590098606876	21.2258217057687
P35606	COPB2	P35606	COPB2	20.6772791913122	19.437764261589	20.3517545060159	19.1960689700284	20.101108800784	19.7452081771207	19.9511993256597	20.2750332454787	20.1520223553734	18.9154651139265	20.4615393984608	19.934019068559	19.8800946638425	20.4934567646122	19.9394816509674	20.623727915501	20.6323633686979	20.3903705109132	20.1600486676541	20.5287898377245	19.5097054282356	19.811117512405	19.4574971121552
P35609;Q08043	ACTN2;ACTN3	P35609	ACTN2
P35611	ADD1	P35611	ADD1	19.805869800231	19.2799596422949	19.8110861457189	19.9547529385724	20.6852586721675	20.7699153058454	18.8725847090127	19.4902476434606	19.6050707216337	19.3490565678378	19.3154857084066	19.4364228246112	19.466207931127	19.777512182466		19.2673262061796	19.7265208625222	19.3338323284769	18.9251197578786	18.8547710058486	19.3844802342641	19.8469747382743	20.235261657418
P35612	ADD2	P35612	ADD2	18.2560335756557					19.8564285682812									18.9163985006942								18.8381205727667
P35613	BSG	P35613	BSG	20.7380988585837		20.0240466565246			20.059861970334	20.7357873759913	20.8018346397202	20.6228347164625		20.2955806228828	20.2312821293884	20.1430792322077		19.8468523476281	20.5343104826066		20.2237613432261	20.4014545455986	20.2448144211117	20.7601189158963	20.8627977583934
P35625	TIMP3	P35625	TIMP3		19.1367858962176		19.2340689511831			20.4526193062251	20.082648042353	19.3553295866175	20.6989691257702									19.2640072702339
P35637	FUS	P35637	FUS	22.1296226181384	21.3239409508672	21.6554328929509	21.634137465135	21.643371805323	21.458338520679	21.5160500915308	21.5219071025033	21.5086227011982	21.2491620739476	21.4151393094157	21.4893462407191	21.134707066515	21.7011287542011	21.2428972953198	21.344837683821	22.061313174832	22.1773380200682	22.3878753387703	22.3862182626335	21.6934495229542	21.7209639697735	21.4259841797217
P35658	NUP214	P35658	NUP214					18.2786218714645									18.1817055100594			18.6046545709082
P35659	DEK	P35659	DEK	20.5024200527471	19.7168261583168	20.4981402099509		20.361853842302	20.1293081753305		20.5106521482863		20.6991386252759	19.8574161172512	20.0336219520534	19.7380493656236		20.1787669579	19.9523374344187	20.9185255318486	21.195864781359	20.5622536057799	21.2761130432789	21.2486410468611	21.3898980727054	20.9638810392731
P35749	MYH11	P35749	MYH11	20.2038306942985	20.9900236124077	21.1701108836033	22.1158806058595	22.2938981794957	23.5902370711788	21.5493372151286	21.4207004221769	21.1675406520978	22.6242412546557	20.5432131126978	20.9518396223079	23.1040400832478	20.1439511394465	22.117308278727	20.4828630901142	20.0865405576406	19.3126968645448	21.1937611574968	18.624816869992	17.9702294960897	20.1202226871609	22.5625796964604
P35754	GLRX	P35754	GLRX	18.8795114576673	19.1284777168733	19.3627315047349		19.2695650328392	19.1298866971438	19.8223965578404	19.8201540262373	19.787016157817	19.3242596704201	19.6155613912351		19.4213170024445	19.2762607422393	19.0839986373122	20.5216196080573	20.3147336941717	19.2941899436207	19.4351411974592	19.2034722755874	19.6045459901045	19.3886269710431	19.2132608854466
P35998	PSMC2	P35998	PSMC2	20.0403271836851	19.696933576874	20.2295229595071	19.4166655999355	19.849664708937	19.5470413678974	19.792173876084	20.1927984783112	20.0476671215608	19.8141411938872	20.2907523592987	20.1223730374512	20.0413971346313	20.1701108836033	18.4585588085099	20.424293431216	21.0090850390263	20.8856159486651	20.6521097168708	20.7656325101291	20.2330391568141	20.6428872581848	19.9275233572662
P36222	CHI3L1	P36222	CHI3L1	15.9074305659319	17.0313350556171	20.0156328341126	17.5332840997825	16.1197922322211	17.6887966810545	22.4070944966436	22.6187412638006	22.744148938656	19.1885550418044	18.6560966105809	20.390790326147	19.4871687946839	21.8632894422721	20.8098623127252	21.5419851664731	21.7719310879826	20.2591409731399	19.1916906025284	19.2885236673566	23.3389213204642	25.0893803262741	21.7460369608851
P36269	GGT5	P36269	GGT5	20.0428670227267	19.895382981225	19.6322746065826		19.4398552273073	18.7379668735835	19.8673149417876	19.7703025545502	20.220576714855	19.0129354686363	20.5136427907205	20.7028625849758	20.7836473319257	20.5522488105485	20.3659165700167	20.1649658334261	20.634137465135	18.1825301428574	18.1855820314953	18.5641346008006	19.3927618230134	20.4038483697557	19.490972276325
P36542	ATP5C1	P36542	ATP5C1	20.3775071066134				19.7281829346187		20.6769349959053	21.0783541103129	20.1464394033281	19.3333737650751				19.9457810141363				19.7180311098165	20.2291708679762	20.267623393335	19.5711712005837	19.774812792374	19.3942491484183
P36543	ATP6V1E1	P36543	ATP6V1E1	20.0681537221718	20.1118437589361		21.0466018122704		19.7782022867331	20.323556195544	20.3727333034533	20.4144168523926	18.9927779442301	20.3899505734802		20.0777023982175	21.1522699858307	20.3991610780371	19.8139377251553	20.0048404057487	20.8573401759409	20.4248059885244	20.4464735238599	20.3193722338575	20.2993869129304	20.8006503230241
P36551	CPOX	P36551	CPOX														18.4237396647114	19.0032763300612				20.1068696032244		18.520756780815
P36578	RPL4	P36578	RPL4	22.4524936304516	21.873989237788	22.3145954135991	22.1336727978427	22.2176512837937	21.9026430274364	22.7924122133253	22.6482083469276	22.8091557826952	21.5995968985141	22.1365543676716	22.3687430319565	21.9665941643788	22.8373430491473	22.4537247812156	22.8952091485085	23.0707760895954	22.448163704379	22.611555282517	22.5580544322297	22.7065558795441	22.8625140183738	21.8700802057674
P36776	LONP1	P36776	LONP1	19.5253908114235	18.8770863821637		18.0288557345048			19.0026721978998	19.0418783537955	18.7360847741615		19.5547424715754	18.3309256289072	18.4415177156285			19.1310430452722	19.1279993571852	19.6604903966115		19.2384840450655	18.166878994644	19.3554586406511	18.7907430251906
P36871	PGM1	P36871	PGM1	19.8103174488046	20.2311649181083	20.1506596275704	20.1776725792081	20.1843475208524	20.058805631249	21.2037112312883	21.0756149389409	20.8690636267182	19.7565237468528	20.5304101474575	20.4272637319482	20.0987980233958	19.8336189881273	17.6171948105751	19.968318045752	20.05298190024	20.2509552838683	20.0112709410216	19.6676105430741	21.467223429821	21.6276069093717	20.4049918396034
P36955;CON__Q95121	SERPINF1	P36955	SERPINF1	21.2655074592915	22.5780768787716	20.1212350159742	19.5307339911435	17.620706675843	19.7544863064063	20.7536052413475	20.1626322692364	19.6792223541886	19.4667655483108	21.3034061866546	21.2669374844278	20.9035994534655	19.0467083786053	21.1979653423487	20.5720044059438	18.7574681428141	18.9174769768991	19.5756094122466	19.57335502755	21.2529772004877	20.4656301717453	19.7480617848571
P36957	DLST	P36957	DLST	21.1458177395787	21.1955644513954	20.6192563800564	20.1528888760812	20.7280002003899	20.3260827112801	20.6256018354093	20.9151003456403	20.6661372997748	20.6378559815672	21.3714044388522	20.9560300994652	21.1853763530664	21.0037429862485	20.5300290617943	20.5794816788681	20.7565400347804	21.2391136712238	21.1748720562423	21.2613236550689	20.0551023416152	20.0989264970627	20.0703830382265
P37108	SRP14	P37108	SRP14	20.1455689990538		19.4989193081423	19.613872178842	19.4320647182121		19.9871807260109	20.2466710224018	20.2540736268431		20.3819484493952	20.0484655876124	19.6988674165072	19.9577312238138	19.7393191477626	20.0865405576406	20.0904225988408	20.8865837257612	20.896521622225	20.9259310583588	20.6113526583897	20.3784599746162	19.4101159137397
P37235;P84074;P61601	HPCAL1;HPCA;NCALD	P37235	HPCAL1				19.7777850538426				19.9347390122043								19.1333027883973			20.0175370231863
P37802	TAGLN2	P37802	TAGLN2	23.1389304614606	23.8546226448134	23.2136969676939	23.3116053136127	23.9051798448436	23.6520659398065	23.8312275957016	23.7687044832474	23.8398050523211	23.3429948150506	22.9299265696507	23.2401187545147	22.7069984401999	23.7932262352789	23.1886093691191	23.4497259900058	23.7202542799377	23.7585745789632	23.8958747773599	24.132653474692	23.814211618686	24.0782237914436	23.6172845053148
P37837	TALDO1	P37837	TALDO1	21.6802874034432	21.0621041260804	21.4842407404864	21.3200887723173	21.4677209623434	21.4310445689397	22.0069642834334	21.9006545758541	21.8253190710447	21.1791315663955	22.3231163494915	21.9451380223031	21.25845101854	21.4565850321423	20.4655305346693	20.9191077332451	21.684488390337	22.0426332770449	21.8630625320734	21.2743508512803	21.8820369834743	22.2224647505125	21.6275178541222
P37840	SNCA	P37840	SNCA
P38117	ETFB	P38117	ETFB	20.2321023418195	19.5541241455856	19.542155252148	18.9765081865741	19.4002457171034	18.8656849482633	20.030796435099	20.1018782381574	19.8070341141789	19.3393020003121	20.2302268848887	20.0919724951842	19.8122776006267	20.6382096266336	19.2734632560039	19.843957844253	20.4309425143263	20.4080021048381	20.5288852004532	20.6890185855555	19.7208721472232	19.9005808768405	19.3567915234505
P38159	RBMX	P38159	RBMX	22.0236406638271	21.6757296648946	21.2531503758455	22.0199815790509	21.6664840806288	21.7242157255624	22.3128242506785	22.156010222538	22.2642192236127	21.6273842609398	21.7806070462202	21.8214703787945	21.4829123145726	22.4573868913582	21.5946398819755	21.9970030152728	22.6975275753699	22.6826466061706	22.4846095307067	22.4656301717453	22.1960149228988	22.3062464125082	21.6036770493555
P38606	ATP6V1A	P38606	ATP6V1A	20.5203731363397	20.066052390835	20.6180018625505	20.283196898427	21.0074434362993	20.4832568387631	20.9913391504144	21.0283701511733	21.2561487838842	20.6748680972124	20.8053817676833	20.6365290399639	20.483748873501	21.0701864723782	20.4351208449888	20.745093258622	21.0531145191711	20.7442721458845	20.6360864547406	20.7978039900204	20.4605398868225	20.5845368381988	20.4619390093049
P38646	HSPA9	P38646	HSPA9	22.1022948454557	21.6691688096964	21.3281665008991	20.7232576362223	20.8566565242042	20.6505329050837	21.6405062089506	22.0913269073805	21.9637399582011	20.9978989065592	22.0109978843271	21.9132751195158	21.7482092318438	22.2729850938029	21.3908427944627	21.5787449051319	21.9269807255071	22.121519605513	21.9051431112114	22.0282352379044	21.5887969704853	21.6444724439587	20.9923077271819
P38919	EIF4A3	P38919	EIF4A3	20.6221197588608	19.7929999435631	19.9225669821216	20.0071696541482	20.2392302385119	19.7022031290705	20.5056216233659	20.3912100192528	20.5616012032179	20.0853739054032	20.422959929359	20.2466710224018	20.0655265794247	21.1016218046265	20.383109402342	20.7558068959279	21.1278608550364	21.0505926724664	20.9404856640602	20.8634785068459	20.5205649713298	20.7014249216372	19.8909678040963
P39019	RPS19	P39019	RPS19	21.984262680628	21.6219409640854	21.7211726356558	21.2019779050856	21.6650530720397	21.7853247451678	22.5215477254932	22.3611041956024	22.4404028435754	21.4746684615196	21.5402359005901	21.7733002128067	21.152517573791	22.3620144302146	21.5529054551377	22.3408780333239	22.8189573624581	22.4125574428029	22.3474083446072	22.3669037944477	22.3134056532302	22.5651625241712	21.4583885890488
P39023	RPL3	P39023	RPL3	21.7706413119201	21.493847632954	22.2881913198801	21.5771318995994	21.3590138377758	21.2597731417899	22.1617100854276	21.9256051442428	22.2320144842174	21.0889357174357	21.7260884099485	21.8763520679881	21.3603541591722	22.317551728622	21.747389891158	22.5318859043388	22.6870543986749	22.1128937901102	22.1556397228144	22.0805352032479	22.4734798352601	22.4856416420765	21.6213597279876
P39059	COL15A1	P39059	COL15A1					19.4979258841674									19.6059207434949			19.2006496052764
P39060	COL18A1	P39060	COL18A1	22.5844909618957	22.2467000128477	22.5082841822898	22.8648768151588	23.1519913985774	23.0872530476297	22.3084701346407	21.9806765267365	22.2587385397242	22.7491918268356	22.8828579475403	22.9997234253885	23.1094544784044	22.348381294223	22.8448697032871	23.3508377730082	22.388295880606	20.8295059677442	21.509541138038	19.9473515665651	21.9947608500659	21.974002790213	22.4835274786352
P39656	DDOST	P39656	DDOST	21.110442527494	20.5576805801828	20.9775706158687	20.3620679555468	20.7648230077844	20.5491491683294	21.178037464353	21.4386781631059	21.587057790922	20.9413456909357	21.1796175677614	20.714480312205	20.6869689385534	21.9828014416453	21.6540783111644	22.1468744086204	21.9811993370488	21.4285421503224	21.0661181037886	21.3661834540549	20.9528350748152	21.3390300963853	20.6003231025392
P39687	ANP32A	P39687	ANP32A	20.7091881703963	20.3918393300767	20.6996470043406	21.6253788772991	19.9277982128091	21.2031137678099	20.9941047892196	21.3312318732122	21.6580074594407	21.1367733821109	21.0693343774201	20.8975559711489	20.8359177845894	21.8578337230183	20.4977505030223	20.9925843440058	22.1227837691382	22.0124990569972	21.9772561623996	21.8384976362875	21.5299337746478	21.7961806486024	21.25037707255
P39900	MMP12	P39900	MMP12							23.1672037348318	23.1000341078167	20.3008396093493	19.9492054723737								18.8370735124738	19.7724950026273
P40121	CAPG	P40121	CAPG	23.2119607562966	23.6763755031688	23.8658019767456	23.110649613288	22.8632138095046	23.1615717070006	24.1141019709714	24.2367365594805	24.0770014792118	22.9822269782999	23.4479619958495	23.8289058168205	23.4985054646153	22.7407566099837	22.34638062989	23.1635385088648	23.0858925339847	22.6321414531692	22.436900600477	22.0786472847354	23.807643430958	23.7057757993463	23.5898943204251
P40199	CEACAM6	P40199	CEACAM6	21.4329312782839	21.2265274389567	22.1379304778542	20.6797721552089	20.8669528801224	20.6273842609398	21.7148994931479	22.1293396226955	22.1367420963694	21.0808279348238	22.5302910690008	21.6857291975723	21.4981889159161	21.4143136147067	20.6493053033217	21.6460558898942	20.7455036398055	22.7511958826938	22.4186947144625	22.5843074420938	22.1683979048106	21.6387841150406	21.0175370231863
P40227	CCT6A	P40227	CCT6A	20.1860416772769	19.6959147244016	19.8679030982671	19.5115210381555	19.8836933585151	19.6085219522968	19.4422267313542	20.3666637209443	19.3798140815486	19.7638510050251	19.8604504964135	19.822567719115	19.7956179920216	19.9832886857715	19.9094858858095	20.0376488295493	20.4314527152161	19.8160649022527	19.9116084975753	20.2537274769536	19.5997966410642	19.6219409640854	19.4071723140088
P40261	NNMT	P40261	NNMT		21.0235053075348					21.0968052171854	21.0473342969022	20.6595325762878		20.646759086175			21.5215716867459		20.8271814142993	20.9241194919829					21.2248213257521	20.533930425955
P40306	PSMB10	P40306	PSMB10	19.3151539857405	18.9552639386119		18.8924064428886			18.575073852993	18.8059012805335	19.0589112999695	18.9022161096503	19.3386928643307		19.4165419067866	19.270409401466	19.1398111228314	19.4023292723035	20.0782237914436	18.5375369281656			18.7765486942793	18.9083574349492	19.1599008934381
P40429	RPL13A	P40429	RPL13A	22.4112647747228	21.7324788203825	21.8036881167316	21.8162836984202	22.1706304928439	22.0438016269227	22.3039635345622	22.4040303460475	22.7108072743208	21.3909477253697	22.1841356113478	22.0906487291223	21.7354155420463	22.8370542579272	21.9295473811048	22.5675550730698	22.8683101431053	22.3394379330608	22.3179104947144	22.5175165749808	22.3645012597781	22.4274939308756	21.904481745843
P40616	ARL1	P40616	ARL1	17.9336445558312	18.1717729748481					17.4512916171219				18.4717942699197				17.9490629487834	18.7292954526459	18.512408696141	19.9222766079477	19.4744704251376	19.4356906056577	18.8738165619886
P40763	STAT3	P40763	STAT3	19.4824692339717		19.5477945073326	18.9248878739184	19.2781000313522	19.4091837327477	18.8714119695058			19.3256655919404	19.4243549477087			18.6747301986231	19.1798362149739		19.5096474455963	19.5748521841003		19.2484094188538	19.0800211529924	19.2509321598644	19.2516026055435
P40925	MDH1	P40925	MDH1	20.1084019401087	19.8282201777195	20.2901898831557	19.8130295918039	19.5523051060828	20.0328152260076	20.6651832223991	20.6297870475486	20.440808351284	19.831594868289	20.6093699437536	20.702439891515	20.637413803294	20.0827779622091	18.5515730927371	20.2644196913963	20.9040406671009	21.325753416561	21.1027753967423	20.2094343265591	21.0281003120178	20.7143126057194	20.3894254797379
P40926	MDH2	P40926	MDH2	22.5468906928189	22.1556706014258	22.5876530093735	21.177733399808	21.845558961999	21.710113595127	22.3096362181042	22.5220747811434	22.343265972845	21.6838033499438	22.7010441237652	22.2696506332491	22.1466879938415	23.3193446675776	22.1095501256375	22.3988741380662	22.9871807260109	22.878542664932	22.6492833723657	23.3772952726742	22.1739576655915	22.3953217939116	21.7917368221858
P40939	HADHA	P40939	HADHA	20.3626030996758	20.0853739054032	20.0886122794698	19.8026709709732	19.9139032578869	19.5152994447089	20.3350544521116	20.3889001948092	20.1666828897005	20.0661838137493	20.4318607460583	20.2897397442937	19.2443266671067	20.7809273781762	20.6297870475486	20.4988219438743	20.1880961962164	20.5554354311769	20.5237265714495	20.6001415858001	19.8199202286059	20.0724780758658	19.7947775609476
P41218	MNDA	P41218	MNDA	19.4278979690591	18.7559046693033	18.4347748090557	19.1564238348137	19.3878280201417	19.4445539041379	19.3606327896528	18.8654735179059	19.7131548993251	18.8262195037954				19.0863850585073	18.5101692054769	18.4789196817798	19.0579071345008	19.5590820261119	19.4813067315029	19.716491270887	19.696763818088	19.6428520120438	19.5148373139994
P41222	PTGDS	P41222	PTGDS			19.216935275256	19.3826451332651	20.3371253326679	20.7907430251906	19.6419000406005		19.5705598773422	20.8751523838768													19.5464197317463
P41226	UBA7	P41226	UBA7												19.2379241465933				18.3983261850503		18.5520986783832		18.4533831793853		19.0462021183931
P41236	PPP1R2	P41236	PPP1R2
P41240	CSK	P41240	CSK	18.9648823183677				18.5275686377439	18.3733494811398	18.4561538485871	17.7489789880382	18.1354587964708	18.2043800967695		18.8135307015835		19.0748313623628		18.9816731880281	19.9602791552783	18.1074827332978	18.4557125040673		18.3493589879293	18.2142337314935
P41250	GARS	P41250	GARS	20.1716996876549	20.2298749651307	20.188941324931	19.3146009450765	19.2727117870881	19.227761641939	20.2105048840034	20.3418011149224	19.8263281387173		20.3832148972081	20.5029055961303	19.9126028546265	20.2284664270243	19.9422052054329	20.1212350159742	19.9417755121934	19.9779897805729	19.6606122554119	19.7073186851443	20.8366883727078	21.0224219997753	19.7422502174168
P41252	IARS	P41252	IARS	19.200290395295	18.7048222637795	18.2987159439821						18.8551057131687	18.5168003479878	19.0363346186405	18.5936829005338		19.2219457869709	18.6096404744368	19.2309773602504	19.3435804520512	18.5270722298269	18.7530012378251	18.9709315989841	18.4564346339101	18.5838393609069	18.452981191297
P41567	EIF1	P41567	EIF1																20.9447092018182			20.6348464933055
P42126	ECI1	P42126	ECI1	20.0543075412787	19.8351622086934						19.6458096901987	19.2610251672304	19.3266971937298	19.9543269669023	19.6212255633191		20.1577071298935			19.8001447185187	20.1265381194176	19.8167680575961	19.9500603183641
P42167	TMPO	P42167	TMPO	21.2363716251096	20.5432131126978	21.0308637736619	20.7545026173525	21.1615255779085	20.9167775166417	21.5736231512506	21.5858207827609	21.6230580680708	20.9154651139265	20.6751266215462	21.0570874288993	21.1497917664789	21.6694716106296	21.1262860322178	20.8982205183556	22.0123626512824	21.6592712421614	21.4276218032989	21.5901685275421	21.0435346589277	20.8655943390471	20.8174552560524
P42224	STAT1	P42224	STAT1	20.232570825357	19.900418725757	20.0999538747389	19.2151585132382	19.7728332456426	19.5832701164217	19.7530012378251	18.9195151344736	19.6752817139128	19.5628870858938	19.5415315066161	19.4304525516655	18.8750473640374	19.9288103868925	19.5863157133102	20.3018444660527	20.4931635438448	19.3442959079158	18.8209953841337	18.9382184709413	20.1935205479163	20.1496677436943	19.8664850826164
P42330	AKR1C3	P42330	AKR1C3	18.9010377500472			17.9949058337875	18.222276058096						17.9768437750941	18.862025854965		20.7757935121739	19.8441724511765	20.4694112906456	20.8499548037705	17.548867052165		18.2348174311173	19.715234750232	20.0154967243865
P42338	PIK3CB	P42338	PIK3CB	20.8995486951441	20.6830322904897		19.9033199483558		19.7155866863421	20.9910622947158	20.7409830135601	20.9961065673061	20.3474353798474	20.5964154508316	21.4999898816357	21.0157008841606	21.4530213951466	20.8845730006401	21.3682634568771	21.8253190710447	21.0864109761934	21.3129073225324		20.5702448521244	20.7165750000325	20.5925884295943
P42574	CASP3	P42574	CASP3
P42677;Q71UM5	RPS27;RPS27L	P42677	RPS27	20.7280832642723				19.8405812505608	19.948492713582		20.7792448413538	20.8498021295505	19.6347224385275	20.6238172049976			20.940700718848		21.1569052042489	21.0026447313351	20.9145895150482	20.1895446853349	20.6594454701721	21.0020952902009	21.0450690506906	19.9432073255711
P42704	LRPPRC	P42704	LRPPRC	20.6489543680144	19.8000024853198	19.8658510503808	18.296521934869	18.3470243895113	18.3538446348881	19.5910182385498	19.0575898843531	18.8649296975205	19.1605657582436	19.289041751377	19.3872390362282	19.3603112881678	20.7369435802189	19.7832956266483	19.7322966295029	20.6201517965703	20.8732758780051	20.7965371483466	20.7318990422488	18.991865029916	18.8962259577008	18.8243248374414
P42765	ACAA2	P42765	ACAA2	19.8274605585535	19.9208238597675	20.2624711100255	19.3161047200491	19.8335572249558	19.767880543034	19.2536351562879	19.5357537854742	19.345140989483	20.2096722968756	19.9947953713212	19.8067509891495	19.9844017690871	20.0842063089753	19.7335714827564	20.0314696793321	20.110442527494	20.4885619541867	20.0926177942247	20.106741834988	19.7803026649677	19.8499853366758	20.4017670088798
P42766	RPL35	P42766	RPL35	21.0240466565246	19.9379025030462	20.7956655489545	20.3190414037301	20.4790183984681	20.5626262748271	20.7624728791262	20.6801156744773	20.7240907934647		20.4494993115481	20.8920802794432	20.0809580186831	20.4999898816357	20.2900773616066	21.0688753485175	21.5451945129543	21.7392120015399	21.3653826537822	21.6468469616153	21.4241396285072	21.613062812739	20.2679662255377
P42768	WAS	P42768	WAS
P42892	ECE1	P42892	ECE1												18.972138417266		18.7657781723258				19.807065569086	19.5290186976844
P43034	PAFAH1B1	P43034	PAFAH1B1													18.3327621203874	18.6333926103358								18.2054782744446
P43121	MCAM	P43121	MCAM			18.7606874656734	19.4178607539377	19.724140767602	20.2488726376861	17.9701733130946	17.4033283109776	18.3359049627832	19.7029978207316	18.9810041766939	18.4832962077182	19.3622178159131	17.8892306278043		19.1537796118829	18.9729517483436	17.6542444250866		17.5042448485801	18.4876202472075	17.7810394775595	19.6948101549828
P43243	MATR3	P43243	MATR3	22.3197305475725	21.9805719419352	21.7879965880361	21.8867325569411	21.7228408771008	21.4292064804453	22.272529553843	21.9441729969081	22.1829847020296	21.4430872108357	21.7004092372016	21.8446398771862	21.6591841202651	22.58359608228	21.9852707682827	22.4010899195506	22.6097531805844	22.448945058666	22.3466782015518	22.1512172627152	22.3518892705757	22.1812869498786	21.6249328576823
P43304	GPD2	P43304	GPD2	19.7014926085153	19.3590460200776	19.2371305849447	18.7954118938621	18.739813565698	18.3002363592053	19.0515222868297	19.2816810464258	19.0484921955382	18.9832608476825	20.3345089891232	19.5714304715989	19.868506086705	19.5008457688046	19.0965350122262	19.376129629697	19.2140439593809	19.7147150685379	19.9942429320876	19.9373278386129	17.6174100685827	18.3865024680365	18.4361177785423
P43307	SSR1	P43307	SSR1	19.8851690632591	19.5090868265739	19.5882205274635	19.4198573360893	19.1234596421067	19.6050526306198	19.6535448687324	20.1212350159742	20.0019578972156	18.8731857443041	19.468297885195	19.3917344640006	19.8617230349646	20.5275495482898	20.4426317268066	20.7404889963058	20.2965891479437	19.8302954634701	19.9650796716855	20.0432676415216	19.5434774566798	19.7601026683242	19.1212856137732
P43405	SYK	P43405	SYK								21.5240614866445						21.7830877604941			22.0429671878553
P43487	RANBP1	P43487	RANBP1													19.6289509758505	19.832259587183			19.4438662612192
P43490	NAMPT	P43490	NAMPT	20.6595325762878	20.4662278497381	21.763769975227	20.1775509303155	18.7812316276684	19.0651846992126	20.5481144725752	20.9585102359551	20.3241058145993	19.8989733019893	21.3718298087121	21.1596792037294	20.4503051176381	23.4662527476152	21.7188338520759	22.6765907183614	23.3156183761193	21.5745935273376	21.1918351563217	21.4529711401595	21.6442523833959	21.9376151994426	20.0055258692675
P43686	PSMC4	P43686	PSMC4							18.7408018935415				19.0270204504098	19.0502472345112	19.1812202116691	19.3254899266587	18.7760988461593		19.4412745442864		19.124772583308	19.1560534413086	18.6854469007449
P43699	NKX2-1	P43699	NKX2-1							19.0932628047603	18.8540100184794	19.0292872269682		18.4707224163117	18.1803948295707						19.8360873492938	19.8598138059712	19.2364767356733	18.8925546746272	18.5062223385648
P45880	VDAC2	P45880	VDAC2	20.3924683665117	20.2008411473692	20.6214044467713	19.676504636137	20.7553994355244	20.2573003604467	20.507558517046	20.6122529923187		20.0212023054311	20.6320970659669	20.2826314682646	20.31528668396	20.9766620076691	20.0843360885859	20.4654308907116	20.3302472850892	21.0578806996529	21.0214734377455	21.0693343774201	20.2003622444467	20.4492977896814	20.2147791873087
P45974	USP5	P45974	USP5	19.5448361754584	19.8349771093615	20.1980852820787	19.8026551956249	19.8788531983096	19.7684783504341	19.8801694168175	19.8519380997558	19.8117447029554	19.7840948328559	20.054572523379	19.8647181564423	20.0533797204662	20.0981554833946	19.5909817021376	20.0089483101212	20.5751477350559	19.922000698338	19.8673903598657	19.7590787022192	20.335490674064	20.7116266472225	20.0060740056878
P46063	RECQL	P46063	RECQL						18.834853696612		19.0962518860743									18.8544666590676				19.1360598985416		18.5701521845558
P46087	NOP2	P46087	NOP2	18.4284501420361						18.6804076015578	18.3401717486675	18.7353576925962			18.2945040851659		18.9381323047417	18.9109647246772	18.7462256272844	18.9406290374806	18.0396045179538	18.2195372410791		19.117891631599	19.2037351246818
P46108	CRK	P46108	CRK	19.687908721576	19.4897578205354	20.856276577653	19.4872473183149	20.0348311959303	19.9688804999661	19.5267093621477	19.4293086579333	19.8487787952983	19.2673947932647	19.4041603150611	19.2099815996158	19.2016309898043	19.6921216700628	19.4408894391501	19.5163579362522	19.5158191648741	19.0389350600987	19.4331860498672	19.2618974966265	19.3602469792724	19.6129908471061	19.0644480665487
P46109	CRKL	P46109	CRKL	18.1257060644412		18.019873020035	17.79639455902															18.3159278866799	18.0985667419609	18.2529425629216		18.2358926911661
P46459	NSF	P46459	NSF			21.1057192815362	19.6461438081758	19.8655188270196		20.4900321418619	20.7905044120124	20.4484914206025		20.9698642675057		20.5757017299584	20.8619652960496	20.3120763886636	20.7482911403255	20.3910001879615					20.2845530273448
P46776	RPL27A	P46776	RPL27A	22.7500919513905	22.4440483162438	22.1854066017332	22.2156088332783	22.494726699727	22.4427835707952	22.9154104045627	22.831710829684	23.156010222538	21.6426228911362	22.5585916748782	22.443314898935	21.9802930120603	23.2708485059993	22.5405906529441	23.2547945058072	23.2312381762743	22.700430404589	22.6882716556703	22.7932659319203	22.8177870244891	22.8710584571887	21.8308602295924
P46777	RPL5	P46777	RPL5	22.0497953831171	21.4802024721609	21.2509552838683	21.6215833080462	21.4592895227006	21.7331825235941	22.0135898386697	22.2511287020844	22.3054116322425	21.5503240588946	21.5859124493772	21.7823279948051	21.6150853772661	21.9074555053301	18.8151581073295	21.9376151994426	22.3833994946637	21.9437438894445	22.2743224111829	22.1176253475928	21.9809205284595	22.4918433123946	21.196645346794
P46778	RPL21	P46778	RPL21	21.9175061137184	21.496678265856	21.6947251530655	21.6797721552089	20.7811675804756	20.78164786513	22.1981452482046	22.1480234344689	22.4441241657242	21.0436681491004	21.7695925191697	21.9114110068919	21.4632868793005	22.3797559233913	21.8025053212121	22.3575648906753	22.9015939084132	22.0026447313351	21.9506299344176	21.8392283971775	22.1450713893081	22.3362809903221	21.244698304162
P46779	RPL28	P46779	RPL28	21.7464470737541	20.716491270887			21.5569793463713	21.3720956012	21.9807811039567	21.9749480736565	22.1698051436651	21.442732957908	21.254246670648	21.596733911495	21.065395096623	21.9179795045762	20.9260034737204	21.6632731727189	22.2289654415606	21.5789291338438	21.348408311237	21.5791593866558	21.634580648575	21.7585339161849	21.0798519318274
P46781	RPS9	P46781	RPS9	22.1242993047417	21.3026255376744	21.4912561548321	21.8321745820785	21.6805449585704	21.5313148226724	22.0795590021275	22.3258631898188	22.5162665517062	22.1540331236094	21.9007282711031	21.8360333990496	21.3383229062529	22.9402168004875	22.0527497877722	22.6964879174505	22.9201805515222	22.0805352032479	21.9348829578309	22.0834598495707	21.804948697357	22.0550030155156	21.7500510488192
P46782	RPS5	P46782	RPS5	21.5643020952747	20.3903705109132	21.2227005813329	20.6007767944958	21.5243484949427	21.7284985119627	21.8940805758637	21.9075655269406	22.2952442911314	21.4347137352743	21.5372999351399	21.05906978854	20.8124499665618	21.6797721552089	20.8957083989361	21.905987748212	21.853423784547	21.8948577205389	21.8118230826061	21.7520947581378	21.8802441659194	21.827375270206	21.1565966525782
P46783	RPS10	P46783	RPS10	21.6337828203346	20.8889631841559	21.1818025501509	21.0746354017022	21.1075082747302	20.825396716697	21.4963856991789	21.6822608187166	21.9227048893832	19.802134512336	21.3153419712826	21.4242421654682	21.0348311959303	21.7847658240945	21.2923261268361	22.0984125337367	22.3512962123271	21.7140190724513	21.8060508025902	21.7581678995973	21.3699678889334	21.6564807286398	20.9426347707304
P46821;P78559	MAP1B	P46821	MAP1B	19.4856760330756	19.0261559787843		17.5870303133717	18.4796697592578	19.5994516138332	18.7589974039305	19.0974869380842	19.1973174954466	18.2136643402514	18.5948858603486	19.4842604116782	20.1388367424362	19.6776749145389		19.9534746460578	19.5926796672254		18.7531971585679	18.6557123902232	20.7501737530541	20.9578020604839	18.687293660087
P46926;Q8TDQ7	GNPDA1;GNPDA2	P46926	GNPDA1		18.7030316276898			19.1470607993152		19.9807811039567			19.2725978940075				18.7781220590095			18.1309927885345	18.6212076737539	18.3257973268664	18.4992697651102			17.9432931892022
P46937	YAP1	P46937	YAP1	18.9155234682945	19.0967666195752		18.661569359431	18.2749877625726	18.8369502789347	19.3498988661813	18.9440085207987	19.3896985523352	18.9782691560658	19.5400372011623	19.6523723513642	19.4014962112797		18.5507092147107	18.1896894542921	19.1546697980737	19.458618881172	19.4270386130314	19.4761330864743	19.6548912128488	19.5412100778844	18.9180013496354
P46939	UTRN	P46939	UTRN	22.3865866662939	22.6937047392253	23.1084019401087	23.0055601338958	23.3310131339136	23.1175936438419	22.1778246259006	21.9185983198732	22.2027252838236	22.9602437981388	22.213237149297	22.6095277594838	23.0512401457838	22.2817546133274	22.8564095703283	22.7403448760689	22.3547702190322	22.3913673726958	22.7035175151905	22.4758561092845	22.2091665630251	22.0255343196936	23.0982518826401
P46940	IQGAP1	P46940	IQGAP1	24.4000867224817	24.2361526201694	24.481545712096	24.205979338642	24.4430998611174	24.335517933557	24.7290485311191	24.8110292918622	24.7308631442788	24.2591840843485	24.7843664621429	24.6985876790556	24.2035170827962	24.1209978151339	23.9238838211854	24.1837419825262	24.2529194707488	24.7230701095159	24.6422923641866	25.0597794716897	24.3193446675776	24.4930169111097	24.3323114126276
P46976	GYG1	P46976	GYG1
P46977	STT3A	P46977	STT3A	20.6418294992023	18.7802065312289	20.5822412341106	20.1572136899431	20.779405167524	18.9124274296456	20.8640833470354	20.505815429793	20.6658771594211	20.1703554289113	20.1052077328948	20.3406064262969	20.0808279348238	21.4780309274913	21.190630098583	21.5390527623381	21.1768816779914	21.0182844103719	20.8112743356065	20.651233923096	21.061313174832	20.5370629031767	20.0167212498873
P47712	PLA2G4A	P47712	PLA2G4A
P47755	CAPZA2	P47755	CAPZA2	20.4181284975094		20.7080094979117	20.0193029511439	20.5285037117114	20.4265473225208	20.7046365463703	19.9089437533516	20.4948243407572	19.9253805827916	20.063947994377		19.25501934634	20.2667087756384			20.3945631759997	20.6712438838275	20.64297536977	20.6672640329149	20.0840765176891	20.7754720381508	20.2237613432261
P47756	CAPZB	P47756	CAPZB	20.7766771965543	20.8577198425241	20.6289865632416	20.7427107429935	21.0487316447899	21.31002470324	21.2201633774824	21.5830680724411	21.261381049497	21.1325122808601	20.9858613888902	20.7745071860561	20.862116688572	20.6380328149365	19.5911278422351	20.4977505030223	20.8276466247212	21.2229953156576	21.0647375028102	21.341746832351	20.991546757328	21.2992751064405	20.8262505431793
P47897	QARS	P47897	QARS	18.7770305188045	18.3990358748861	18.9946020416513		18.9191950431938	18.5656227592088	19.014489113112	18.9642618892693	17.9021866623872	18.5835823105649	18.7796937097391		18.2108615600218	18.4809321668119	18.5336263085307	19.3295686221693	19.5620858732968	19.2741460700643	19.2864494687846	19.2477838374141	19.0704616570674	19.1893757698557	18.9284200610127
P47914	RPL29	P47914	RPL29			20.9242645010333	21.464932567664	21.8701178430902	21.3311771914967	21.7183740023031	21.5305530286329	21.7718102204477	20.3298094745886		21.400933623029		21.7895893623867		21.6070232170686	22.1023909685193	21.5857749472685	21.6829465917733	21.536256703077	21.8249696138868	21.7377688734403
P47985	UQCRFS1	P47985	UQCRFS1	19.313782055631	19.4341232220561	19.0623413269207	18.8966694317677	19.3020007142103	18.811399781895	19.5477756836376	19.5185302214105	19.3035399697906	19.1954202708026	19.8651261007517	19.6786895345696	19.9112720157589	20.0982840142906	20.0664466236673	19.7292788542043	20.0999538747389	19.7519558776067	19.3605899269274	19.5475686067816	19.3754722156774	19.5043224482919	19.3232043294306
P48047	ATP5O	P48047	ATP5O	21.0137261284096	20.5195095630794	20.3648485398814	19.7635430675774	20.3301378449192	19.867420525993	20.5577740522772	20.8377665050614	20.9126174724121	20.5206608792601	20.9237569055775	20.4445539041379	20.4600398712071	20.9031581048542	20.4741733195849	20.5591754074538	20.9754029893241	20.5729296256515	20.4204948368483	20.7214229948826	20.1085295614136	20.6191668078315	20.3189311101602
P48163	ME1	P48163	ME1																			19.6280432006491	18.9375289972034
P48426	PIP4K2A	P48426	PIP4K2A	18.6671254055447	18.4225083109359	18.279302248935	17.5559970460704	18.6252807648137	18.719067901123	18.9111403275955	19.0932885991845	19.1640083005824	18.960307440366	18.1276215927293	19.1461410381593	18.9085919909049	18.7611746157847	18.5007485344667	18.9366379390026	19.6547164339378	18.8426388437516	19.0566641727462	18.8900029644106	18.6481468927007	18.6324698760281	18.8223654354269
P48444	ARCN1	P48444	ARCN1	20.493847632954	19.6260833073662	19.9296196151787	19.0860999332254	19.5849588317533	18.8271193749073	19.8879970024475	20.1090399337691	20.1256556214405	19.2490578835827	20.3715639672474	19.9068025378039	20.2295229595071	20.3203642692993	19.6841801624129	20.332215789847	20.1407099671628	20.6690822834697	20.4069647917068	20.6892745868055	19.5448550375457	19.5072875084233	19.3236881232146
P48539	PCP4	P48539	PCP4
P48637	GSS	P48637	GSS	21.448945058666	20.7220069975094	21.4352226044697	20.678569193223	21.1738966856037	20.9807113866522	21.9209619337469	21.9016123205864	21.6891465918588	21.2662512492599	21.6766767954499	21.9151368266194	21.5440626174735	21.2761130432789	21.9608800941095	21.3116884556819	22.0219139191076	22.8361682708775	22.472810802381	22.4772404637822	21.8347997002142	22.38054878725	21.2024562720783
P48643	CCT5	P48643	CCT5	20.6732296997513	20.0752232038502	20.2310476973046	19.8470971185385	20.5403778119997	20.5935005463604	20.498724573035	20.4993086995188	20.6358208384201	20.3124088196434	20.6367945259405	20.682860887966	20.6005045964432	20.5350702956806	20.2262334254154	20.2875996645964	21.0006520108551	20.8271814142993	20.751318489601	20.9315685693242	20.4247034916297	20.5484908114429	20.2701356063253
P48681	NES	P48681	NES	19.7853247451678	18.1439511394465	20.2091963169832	20.4763506741108	20.6360864547406	20.3531554424869	18.7006632253553	18.7824799799555	19.3670264832571	20.1955644513954	19.0410494876045	19.1405102723682	19.8837977508811	19.7734612009272	18.9851804167504	19.3319534776826	19.2014395525546	17.6749370415646			18.072949040355	19.1507587784615	20.149171545911
P48735	IDH2	P48735	IDH2	21.5670443763373	21.2335073362895	21.2866412317784	19.8042318772105	20.1420821211246	19.8489774094555	20.2206947894993	20.5501831225353	20.2430716847924	19.8899584177665	21.185618324645	20.7502555500799	20.3172756939821	21.2529194707488	20.9662068873232	21.7085147611813	21.6400648423363	21.0898409581687	21.1877338465872	21.4352226044697	20.0059369911057	20.2707059542438	20.1013653255074
P49006	MARCKSL1	P49006	MARCKSL1	19.4683177749722		19.3397151961602				18.9209692004324	18.9054810253538	18.9931097698979		18.5779155846755	19.5717822648946	18.8754373991966		18.3826240265749	19.0653687986246	19.3192619655775	19.9192241453359	19.7249068210175	19.5730406121535	19.9647977301093	19.7216566243026
P49023	PXN	P49023	PXN				19.9802232711645			19.4616992560812				20.8969650054301	20.4999898816357	20.8876995855438	21.0230314604789	21.5406142999997		21.2555150247458	20.2041890239872	20.6629256191058	19.8284526342627	20.8758273289375	20.5627194270493
P49189	ALDH9A1	P49189	ALDH9A1	21.2439433160993	20.4499022708527	21.6267161094045	20.7745071860561	20.2851177050462	21.0283701511733	22.0925210177671	21.5368732495625	22.151681794078	21.010519910719	21.6726687679343	21.7126764450079	21.4815826643239	21.9510925819179	20.9417755121934	21.0180806158985	22.0630922057306	22.3455416884719	22.2593708847007	22.4388050480974	21.9316407022729	22.1659472586618	21.3816316636576
P49207	RPL34	P49207	RPL34	22.1201910404367	21.9245544754156	21.7393356310906	20.658922723005	21.718959240216	21.722048702938	22.576440059064	22.3333082441177	22.1115572541112	21.220576714855	21.6948951518921	22.1598947358506	21.6763324562775	22.7752710805039	21.8132331886445	22.4398197264864	22.8723554983625	22.0077171665043	21.0206598878889	22.1731037111199	22.0781586275944	22.4763012252568	21.5782381548369
P49257	LMAN1	P49257	LMAN1	20.9265826657956	21.0297859793057	21.1471229241958	20.391314923455	20.6640548623541	20.2656791371689	21.21483846356	21.1437643465362	21.0485986223344	20.6590098606876	21.2504927333542	21.4271614095225	20.745421572907	22.5807241319728	21.543024265909	22.6494588106794	22.3119932689485	21.0425998817129	21.1611564920648	21.2865284331043	21.0901641208251	20.9850970103135	20.4810898901138
P49321	NASP	P49321	NASP	21.7513593562546	20.3176069292128		20.3226763692988	21.4515129835072		21.8572262564799		21.5757940417632						21.0215412128631		22.9478687606467	22.4735541530986	21.994691805077	21.4026519541779	21.6888052164741	20.5029055961303
P49327	FASN	P49327	FASN	20.0656580502446	19.8664548969228	21.1200327964017	20.3794122136863	20.7730586969375	20.5487730011828	21.5081390784385	21.7139771342515	22.5840091726165	20.7759542223267	20.4569359003899	20.2737819427825	20.0762675944783	21.5569793463713	20.4409097104045	21.2290534850347	21.6917469263786	21.1027753967423	21.6020010505952	21.3185450162506	20.2814999426843	20.0329497116792	20.508042334429
P49354	FNTA	P49354	FNTA
P49368	CCT3	P49368	CCT3	20.3607827991638	20.0942942221704	20.0986695382873	20.0359052291389	20.2019180980573	20.1956845908834	20.3115221667518	20.4978479396239	20.1544967493268	20.2702496939487	20.7150671314284	20.5408507492407	20.4770427801644	20.56996683156	20.1915942252856	20.59768887192	20.9681070688757	20.7233409736015	20.6035865045887	20.7545841693178	20.4847324398337	20.593044560061	20.1473092827882
P49406	MRPL19	P49406	MRPL19						19.0976926773324								20.4681188648601					20.6488666208477
P49411	TUFM	P49411	TUFM	21.8550600758337	21.4463220677639	21.4106438823957	20.4897382241588	20.6125229829699	19.943779653275	19.7285815471603	20.4784259969922	19.6125409805503	20.0614450301573	21.05616139473	20.7928887697184	19.3788197832502	22.2008710735241	21.1319473673082	21.5213320563092	22.0853414849257	21.7905044120124	21.9510925819179	21.5682975821139	19.3557812252378	20.0042918003458	20.7509097593829
P49419	ALDH7A1	P49419	ALDH7A1	20.722257211999	20.7281663233725	19.4668053698637	19.4699478042648	19.9111695926706	19.6736437863751	20.30552296419	20.3919441885308	20.382370722204	19.532770634414	20.6309425191029	20.7095247571674	20.3277280583973	19.9161506287268	18.476706655836	19.1960209282354	19.7086831429556	20.7706413119201	20.5123894050346	20.7353742212472	20.4082094779937	20.5047491721135	19.6098027685
P49458	SRP9	P49458	SRP9	18.6554678330713				17.3128297889509	18.7387915818049	19.398033858322	19.2688800466551	19.3931599899566	19.9533325436158	19.2393701068265	19.1085295614136					19.1723835567216	20.1522699858307	19.9597133370376	19.9912007292063		19.8489774094555
P49585;Q9Y5K3	PCYT1A	P49585	PCYT1A	19.0197101661932	19.2369438011033			19.2514639182047		19.9211726527679			19.0689146995753	19.4571964901453	19.4072968130631	19.0441752991399		19.1743112987012	19.7140777838829	19.8883092242218	19.8503669434793	19.6905027608646	19.722607439395	19.5347854126701	20.2872614668904
P49588	AARS	P49588	AARS	19.7897405845278	19.8097367326724	19.5306197016724	17.8966989918591	18.9519676475435	18.4809321668119	19.5742424189687	19.4067779961092	19.3793487506317	18.1503621340048	19.7945713426836	20.0352340520899	19.5772148981732	19.7769181074743	18.8706597116955	19.817517712411	20.0890003963284	20.6777093201251	20.3272894826101	20.5718192907782	18.9338750367073	19.4808138630187	18.9908961557911
P49589	CARS	P49589	CARS		20.4702060544948	21.1213615071444	20.9697940206382		20.2287012788953	19.5994697752185	18.9993449413727	19.3769774634338	20.8016767869884	19.4061966995327	20.31251961295		19.7561490737561		20.0581450263375	19.9180013496354	19.5290377677091	19.6980874071808	19.4451603758237	20.2125248831552	19.8960337432618	20.8462861557901
P49591	SARS	P49591	SARS	24.1395394867668	23.587492782408	23.9491342123385	23.7231742940287	23.8835292981053	23.3318332353327	23.9934311532491	23.0311162652837	23.8038063429666	23.0291793659506	24.2867258249966	24.3774276725312	23.6821750741598	24.1604642015038	24.5472202741165	24.2464100821713	24.7438614141974	24.2494514521536	23.9370583858418	24.6480108061675	24.0819657710933	23.9556222403985	22.7977446316606
P49593	PPM1F	P49593	PPM1F	19.2995434274607	19.2643967822023	18.7581516300379	19.3239739251208	20.1049518905389	20.0999538747389	19.6909630567143		18.9806695546523		18.9872362505862	19.3487756924069		19.7128023694235	19.3788832695774	19.5753878256331	18.9311068330293	19.3797083377006	19.1463648178206	19.099748457725	18.7557417099962		19.7213395466342
P49720	PSMB3	P49720	PSMB3	18.1776239208819		18.2292882413677				18.4871884259923			18.5784685179461				19.2121923719085		18.1951799377895		18.3534139282211
P49721	PSMB2	P49721	PSMB2	20.0190314105745	19.4113578855291	19.9231330437159	19.9091196024172	20.0116804291858	19.7446991828313	19.947922252902		20.1021346261162	19.8754074002354	20.1549911192591		19.9299374021448	20.1327005362321	19.4190960791423	19.9257137904624	20.4265473225208	20.0858925339847	19.5263272975433	19.6923771213216	19.586205743416	19.8084960423444	19.8750023531944
P49747	COMP	P49747	COMP	19.7013233853654	20.8730505331932	18.7740727920023	18.4021626985773			18.9167192129766	18.7245738042945	18.893206713402		20.0935207282509	21.1953241424016	19.781999972285	18.3956094412141	21.2445241112122	18.9633871951505		18.7757131503835	18.2815678592515		20.1064862645638	18.3406498868575	18.6172306891402
P49748	ACADVL	P49748	ACADVL	20.2479460512439	19.5987431414219	19.9039671408648	19.395588523344	19.9585810343868	19.5139126082477	20.1912327532728	20.4638356506974	20.3311225077085	19.7141616532122	19.5144520919627	19.3994740383856	19.6890015171902	20.5835272223896	19.9376151994426	20.025669485763	20.2617827465735	19.1689364887692	19.0927984262449	19.4289612249447	19.5012735220544	20.3767655517059	19.4996006740955
P49750	YLPM1	P49750	YLPM1					17.3750903538895	17.41889026505		17.5903238884439									18.483099352199	18.5373094156084		18.4021626985773
P49755	TMED10	P49755	TMED10	20.9668405592969	20.8273365011085	20.792332771953	19.8090301411244	18.8117447029554	19.506454806345	21.2179766247845	21.2010805392292	21.1207922095214	20.130314151169	21.3186553393401	21.1082743075133	20.7893903617324	21.2897960193329	20.7583305851005	21.4246009874525	21.1554853198432	21.6466712053818	21.3034619311356	21.4887580657945	21.6068425414214	21.7254644518731	20.4791171084022
P49756	RBM25	P49756	RBM25	18.7155866863421	17.072949040355	18.1448474089147						18.2360328834125	17.8037905800284	18.214850318518	17.8781347544847	18.1447478509103	18.4970877595549	18.0090850390263	18.2705234674408	18.8446015692763	19.1282511452135	19.215751010409	19.0045112675414	18.4823904498388	18.5891171171139
P49773	HINT1	P49773	HINT1	20.8494203732992	19.9193841966247	19.8249618472107	20.7442721458845	20.9539718944089	20.8333719195749		21.5393841388645	21.2390553840476	21.3227313741614	21.2001227333577	21.3195376204766	21.096869544241	20.4895422457518	19.6206887798424	20.2209309098011	21.0355696796454	21.3774011935318	20.9499891005415	21.6770640788062		20.8492676425092	21.1525794641426
P49792	RANBP2	P49792	RANBP2	20.0336219520534												21.1343937300585		21.7292041588542	20.792173876084	20.4875809960739	20.2043084474416
P49821	NDUFV1	P49821	NDUFV1	18.4798276206258								19.3203201933173		19.09679235143
P49903	SEPHS1	P49903	SEPHS1		18.9412023887214					19.3067248020955	18.0850885801935	18.9569376153943		18.7982629455493	19.3901395604517	19.3588314578379	18.5176463230347	18.3929713982605	19.0211751893969	19.4165212902307	19.1915701299689	19.4140864657902	19.2457198127142	18.9688242644113	19.0144073840491	18.5222520202317
P49913	CAMP	P49913	CAMP
P49959	MRE11A	P49959	MRE11A	18.7255060574747													18.7764844388493	18.7092386634183	18.4856563811765		18.4983350239464
P49961	ENTPD1	P49961	ENTPD1		19.2056691765642	19.2451859325595	20.2951321631214		19.9828710580248		19.4287363707705	20.1926780982335		20.0367102296476	19.9935520854331	20.2984922183027	20.4030161857016		20.9132751195158	21.1784022572347	19.2009608482646	19.6795831847402	19.773155308137		20.5628125732572	20.380892226315
P50135	HNMT	P50135	HNMT		19.1712598862977	19.1767721344109	18.2690170699127		18.7811035304394	19.6592015450653	19.6455810385694	19.5011374325042		20.1801034054629	19.3579943600662	19.00579996351					19.7972498836633	19.5926431728654	19.5498260221267	19.8370427050759	19.7505663364889	19.3221041943738
P50148	GNAQ	P50148	GNAQ	18.4799065448328		18.6506030222153	18.9088851322329	19.3393889987467	18.7076220095323				18.9350844575825	17.9931927143911			18.4135700852069		18.1772345951813	17.7258055823923						18.5836557581933
P50213	IDH3A	P50213	IDH3A	21.1238258708645	20.8581753105755	20.6677837669491		21.3385949434835	21.7342167581151	19.3833625770621				19.8522734648835	20.0027820589294	19.9768717372807	21.8802815390181		20.1657019649367	21.8531572358089	21.3441875283161	21.1392115820107	21.2188635456761
P50225;P0DMN0	SULT1A1	P50225	SULT1A1	19.2632967128565	18.9621730311097		19.4866779251355	19.8471888969245	18.7863462126259	19.1425807628097	18.2358926911661	17.6726601365104	19.3316911178157	19.0760065676926	19.2721878044536	18.7036062248063			18.7507462348669	18.3984514498037	18.750778941253	19.5716896960281	19.0383992700564	18.9472088597011	19.1823604040442	19.1600240396692
P50238	CRIP1	P50238	CRIP1			21.0266828278296				20.8440651517052		20.5975979505372	22.0406950688323				21.507558517046					23.0501774725784	21.8954125676866			21.3884272747937
P50395	GDI2	P50395	GDI2	22.4288999045544	22.2424903045545	22.1915942252856	21.8459800136052	22.0587726081865	21.8190158544423	22.2630158315879	22.4420241909859	22.3523473759392	21.9320013129281	22.2391136712238	22.4037443729966	21.9605266309951	22.3805223654736	21.8255519954659	22.0471012739479	22.4399211550858	22.5542881214784	22.3492995889857	22.7369435802189	22.4202635183303	22.5201333067255	22.0793962377015
P50402	EMD	P50402	EMD	20.1565966525782	19.105923850216	19.4387796719919	19.4983155437306	19.8991798797829	19.2215446417889	20.0623676801624	20.1004672893496	20.0451357263713	19.5143942997845	19.4865600915878	19.7091040114323	19.712617676519	19.2841011259971	20.0694655017138	19.7086831429556	19.7231409558032	19.9286369217611	19.9394816509674	19.7411805731054	19.5130837224079	19.4862261775951	19.377125783125
P50416	CPT1A	P50416	CPT1A																						17.7825119747891	18.470166326699
P50453	SERPINB9	P50453	SERPINB9			20.124772583308			18.9163693414966	19.388647990093	18.9654179288624	20.0703830382265			19.271982715955	19.186912183672	19.7735577851773		19.3746871678753	20.4260353836059	18.9022750023736				19.5340064452954	19.2336243574228
P50454	SERPINH1	P50454	SERPINH1	23.3609167230479	23.0755986187689	22.1651805772526	21.5151839259087	21.7215064383044	21.1435152516954	22.1897558018761	21.7947141123136	21.7976061193228	20.943922699732	22.5852477344129	22.7295983406638	22.771991517953	22.5482320890174	23.0367437615897	23.184029644922	22.0602249083343	22.7840069418418	22.7047209663382	22.6580292581796	22.756702903943	23.0187767948652	21.3181036395089
P50479	PDLIM4	P50479	PDLIM4	20.0642112118638	20.79177655983	18.7730747992534	18.8444176771481			19.8615110231387	19.0626575340542	19.9889841817514		19.8925546746272	20.5759786476548	20.0483325406219	19.8189690610447	20.3015095915784	20.056690629894			19.6616215468478	19.1969094425411	19.8420402946981	20.3834258638007
P50502;Q8NFI4	ST13;ST13P5	P50502	ST13	20.226703818325	19.9311068330293	19.7584607202958	19.5272249889176	20.0981554833946	19.7501573930925	20.5229607589223	20.6212255633191	20.2311649181083	19.5688356623108	20.0359052291389	20.0165852428129	19.6897693937832	19.0749881117291	19.2027790801539	19.3980129755747	19.563613382489	20.8374585494509	20.4506071789242	20.4867957490599	20.1657019649367	20.2762834638143	19.5317431551138
P50552	VASP	P50552	VASP	20.6722803027233	20.550089157313	20.6636206426245	20.5760709417431	20.8803189111486	20.8286540663077	20.9543269669023	20.7608498673217	21.0533134247126	20.6280966150048	20.0052517229406	20.91122812104	20.8112743356065	20.8975559711489	20.145693374677	20.2150162777022	20.9972098088001	20.4939453334952	20.7494373710522	20.7109543755231	20.6856008876802	20.7223406071862	20.5979616016932
P50570;Q9UQ16	DNM2;DNM3	P50570	DNM2	20.0663152246927	19.7158882775486	19.9361778225768	19.1392865382402	19.5862240723138	19.4063420456363	19.9397685831563	19.6776405081322	19.2620581313688	19.7665871390512	19.6304982164783	20.0743087414403		19.2544427618722	19.6987826533102	20.0993118494331	20.5070745373572	19.7822559962503	20.0471345652458	19.798563561405	19.6130088388509	19.5721894973599	19.7485532162209
P50579	METAP2	P50579	METAP2	17.8315794060654	18.0363882833434					18.6840088962184	18.4280411453103	18.6054144078023		18.3391714928227	18.4984518997177	18.8483050665514	17.2432111811947			18.8479993525284		17.8013926085397				18.2308835721768
P50851	LRBA	P50851	LRBA	19.7829598279729	18.9935797256519		19.0360394270871	19.4737968980287		19.1148708644003			18.9677835110636	19.5844634354136	19.7318659050312		19.6959996562617	19.3396499625776	19.3401500113478	20.166192510688	19.9704261193445	20.2028747131215	20.8509467925718	19.3330679751453	19.5555477716471	18.9667983231566
P50895	BCAM	P50895	BCAM	18.6930581036292	16.2259040590984	20.3780365554215	21.7586965604218	22.16949933892	21.8436435407924	19.3367767608826	18.8854223153179	20.1771859220806	21.3892679143402	18.4204125945133	18.0646059480715	19.164474870331	19.2615073092021			18.6526699460032	18.5806413350466	19.2123348861127	18.7357543279655	18.8262505431793	16.3825058234031	21.5352601864397
P50897	PPT1	P50897	PPT1	19.6491298463387			19.6845568764893			19.6639680288628	19.7077062549901									19.3690093936877		19.8408731774584	19.6210466576838	19.8430223984707	19.6367237344569
P50914	RPL14	P50914	RPL14	21.0366431634253	20.7377688734403	19.6149146924971	20.3946678366723	20.7951899090664	20.6943000683395	20.5975979505372	21.3269056193969	21.3364172079994	20.337669807536	21.1091037176204		20.5748706578089	21.1861021460843	21.4726868733489	21.3009512946631	21.7075461844138	21.3709789435375	21.1572136899431	21.2950760958481	20.550277081638	20.7489462408207	20.717495700058
P50990	CCT8	P50990	CCT8	20.304409257912	19.1861626123573	19.9174478394913	20.0767895064098	20.0419318126846	19.767072301441	19.7758095839948	20.039390325237	20.059993958353	20.2544196936998	20.3615326128411	20.1844685980243	20.3216859229905	20.7046365463703	19.8630095812247	20.217148339727	20.6369714894539	20.38469101592	20.2758289643096	20.3867971404413	20.0407285082853	20.1214879872252	19.7931111088414
P50991	CCT4	P50991	CCT4	20.6163873068774	20.2677376797882	20.4798078888994	20.6496561532847	20.7709638640517	20.5231522501677	20.653597347227	20.7183321905092	20.8522429803658	21.0021639817872	20.9980366866224	20.8923767947132	20.5619740408065	21.4875319306551	20.3724144875614	20.5456658740984	21.2262922329173	21.0644085934681	20.9191804919026	20.8631003529183	20.7250067110466	20.6829465917733	20.2576456542473
P50995	ANXA11	P50995	ANXA11	21.1011729362411	20.9048492084773	20.7508279994418	21.0806978392341	20.7649849445947	20.9309913758614	21.3471650046445	21.4288999045544	21.3528322701784	21.2971491351575	20.9750530669278	20.6476375998064	20.5876530093735	21.2892331701369	20.5518734508375	20.8130765782404	21.1911122424729	21.2854564056091	21.4770427801644	21.3364716914693	21.2583935074264	21.3515927719255	21.1624478796261
P51114	FXR1	P51114	FXR1	20.1192096475049	20.8074272512336		19.6676278663976			20.37877745748	19.6094420902295	20.2824052341351		19.6535623617761	20.0775720204631		20.2824052341351		20.720504798569	20.5860041101696	20.9124712878906	20.7233409736015	20.6537722617569	20.8211199880282	20.4628377292072
P51148	RAB5C	P51148	RAB5C	19.7456021139218	19.3034730797734	20.0428670227267	19.5627566862542	19.9857919166613	19.6811629033432	19.8915167324787	19.903658289747	20.2428391608108	19.7129366766865	19.4408894391501	19.5969977256586	19.5055440935047	19.8920802794432	19.0226116373634	19.964233681606	20.0459355942762	20.1407099671628	20.0640796091234	19.9691616448644	19.8025605399125	19.9629637655997	19.7321806778718
P51149	RAB7A	P51149	RAB7A	20.7468160756848	20.7283324272286	21.041530822723	20.6273842609398	20.6961695049835	20.6452643841675	21.1554235540274	21.0722817952768	21.1256556214405	20.6501822682997	20.9273786754188	20.9678257183719	20.9236118454958	20.9107159172821	20.5332650858051	20.9800140282469	20.9701452207765	21.2621843318345	21.1239521350902	20.9655729369008	20.9961755446216	21.0463353619897	20.8005713339994
P51153	RAB13	P51153	RAB13
P51159	RAB27A	P51159	RAB27A											21.1393989652829		20.4324725760255
P51452	DUSP3	P51452	DUSP3	21.9690562219479	21.9474942593144	22.357699113594	21.4845849476247	22.1511862886389	22.2556302743897	22.8775320334893	22.545736564989	22.5812989795881	22.0412300070937	22.4955076429984	22.3270975637705	22.1431726760491	22.507824636685	21.1680305731623		22.0744067472853	22.5652787589976	22.4429607019185	22.6525474144685	22.6696446112043	22.2898241560293	21.7920149627126
P51532	SMARCA4	P51532	SMARCA4							18.1997873510177	18.0713261816731					17.9976095255892				18.6137103419423	18.4086448646201	17.802276535507	18.5486036939625
P51570	GALK1	P51570	GALK1	19.0628156116351			19.5182804789347	19.0485188029733		18.951427019249			19.3781847662758				19.6449124644095		19.4282456581668	19.3852599726138	19.7815358130111	19.8530810699803	19.8444943017168	18.9863198217174	19.3433418878955	19.0892590829062
P51571	SSR4	P51571	SSR4	20.7208387557559	20.44677638836	20.8724494415576	19.7364316612274	19.1600732952186	19.7580214669576	21.1134344171502	21.224468084769	21.3177725183138	20.3195927451366	21.0428002421106	21.1896653271413	20.879346920983	21.784086842985	21.5956417535719	22.3309037518262	22.1244886347998	21.2950200263959	21.1034799158769	21.2144827695145	21.1880961962164	21.4807448479923	20.3219060809401
P51572	BCAP31	P51572	BCAP31	20.6981213294005	19.1487248219437	20.3058569084932		20.5840780095078	20.4248059885244	21.4931146679223	21.6126579593503	20.9850275012657		20.9020541422643	21.666744111578	20.8300478250429	20.7070827220776		19.622727495407	20.7862823920937	22.4636111785373	22.0302912956671	22.5775698937351	20.4497008052692	20.8967433308606	19.9796652225971
P51608	MECP2	P51608	MECP2	19.6176252944775	19.2388805083884	19.5807517298923	19.5788738677004	20.0040174193939	20.0692032412075	20.5076552935036	20.42100874525	20.5254481647814	19.5328086751534	19.9419187574937	19.9685993002691	20.072216362479	20.0023700369244	19.7072681248788	19.5897937647557	20.2738957424308	20.5974160905797	20.3242157132884	20.4717942699197	19.4587590409901	19.4607998264715	19.5053890212817
P51610	HCFC1	P51610	HCFC1
P51648	ALDH3A2	P51648	ALDH3A2	19.9892614364925	18.9645721371703	20.5079455839316	19.3948980634294	20.0115439460448	19.6776233046211	18.8733359640109		19.8090929632775	19.7923009941792	20.1031597225558	19.9860697855067	19.1920519598581	19.0844658565231		19.050831773377	19.0619723309822		18.7810715043549	19.3436455081569	19.2121448640451	19.567833558746	19.8680689452128
P51659	HSD17B4	P51659	HSD17B4	18.8623588835683		19.5769935580314	19.7471112092905	19.5312672223279	18.7543721246187	18.8168774065211	19.1221455049597	19.8281891806836	20.2356122657977	19.0157417126487			20.1274200778998	19.4446752188723	19.3449460145919	19.3538015700072	19.9671924790549	19.166805458414	19.9132751195158	19.33797462373	19.7517924716283	19.3581446441543
P51665	PSMD7	P51665	PSMD7
P51688	SGSH	P51688	SGSH				18.8648390408565	19.3735618951982	19.2785991866885	19.5461747712158	19.1850012168972	19.9209982668084				18.2872614668904				19.6769694191415		18.61194694182	18.5927344070346	19.1372363317783	19.3573930671154	19.0540160047439
P51689	ARSD	P51689	ARSD
P51858	HDGF	P51858	HDGF	21.3871653963292	20.9651501484712	21.0589377159404	21.4720918657624	21.0621041260804	21.5993244777345	22.5968931154691	22.2664514349044	22.5255198532726	21.1020064378323	21.4107991305305	21.3590674745466	21.1155314041668	22.0918434007328	21.0733283166381	21.6716758155216	22.2533523874935	22.3437268241637	22.4292064804453	22.2924665583471	22.6065940754552	22.6795144620688	21.6551271307963
P51884	LUM	P51884	LUM	24.4600148658767	25.8234737575361	23.7955070197481	23.605464145071	23.2400459459191	23.9027902111787	23.0674317346929	22.7729177940069	22.4896892320528	23.2728427530163	24.2306666639017	24.0620052808855	23.6578548590448	21.1522699858307	24.262342066894	23.4412644112576	20.4606398691533	21.0756802177826	22.1322298517344	20.0693343774201	23.6875243388751	22.9398223765892	23.634004483551
P51888	PRELP	P51888	PRELP	23.8324836675441	25.1780906690602	22.835840703135	23.1011248349156	23.0831838863672	23.5031240373512	22.0734917670479	21.8516712763595	22.2166748203854	23.212732663774	24.2158605957185	23.899751503411	23.6938110660147	20.401350376131	23.5248028080089	21.600186967126	20.1115890907905	18.6784144538831	21.531600391763	18.1261599720979	22.9961755446216	20.9674035897117	23.0780771686435
P51911	CNN1	P51911	CNN1	20.5749630228041	21.1181958960071	20.2477143116175	20.839151492407	21.929258408637	22.6762894081016	21.314401798528	20.5472673510133	20.1606642306796	21.6195698390562	20.0455357157572	20.9134212226139	21.327179817828	18.4512513650386	22.3406335893007	20.8555163842321	15.2828350486531	18.1390116796907	20.8330630243718		19.7127184210344	19.6568996499148	21.2521687738506
P51991	HNRNPA3	P51991	HNRNPA3	21.9975543988228	22.0469681010734	22.3197581064803	22.9109720418922	21.5294095828156	22.0944230975147	23.0187598188868	22.7988127086522	22.6117578781901	22.2677662499869	22.5408271060604	22.5368969576278	22.2636749563139	23.2135783189112	22.8320393363617	23.2233194538844	23.2404390686903	22.918034116604	23.1842112968869	22.6889545781444	23.2834795304273	23.0355361204032	22.9099838820315
P52209	PGD	P52209	PGD	20.8531572358089	20.598779481805	20.4608398130301	20.4411124072845	20.5745011386827	20.3971774177198	20.8342210405203	20.8427615923566	21.1018141340476	20.6522848118453	20.5320286394407	20.8297382172214	20.3041864134505	20.3591747421061	20.3411495892267	20.7148994931479	20.8661982930238	21.5949587347761	20.883827575884	21.1083381252224	21.1039280671723	21.2839881285393	20.8522429803658
P52272	HNRNPM	P52272	HNRNPM	22.9325060164634	22.3049940609053	22.3645012597781	22.4690137444758	22.9607210464246	22.4999898816357	23.1994339174032	22.9966238168035	23.1447758522935	22.3022071590382	22.3772952726742	22.4777345543521	22.2729850938029	23.10158974723	22.3205846290127	22.669493236836	23.344079140574	23.412221460509	23.2245416837733	23.2043532286885	23.2304614503783	23.1559793511949	22.3818164637912
P52565	ARHGDIA	P52565	ARHGDIA	21.8450611970743	21.6876951882747	21.9457095847494	22.1547439554687	22.2525730437953	21.8946727240597	22.4022095493818	22.3323523918791	22.245714010731	21.8583650464992	21.8885544939368	22.010110092979	21.9707771656613	22.2204291079588	21.2292882413677	21.9118864016349	22.4667755038021	22.3861129871634	22.3532631505045	22.3883484397171	21.9536167345043	22.1335787366406	21.8514806580015
P52566	ARHGDIB	P52566	ARHGDIB	21.2964211093854	20.2770784935755	21.0962261445778	20.8864348792261	20.1131164257801	20.6340488121077	20.6590969931074	20.9031581048542	21.1523318868043	20.8175333260781	21.0730667574585	20.8723742874909	20.7993069210869	21.2283489867506	19.622798976996	20.2737819427825	22.0117145479537	21.0468682133497	20.758981143723	21.0382518929039	20.707504057626	21.0102467118277	20.867179179311
P52597	HNRNPF	P52597	HNRNPF	21.2345601849369	20.4732816356388	20.7033696537084	21.1246463908705	20.3912100192528	20.6927687254233	20.8931918976111	21.0718237033591	20.8609051033311	20.6573533440664	20.3444042793743	20.3142911496772	20.0004457101745	21.8910790902417	20.7753112742727	21.1343937300585	21.7161144295862	21.3467322988966	21.4015587075452	21.0474674359796	20.8004923406498	20.7080094979117	20.7990697202466
P52756	RBM5	P52756	RBM5
P52907	CAPZA1	P52907	CAPZA1	22.1299055580804	21.9236481118837	21.8639699588135	21.9219789137529	21.1824089028858	21.7461600069874	22.5109176979377	22.545830814122	22.46777070616	21.9468163430231	21.9863476008438	22.2216685367644	22.0467683187096	22.1121302068752	21.4500029930953	21.9607740642678	22.420212109178	22.2601465658286	21.883827575884	22.320006112963	22.3272894826101	22.4877281823188	21.850984932369
P52943	CRIP2	P52943	CRIP2	21.0401264795125	21.2245269642728	21.650006917945	21.483699677578	21.8072700092672	21.7493964499181	20.7855642165006	20.4123506937282	20.577546844727	21.0464019791735	21.8479687775627	21.9042244662986	21.7574355877253	20.1425807628097	19.3373431472741	20.1213615071444	20.1558558592162	20.9119595253856	22.2851459331304	21.8071520665444	19.4974386616678	20.1649658334261	21.2163195788584
P53004	BLVRA	P53004	BLVRA	19.1602456763996	19.3556522000585	19.3110564557538			19.1245959108047	18.9933309446167	19.1421569283654	19.204499504409	18.8769665196615	19.4952343609365	19.7364646937412	19.0734460027998	18.9932756541158		19.1644257648309		19.7445513766537	19.6906732579328	19.9965893392726	19.2286308273482	19.2343028928789	19.0590962016091
P53367	ARFIP1	P53367	ARFIP1	18.8505042972226	18.5434396962191		18.1944106029941		18.2574615078381		18.6827408940817	18.8729453602341		18.9259310583588							19.7780257798516	19.8964033636864	19.7946189341301	18.7197364035402	19.0062384060117
P53396	ACLY	P53396	ACLY	19.1138286291329	18.8735762830121	18.8927918137345	19.1448225200577	18.9249168614517	19.2359861541774	19.4651119837907	19.2746693420738	19.3647203231162	19.1907988672737	18.398660200226	18.8002869376965	18.7891833719295	19.2067186869239	18.848335634391		18.9357175593599	19.6555202416653	19.8219763485989	19.5978161522302	19.35818757959	19.093030634187	19.0919983126883
P53420	COL4A4	P53420	COL4A4		20.9746330479891	21.5404724118516	21.379782359208	21.2406865354891	21.3269056193969			19.5776390385501	19.5688542132214	21.81796263572								19.8972457443305			19.822334312342	20.4270590798391
P53618	COPB1	P53618	COPB1	20.342018224786	19.2717548056465	19.4575171513954		19.507694002269	19.2194663405864	19.6376083784311		19.482784327487		19.9442087501029	19.5933911227917	19.8215715869523	19.9057747994168			19.7953484731201	20.0536448730199		20.2753743215765		19.000390691677	19.1412589853649
P53621	COPA	P53621	COPA	20.9305583291702	20.6516718864401	20.7187502539277	19.9863476008438	20.3187104977213	20.1738966856037	20.735456861662	20.6875670531219	20.6561315346308	20.1252772427066	21.0064164852243	20.6076554037065	20.4416190249253	21.3142358220692	20.5384845111494	21.0718237033591	21.111780096114	21.2792342256251	20.8273365011085	21.3769774634338	20.4132808313275	20.5304101474575	19.9880133703438
P53634	CTSC	P53634	CTSC	19.8736213383686		19.2876898372633	19.2654044427582				19.8736063200728	20.0126354498161	19.4747278671337	21.3628171017589	20.9704963354417	20.4428341819067	19.9888455343974			19.9607033733772	18.9192241453359	20.37877745748	19.0011057685382	19.9302262386556	20.566997940396	19.733521834234
P53990	IST1	P53990	IST1												19.6084317110997		19.5695033448593
P53992	SEC24C	P53992	SEC24C	21.2904148999293	20.2526885286896	21.5272154419483	20.9582978198117	21.5426464981559	21.493065790344	21.5638367848237		21.9017596095136	20.4422267313542	21.7497646983459	21.6581818401306	21.5267857629284	22.0315369864791	21.4538252369509	22.2136524755439	22.137805431154	22.4005428076289	22.2845812664797	22.5117864279376	21.8324836675441	22.2243797610075	21.6569171023284
P53999	SUB1	P53999	SUB1	20.1591864379348	19.8608141934069	20.7227575108275	20.6248882481357		20.8067195273828	21.0209311221519	21.0046347031689	21.3997869308591	20.4794131976882	20.9540429158991	20.9663477273722	20.6977820713058	21.6614910747662	21.3047434600773	21.4255232629655	22.1894541973592	21.6462756755531	21.4500029930953	21.7471849832591	21.49726322128	21.7817278970297	20.6248882481357
P54105	CLNS1A	P54105	CLNS1A
P54136	RARS	P54136	RARS	19.9233071718403	19.8553795068661	20.039791910498	19.6949121506731	19.7849255379263	19.5038373816006	20.2436528308389	20.4652315821473	20.1741405900913	19.7355725502905	20.3969684526208	19.8308834344301	19.5982342799188	20.4282865572594	20.2322194769668	20.5143172399455	20.5948676411665	20.6013210365799	20.2321023418195	20.2889516631718	20.5106521482863	20.7122146280922	19.7267037842108
P54577	YARS	P54577	YARS							19.6442259738725	19.5098213865238	19.4411732107956				18.9078588768889	19.7498792453556		19.353478542419		20.2315165233842	19.6521272273245	20.0527166257995		19.6749887476666	19.0436948456528
P54578	USP14	P54578	USP14				18.652984979314			18.7988957481741	18.4549498635605		18.4214402868826	18.4267725181059	18.3134499409631	18.4007043574971	19.5865356279542	18.2847789249482				18.9834278681594	18.3038074988508	18.8877442019883
P54652	HSPA2	P54652	HSPA2	19.070304415101			18.4310241585945	19.6205813991763	19.41889026505	18.9088265087322	19.5534680555768	19.2534504972316	18.9752210402702	18.7144132319501	19.1943865546699	18.7168261583168	18.7873988440079	18.287667294625	18.4769043855131	19.5152801922178	21.6581382469341	19.8377357124583	19.2318914745852		19.3520563611487	19.1024678623593
P54725	RAD23A	P54725	RAD23A	18.9514839370319		19.6581905586118			19.6746267660304				19.1257060644412				19.1193616488087		18.8184074218582
P54727	RAD23B	P54727	RAD23B	20.3304661405266	19.8407349036597	20.3961322894207	20.6180915071301	19.8960337432618	19.6145373176517	20.0349654938164	19.7886578028607	19.9390511456554		20.5485848808226	19.8929696424885	20.2101481197826	20.7265873821834	20.6960845831221	20.4306363071638	20.3707129452255	19.7315676358175	20.1758467679023	19.994519178147	19.9102913820795	19.6790161247758	20.208601121199
P54819	AK2	P54819	AK2	21.2323951618577	20.9657138388484	21.0195065730361	19.726055138996	19.6811800646981	19.4080643199147	21.4871393472203	21.9175425339151	21.3780365554215	20.1549911192591	21.8925620858143	21.3142911496772	21.2874869408365	20.8395359752707	20.0483325406219	20.4988219438743	20.6565680139374	22.7548899481369	21.809352075747	22.293814005801	20.2437690319619	20.5216196080573	19.8590403039202
P54821	PRRX1	P54821	PRRX1
P54886	ALDH18A1	P54886	ALDH18A1	18.8464392025245	18.1977734180381									18.0173739054247				17.7381318529472		17.0325193133941	18.1382117933076	18.0692819243654	18.071745158709		17.5357158223129
P54920	NAPA	P54920	NAPA	20.2517643905903	19.9419187574937	20.8974082524122	20.3120763886636		20.4547290239409	20.2013198913725	18.7762595223048	20.6211361132746	20.9340910790929	20.5899400252307	20.2391136712238	20.669255330734	20.5787449051319	21.1664990171034	20.6822608187166	20.0353683124818	20.7125505096002	20.7596314091195	20.6106319864842	20.2713900742475	20.262126969355	20.4731825256164
P55001	MFAP2	P55001	MFAP2		22.3668237743854																				19.4204948368483
P55008	AIF1	P55008	AIF1									19.7378513768024					19.2829707529541			19.0296377195935
P55011	SLC12A2	P55011	SLC12A2									16.6923430637671		17.7225407359694							18.4711988940088	19.3722444236069	18.5552856302743
P55036	PSMD4	P55036	PSMD4		19.7378843768262	19.2782815623662	19.2962306420221			19.6535623617761	20.090034864449	20.0631580536523	19.4626580300094	19.923858438957	19.7911883308928	19.8250395120905	19.9874583275205		19.6530024791477	20.452820364694	20.370287245889	20.3543397886446	19.862116688572	20.3029601532484	20.3247650811946
P55060	CSE1L	P55060	CSE1L	25.8515759703287		25.4324024836691	25.3904098737813			25.5293380873521	23.8658019767456		26.0866093930507	25.2053082309742	25.0278304223826	23.6046726669143	26.0371837961006	25.5515683991455	25.0721427470341	26.121215250727	26.1090080407859	26.2016489357441	25.7231222027128	26.0059027354269	26.5243096325779	24.8169965093125
P55072	VCP	P55072	VCP	24.750879099948	24.4413277415199	24.6551271307963	24.4857276180371	24.4783395847828	24.5240256065923	24.8462765898301	24.7661281061043	24.8334491330428	24.47184387349	24.9890188415081	24.6368830104106	24.6616106746249	24.7343821668565	24.4098932808092	25.0729196095782	25.1308875578194	24.7858634997795	24.5940019648855	24.9469501675249	24.806758854484	24.8697602488731	24.4316057403059
P55083	MFAP4	P55083	MFAP4	21.0890650723215	20.8626464373275	23.3197581064803	23.8003540918795	22.8045942703706	23.1729816763507	22.7449701215002	23.2059495182627	22.7530747112217	23.4694858183583	21.2503192386705	21.4682680500152	21.9586872255203		22.0448356615384	19.8672696890482	18.478682734165	18.5233245705598	20.9662068873232	19.4392871093159	20.8812155519736	19.68924045593	22.1208554759078
P55084	HADHB	P55084	HADHB	21.0050460790031	20.5026142897101	20.9414173367054	21.4825184718701	21.8305894789036	20.7855642165006	20.3837422558574	21.1183226539074	21.2872614668904	21.5107487174513	20.9873889321506	21.0138624052756	20.7588185315677	21.6308980949973	20.9916851453416	21.4713973799472	21.0593338974727	21.4517644949949	21.330739663144	21.5141245723382	20.6000508188655	20.9625402117363	20.717495700058
P55087	AQP4	P55087	AQP4			18.4901301011246	19.6230670014159						19.0285859861651													18.8273985311644
P55145	MANF	P55145	MANF			19.1211591159484					18.7509424620621			18.7699798545151	18.7800462940942	18.9043935408821	19.6344742969649	18.9537872221701	19.6762980178396			18.3719467634397			19.1036976067505
P55196	MLLT4	P55196	MLLT4			18.8147201401867	19.0378364762749	19.4409705224588	18.7416908100836		18.6214581074822	18.7335052843468	18.9210273325989		18.6031699254532	18.6299115274205				18.6704487914729		18.5512351151116	19.4304933882434		18.4283274551925	18.9951819529563
P55209	NAP1L1	P55209	NAP1L1	20.7900270672278	20.4126608062305	20.3950864034529	19.7959667064633	20.1321984673072	20.0711690339097	20.2534966642115	20.1355840467241	20.0626311861066	19.6470051239207	19.9520529913893		20.1924373079399	20.1787669579	19.8882200248952	20.4236781219768	20.8456738064426	20.4249084781377	20.2638468523811	20.1568434991937	20.4089350493914	20.2777595991232	19.8704791114398
P55263	ADK	P55263	ADK		17.4356702609366					17.7514656041368						18.0507520774764					18.1792287797671			18.2758062355754	18.2285368865999
P55265	ADAR	P55265	ADAR	21.1718218309087	20.3910001879615	20.7924122133253	20.1822876527247	20.8383822191453	20.325753416561	21.2997222804204	21.3275636081009	21.5305530286329	20.3142911496772	20.183863110526	19.7451260934128	20.5554354311769	21.626136794333	21.2019180980573	21.2269389572777	21.604491696638	21.5097344186815	21.362175000254	21.4659290416923	21.829118802178	21.7114586086642	20.4500029930953
P55268	LAMB2	P55268	LAMB2	20.5375369281656	18.9841235787583	21.7711654225193	23.0733610082015	23.1996885181346	22.776516566922	20.1749939312194	19.4126401341374	21.1409595467916	23.3054951320085	20.1415833070334	19.6028257041126	21.4904729061734	20.2135931505427	19.9827318219063	19.0945261895019	19.8690184287972	18.0213378779577	17.7011710675574	18.6627865742135	19.4107784317444	19.5881839201293	22.6850875339656
P55290	CDH13	P55290	CDH13	17.6669867648526	18.6098568624642	19.1509570598033	20.3029601532484	20.9275233572662	21.2146013439406	18.8025605399125	18.2296168360715	19.0728443948654	20.6383864166639	18.3693928682058	18.6102174370683	18.5713378801565	17.8242626750854	18.1188295741659	18.2493820066776	17.6066076292478		18.1172068019709	17.9953475990947	18.4843194236443		19.8748072899791
P55327	TPD52	P55327	TPD52					19.2661368449903			19.3431900537997	19.3253801249948			19.6194355078243		19.7128695246179	19.1815114102924	20.0187598188868	20.1500397800674	19.5577740522772	20.1235101619457	19.8992241426048	19.2966563578872	19.2301565078043	18.2001227333577
P55735	SEC13	P55735	SEC13	20.5538430006873		20.6732296997513				20.7045521214623		19.9830102807068		20.8785239559673	20.1434529712645	20.3147336941717	20.6484278049424	20.9417755121934	21.0622359091397		21.2839881285393		21.506299831987	20.3591747421061	20.3754934272579
P55769	NHP2L1	P55769	NHP2L1			19.3341161280334								18.9201551040556	18.7390224156501		20.0123626512824	19.0478800890544	19.4004750555258	19.6667094434926			19.2287012788953	19.389551519667
P55786	NPEPPS	P55786	NPEPPS	19.9760326358374	19.6421292763269	19.6583474822651	19.2950200263959	19.8589644480589	19.4967562736174	20.6689957520532	20.745093258622	20.6028619418057	19.5064935473335	20.2726434523187	20.2239969622109	19.6835292426821	19.4949024488236	19.0008032792741	19.6554328929509	19.84622493255	20.8308989041146	20.6478132383555	20.7999392660634	20.3374520422464	20.5683903688806	19.7330086994293
P55795	HNRNPH2	P55795	HNRNPH2	21.4555820809803	20.7773195362982	21.1474335084774	21.1415833070334	20.484535780204	20.4040563407869	21.0591358203061	21.2224057867834	20.9311356958776	20.500184446038	20.5667192933568	20.0884828839774	20.2882758222596	21.6732728393205	20.6322746065826	21.1426430809039	20.8170648425407	21.818196750781	21.2837055961684	21.2949078809537	20.7114586086642	20.6705525240247	20.74533950134
P55809	OXCT1	P55809	OXCT1																	20.0806978392341		19.6182170001842
P55884	EIF3B	P55884	EIF3B	20.0890003963284	19.6036770493555	19.735324634726	19.8844686643576	19.7495028424525	19.6314044487285	20.1054635298885	20.3187104977213	20.5686686933805	20.2728712222972	19.6189159760117	19.917928531485		20.7361178146186	20.2484094188538	20.4687155129417	20.6837176970189	20.521044447236	20.4787222281367	20.5456658740984	20.3225663532815	20.4696100226578	19.8139064197264
P55899	FCGRT	P55899	FCGRT					18.4335935908419		18.3509132906824	18.6947251530655	18.7834075421735	17.9600811441355						17.8904186667736							18.3178718626523
P55957	BID	P55957	BID			19.2318914745852						18.257415467563	18.7321475471225			19.2625858053423	18.6034959541389			19.3489485452972	19.1738722928869	19.3328495140779	19.2936512560641		19.2417457958165
P56192	MARS	P56192	MARS		20.4897382241588	19.4955466790675			19.9594303446787	19.7027442432898	19.3253801249948		19.1032109582629	20.6407709641202		20.4265473225208		19.8016452143693	19.3466349222153	19.7351758649356	19.569058257496	19.3303348312482	20.0293141909627		20.1168008235543
P56199	ITGA1	P56199	ITGA1	19.4110474928025	18.2500300344918	19.8104429783211	19.9449236279932	21.3402804303536	21.1841053360203	19.5017594513943	19.1233080719744	19.629466907122	20.9587226208279	19.6270279519627	19.5995242580025	19.6622650364823		17.6571788632002	19.2006017157794			19.1154552034727		18.5060673392318	17.8095169412734	19.6530724763599
P56537	EIF6	P56537	EIF6		19.4172426944479									19.8972900665318		19.793396923088	20.7688659849872			20.6142317514131				19.7233909737185		19.5842432046475
P56545	CTBP2	P56545	CTBP2
P57105	SYNJ2BP	P57105	SYNJ2BP		21.5330273899415	23.6429533423782	23.3434015326329		24.2047114286323	23.2570989008917	23.1135298008952	23.4249597202141	24.0993279035484	22.8005120893927	22.6530943497922	23.4429100952452	22.4436690090138	22.9193805592926		22.410566252063	22.829118802178	23.4127383239416	23.6987996063481			23.9232491314673
P57737	CORO7	P57737	CORO7	19.5598289076615	19.0214192153589	19.4493784018061		18.5452887975042			18.5223669744853		18.5369301482646	18.1979653423487	18.8292891678278	18.6254591461882	19.5506528568672		19.5499951859701	19.967755372172	19.641088606203	19.6369007066533	19.0853998412607	18.7271028055905	19.1304649870624	19.0447623028635
P58107	EPPK1	P58107	EPPK1	20.216201145575	20.312851941828	20.6314755016991	20.8016767869884	20.9051431112114	20.6651832223991	21.9604912799202	21.7924122133253	21.5683439762432	20.8583271013106	20.7830078039978	20.7670076225483	20.7264210772794	21.9015754960049	20.4296151469846	20.7143126057194	21.0558305241369	19.3240838338568	18.9717736716806	18.9619187743828	21.2102670509925	20.7409006890977	21.0107247759418
P58546	MTPN	P58546	MTPN	19.8568844441142	19.5731145984117	19.6885235209588	19.1763338768935	19.6932453174254		20.0839467147252	19.8460412472395	19.6664667435656	19.5163579362522	19.821010960209	19.9500603183641	19.8658208514182	19.1994758547321			20.1299369924267	19.464832882396	20.1384618054459	19.5289614860979	19.5027113983859	20.0066219339287	19.2985817127378
P59045	NLRP11	P59045	NLRP11	25.4592332308272	24.7479634784933	26.7717800019816					22.2712760767728	23.7253604326192			26.154508338061	26.6173685890691	22.468193459366	27.3995816028277	26.4555225088209			23.3486784535542	24.0982840142906	24.9056848374647
P59666	DEFA3	P59666	DEFA3																			21.223231059772	21.7416414401975
P59768	GNG2	P59768	GNG2
P59998	ARPC4	P59998	ARPC4	21.5672301051574	21.3256985267997	21.3898980727054	21.3786187247814	21.3062464125082	20.7792448413538	21.2255275483529	21.3596573474505	21.3582090468286	21.7338445190932	21.4092976982949	21.3948248134464	21.3073031079073	21.8462861557901	21.5782381548369	21.4072760639668	21.8993274172418	20.7142287451653	20.9078588768889	20.7119626656335	20.532599438673	20.6738335363643	21.1496677436943
P60174	TPI1	P60174	TPI1	23.0856332429989	23.2814999426843	23.335654223297	22.7945753086975	22.5093478314969	22.9694603012996	24.4669372709075	24.4479619958495	23.9188894352534	22.3602201830533	23.9313882211721	23.7316919221507	23.2317655252853	22.3990828273411	21.2959729108525	22.5795737491347	22.9408440708991	24.0288422482856	24.1430480829156	23.7235909568593	24.1062146713723	24.1303770013745	22.9199078767324
P60228	EIF3E	P60228	EIF3E	19.8850349706397	19.4083960883514	19.0982583090275	19.5390338242374	19.5850688967311	19.5725226020797	20.1402106783393	20.340497769167	20.1077636641876		19.0039350949315	19.5411722580309		20.2653357609824	19.7843025539704	19.7062059497851	20.2768513869177	19.9793861173455	20.2521110117526	20.3188208081577	19.8824848399682	20.2506083848867	19.440362286535
P60468	SEC61B	P60468	SEC61B	19.4906785501109		20.1014935707665		19.458438655681	19.3031831871888	20.1698662968365	19.9638105004617	20.1265381194176	20.1277978951184							20.7429573926663	19.9802232711645		19.7861228284104	20.2770784935755	20.4802024721609
P60660	MYL6	P60660	MYL6	23.540141285228	23.8190938400658	23.2816414319249	23.7770586202685	23.9049043198008	24.03363875405	23.6150404621794	23.4875073973199	23.5694106296483	23.9149726549483	23.3854811729681	23.4006730911925	23.1467656695933	23.0809742783409	23.1509229821371	23.1903437493917	23.0753864397315	23.4148039279325	23.4159645318268	23.2756869038456	23.1061507596608	23.3419096739383	23.5141245723382
P60842	EIF4A1	P60842	EIF4A1	21.5865997634114	20.8876252217366	21.3660233295566	20.9303417570703	21.2468449563391	20.903378796037	21.1147056821933	21.2741233148015	20.9437081247274	20.9509858302777	21.2793475960264	20.8302799873137	20.6231027342434	21.9849927454859	21.2817829072906	21.6511463144704	21.9738626955303	21.6108572351288	21.7366546160196	21.305745602314	21.3635658591649	21.2986600158148	20.9000648783021
P60866	RPS20	P60866	RPS20	22.3076366404579	21.1890620172003	21.4385258863841	20.8494203732992	21.8698167170109	21.6112625940865		22.05473811248	22.3946155072851		21.9493479818854	22.0727724466881	21.75792383694	21.6361307193733	21.960031637103	22.3857707888216	22.6055319658559	22.103287808412	22.0882564139363	22.270335253746	21.6478132383555	21.9796652225971	21.4480880669853
P60900	PSMA6	P60900	PSMA6
P60903	S100A10	P60903	S100A10	22.3627101046854	22.2531792363842	22.4801284960194	23.3153419712826	22.541134437186	22.5203011916416	22.5287659960573	22.8393245223759	22.4498015415777	22.4560334952892	22.5785606528914	22.636197113776	22.6674372983978	21.2283489867506	21.4279286508805	21.5742701411574	21.2721308383506	22.4769933550272	22.0294827045112	22.7275432635308	23.2219339901751	23.6703364061244	23.4194407519821
P60953	CDC42	P60953	CDC42	20.5885682508182	19.7336873226648	20.5847203288243	20.86423451747	20.2737819427825	20.4906197976912	19.713456999265	20.4712981403915	20.6676971576115	21.0787449963051	20.8577957638524	20.3840585785426	20.9398403072877	20.443643718319	20.1596792037294	20.1040560848343	20.5579609782999	21.0702519973034	20.6871398537344	20.944423250667	19.7807351875378	20.310745898215	20.6353780358504
P60981	DSTN	P60981	DSTN	20.8835292981053		20.8714721331889		20.7163237980166	21.4503554655779	20.4996006740955	20.8912645480765			21.0452690684889		20.4282865572594		20.653597347227			21.3163920280539	21.1004031225144	21.4159129692528	20.3108568192961	20.7425462864483	20.6297870475486
P60983	GMFB	P60983	GMFB			18.8017399301537				18.9829545932462		18.9461238259731	19.7702541541462	19.1959728848427			19.0634740818475	18.5182996914293	18.9300673857308		20.2009608482646	20.0973840574565	20.0252639495577	19.1325248319825	19.4173251176799
P61006	RAB8A	P61006	RAB8A	19.2687886905861			19.1294842717463	19.5919496045666	19.166290599826		18.7806551005481	19.2033049830444				19.1434031449839	19.8136716073538		19.3321502162771	19.7247236713326						19.1242929933118
P61011	SRP54	P61011	SRP54		18.4425304886016	18.5984523853981				17.9308759094529	18.3309693820738	18.4631172168106		18.8370118970201			19.0201444022598	18.4139418978564	19.5579049030361	19.0944746444291	18.9839844634753	19.2508859107446	19.5609111995659	18.862177241133
P61019	RAB2A	P61019	RAB2A	19.9712684870451	20.1474335084774	19.7565400347804	19.8886065154858	19.593044560061	19.8213535913277	19.7685914212713	20.6111725241604	20.5473615001986	20.2234078425813	20.7487006129933	19.9271616254385	19.7319487466481	20.1549911192591	19.9127051760155	19.9553207052232	19.9324339267674	19.9927226325313	19.7607524285265	20.1929188483452	19.676728439238	20.36527584682	20.1412090832518
P61020	RAB5B	P61020	RAB5B	18.6749715125052		18.8066880649301					18.4667854592247	18.8048305647027									19.0868774149433		18.8104272877289	18.8748072899791	19.0860480862103
P61026	RAB10	P61026	RAB10	20.4614394784523	20.1305655355643		20.4292064804453			19.5720784453598	20.8690636267182	20.6190772300449		20.8953386003949	21.0843360885859	21.1311309903507	20.7696732226095	20.6315643129916	20.9280296295003	21.1724934340207	21.2423740003873	21.2713900742475	21.2894020479537	20.6800298023282	20.9794558987207	20.413384142942
P61081	UBE2M	P61081	UBE2M
P61086	UBE2K	P61086	UBE2K			19.2497292006342		18.3399108792122	18.6560616856855	19.8762921074698	19.7961885717761	19.646038305595		20.1290565717302	19.8584181680865	19.2831742854748	19.7335880318843	19.0147887467372		20.2014395525546	19.8338505764738	19.9785484774686	20.227761641939		20.3193722338575	19.3609327930786
P61088	UBE2N	P61088	UBE2N	21.5496192393775	21.2790074580923	21.0310657704944	21.0226251819517	21.4246009874525	21.072347225107	21.6352894590252	21.4613395515231	21.3549853860783	20.8484273340239	21.2963090728053	21.2945153032418	20.8416104139774	21.4325235501458	20.7876379713392	21.361746773762	21.7207135308698	21.7514410860893	21.7025244401153	21.3477597632194	21.0572196709857	21.2679090924945	21.0982840142906
P61106	RAB14	P61106	RAB14	20.5199893898177	20.1271681447741	20.3966549482102	20.3783541314673	20.5478321539857	20.5450059253669	20.3556306947401	20.5895743462373	20.4905218716745	20.5492431947929	20.7325616268134	20.0312004193386	20.3303567169579	20.7296605700528	20.1402106783393	20.394981773142	20.6801156744773	20.5146061931208	20.207171648661	20.6296092005266	20.130439848842	19.8864348792261	20.5403778119997
P61158	ACTR3	P61158	ACTR3	21.3887425720284	21.2358459573898	21.3837949811216	20.8942286356997	21.1647817418445	21.1449469600492	21.4306873462044	21.5196055411948	21.4379674008516	21.0939075270488	21.4150877173389	21.3836895286663	21.4898362033799	21.4414670583121	21.4471296499371	21.4359855718792	21.7359526047655	21.1294968492392	21.6275178541222	21.4859609555345	21.2494514521536	21.1650271920668	21.2419668619506
P61160	ACTR2	P61160	ACTR2	21.2025160568012	20.3260827112801	20.6415649382356	20.7100294901314	20.8685362295122	20.4654308907116	21.4179225453262	21.5382003015991	21.1606642306796	21.0055258692675	21.0203207733348	21.1676631479621	20.5333601531862	20.7016787310572	20.1952039728925	20.9758227841983	21.5808161229848	21.0140667964413	21.1120983821349	21.3607292261289	20.7981996500182	20.7960617957753	20.903378796037
P61163	ACTR1A	P61163	ACTR1A	19.5178000833973	19.2096247059524	19.0778066919385	19.2342795004163	19.3579943600662	18.8876252217366	19.0392564386385	19.2546503588279	19.2211905975061	19.6942320431587	19.1167500682186	19.0802033689751	19.2065040764532	19.1224741514855		18.9408297363349	19.0855295135547	18.6766251498131	18.9887900717248	19.0036880933545	19.0419318126846	19.0669195609083	19.3317348477736
P61221	ABCE1	P61221	ABCE1														18.757109996426			18.5915661737275		17.8793319621721	17.7092723244513		17.8622983386309	17.0836870737561
P61225	RAP2B	P61225	RAP2B
P61247	RPS3A	P61247	RPS3A	22.3214382051322	21.8705317888498	22.0479665981194	21.6734453846986	21.7551141447545	22.0466018122704	22.7089777637804	22.5789291338438	22.932073424244	21.7164075368819	22.2574730176773	22.2228479560218	21.9793861173455	22.7730989523902	22.4552057944633	22.9762774241762	23.0221171728472	22.7540539991225	22.4838964512054	22.7790444085827	22.8231044114301	22.6953625454035	21.7918162963797
P61254	RPL26	P61254	RPL26	22.3572158526334	21.8421861179879	22.1882471483726	22.6177553112313	22.2707914869873	22.0455690432007	22.7614992911638	22.7592250275949	22.9054369540844	21.9406648786095	22.1358345146137	22.5516622680748	21.9197987923846	23.3482732211071	22.2679947912109	22.7306766036263	23.1992691518078	22.6571134274346	22.6902128695979	22.58359608228	23.0845307361149	23.2016190257204	21.671632628171
P61289	PSME3	P61289	PSME3
P61313	RPL15	P61313	RPL15	23.0315369864791	22.1439822692471	22.5169638136493	22.4823215101931	22.6449124644095	22.657920261191	23.2933369287433	23.2754027409452	23.0486485071925	22.3470027551974	22.6580728546695	22.6651398402505	22.3897143049466	23.1879150327778	22.6863278262286	23.6650313791716	23.5742701411574	23.0479998694555	22.7609310612909	22.8381321169899	23.22333418571	23.089533886581	22.2216685367644
P61326	MAGOH	P61326	MAGOH							19.484358763614					18.7976298652395			19.2651067981124	19.583215016324			19.6419176754111			19.6744888443706
P61353	RPL27	P61353	RPL27	21.8633650710749		21.5396207897911	21.7709235489788		21.4193121523439	20.8996224469035	22.2387347624781	22.354797116668	21.5602955123555	21.6804591119701	20.4642346260984	21.40187114827	22.4234729605656	20.4721910507365	22.1215828400096	22.5469613237213	22.2573579151529	22.1453202156352	22.0050803550284	22.4287210385278	22.6475936868278
P61457	PCBD1	P61457	PCBD1	20.9074921801326	20.7322303725691	21.0428670227267	21.2355538369845	21.5225777001637	20.3302472850892	21.9118132741776	21.5568390586989	21.947922252902	21.0372466472187	21.3535323853734	20.6436800687905	20.5750553818861	21.8000577998968	20.9546819520277	20.9837061926593	21.812175738348	21.6435479639411	21.7101976952197	21.5755632511753	22.3495695644798	22.0779631183847	20.8536902840473
P61513	RPL37A	P61513	RPL37A	21.0090166761935	20.174384453351		20.0289096781209	20.5783763771164	20.4894442465641	19.632398872015	21.1982651729795	21.4042642818425	19.8790926001008	20.3473272358467			20.620599296509				19.3970729389537	19.4842407404864	20.8363801868501		19.2635947311395	20.1590632201835
P61586	RHOA	P61586	RHOA	20.8150329874265	20.8149547819764	21.1073805630459	21.110315075306	21.0519205096894	21.5108452801528	21.7822879960516	21.6736610374054	21.8376510294107	21.1370862022169	21.634004483551	21.6220303642429	21.3133502916523	20.7953484731201	20.9310635376742	21.1834996960128	21.5880649398777	21.7958636859689	21.5581946017747	22.0716927932332	21.5010596612829	21.5772241199422	21.1526413518392
P61604	HSPE1	P61604	HSPE1	21.9285718669593	21.7839669896107	20.746324052134	20.6285416577455	20.7556439255757	20.7526256486832	21.9250980203405	22.3350544521116	21.7783226199541	20.8975559711489	22.1153408948845	21.9928954745496	21.7965371483466	22.4866484676508	21.5860957651387	22.1303770013745	22.4956784180033	22.1438577460145	22.2508974731636	22.2088094676562	21.2413850362286	21.4114716794653	20.8548318675011
P61619;Q9H9S3	SEC61A1	P61619	SEC61A1							19.8461177856277					19.7886418735361	18.9810599394893	20.076398090163		20.3670904906681	19.9244239941561				20.2683089762915	20.8277241452092
P61626	LYZ	P61626	LYZ	20.151279208873	21.0285724974241	21.5324567600356	22.7762354220237	22.4627628572616	22.8300478250429	22.8905596814367	22.937543364601	23.3679969573767	23.8528144579098	19.9161506287268	20.6333393917032	20.0294490033761	20.807977463193	20.5477380355109	19.6152201141367	20.7290796580092	22.1028394581549	21.8710960689997	22.5463961796564	21.5659295010208	20.9747030596379	22.3347544729895
P61758	VBP1	P61758	VBP1		19.2285603723604	17.9432931892022			18.8460718630821			19.3369728428746		19.2021573112962	19.5042836489578					18.9247429275145	20.0224219997753	19.7485695943837	19.7549103310873	19.0229637553359	19.4487737010508
P61764	STXBP1	P61764	STXBP1	21.2268801761323	20.7457498124946	20.7932857798315	20.7781220590095	21.2302855298366	21.2150162777022		20.9131290016202		21.0539099768503	20.8034910514742		20.2265862344755	20.7449290734573	21.2448144211117	21.2710480547965	20.6475497725126						20.990993072489
P61769	B2M	P61769	B2M	22.2113072810764	21.3020676725265	22.1616178346177		22.8480643221789	23.0059712459712	22.2435947267675	22.0673989084937		22.246468072968	21.9791767529663		22.2599742282827	21.9967961920998		22.8058147080488			21.7326030282465		21.8899287192395		22.0872206693535
P61916	NPC2	P61916	NPC2		19.7024906212698	22.109805153929	18.8242937565982	19.591767031162	17.2585660338899	20.8891860573057	21.2177991751574	21.3978563453339		19.773107003346	19.1714553701199	19.863539002277	19.8837530122206	18.6605252144619	19.8953386003949	20.1554853198432	18.5056410051803	19.2118597840071	18.4375001377787	21.7803266974016	22.4903015138309	19.8681895491996
P61923	COPZ1	P61923	COPZ1	19.2331328048645	18.4836504799773			18.5851606111321	18.1632958767697	18.8245423845975	18.6245313220971	18.7641588767589	18.9160485514194		18.4640750491781		18.8883092242218	18.7055311467882	18.9702014048656	18.7445842237796	19.4435830188425	19.1278734466903	19.5406426759549	18.8622075164604	18.5312291409215	18.4224672477045
P61956;P55854	SUMO2;SUMO3	P61956	SUMO2	21.142456118545		20.8053030372927	20.8677824703306			21.6190772300449	21.6113526583897	21.3177725183138		21.1025191226425	21.3252044249485		21.3947724897528	20.9449950963033	20.6004138523452	21.1920158281979	21.4922835237987	21.53026725213		21.2494514521536	21.357511198011	20.8663492420212
P61960	UFM1	P61960	UFM1			19.6068606100043		19.2366402257745	19.0592546698695	19.2858175985861	19.3946469051452	19.4085412130548		19.9436365926333	19.2175507090061	18.9830659660179	19.6941299993731	19.0946292741228	20.1094225945841	19.7139268068025	19.1639837400996	19.3833203843606	19.2470188693091	19.1753351263926	18.9726432974255	18.4120405145517
P61966	AP1S1	P61966	AP1S1											18.2279731136186			18.2296637720631		17.3671758294656						18.2341625324137	17.3255338449844
P61970	NUTF2	P61970	NUTF2	20.4088314186733	20.7032006505992	20.086022162004		21.1599255235252	20.9647272361052	21.2116340556858	21.4178710526862	20.7841267918972	20.6862850752754	20.8419174847051	20.8950426932991	20.3945631759997			20.0915851771701			21.547031951166		20.6791707995991	20.8143289857118	20.4143136147067
P61978	HNRNPK	P61978	HNRNPK	22.3890052670965	21.6358208384201	22.1662231642601	22.3274539641549	22.1219937966934	21.7798459726452	22.0840765176891	22.1427365529984	22.1576146227574	22.1034799158769	22.1055594420695	21.7515636721606	21.9683532055654	22.9318570794823	22.0782563722646	22.195354183215	22.58895705268	22.4264705432635	22.1927382895279	22.2034424033418	21.881402282024	21.8933030123339	22.0092217549743
P61981	YWHAG	P61981	YWHAG	21.3584237016484	22.0996328978001	21.4963856991789	21.2172075187183	21.4247547409873	21.5009138289421	22.628786372747	22.265650525608	22.1561954367253	21.7532379720407	21.8592375104958	22.3531015854625	21.8909307068068	21.8397666158149	21.242083198943	22.0792334549104	22.5189815692802	22.3481110962522	22.5543115450845	22.1909314573962	22.5044582377448	22.264305141788	21.8320973003643
P62081	RPS7	P62081	RPS7	22.4384497419954	22.1866764733828	22.0856656569207	21.691917276484	21.8890746250346	21.2292295558656	22.6885064467354	22.2452207568533	22.4857644633089	21.4917454693941	22.2523997991189	22.4042642818425	21.8442950693727	22.5597589039394	22.4562591494874	23.050326958304	23.3570278740895	23.1656406349883	22.854451440043	22.7719713749108	23.0216936952375	23.0573188445962	21.9204895206614
P62136;P36873	PPP1CA;PPP1CC	P62136	PPP1CA	19.7839989514841	19.547907444345	19.5573440304899	19.613872178842	18.6559219776487	19.2986935729754	19.2482472571186	19.8218518186485	19.1246716302411	20.0421990774206	19.8362414817328	19.7263711820697	19.8466075351822	19.980362749585	19.4209676393139	19.755611329296	19.8397358658726	19.6748680972124		19.8267005392161	18.8013926085397	19.5266902613203	19.4388405738954
P62140	PPP1CB	P62140	PPP1CB								19.5472861813419										18.8523344319864
P62191	PSMC1	P62191	PSMC1					18.6493053033217		19.3694354701943	19.5385224015262	19.4104058028037				18.8400894506443					20.1188295741659	19.9657842846621				19.2764879418872
P62195	PSMC5	P62195	PSMC5	18.912807490148		19.0940622175355	18.4759550358139		18.3981173862887	18.8355631757941	19.0072791732434	17.9061272493471	18.9954580192885	19.3582090468286	19.1118946871711	19.3035399697906	19.2958720469906	18.4912267906802	19.7725755438718	19.2996104999189	18.7860589979954	19.4520360781615	18.900418725757	19.1456685004102	18.7502882675917
P62241	RPS8	P62241	RPS8	23.0762349687127	22.2091963169832	22.7718505107511	22.3742732545054	22.611555282517	22.4589642504452	23.0570543664835	22.8827646796931	23.0744884137373	21.9261120899479	22.526761888119	22.6872039417074	22.1571211511607	23.5071229426329	23.0111685508174	23.5486319132124	23.6170602580087	23.0064678501434	22.7447238157221	22.9387281823457	23.0767731995196	23.2744077297932	22.4701812247506
P62244	RPS15A	P62244	RPS15A	22.2834795304273	21.7374388128026	21.6955749469528	21.3709789435375	21.9799791514766	21.7906634918495	22.4830599778717	22.7328928050165	22.7120046624326	21.4932124181115	22.074210728937	21.9822095667484	21.4452109036249	22.498237620237	22.2026655077706	22.8827646796931	23.1424405372547	22.5294334138494	22.4235242536537	22.6497657764025	22.312741174041	22.6378117698381	21.8374970474973
P62249	RPS16	P62249	RPS16	22.1028394581549	21.3715107930757	21.7755524133725	21.1679693421269	21.5513102280933	21.6446044641861	22.1222782366074	22.2799426445153	22.1709360579403	21.537821268417	21.9527639938387	22.0065876945096	21.4272637319482	22.7404478205643	21.8237264135592	22.5698741461313	22.7358906461927	22.1851948477455	21.9256413605585	22.1469054754085	22.0804376128552	22.194933554894	21.4180770122199
P62258	YWHAE	P62258	YWHAE	22.0780282910651	21.7733002128067	22.1328260261674	22.596733911495	22.8362838652669	22.5333601531862	22.6290088049153	22.8801694168175	22.9771513293438	22.7503168948058	22.4998682655582	22.3581017074408	22.1702637292784	22.5855686695299	21.6154446476283	22.4349173044917	22.9094895481738	22.3142081574695	22.038955148355	22.2690798678901	22.701974785623	22.975717846931	22.6487130504628
P62263	RPS14	P62263	RPS14	22.4732073037603	22.5837796925879	22.2509263788055	21.8355708856079	21.8583650464992	21.7281663233725	22.9543979709155	22.6908309497838	22.8569034358148	21.823881872199	22.5695728773576	22.7839669896107	21.6534224114876	22.7669874097997	22.1405227541027	22.9550368498281	23.1414117998497	22.8690824587674	22.7084516129489	22.8270844765769	23.0381011506968	22.9861392443566	21.8365342880082
P62266	RPS23	P62266	RPS23	21.9402347262846	22.355227410653		21.6414767404644	22.2633884173468	22.2585372809121	22.9498644608918		22.9707771656613	21.7529522534819	22.0492968534322	22.4460696055985	21.8558965310133	22.8126262286064	22.5421741493186	23.4239345327196	23.2870077665729	22.6421160521789	22.417948290957	22.3736893286231	22.8331402543732	22.5782842304015	21.4817797268896
P62269	RPS18	P62269	RPS18	21.382106816183	20.4099709473614	21.3154525395721	20.9096177250689	21.1166739318668	21.3327621203874	21.5934093606295	21.5033424455026	21.5675086535637	21.0112709410216	21.1787669579	21.2591984544651	20.7021862159804	21.7804468535661	21.1480544765242	21.8636675466461	21.9866947948004	21.7193771219941	21.4068091303884	21.9360340060945	21.4374594990541	21.6566116546059	21.193039208337
P62273	RPS29	P62273	RPS29	20.1854368497659	19.7975823730153	19.1648921996123	19.9935520854331	19.881783136401	18.6939429003514	21.0212023054311	20.7179140059094	20.8507942232991	18.5349563492268	20.4375610937192			21.1387742597042		21.5600155676489	21.6509710812574		20.7913791341255	20.7708832327793	20.8743270219794	21.1902683848941	19.1894964257875
P62277	RPS13	P62277	RPS13	21.8693649100107	21.1397112166619	21.7232159657273	21.1807104726045	21.5442985022765	21.4282354332125	21.8768016924591	21.917105430862	22.0575832742331	20.730241248282	21.6724529668418	21.6398441083833	20.9901621465965	22.3153972564866	21.6414326395568	22.5376791052964	22.5351415076443	22.0814782368591	21.9874236302528	21.9770464886698	22.2834512697187	22.298296429869	21.1687039430886
P62280	RPS11	P62280	RPS11	24.7909418393632	24.1871448342671	24.0652142882025	24.2303734927889	24.3200336666073	24.1628473606671	24.852052437535	25.0268178863432	25.3439775196697	23.9910103783571	24.2748342471772	24.2026206741053	23.5123170610879	25.4599523506544	24.5818735982442	25.4846525500922	25.6710386709626	24.8577578036876	24.7199932767636	24.8899936839732	24.9365193292752	25.0230145344911	24.2531359453596
P62304	SNRPE	P62304	SNRPE	19.1114107963368		18.8291962436037	18.8826490191879				18.7905203207855		18.7354899165025	18.7870480522103		18.8684005819198		19.0165036324134	19.2175270433312	19.5570635124273			19.6177149624582	19.2863592185552		18.8130295918039
P62306	SNRPF	P62306	SNRPF				18.1176126661761					15.9356024706087	18.5789475554212		16.8172834871233		18.8446015692763		19.0195201468071	19.1869363569089	18.2856370134011		18.3630310721028	18.5515730927371	18.3565121500383	18.1050286480096
P62308	SNRPG	P62308	SNRPG	19.8590403039202			18.4928702634695										19.3092809401264			20.3084145833405			19.2173613727361	19.2627004915414	19.3225663532815	19.0786147127415
P62314	SNRPD1	P62314	SNRPD1	21.0649348124284	20.3695419696622	20.9006545758541	20.1362101349346	20.049662458711		20.7099453802325	20.3178277104575	20.851556908367	19.8880713470942	20.929258408637	20.8769515361485	20.9680367363935	21.7697539215351	21.2678519571886	21.213059115726	21.6416972247833	21.4065496575292	20.9718999402038	21.1899065804932	21.0038115994291	21.0476671215608	20.3677304086386
P62316	SNRPD2	P62316	SNRPD2	19.9609861161593	19.4531419999736	19.9647977301093	19.5036821258084	20.0014081943928	19.6858061780304	20.1559793511949	20.0142711586544	20.1184494006714	19.5748337101551	19.7305563757574	20.0164492229155	19.806137360909	20.2848918604871	20.3983261850503	20.114642145539	20.2973730691962	20.9212888983648	20.8739517013288	21.0154967243865	21.0333530934911	20.6553455389476	19.5990883381087
P62318	SNRPD3	P62318	SNRPD3	20.0674973848506	18.9662068873232	19.5713008419156	19.3744324660093	19.3406498868575		19.0070327435867		19.6358031289265	19.5175886586735	20.1422067977043	19.4425912323771	19.9052459630249	20.9769416403765	20.5102658069729	20.3413667971526	20.3547702190322	19.5857657799952		19.6750576862534			19.5848671045236
P62328	TMSB4X	P62328	TMSB4X	22.4166862144292	22.8822795896662	22.8097053359511	23.805775355202	22.5071713462846	23.2197351531819	23.6149281683447	23.5547331049768	23.1725544733489	21.9901967780653	23.3709257477984	23.467870188648	22.4394139407642	22.3316965841329	21.1962250948077	22.1752071876586	23.4867712032025	23.1378992171952	23.2081694506563	22.0167552496526	23.197530477221	23.2247477410127	23.1986248875029
P62333	PSMC6	P62333	PSMC6	19.4147471633517	19.473261814179	19.5489610970163	19.1781590722294	19.0754321424687	18.6791364288492	19.2737819427825	19.188386010408	19.0624994391506	19.2604739504605	19.4913833925844	19.4849094105829	19.3719467634397	19.4292064804453	19.0984896399092	19.3783329619057	19.7112065141228	20.1200960960986	19.9592888276801	20.0832975246675	19.3798986710469	19.5538804898394	19.4398349412309
P62424	RPL7A	P62424	RPL7A	22.2075887244806	21.4870902667787	21.7869204704061	22.1113980601755	21.8166352656153	21.7619456005381	22.2237907977037	22.1149598008326	22.1809532279544	21.4064977573568	21.6936622063153	21.9358901752743	21.7304485767354	22.5405197094515	21.7224656909289	22.471496612677	22.6959996562617	22.1507835651196	22.2080056797605	22.2036514960735	22.2583359940201	22.417948290957	21.5050400478242
P62495	ETF1	P62495	ETF1
P62633	CNBP	P62633	CNBP							18.6759019167055	18.3981173862887	18.6720385382353		18.2873516606975					18.9393955601816	18.8668925276766	18.6736265351385	18.7433683817699	18.4835717603264	19.2198680639815	18.796362870589
P62701	RPS4X	P62701	RPS4X	22.3630310721028	22.0819982675184	22.1986248875029	21.5908538174077	21.8940805758637	21.7300338900292	22.6628387176185	22.568111990676	22.8776256402217	21.6376349093713	22.281811200699	22.4398704416775	21.8630625320734	22.9436008252561	22.5131608481602	23.2654216126912	23.3099414652312	22.6873107486696	22.5068566935159	22.6277850033806	22.6557604233643	22.7665628766483	21.8781497257141
P62736	ACTA2	P62736	ACTA2	24.5162304772656	25.6058032171179	24.2019480018814	24.7271277407627	25.4490332495053	26.180255196198	25.2662798489098	25.1193363163702	24.8469460538982	25.5925199975843	24.7049319946485	25.0239451690608	25.262736329109	24.300686027924	25.9668625567969	25.1629241712642	24.2957907904177	23.6499849976521	24.6830858496025	22.5559970460704	24.351781459935	24.2501746438279	25.2603691380275
P62750	RPL23A	P62750	RPL23A	22.4677955774251	21.8380743949502	22.4703053691984	22.3628171017589	22.3399271849351	22.2085118206486	22.8682347730956	22.7342787886155	23.1509074920226	22.1528579378733	22.4282354332125	22.2667087756384	22.2161419252872	23.4114458179952	22.6270724953976	23.2671375748809	23.6143665680258	23.0428002421106	22.7138932541945	22.8845171071414	23.0484323270151	23.172005026402	22.6024995239075
P62753	RPS6	P62753	RPS6	22.1384618054459	21.7255892650787	21.873726462062	20.7813276931267	21.3758645794416	21.3239409508672	21.9839149008031	21.8898173443184	22.0563929590034	21.4651319175387	21.8187038697861	22.0378163724359	21.3278376815151	21.6982485306209	21.8233765703596	22.3752017406855	22.6892959181927	22.24678698069	22.2626431495814	22.2169115994834	22.3401989198566	22.3856918084454	21.477487530219
P62805	HIST1H4A	P62805	HIST1H4A	26.4425621263038	25.6167238216807	25.7413174083898	26.168118588223	26.6549906089092	26.1903701260358	26.3482225590471	26.3515961415706	26.5125581934704	26.4029348919939	26.169113167829	26.1958610276203	26.3701941074126	26.6226839345769	26.1786795900966	26.5631530878976	27.071119921723	26.5373591870462	26.3979509781377	26.6062551892522	26.1349263615501	26.0356955198514	26.0737981866631
P62820	RAB1A	P62820	RAB1A	21.6715894395276	21.4721910507365	21.7491099694756	21.4739752152192	21.6058936228731	21.4484914206025	21.7846460271164	22.0815757568871	22.0427334584031	21.995002481508	22.087155910621	21.7269614981398	21.6362192445645	21.9060611715435	21.5780077549385	21.8530429855581	21.9243732482568	22.3539092297991	22.3264393624288	22.235641479317	22.068481778894	22.1577071298935	21.4111095766905
P62826	RAN	P62826	RAN	21.6443844237615	21.0972554463541	21.0683505651566	20.9170689996291	21.1943625059448	21.399578343417	21.61607315556	21.7025244401153	21.491549763484	20.8459034679073	20.8937844105989	21.0142030411332	20.5948676411665	21.406653452273	20.1187028607987	20.999620212322	22.0119874690528	22.2611514580836	21.8683101431053	21.9922039821976	21.3375064866505	21.8733885372132	20.8336035475823
P62829	RPL23	P62829	RPL23	21.7462010200228	21.4142619930933	21.4939941812848	21.2172075187183	21.3910001879615	21.4017149363657	22.0405278599401	21.7227158258844	22.1812262789066	21.3431032842842	21.6149955456944	21.5591287175384	21.1343310546001	22.004668988969	21.8011241663744	22.473405513593	22.3451355738696	21.8943396706059	21.8902627924241	21.9140054870912	22.0766916623034	22.039289911453	21.5360194996367
P62834	RAP1A	P62834	RAP1A	21.3298094745886	20.7914586280253	21.613872178842	21.8305121122302	21.7912598850622	21.7161144295862	20.7371086766362	20.9758227841983	21.0117486659147	22.0519536899666	21.293954292564	21.5701058485394	21.5692715456588	21.2137711182282	21.3261924594861	21.3258631898188	21.658269022572	20.8803189111486	20.6671773923696	20.4956052311908	20.5049430957701	20.7643370882646	21.4444022463728
P62841	RPS15	P62841	RPS15	21.1268531664874	21.0030566749084	20.6750404519156	19.7207385767166	20.5334552143032	20.1841053360203	21.5886597430363	21.3060794950926	21.5780077549385	19.8529287262589	21.2377724700221	21.0756149389409	20.8119014579988	21.3173861141759	21.2190999658562	22.0384193657744	22.0486318790981	21.5454773481208	21.5733457810163	21.2603476002831	21.4781790912325	21.5215716867459	20.4406056116771
P62847	RPS24	P62847	RPS24	22.3349453760113	21.6184052193003	21.6590534275553	21.0307290933929	21.6854725663755	21.5484908114429	22.2683660935012	22.25609118092	22.3705267172217	21.0845307361149	22.1251826325151	21.8778502716025	21.6515405113965	22.3171652653364	21.9285718669593	22.5524599074764	22.8130765782404	22.1809835695013	22.089873277692	21.9902314087027	22.2253216024696	22.3554156239226	21.4679696642766
P62851	RPS25	P62851	RPS25	21.6627518108964	20.7791646715868	21.3828983894645	21.2022769030434	20.9983810792241	21.1400858291297	21.1628166352831	21.5227213591174	21.59768887192	20.8853180404423	21.335490674064	21.194602975158	20.9693021967707	21.7512776217897	21.0141349203956	21.7614181291689	21.9698642675057	21.7893107537842	21.5547331049768	21.6235046675793	21.5413708012019	21.6431956251926	20.994173862307
P62854	RPS26	P62854	RPS26							21.3029601532484				20.9299807313081				21.464832882396
P62857	RPS28	P62857	RPS28	20.3715639672474	21.3666637209443	21.3518084133505	21.4391348968582	21.2340338566566	20.8846475219367	22.3883747185546	22.0302576134155	22.2649064257887	21.4498519070943	21.7780819434745	22.1977254329708	21.4439471773997	22.626136794333	22.2341800782186	23.0872206693535	23.1847561155894	22.4536996661889	22.3607827991638	22.4031722567806	22.7841667397032	22.62466517971	21.4263937599199
P62861	FAU	P62861	FAU
P62879;Q9HAV0	GNB2;GNB4	P62879	GNB2	20.5243006641912	21.0338235630993	21.0346968855414	21.3446209978727	21.1055914113796	21.6497438524453	20.5561842024618	20.8668774391706	20.8494967326313	21.9768717372807	21.0410628601932	20.1923168977206	20.5826087763178	21.0426666716039	20.6136923589439	20.9504875514872	20.4192607092787	20.5173964274886	20.3715639672474	20.7653897071148	20.0357710187066	20.6796003648966	21.0870587670717
P62888	RPL30	P62888	RPL30	21.663664070479	21.1877942445125	20.7758738694881	20.5361143856929	21.1884584548601	21.2300509357402	21.7817278970297	21.7731392067197	22.0902933656217	20.7243406468423	21.6652699827829	21.4932612907225	21.301174639356	21.5344529780426	20.5532805464732	21.7426285170643	21.7663202301757	21.6410797837561	22.0083670676658	21.6637074970263	21.522673474389	21.8001368170422	20.8787484475325
P62891	RPL39	P62891	RPL39
P62899	RPL31	P62899	RPL31	21.79177655983	21.5281698262922	21.9320373690366	22.0921015780851	21.755480936812	21.5692715456588	22.9691089343691	22.273298194108	22.7592859921216	21.3002251855271	22.1458177395787	22.7011922237702	22.0554333792341	23.0060568795766	22.1998831824994	23.0538271371362	23.2752606385032	22.7829678240878	22.7329135011301	22.5574001275577	22.819795521042	22.6637943461995	21.5861874142853
P62906	RPL10A	P62906	RPL10A	22.0313350556171	21.1179423467901	21.5016914311389	20.2522265336361	21.5334552143032	20.9921002297525	21.9817219579713	21.9996890218534	22.2742086451865	21.0438016269227	21.6258247590683	21.7013403085736	20.974002790213	22.2571852441458	21.5089127970551	22.216497210556	22.4415936982681	22.1134980070142	21.9857571792923	22.101012592252	22.2368971013641	22.3027649702621	21.1894843606484
P62910	RPL32	P62910	RPL32	21.9649739500512	21.2955245730356	21.5226255880711	20.9992761154279	21.3884272747937	20.8403814770637	21.6621433172118	21.9599962738968	21.9841583554831	20.682860887966	21.390790326147	21.0494630491356	21.0092901080903	21.7064926455094	21.3001693158383	21.8623437475722	22.1116209267672	21.1008522304399	21.601547743534	21.6702931786591	21.9966238168035	21.831362917533	21.1311309903507
P62913	RPL11	P62913	RPL11	22.3558994881828	21.679213761885	22.0683833697098	21.6714598658392	21.9643747144074	21.5235351564246	22.4128933468696	22.2899085628263	22.5007679818586	21.0607196766923	21.076528574045	22.0465018991819	21.464882725891	22.664922909938	21.9970030152728	22.4664021258552	22.883305549294	22.4121697639798	22.240249800728	22.3162539063469	22.1428300190371	22.4974337886118	21.448037639853
P62917	RPL8	P62917	RPL8	22.932073424244	22.5989384602193	22.6282523955809	22.7669267698545	22.979734990474	22.6105418771783	23.4082094779937	22.859275431747	23.7429368401374	22.3983000868577	22.5988703287583	22.9303056585593	22.0947774453623	23.3921800921908	22.8252220081025	23.718164931215	23.9333708119582	23.2043532286885	23.1879452282641	23.1764860647309	23.4379674008516	23.3912624723074	22.6893599104617
P62937;A0A075B759	PPIA	P62937	PPIA	23.5337403600776	23.7954079301474	23.7080937207461	23.7929284756464	23.9003044720038	23.923793168319	24.0649676947414	23.9717596411625	24.0345625626475	23.6778813357496	24.0661181037886	23.8573781470957	23.3852178353675	23.9374176450209	23.2066203277544	23.8324836675441	24.4991140169679	24.0490142767902	24.4183472894944	24.2276588320081	24.3881119086366	24.2516199405235	23.757252451661
P62942	FKBP1A	P62942	FKBP1A	21.0676943174011	20.839151492407	20.3850071306729	20.9464237195234	21.401350376131	20.958014549628	20.9826621988075	20.5313624214464	20.5249701504498	20.6855153414119	20.2283489867506	20.7486187277567	20.1828938016521	20.7259220475128	19.6066979846105	20.4702060544948	20.9914775583429	20.7229242385569	21.303684887523	20.5490551357375	20.3245453591349	20.6433277623074	20.6791707995991
P62979;P62987	RPS27A;UBA52	P62979	RPS27A	23.2728427530163	22.8506988593097	23.5617410286053	23.8389399831477	23.689658503526	23.3536669839685	23.5218112773868	23.5822182596134	23.5926340491311	23.8723930763746	23.440884371292	23.1527187077269	23.5741546285235	23.9275052728288	23.2301682375568	23.4111871777936	23.818021168047	23.7837672118577	23.5814139216302	23.5237265714495	23.4829615373516	23.6918959838208	23.6005953348338
P62993	GRB2	P62993	GRB2	20.3805752085424	19.818532249463	20.623727915501	20.369115924612	20.5189335602606	20.5157614274339	20.6564807286398	21.0171291941968	20.8160492726852		19.8138281531819	19.1978214015094	19.7892789093749	20.8979990366305	20.1378366938452	20.5832517499563	20.8164399610839	20.2081247877102	20.2879377830404	20.0524513025728		19.8926287847855	20.3813148083452
P62995	TRA2B	P62995	TRA2B	21.3604077461363	20.4114199560615	20.7130541852858	20.8303573664357	21.4215738331362	21.068481778894	21.4958003877742	21.4931635438448	21.830705521135	21.0702519973034	21.4452109036249	20.9718999402038	21.038184898312	21.6067070198355	21.4592895227006	21.5600622288725	21.8536902840473	21.7221738119908	21.4657796144581	21.8576059530398	21.508235815961	21.4638356506974	21.1677856334264
P63000	RAC1	P63000	RAC1	20.5191255867538	20.2004819850817	20.5920408826053		20.3893204380516	20.8974821136712	20.6633600480413	20.5190295767021	20.6664840806288	20.3927827819082	20.4566351614024	20.5191255867538	20.4791171084022	20.3428863376611		20.1412090832518	20.5597355686105	21.0554995776438	20.8635541257384	21.038787737672	20.5656041666996	20.5313624214464	20.6166565249992
P63010	AP2B1	P63010	AP2B1	20.3707129452255				20.3819484493952	20.1690099164606	19.4201247094146		20.0784844174114	20.3216859229905	20.1718218309087	20.3365806522368		19.9520529913893	19.6951841039327	19.5259833528682	19.9931374185922	20.0180806158985	20.05920184905	20.0112709410216	20.0451357263713	20.0444688308567	19.8118074070166
P63027	VAMP2	P63027	VAMP2	20.5125823044921	20.5254481647814	20.0727397417849	20.8173771818017		20.9823140329056		20.6845739975194	20.7281663233725	20.8432218066327	20.4386781631059	20.810411596966	20.274692088726	20.9834278681594	20.5553418074356	20.3666637209443	20.5221945396699		19.9888455343974				20.8112743356065
P63092;Q5JWF2	GNAS	P63092	GNAS	19.6257980100479		19.9190204180121	19.5640601525697	19.6843342846064	19.1277727103818	19.8710509347089	19.8919468276867	19.9060244603449	19.7286479718776		20.3709257477984		20.1769425319423	20.4892482282159	20.7029471088087	20.7211726356558		19.4948829222034		19.984262680628	19.8651563142605	20.039791910498
P63104	YWHAZ	P63104	YWHAZ	24.4055502510994	24.3597779735659	24.1865404691576	24.2399440077118	24.4008033629918	24.3257396943164	24.6385410901711	24.8921729470118	24.8485706030329	24.4232934203948	24.4063939514105	24.1836662723616	24.0183523354662	24.2773907068672	23.4916720827889	24.1242361892005	24.6960421203168	24.9189349167257	24.8491435368357	24.898552677203	24.5905797405223	24.6763755031688	24.257458630364
P63151;Q66LE6	PPP2R2A	P63151	PPP2R2A			18.4194664705343	19.1280748982079	18.7428094079229	18.7316836367283	19.4481485772175	19.5592127582982	19.471496612677		19.5883303438932	19.1657755574334	19.0282352379044	19.1205770830529		18.9089437533516	18.6740750002616	18.6242100131447	19.1394864024815	19.1198935272916	19.4745100345888	18.815846072898	18.4571564024773
P63173	RPL38	P63173	RPL38	21.5948220922047	21.6332506896195	21.1105062493659	20.3068582778596	21.0714964057691		22.3927827819082	21.7916573436137	22.0739166514689		21.7311118276351			22.1525485192986	21.8254355379561	22.6901275963738	22.8113919418216			21.8672546044864		22.5441097975196
P63208	SKP1	P63208	SKP1								19.417469347006			19.5838577198932		19.3727545553413				19.2141151268484				19.2271975658687	19.3641004480623	19.5129294585328
P63220	RPS21	P63220	RPS21	21.0280328443422	19.7155028998169	21.0432676415216	20.6554328929509		20.6047631435404	21.6718917328845	21.9308831263742	20.9931374185922	20.7512367528206	21.1520223553734	21.3800466907357	20.8286540663077	21.959005752031	21.4092976982949	22.0161431312497	22.0822257220011	21.5240614866445	21.3069694982305	21.5940019648855	21.3709789435375	21.4239345327196	20.6833750344578
P63241	EIF5A	P63241	EIF5A	22.3000575699693	21.6327183625582	22.2123764501039	22.5507467853832	22.091778849175	22.223378380284	22.6276291723251	22.6917043357091	22.9184527401514	22.4932857264072	22.1556088435421	22.10360797331	21.8377280142048	22.992065643946	21.6817033879825	22.8205358142397	22.8885730732768	22.3747243081407	22.25845101854	22.1347383964181	22.762209263921	22.6934495229542	22.277816343407
P63244	GNB2L1	P63244	GNB2L1	21.5546862710713	21.1291823790152	21.1333278767824	20.8948207231408	21.4063939514105	21.2154903416318	21.5517795956483	21.732354601824	21.7573948928311	21.3441875283161	21.3273443118753	21.0492636119939	20.5674622325639	21.9965893392726	21.4235755449181	21.8771013642763	21.9632813494131	21.394510842816	21.2372473125665	21.3221262052983	21.2135931505427	21.4851256786888	20.874927332002
P63261	ACTG1	P63261	ACTG1	26.6217062623108	26.8521000756021	26.2776212755807	26.479527299212	26.979891955862	26.8122540945853	26.718164931215	26.699488155126	26.6608494153516	26.9894520182238	26.5049885428567	26.6208677298601	26.7121411435872	26.3647617276924	26.9454774148148	26.6919225996006	26.7647116656825	26.0256990516527	26.2729495099228	26.1251037859491	26.508060474425	26.5333245036524	26.5171320677799
P67775;P62714	PPP2CA;PPP2CB	P67775	PPP2CA	21.2811036989729	20.1352082633382	21.2382391162206	21.4267008687781	20.9916851453416	20.9629637655997		21.4689640435012	21.3524551442997	21.2323366026045	21.3078033778219	21.7380163693736	21.5367309929888	21.4185403136946	21.0365760940851	20.9961065673061	21.413384142942	20.9452094799936	21.5990974211167	21.2394633448367	21.5212841254451	21.3458123680429	21.1544967493268
P67809	YBX1	P67809	YBX1	21.1370862022169	20.5021286482605	20.5257348973752	20.869515528066	20.022286529092	20.3094141796211	21.1784630470816	20.9718297923886	21.1669280167151	19.9292295082065	20.4278775141489	20.5119070435199	20.4965807502224	21.6151752032446	20.936321624724	21.2937298271948	21.7235076339195	21.6285861544697	21.5739466824726	21.3856391524591	21.4676712168115	21.4814348497331	20.746324052134
P67936	TPM4	P67936	TPM4	22.1782198723238	23.2509408314093	21.9983466436632	22.184862028671	22.0923274453744	22.3597645711622	22.0894207384659	22.140117042445	21.7047209663382	22.3571352933994	21.8704565348182	22.4088832349629	21.9908892329207	22.2118716634668	22.9793861173455	22.8725433786359	22.2116043519614	21.4747674695175	22.2234373042769	21.733596306377	22.0416644984276	22.0483658035198	22.1914135006002
P68036;A0A1B0GUS4	UBE2L3	P68036	UBE2L3	20.2918766541194		20.4175105527366	20.0209311221519		19.5298003620687	20.0942942221704	20.1562263034449	20.2064563809018	19.3520779198131	19.5926614201608	19.5910182385498	19.5030803517529			20.0149521570343	20.3007279153887	20.4576373809918	19.9217683124695	20.0994402773533	19.3626887043184	20.333635819152	20.0957112181725
P68104;Q5VTE0	EEF1A1;EEF1A1P5	P68104	EEF1A1	24.2327171952694	23.9961927884351	23.9401092410271	23.7376863653598	24.1783566631685	23.909306418567	24.2877828219235	24.4290532006434	24.1705082486817	23.9091232657115	23.9182525440448	24.0200494242879	23.441644351138	24.4222028751687	23.5687150755773	24.6458140869903	24.7604539812715	24.509541138038	24.787358985599	24.4321157067449	24.4041863074589	24.3894254797379	24.015037259234
P68366	TUBA4A	P68366	TUBA4A	20.843681874149	20.7706413119201	21.1549911192591	21.0034685008898	21.0795264507113	21.1655179672694	20.6054867523535	20.8744771229046	20.9653615581735	20.9542559593945	21.5323616331042	21.5735769265813	21.2291708679762	21.016177144642	20.6808024677261	21.305745602314	21.5017400173629	21.0044975518197	21.3648485398814	20.8144072250914	20.9126174724121	20.7674118180629	20.8530810699803
P68371	TUBB4B	P68371	TUBB4B	23.8956899112601	23.8078399298743	23.9207984236457	23.6185172428311	23.7902458698596	23.6581818401306	23.2864438283107	23.3014537716082	23.1427677090174	23.5027599502727	23.8511946832328	23.8982758834745	23.6195250633687	23.5215716867459	23.1081147508889	23.740880107248	23.7852648711232	23.7005997325088	23.8479496678801	23.6324521253524	23.5121964797814	23.3725207673538	23.6978456882758
P68400	CSNK2A1	P68400	CSNK2A1	19.3528322701784	18.7236409483134				18.2855918635727	19.0637110575718	19.1240910129761	19.4013712106263		19.1561769163765	19.1556829526853		19.194097943508	19.2383440908172	19.44392694878	19.806908287692	19.6861653658666	19.7204546983228	19.6383864166639	19.5193751829899	19.3869234101925	18.6810942558822
P68402	PAFAH1B2	P68402	PAFAH1B2	20.0829078703665	19.8420249440207	20.0858925339847	19.8179392221243	19.9895386379615	19.8128103015307	19.8522887069007	19.9564555686374	19.9077855449937	19.9646567386564	20.2387639128381	19.7741210644678	19.3998495012114	19.4750050609941	19.0741780566228	19.7891515247083	20.1440756546187	20.562346782067	20.4552308832847	20.4578377413894		20.293112367292	20.1143879709364
P68431	HIST1H3A	P68431	HIST1H3A
P68871	HBB	P68871	HBB	24.3008954530869	23.0651156558759	26.3466004330645	27.513447020972	26.9926967044424	27.5743423318573	25.8332319596305	25.2738744056805	25.9193441854671	27.8843098165107	24.5842845004771	23.7938215702423	26.2427628557126	24.8570933390717	25.9670825133518	25.6703093891103	25.0248752036961	27.1715011828094	25.4227161756111	26.4565255013835	24.0364084070924	21.5858666167971	27.3018200507493
P69891	HBG1	P69891	HBG1		17.2328518424746	18.8751973900393	18.6791707995991	21.3548778065666	22.2213735312339	19.9655024807661	19.0151700086424	20.9017596095136	23.8793282224451	18.1442997548507	17.5890805325233	18.7065769569398		19.9800837792581			21.5094928138309		20.3873231915104	17.7553179296324	17.7835993771636	20.8185478521542
P69892	HBG2	P69892	HBG2
P69905	HBA1	P69905	HBA1	24.753737843401	23.5343342328233	26.7085936925849	27.7239684536352	27.2084373993006	27.822197654601	26.1482368351114	25.5035790170267	26.2686909046338	28.0805026738505	25.0025159748424	24.1536002718087	26.4005102348995	25.1024550470039	26.1516276064589	25.9486887573559	25.1661465291087	27.2605127147739	25.8227446940787	26.5446286762203	24.4391729514782	21.7771991193788	27.4451382693543
P78318	IGBP1	P78318	IGBP1
P78344	EIF4G2	P78344	EIF4G2	19.044895679498	19.6310135948267	19.0879910752372	18.9082108181094	19.1840811153009		18.9298362957029	18.9996477365284	18.9905361224729		18.9244529910114		18.2760335068058	19.0394171010658	18.7507135277394	19.1225499823608	19.3970520422925	19.6014661331345	19.0213107644715	19.246972494567	19.0370052839932	19.2939655149157	18.5563339100958
P78347	GTF2I	P78347	GTF2I	22.1206656684249		22.6057128056971	21.4212656308191	21.8386899776747	21.7881559446254	21.53026725213	21.615354838425	21.7761149145792		21.3568667301266	21.0473342969022	21.1917146958331	22.0167212498873	21.1412714606235	21.7076725573973	22.1514340626316	21.8704565348182	21.7442310779774	21.6238618476736	21.8316721769213	21.6667874455133	21.625155884727
[truncated: 1,031 more rows]

## Sheet: pROI_iBAQ_table
#1.3
2318	23	3	11
[truncated: 2,330 more rows]

## Sheet: tROI_table
#1.3
1812	84	3	13
[truncated: 1,826 more rows]
[truncated: 38 more columns]

## Sheet: tROI_table_log2
#1.3
1812	84	3	13
[truncated: 1,826 more rows]
[truncated: 38 more columns]
