# Supplementary material for: Spatially Resolved Proteomic and Transcriptomic Profiling of Anaplastic Lymphoma Kinase-Rearranged Pulmonary Adenocarcinomas Reveals Key Players in Inter- and Intratumoral Heterogeneity
Source: Int J Mol Sci. 2023 Jul 12;24(14):11369. doi: 10.3390/ijms241411369 (PMC10380216; doi:10.3390/ijms241411369)
Supplement: Supplementary file 1 [file ijms-24-11369-s001.zip › Szeitz et al_IJMS_2023 - TableS2.xlsx]

## Sheet: README
Table S2. MaxQuant and Byonic software settings.
MaxQuant_Byonic
The most important MaxQuant and Byonic settings.
Column/row	Description
This table is self-explanatory.

## Sheet: MaxQuant_Byonic
Most important software settings:
Byonic:	Cleavage:	K,R, C-terminal
	Cleavage specificity:	Fully specific
	Max number of mixed cleavages:	2
	Precursor tolerance:	10 ppm
	Fragment tolerance:	20 ppm
	Decoys added:	TRUE
	Protein FDR cutoff:	0.01
	Fixed and variable modifications:	Carbamidomethyl / +57.021464 @ C | fixed
		Oxidation / +15.994915 @ M | common1
		Deamidated / +0.984016 @ N | common1
	Total common max	2
	Total rare max	1
MaxQuant:	Version	1.6.17.0
	PSM FDR	0.01
	Protein FDR	0.01
	Min. peptide Length	7
	Min. score for unmodified peptides	0
	Min. score for modified peptides	40
	Min. delta score for unmodified peptides	0
	Min. delta score for modified peptides	6
	Min. unique peptides	0
	Min. razor peptides	1
	Min. peptides	2
	Use only unmodified peptides and	TRUE
	Modifications included in protein quantification	Oxidation (M);Acetyl (Protein N-term)
	Peptides used for protein quantification	Razor
	Discard unmodified counterpart peptides	TRUE
	Label min. ratio count	2
	Use delta score	FALSE
	iBAQ	TRUE
	iBAQ log fit	TRUE
	Match between runs	TRUE
	Matching time window [min]	2
	Match ion mobility window [indices]	0.05
	Alignment time window [min]	20
	Alignment ion mobility window [indices]	1
	Decoy mode	revert
	Include contaminants	TRUE
	Advanced ratios	FALSE
	Second peptides	TRUE
	Stabilize large LFQ ratios	TRUE
	Separate LFQ in parameter groups	FALSE
	Require MS/MS for LFQ comparisons	TRUE
	Calculate peak properties	TRUE
	Main search max. combinations	200
	Max. peptide mass [Da]	4600
	Razor protein FDR	TRUE
	Max mods in site table	3
	Top MS/MS peaks per Da interval. (TOF)	10
	Da interval. (TOF)	100
	MS/MS deisotoping (TOF)	TRUE
	MS/MS deisotoping tolerance (TOF)	0.01
	MS/MS deisotoping tolerance unit (TOF)	Da
	MS/MS higher charges (TOF)	TRUE
	MS/MS water loss (TOF)	TRUE
	MS/MS ammonia loss (TOF)	TRUE
	MS/MS dependent losses (TOF)	TRUE
	MS/MS recalibration (TOF)	FALSE
	MS/MS tol. (Unknown)	20 ppm
	Top MS/MS peaks per Da interval. (Unknown)	12
	Da interval. (Unknown)	100
	MS/MS deisotoping (Unknown)	TRUE
	MS/MS deisotoping tolerance (Unknown)	7
	MS/MS deisotoping tolerance unit (Unknown)	ppm
	MS/MS higher charges (Unknown)	TRUE
	MS/MS water loss (Unknown)	TRUE
	MS/MS ammonia loss (Unknown)	TRUE
	MS/MS dependent losses (Unknown)	TRUE
	MS/MS recalibration (Unknown)	FALSE
