# Supplementary material for: Spatially Resolved Proteomic and Transcriptomic Profiling of Anaplastic Lymphoma Kinase-Rearranged Pulmonary Adenocarcinomas Reveals Key Players in Inter- and Intratumoral Heterogeneity
Source: Int J Mol Sci. 2023 Jul 12;24(14):11369. doi: 10.3390/ijms241411369 (PMC10380216; doi:10.3390/ijms241411369)
Supplement: Supplementary file 1 [file ijms-24-11369-s001.zip › Szeitz et al_IJMS_2023 - TableS3.xlsx]

## Sheet: README
Table S3. Correlation analyses between pROIs and tROIs.
Gene_level_corr
Results for gene-level Pearson correlation analyses between pROIs and tROIs.
Column	Description
Gene	Gene name.
Coef	Pearson correlation coefficient.
Pvalue	Pearson correlation p-value.
Lwr_CI	95% confidence interval (CI) for the Pearson correlation coefficient, lower limit.
Upr_CI	95% confidence interval (CI) for the Pearson correlation coefficient, upper limit.
t	t-statistic.
df	Degrees of freedom.
Adj_Pvalue	P-values adjusted with the Benjamini-Hochberg method.
Significant	"UP" for significant positive correlation, "DN" for significant negative correlation, "NS" for not significant correlation.
ORA_for_pos_corr_genes
Pathway enrichment analysis results for genes positively correlated between pROIs and tROIs.
Column/row	Description
pathway	The gene set name.
pval	One-sided Fisher's exact test p-value.
padj	P-values adjusted with the Benjamini-Hochberg method.
overlap	How many positively correlated genes are members of the gene set.
size	How many of the background genes are members of the gene set.
genes	The list of positively correlated genes that are also members of the gene set.
Singscore_level_corr
Results for singscore-level Pearson correlation analyses between pROIs and tROIs.
Column/row	Description
Gene	Gene set name.
The other column descriptions are the same as for "Gene_level_corr".

## Sheet: Gene_level_corr
Gene	Coef	Pvalue	Lwr_CI	Upr_CI	t	df	Adj_Pvalue	Significant
G6PD	0.93383	1.49969e-08	0.827909	0.975433	10.4421	16	2.4295e-06	UP
SFN	0.912788	1.27635e-07	0.777067	0.967398	8.93938	16	1.03384e-05	UP
TYMP	0.893934	5.74707e-07	0.732969	0.960104	7.978	16	2.57681e-05	UP
ALDOA	0.892514	6.3625e-07	0.729702	0.959551	7.91553	16	2.57681e-05	UP
CEACAM6	0.884247	1.12037e-06	0.710827	0.956321	7.57355	16	3.63e-05	UP
LDHB	0.872848	2.28827e-06	0.685201	0.951838	7.15459	16	6.17832e-05	UP
COL6A6	0.86572	3.45793e-06	0.669413	0.949018	6.91846	16	7.61104e-05	UP
PKM	0.864231	3.75854e-06	0.666135	0.948426	6.8713	16	7.61104e-05	UP
GPX1	0.850078	7.92895e-06	0.635372	0.942781	6.45642	16	0.000142721	UP
LGALS3	0.84234	1.15589e-05	0.618835	0.939672	6.25176	16	0.000163552	UP
RPL23	0.842007	1.17428e-05	0.618128	0.939537	6.24325	16	0.000163552	UP
EWSR1	0.841346	1.2115e-05	0.616725	0.939271	6.22646	16	0.000163552	UP
PCNA	0.83673	1.50066e-05	0.606969	0.937407	6.11181	16	0.000187006	UP
GPI	0.82294	2.74142e-05	0.57823	0.931805	5.79405	16	0.000317222	UP
P4HA1	0.81644	3.57897e-05	0.564891	0.929146	5.65569	16	0.000363519	UP
PTPRC	0.816362	3.59031e-05	0.56473	0.929114	5.65405	16	0.000363519	UP
CTSH	0.810146	4.58872e-05	0.552098	0.926561	5.52786	16	0.000413863	UP
SERPINH1	0.810091	4.59848e-05	0.551987	0.926538	5.52677	16	0.000413863	UP
PURA	0.791962	8.9692e-05	0.515808	0.919028	5.18834	16	0.000764742	UP
S100A8	0.784107	0.000117465	0.500434	0.915745	5.05365	16	0.000951465	UP
HSP90B1	0.781836	0.000126737	0.496021	0.914792	5.01591	16	0.000977684	UP
PRKDC	0.777817	0.000144663	0.48825	0.913103	4.95038	16	0.00106524	UP
GOT1	0.77335	0.000167062	0.479665	0.91122	4.87934	16	0.0011767	UP
ANXA1	0.771462	0.000177376	0.476052	0.910423	4.84986	16	0.00119729	UP
GOT2	0.746752	0.000370334	0.429686	0.899888	4.49105	16	0.00231915	UP
MUC1	0.746572	0.000372209	0.429355	0.899811	4.48861	16	0.00231915	UP
HPGD	0.730216	0.00057992	0.399564	0.892738	4.27517	16	0.00347952	UP
F13A1	0.725101	0.000662008	0.390388	0.890509	4.21177	16	0.00383019	UP
IDH1	0.723509	0.000689454	0.387546	0.889814	4.19234	16	0.00385143	UP
PML	0.719824	0.000756651	0.380991	0.888201	4.1479	16	0.00396728	UP
S100A9	0.719691	0.00075917	0.380756	0.888143	4.14631	16	0.00396728	UP
PRDX5	0.712652	0.000903173	0.368331	0.885051	4.06348	16	0.00453595	UP
HLA-C	0.711713	0.000923989	0.366684	0.884638	4.05263	16	0.00453595	UP
HLA-B	0.709836	0.000966817	0.363395	0.88381	4.03106	16	0.0046066	UP
ILF3	0.705161	0.00108072	0.355243	0.881744	3.97807	16	0.00496397	UP
PKP3	0.704291	0.0011031	0.353732	0.881359	3.96833	16	0.00496397	UP
FLNB	0.701312	0.00118269	0.348571	0.880038	3.93523	16	0.00517828	UP
CD74	0.687424	0.00161946	0.324792	0.873844	3.78612	16	0.00666755	UP
ICAM1	0.686761	0.00164328	0.323667	0.873547	3.7792	16	0.00666755	UP
LAMA3	0.686677	0.00164631	0.323525	0.873509	3.77833	16	0.00666755	UP
IFI16	0.682501	0.00180322	0.316471	0.871634	3.7352	16	0.00712493	UP
MCAM	0.666363	0.00253055	0.289583	0.864334	3.57477	16	0.00935471	UP
RPS6	0.665891	0.00255495	0.288807	0.86412	3.57023	16	0.00935471	UP
LCP1	0.665565	0.00257195	0.28827	0.863971	3.56709	16	0.00935471	UP
ENO1	0.665059	0.00259853	0.287437	0.863741	3.56222	16	0.00935471	UP
MIF	0.662723	0.00272415	0.2836	0.862676	3.53988	16	0.00959373	UP
NPM1	0.652752	0.00331763	0.267361	0.858112	3.44655	16	0.0114352	UP
ATP2A2	0.650553	0.00346184	0.263808	0.857101	3.4264	16	0.0116837	UP
A2M	0.642658	0.00402258	0.251138	0.853458	3.35524	16	0.0131359	UP
ALDOC	0.642239	0.0040543	0.25047	0.853264	3.35152	16	0.0131359	UP
HLA-DRA	0.636844	0.00448116	0.241895	0.850763	3.30402	16	0.0141941	UP
FLNA	0.63594	0.00455614	0.240465	0.850342	3.29615	16	0.0141941	UP
PPL	0.630679	0.00501321	0.23217	0.847892	3.25074	16	0.0153234	UP
CTSS	0.625708	0.00547872	0.224386	0.845567	3.20852	16	0.0164362	UP
RPLP0	-0.622319	0.00581572	-0.843978	-0.219109	-3.18011	16	0.0171299	DN
CALML5	0.619494	0.00610931	0.214729	0.84265	3.15665	16	0.0176734	UP
SERPING1	0.617467	0.00632729	0.211595	0.841696	3.13994	16	0.0178276	UP
VCAN	0.616961	0.00638271	0.210814	0.841457	3.13579	16	0.0178276	UP
STAT1	0.614107	0.00670256	0.206419	0.84011	3.11246	16	0.0183177	UP
PARP4	0.613395	0.00678432	0.205325	0.839774	3.10668	16	0.0183177	UP
STMN1	0.601462	0.00827943	0.187142	0.83411	3.01144	16	0.021988	UP
TNC	0.599148	0.00859787	0.183649	0.833006	2.99335	16	0.0224654	UP
CAPN2	0.58404	0.0109281	0.161096	0.825752	2.87802	16	0.0279609	UP
CD14	0.583265	0.0110599	0.159951	0.825377	2.87223	16	0.0279609	UP
SRSF2	0.582341	0.0112189	0.158588	0.824931	2.86534	16	0.0279609	UP
ITGAV	0.577351	0.0121091	0.151251	0.822514	2.82843	16	0.0297224	UP
SOD2	0.57618	0.0123261	0.149535	0.821946	2.81984	16	0.0298034	UP
TTR	0.567867	0.0139564	0.137433	0.817896	2.75958	16	0.0332491	UP
SF3B1	0.565316	0.0144896	0.133745	0.816649	2.74134	16	0.034019	UP
BLVRA	0.553511	0.0171717	0.116832	0.810844	2.65842	16	0.0397402	UP
S100A7	0.552477	0.0174239	0.115364	0.810334	2.65127	16	0.0397559	UP
PEBP1	0.524657	0.0253899	0.0765329	0.796441	2.46516	16	0.0566742	NS
NFKB1	0.524208	0.0255384	0.0759173	0.796215	2.46225	16	0.0566742	NS
RAB7A	0.520748	0.0267054	0.0711844	0.794466	2.43993	16	0.0584631	NS
C9	0.517569	0.027814	0.066853	0.792855	2.41956	16	0.0600782	NS
FH	0.5124	0.0296926	0.0598461	0.790228	2.38673	16	0.0632921	NS
ACTA2	0.504644	0.0326938	0.0494164	0.786267	2.33813	16	0.0687843	NS
RPL7A	0.501963	0.0337839	0.0458342	0.784892	2.32151	16	0.0701665	NS
HMGA1	0.489147	0.039387	0.0288704	0.778282	2.24328	16	0.0807683	NS
FBP1	0.487584	0.0401165	0.0268187	0.777472	2.23387	16	0.081236	NS
CDH1	0.480999	0.0433025	0.0182211	0.774046	2.19454	16	0.0858009	NS
HSPA1A	0.479791	0.0439077	0.0166502	0.773416	2.18737	16	0.0858009	NS
ITGAM	0.478808	0.0444042	0.0153752	0.772903	2.18156	16	0.0858009	NS
C1QBP	0.478641	0.0444893	0.015158	0.772815	2.18057	16	0.0858009	NS
HSPA2	0.476533	0.0455706	0.0124285	0.771713	2.16814	16	0.0868522	NS
LYZ	0.475101	0.046317	0.0105768	0.770963	2.15972	16	0.0872483	NS
ITGB2	0.46562	0.0514924	-0.00159682	0.765979	2.10454	16	0.0958824	NS
GLUD1	0.460602	0.0544026	-0.0079851	0.763326	2.0757	16	0.10015	NS
TAP1	0.446894	0.062983	-0.0252431	0.756026	1.99821	16	0.114643	NS
MAPK3	0.44064	0.0672161	-0.0330238	0.75267	1.96345	16	0.120989	NS
PRKAR2A	0.436358	0.0702336	-0.0383178	0.750363	1.93986	16	0.125031	NS
FUBP1	0.426219	0.077778	-0.0507497	0.744869	1.88463	16	0.136957	NS
TPM1	0.418292	0.0840781	-0.0603669	0.740543	1.84206	16	0.146459	NS
C1QB	0.413819	0.0877936	-0.0657551	0.73809	1.81827	16	0.149818	NS
APOB	0.413744	0.0878565	-0.0658447	0.738049	1.81787	16	0.149818	NS
IDH2	0.407628	0.0931308	-0.0731664	0.734681	1.78559	16	0.157158	NS
SERPINA1	0.406012	0.0945616	-0.075092	0.733789	1.77712	16	0.157928	NS
TPR	0.402267	0.0979388	-0.0795413	0.731716	1.75754	16	0.161899	NS
PHGDH	0.39366	0.106028	-0.0896947	0.726929	1.71295	16	0.173501	NS
APOA4	0.388092	0.11151	-0.0962103	0.723815	1.68439	16	0.180646	NS
SMC3	-0.368009	0.132954	-0.712468	0.11937	-1.58314	16	0.213253	NS
NID2	0.361623	0.140337	-0.126625	0.708822	1.55149	16	0.221748	NS
FLNC	0.361072	0.140988	-0.127249	0.708506	1.54877	16	0.221748	NS
FN1	0.354822	0.148509	-0.134295	0.704918	1.51806	16	0.229224	NS
JUP	0.354455	0.148959	-0.134707	0.704707	1.51627	16	0.229224	NS
HK1	0.352145	0.151813	-0.137298	0.703376	1.50498	16	0.229224	NS
AMBP	0.351925	0.152087	-0.137544	0.703249	1.50391	16	0.229224	NS
LTF	0.351341	0.152816	-0.138198	0.702912	1.50106	16	0.229224	NS
RAC1	0.346565	0.158862	-0.143528	0.70015	1.47785	16	0.236017	NS
SMC1A	0.345481	0.160258	-0.144734	0.699522	1.4726	16	0.236017	NS
ME2	0.3407	0.166509	-0.150035	0.696744	1.44952	16	0.243014	NS
LRP1	0.324886	0.18836	-0.16737	0.68748	1.37409	16	0.272449	NS
IL16	0.317629	0.198997	-0.175225	0.683188	1.33991	16	0.285287	NS
LAMC2	0.31107	0.208946	-0.182271	0.679287	1.30923	16	0.296924	NS
LAMA5	0.307468	0.214546	-0.186119	0.677137	1.29248	16	0.29987	NS
PIK3CB	-0.307355	0.214722	-0.677069	0.186239	-1.29196	16	0.29987	NS
PGM2	-0.291693	0.240209	-0.667642	0.202794	-1.21982	16	0.332597	NS
TPI1	-0.290205	0.242726	-0.66674	0.204352	-1.21302	16	0.333234	NS
HMGB1	0.285801	0.250274	-0.208949	0.664064	1.19296	16	0.34071	NS
CFB	-0.270948	0.27681	-0.654966	0.224295	-1.12591	16	0.373694	NS
TOLLIP	0.267396	0.283402	-0.227928	0.652774	1.11	16	0.379431	NS
DSP	0.255234	0.306693	-0.240266	0.645219	1.05591	16	0.407248	NS
APOA1	0.25129	0.314486	-0.244234	0.642752	1.03848	16	0.414201	NS
CTNNB1	-0.239969	0.337495	-0.635627	0.255529	-0.988767	16	0.439057	NS
MMRN2	0.239351	0.338779	-0.256142	0.635236	0.986066	16	0.439057	NS
CD44	0.235284	0.347296	-0.260165	0.632658	0.968318	16	0.446523	NS
LDHA	0.222479	0.3749	-0.272718	0.624485	0.912794	16	0.478219	NS
PSMB2	-0.213602	0.394735	-0.618766	0.281323	-0.874591	16	0.499587	NS
C4BPA	0.209597	0.403866	-0.285179	0.616172	0.857434	16	0.507151	NS
C3	-0.208216	0.407041	-0.615275	0.286505	-0.851527	16	0.507151	NS
RAD50	0.206739	0.410453	-0.287922	0.614315	0.845215	16	0.507151	NS
SF3A1	0.205539	0.413234	-0.28907	0.613534	0.840094	16	0.507151	NS
MPO	-0.18753	0.456179	-0.601718	0.306143	-0.763669	16	0.553611	NS
COL1A2	0.186817	0.457925	-0.306813	0.601247	0.760658	16	0.553611	NS
PPP2R1A	0.178556	0.478392	-0.314535	0.595762	0.725887	16	0.574071	NS
CTSG	-0.175114	0.487049	-0.593465	0.317732	-0.71145	16	0.580161	NS
SOD1	0.170034	0.499967	-0.322432	0.590063	0.690185	16	0.588076	NS
ITGA1	0.169649	0.500954	-0.322788	0.589804	0.688575	16	0.588076	NS
GRB2	0.166996	0.50777	-0.325231	0.588021	0.677497	16	0.591789	NS
CLU	0.154177	0.541314	-0.336947	0.579345	0.62417	16	0.626378	NS
C1S	0.143414	0.570225	-0.346667	0.571986	0.579648	16	0.655152	NS
COL6A3	0.139459	0.581012	-0.350213	0.569265	0.563342	16	0.662844	NS
ITGB1	0.130592	0.605506	-0.358112	0.563128	0.52688	16	0.685958	NS
TPM4	-0.124644	0.622166	-0.558985	0.363372	-0.502493	16	0.699937	NS
HLA-DRB5	-0.109229	0.666145	-0.548146	0.376859	-0.439546	16	0.744245	NS
GBP2	-0.105118	0.67806	-0.54523	0.380422	-0.422813	16	0.749136	NS
RHOA	0.104529	0.679772	-0.380931	0.544811	0.420419	16	0.749136	NS
HLA-A	-0.099534	0.694357	-0.541252	0.385238	-0.400123	16	0.76004	NS
TUBB	0.095108	0.707368	-0.389036	0.538085	0.382164	16	0.769085	NS
APOE	0.0896098	0.723638	-0.393732	0.534134	0.359887	16	0.776881	NS
RPS27A	0.0894441	0.72413	-0.393874	0.534014	0.359216	16	0.776881	NS
LAMB3	-0.0810337	0.74924	-0.527931	0.401007	-0.325204	16	0.798532	NS
COL3A1	0.0757798	0.765051	-0.405434	0.524107	0.303993	16	0.810054	NS
COX4I1	-0.0708566	0.779947	-0.520508	0.409562	-0.284141	16	0.820464	NS
COL5A2	0.0675674	0.78994	-0.412309	0.518094	0.270888	16	0.825615	NS
KRT18	0.0614275	0.808677	-0.417413	0.513569	0.246175	16	0.83978	NS
ITGB4	-0.0563592	0.824219	-0.509815	0.421604	-0.225796	16	0.850468	NS
LAMP2	0.0255323	0.919897	-0.446662	0.486602	0.102163	16	0.943186	NS
COL1A1	-0.0174761	0.945128	-0.480426	0.453091	-0.069915	16	0.96296	NS
C4B	0.0127266	0.960027	-0.456858	0.476764	0.0509105	16	0.970333	NS
HSPB1	0.0113514	0.964344	-0.457946	0.4757	0.0454086	16	0.970333	NS
SDHA	0.00768817	0.975846	-0.460836	0.472861	0.0307536	16	0.975846	NS

## Sheet: ORA_for_pos_corr_genes
pathway	pval	padj	overlap	size	genes
HALLMARK_MTORC1_SIGNALING	0.0259027	1	10	14	P4HA1/IDH1/SERPINH1/GOT1/ENO1/G6PD/ALDOA/HSP90B1/GPI/ATP2A2
HALLMARK_GLYCOLYSIS	0.0518252	1	11	17	ALDOA/ENO1/PKM/P4HA1/G6PD/GOT1/GOT2/VCAN/MIF/STMN1/IDH1
REACTOME_GLUCONEOGENESIS	0.0677333	1	6	8	ENO1/GPI/ALDOC/GOT1/GOT2/ALDOA
HALLMARK_G2M_CHECKPOINT	0.0677333	1	6	8	STMN1/ILF3/PML/SRSF2/EWSR1/PURA
REACTOME_TP53_REGULATES_TRANSCRIPTION_OF_CELL_CYCLE_GENES	0.0787037	1	3	3	PCNA/SFN/NPM1
KEGG_TYROSINE_METABOLISM	0.0787037	1	3	3	GOT2/GOT1/MIF
KEGG_PHENYLALANINE_METABOLISM	0.0787037	1	3	3	GOT2/GOT1/MIF
REACTOME_TP53_REGULATES_METABOLIC_GENES	0.110408	1	4	5	GPI/PRDX5/G6PD/SFN
REACTOME_TRANSCRIPTIONAL_REGULATION_BY_TP53	0.135709	1	7	11	GPI/PRDX5/PCNA/PML/G6PD/SFN/NPM1
HALLMARK_ALLOGRAFT_REJECTION	0.136147	1	8	13	PTPRC/HLA-DRA/STAT1/CD74/CTSS/ICAM1/NPM1/FLNA
REACTOME_SULFUR_AMINO_ACID_METABOLISM	0.185185	1	2	2	GOT1/GOT2
REACTOME_TRAFFICKING_AND_PROCESSING_OF_ENDOSOMAL_TLR	0.185185	1	2	2	CTSS/HSP90B1
REACTOME_STING_MEDIATED_INDUCTION_OF_HOST_IMMUNE_RESPONSES	0.185185	1	2	2	IFI16/PRKDC
REACTOME_ARACHIDONIC_ACID_METABOLISM	0.185185	1	2	2	HPGD/GPX1
REACTOME_IRF3_MEDIATED_INDUCTION_OF_TYPE_I_IFN	0.185185	1	2	2	IFI16/PRKDC
REACTOME_DISEASES_OF_GLYCOSYLATION	0.185185	1	2	2	VCAN/MUC1
REACTOME_TP53_REGULATES_TRANSCRIPTION_OF_GENES_INVOLVED_IN_G2_CELL_CYCLE_ARREST	0.185185	1	2	2	PCNA/SFN
REACTOME_MRNA_SPLICING_MINOR_PATHWAY	0.185185	1	2	2	SF3B1/SRSF2
REACTOME_CHROMOSOME_MAINTENANCE	0.185185	1	2	2	PCNA/NPM1
REACTOME_ASPARTATE_AND_ASPARAGINE_METABOLISM	0.185185	1	2	2	GOT1/GOT2
REACTOME_FATTY_ACID_METABOLISM	0.185185	1	2	2	HPGD/GPX1
REACTOME_FOXO_MEDIATED_TRANSCRIPTION	0.185185	1	2	2	SOD2/SFN
HALLMARK_ANDROGEN_RESPONSE	0.185185	1	2	2	ITGAV/HPGD
HALLMARK_UNFOLDED_PROTEIN_RESPONSE	0.185185	1	2	2	HSP90B1/NPM1
KEGG_CALCIUM_SIGNALING_PATHWAY	0.185185	1	2	2	ATP2A2/CALML5
REACTOME_ANTIGEN_PROCESSING_CROSS_PRESENTATION	0.212243	1	7	12	ITGAV/S100A8/CTSS/S100A9/CD14/HLA-C/HLA-B
REACTOME_GLUCOSE_METABOLISM	0.212243	1	7	12	PKM/ENO1/GPI/ALDOC/GOT1/GOT2/ALDOA
REACTOME_CLASS_I_MHC_MEDIATED_ANTIGEN_PROCESSING_PRESENTATION	0.212243	1	7	12	ITGAV/S100A8/CTSS/S100A9/CD14/HLA-C/HLA-B
HALLMARK_HYPOXIA	0.212243	1	7	12	ALDOA/ALDOC/GPI/P4HA1/ENO1/MIF/PRDX5
REACTOME_ENDOSOMAL_VACUOLAR_PATHWAY	0.215321	1	3	4	CTSS/HLA-C/HLA-B
REACTOME_FORMATION_OF_FIBRIN_CLOT_CLOTTING_CASCADE	0.215321	1	3	4	F13A1/SERPING1/A2M
REACTOME_DETOXIFICATION_OF_REACTIVE_OXYGEN_SPECIES	0.215321	1	3	4	SOD2/PRDX5/GPX1
REACTOME_IRAK4_DEFICIENCY_TLR2_4	0.215321	1	3	4	S100A8/S100A9/CD14
REACTOME_DISEASES_OF_METABOLISM	0.215321	1	3	4	VCAN/IDH1/MUC1
REACTOME_METAL_SEQUESTRATION_BY_ANTIMICROBIAL_PROTEINS	0.215321	1	3	4	S100A8/S100A7/S100A9
HALLMARK_INFLAMMATORY_RESPONSE	0.215321	1	3	4	ICAM1/ATP2A2/CD14
HALLMARK_IL2_STAT5_SIGNALING	0.215321	1	3	4	MUC1/ITGAV/P4HA1
KEGG_CYSTEINE_AND_METHIONINE_METABOLISM	0.215321	1	3	4	LDHB/GOT2/GOT1
KEGG_ARGININE_AND_PROLINE_METABOLISM	0.215321	1	3	4	GOT2/P4HA1/GOT1
KEGG_GLUTATHIONE_METABOLISM	0.215321	1	3	4	GPX1/IDH1/G6PD
REACTOME_INTERFERON_GAMMA_SIGNALING	0.217787	1	6	10	ICAM1/STAT1/PML/HLA-DRA/HLA-C/HLA-B
HALLMARK_FATTY_ACID_METABOLISM	0.221713	1	5	8	IDH1/HPGD/MIF/ALDOA/BLVRA
REACTOME_MHC_CLASS_II_ANTIGEN_PRESENTATION	0.222338	1	4	6	CD74/CTSH/CTSS/HLA-DRA
REACTOME_INTERLEUKIN_12_FAMILY_SIGNALING	0.222338	1	4	6	SOD2/STAT1/LCP1/MIF
HALLMARK_PEROXISOME	0.222338	1	4	6	IDH1/PRDX5/SOD2/TTR
KEGG_PENTOSE_PHOSPHATE_PATHWAY	0.222338	1	4	6	ALDOA/ALDOC/G6PD/GPI
REACTOME_RNA_POLYMERASE_II_TRANSCRIPTION	0.249352	1	11	21	GPI/SOD2/STAT1/PRDX5/LGALS3/PCNA/PML/G6PD/SRSF2/SFN/NPM1
REACTOME_METABOLISM_OF_CARBOHYDRATES	0.27364	1	9	17	VCAN/PKM/ENO1/GPI/ALDOC/GOT1/GOT2/ALDOA/G6PD
REACTOME_INTERFERON_SIGNALING	0.286876	1	8	15	ICAM1/STAT1/FLNB/PML/FLNA/HLA-DRA/HLA-C/HLA-B
HALLMARK_INTERFERON_GAMMA_RESPONSE	0.301021	1	7	13	STAT1/PML/ICAM1/SERPING1/SOD2/HLA-B/CD74
KEGG_CELL_ADHESION_MOLECULES_CAMS	0.301021	1	7	13	ITGAV/VCAN/HLA-DRA/ICAM1/HLA-C/HLA-B/PTPRC
REACTOME_NEUTROPHIL_DEGRANULATION	0.311412	1	20	42	PKM/PTPRC/CEACAM6/CTSH/GPI/ALDOC/TTR/LGALS3/IDH1/ITGAV/S100A8/S100A7/ALDOA/CTSS/S100A9/CD14/CALML5/HLA-C/HLA-B/MIF
KEGG_GLYCOLYSIS_GLUCONEOGENESIS	0.31628	1	6	11	ALDOC/ENO1/PKM/LDHB/ALDOA/GPI
REACTOME_GLYCOLYSIS	0.332948	1	5	9	PKM/ENO1/GPI/ALDOC/ALDOA
REACTOME_DISEASES_OF_IMMUNE_SYSTEM	0.372691	1	3	5	S100A8/S100A9/CD14
REACTOME_REGULATION_OF_TLR_BY_ENDOGENOUS_LIGAND	0.372691	1	3	5	S100A8/S100A9/CD14
REACTOME_GENE_AND_PROTEIN_EXPRESSION_BY_JAK_STAT_SIGNALING_AFTER_INTERLEUKIN_12_STIMULATION	0.372691	1	3	5	SOD2/LCP1/MIF
REACTOME_INTERLEUKIN_12_SIGNALING	0.372691	1	3	5	SOD2/LCP1/MIF
REACTOME_INTERFERON_ALPHA_BETA_SIGNALING	0.372691	1	3	5	STAT1/HLA-C/HLA-B
HALLMARK_IL6_JAK_STAT3_SIGNALING	0.372691	1	3	5	STAT1/A2M/CD14
HALLMARK_ESTROGEN_RESPONSE_EARLY	0.372691	1	3	5	FLNB/MUC1/SFN
HALLMARK_P53_PATHWAY	0.372691	1	3	5	SFN/PCNA/LDHB
HALLMARK_UV_RESPONSE_UP	0.372691	1	3	5	ICAM1/SOD2/ALDOA
KEGG_CELL_CYCLE	0.372691	1	3	5	SFN/PRKDC/PCNA
KEGG_PEROXISOME	0.372691	1	3	5	PRDX5/SOD2/IDH1
KEGG_TYPE_I_DIABETES_MELLITUS	0.372691	1	3	5	HLA-C/HLA-B/HLA-DRA
KEGG_AUTOIMMUNE_THYROID_DISEASE	0.372691	1	3	5	HLA-C/HLA-B/HLA-DRA
KEGG_ALLOGRAFT_REJECTION	0.372691	1	3	5	HLA-C/HLA-B/HLA-DRA
KEGG_GRAFT_VERSUS_HOST_DISEASE	0.372691	1	3	5	HLA-C/HLA-B/HLA-DRA
REACTOME_INTRINSIC_PATHWAY_OF_FIBRIN_CLOT_FORMATION	0.398148	1	2	3	SERPING1/A2M
REACTOME_MRNA_SPLICING	0.398148	1	2	3	SF3B1/SRSF2
REACTOME_DISEASES_OF_PROGRAMMED_CELL_DEATH	0.398148	1	2	3	SOD2/CAPN2
REACTOME_DEFECTIVE_INTRINSIC_PATHWAY_FOR_APOPTOSIS	0.398148	1	2	3	SOD2/CAPN2
KEGG_ALANINE_ASPARTATE_AND_GLUTAMATE_METABOLISM	0.398148	1	2	3	GOT2/GOT1
KEGG_BASE_EXCISION_REPAIR	0.398148	1	2	3	PCNA/PARP4
REACTOME_INTERLEUKIN_4_AND_INTERLEUKIN_13_SIGNALING	0.420318	1	6	12	ICAM1/STAT1/F13A1/ANXA1/HSP90B1/MUC1
KEGG_ARACHIDONIC_ACID_METABOLISM	0.432099	1	1	1	GPX1
REACTOME_INTERLEUKIN_6_SIGNALING	0.432099	1	1	1	STAT1
REACTOME_RESOLUTION_OF_AP_SITES_VIA_THE_MULTIPLE_NUCLEOTIDE_PATCH_REPLACEMENT_PATHWAY	0.432099	1	1	1	PCNA
REACTOME_ACTIVATION_OF_BAD_AND_TRANSLOCATION_TO_MITOCHONDRIA	0.432099	1	1	1	SFN
REACTOME_ACTIVATION_OF_BH3_ONLY_PROTEINS	0.432099	1	1	1	SFN
REACTOME_CROSS_PRESENTATION_OF_PARTICULATE_EXOGENOUS_ANTIGENS_PHAGOSOMES	0.432099	1	1	1	ITGAV
REACTOME_METHIONINE_SALVAGE_PATHWAY	0.432099	1	1	1	GOT1
REACTOME_TRANSCRIPTION_OF_E2F_TARGETS_UNDER_NEGATIVE_CONTROL_BY_DREAM_COMPLEX	0.432099	1	1	1	PCNA
REACTOME_CASPASE_ACTIVATION_VIA_DEATH_RECEPTORS_IN_THE_PRESENCE_OF_LIGAND	0.432099	1	1	1	CD14
REACTOME_COMMON_PATHWAY_OF_FIBRIN_CLOT_FORMATION	0.432099	1	1	1	F13A1
REACTOME_G0_AND_EARLY_G1	0.432099	1	1	1	PCNA
REACTOME_TELOMERE_MAINTENANCE	0.432099	1	1	1	PCNA
REACTOME_METABOLISM_OF_NUCLEOTIDES	0.432099	1	1	1	TYMP
REACTOME_DEGRADATION_OF_CYSTEINE_AND_HOMOCYSTEINE	0.432099	1	1	1	GOT2
REACTOME_HEPARAN_SULFATE_HEPARIN_HS_GAG_METABOLISM	0.432099	1	1	1	VCAN
REACTOME_MTOR_SIGNALLING	0.432099	1	1	1	RPS6
REACTOME_MTORC1_MEDIATED_SIGNALLING	0.432099	1	1	1	RPS6
REACTOME_POLYMERASE_SWITCHING_ON_THE_C_STRAND_OF_THE_TELOMERE	0.432099	1	1	1	PCNA
REACTOME_PROCESSIVE_SYNTHESIS_ON_THE_C_STRAND_OF_THE_TELOMERE	0.432099	1	1	1	PCNA
REACTOME_TELOMERE_C_STRAND_LAGGING_STRAND_SYNTHESIS	0.432099	1	1	1	PCNA
REACTOME_CHONDROITIN_SULFATE_DERMATAN_SULFATE_METABOLISM	0.432099	1	1	1	VCAN
REACTOME_EXTENSION_OF_TELOMERES	0.432099	1	1	1	PCNA
REACTOME_METABOLISM_OF_PORPHYRINS	0.432099	1	1	1	BLVRA
REACTOME_HEME_DEGRADATION	0.432099	1	1	1	BLVRA
REACTOME_PRE_NOTCH_PROCESSING_IN_GOLGI	0.432099	1	1	1	ATP2A2
REACTOME_PRE_NOTCH_EXPRESSION_AND_PROCESSING	0.432099	1	1	1	ATP2A2
REACTOME_NICOTINATE_METABOLISM	0.432099	1	1	1	PARP4
REACTOME_METABOLISM_OF_WATER_SOLUBLE_VITAMINS_AND_COFACTORS	0.432099	1	1	1	PARP4
REACTOME_A_TETRASACCHARIDE_LINKER_SEQUENCE_IS_REQUIRED_FOR_GAG_SYNTHESIS	0.432099	1	1	1	VCAN
REACTOME_NICOTINAMIDE_SALVAGING	0.432099	1	1	1	PARP4
REACTOME_CHONDROITIN_SULFATE_BIOSYNTHESIS	0.432099	1	1	1	VCAN
REACTOME_DERMATAN_SULFATE_BIOSYNTHESIS	0.432099	1	1	1	VCAN
REACTOME_CS_DS_DEGRADATION	0.432099	1	1	1	VCAN
REACTOME_PECAM1_INTERACTIONS	0.432099	1	1	1	ITGAV
REACTOME_EPIGENETIC_REGULATION_OF_GENE_EXPRESSION	0.432099	1	1	1	SF3B1
REACTOME_SYNTHESIS_OF_5_EICOSATETRAENOIC_ACIDS	0.432099	1	1	1	GPX1
REACTOME_SYNTHESIS_OF_LIPOXINS_LX	0.432099	1	1	1	HPGD
REACTOME_SYNTHESIS_OF_12_EICOSATETRAENOIC_ACID_DERIVATIVES	0.432099	1	1	1	GPX1
REACTOME_SYNTHESIS_OF_15_EICOSATETRAENOIC_ACID_DERIVATIVES	0.432099	1	1	1	GPX1
REACTOME_SYNTHESIS_OF_PROSTAGLANDINS_PG_AND_THROMBOXANES_TX	0.432099	1	1	1	HPGD
REACTOME_RETINOID_CYCLE_DISEASE_EVENTS	0.432099	1	1	1	TTR
REACTOME_THE_CANONICAL_RETINOID_CYCLE_IN_RODS_TWILIGHT_VISION	0.432099	1	1	1	TTR
REACTOME_TRIF_MEDIATED_PROGRAMMED_CELL_DEATH	0.432099	1	1	1	CD14
REACTOME_DISEASES_ASSOCIATED_WITH_GLYCOSAMINOGLYCAN_METABOLISM	0.432099	1	1	1	VCAN
REACTOME_DEFECTIVE_B4GALT7_CAUSES_EDS_PROGEROID_TYPE	0.432099	1	1	1	VCAN
REACTOME_DEFECTIVE_CHST3_CAUSES_SEDCJD	0.432099	1	1	1	VCAN
REACTOME_DEFECTIVE_CHST14_CAUSES_EDS_MUSCULOCONTRACTURAL_TYPE	0.432099	1	1	1	VCAN
REACTOME_DEFECTIVE_CHSY1_CAUSES_TPBS	0.432099	1	1	1	VCAN
REACTOME_ATF6_ATF6_ALPHA_ACTIVATES_CHAPERONES	0.432099	1	1	1	HSP90B1
REACTOME_UNFOLDED_PROTEIN_RESPONSE_UPR	0.432099	1	1	1	HSP90B1
REACTOME_ATF6_ATF6_ALPHA_ACTIVATES_CHAPERONE_GENES	0.432099	1	1	1	HSP90B1
REACTOME_GLYOXYLATE_METABOLISM_AND_GLYCINE_DEGRADATION	0.432099	1	1	1	GOT2
REACTOME_SUMOYLATION_OF_TRANSCRIPTION_COFACTORS	0.432099	1	1	1	NPM1
REACTOME_DISEASES_ASSOCIATED_WITH_O_GLYCOSYLATION_OF_PROTEINS	0.432099	1	1	1	MUC1
REACTOME_REDUCTION_OF_CYTOSOLIC_CA_LEVELS	0.432099	1	1	1	ATP2A2
REACTOME_PLATELET_CALCIUM_HOMEOSTASIS	0.432099	1	1	1	ATP2A2
REACTOME_FORMYL_PEPTIDE_RECEPTORS_BIND_FORMYL_PEPTIDES_AND_MANY_OTHER_LIGANDS	0.432099	1	1	1	ANXA1
REACTOME_DEFECTIVE_GALNT3_CAUSES_HFTC	0.432099	1	1	1	MUC1
REACTOME_DEFECTIVE_C1GALT1C1_CAUSES_TNPS	0.432099	1	1	1	MUC1
REACTOME_O_LINKED_GLYCOSYLATION	0.432099	1	1	1	MUC1
REACTOME_POSITIVE_EPIGENETIC_REGULATION_OF_RRNA_EXPRESSION	0.432099	1	1	1	SF3B1
REACTOME_B_WICH_COMPLEX_POSITIVELY_REGULATES_RRNA_EXPRESSION	0.432099	1	1	1	SF3B1
REACTOME_CASPASE_ACTIVATION_VIA_EXTRINSIC_APOPTOTIC_SIGNALLING_PATHWAY	0.432099	1	1	1	CD14
REACTOME_MISMATCH_REPAIR	0.432099	1	1	1	PCNA
REACTOME_CARDIAC_CONDUCTION	0.432099	1	1	1	ATP2A2
REACTOME_ION_HOMEOSTASIS	0.432099	1	1	1	ATP2A2
REACTOME_DECTIN_2_FAMILY	0.432099	1	1	1	MUC1
REACTOME_PCNA_DEPENDENT_LONG_PATCH_BASE_EXCISION_REPAIR	0.432099	1	1	1	PCNA
REACTOME_SURFACTANT_METABOLISM	0.432099	1	1	1	CTSH
REACTOME_DEPOSITION_OF_NEW_CENPA_CONTAINING_NUCLEOSOMES_AT_THE_CENTROMERE	0.432099	1	1	1	NPM1
REACTOME_INTERLEUKIN_6_FAMILY_SIGNALING	0.432099	1	1	1	STAT1
REACTOME_INTERLEUKIN_10_SIGNALING	0.432099	1	1	1	ICAM1
REACTOME_RRNA_MODIFICATION_IN_THE_NUCLEUS_AND_CYTOSOL	0.432099	1	1	1	RPS6
REACTOME_TP53_REGULATES_TRANSCRIPTION_OF_ADDITIONAL_CELL_CYCLE_GENES_WHOSE_EXACT_ROLE_IN_THE_P53_PATHWAY_REMAIN_UNCERTAIN	0.432099	1	1	1	NPM1
REACTOME_REGULATION_OF_TP53_ACTIVITY_THROUGH_ACETYLATION	0.432099	1	1	1	PML
REACTOME_POLYMERASE_SWITCHING	0.432099	1	1	1	PCNA
REACTOME_PROCESSIVE_SYNTHESIS_ON_THE_LAGGING_STRAND	0.432099	1	1	1	PCNA
REACTOME_LAGGING_STRAND_SYNTHESIS	0.432099	1	1	1	PCNA
REACTOME_DNA_STRAND_ELONGATION	0.432099	1	1	1	PCNA
REACTOME_G1_S_SPECIFIC_TRANSCRIPTION	0.432099	1	1	1	PCNA
REACTOME_PYRIMIDINE_SALVAGE	0.432099	1	1	1	TYMP
REACTOME_PYRIMIDINE_CATABOLISM	0.432099	1	1	1	TYMP
REACTOME_RNA_POLYMERASE_II_TRANSCRIPTION_TERMINATION	0.432099	1	1	1	SRSF2
REACTOME_BASE_EXCISION_REPAIR	0.432099	1	1	1	PCNA
REACTOME_RESOLUTION_OF_ABASIC_SITES_AP_SITES	0.432099	1	1	1	PCNA
REACTOME_CHK1_CHK2_CDS1_MEDIATED_INACTIVATION_OF_CYCLIN_B_CDK1_COMPLEX	0.432099	1	1	1	SFN
REACTOME_REGULATION_OF_IFNG_SIGNALING	0.432099	1	1	1	STAT1
REACTOME_BUTYROPHILIN_BTN_FAMILY_INTERACTIONS	0.432099	1	1	1	PPL
REACTOME_INTERLEUKIN_20_FAMILY_SIGNALING	0.432099	1	1	1	STAT1
REACTOME_TFAP2A_ACTS_AS_A_TRANSCRIPTIONAL_REPRESSOR_DURING_RETINOIC_ACID_INDUCED_CELL_DIFFERENTIATION	0.432099	1	1	1	NPM1
REACTOME_REGULATION_OF_RUNX1_EXPRESSION_AND_ACTIVITY	0.432099	1	1	1	PML
REACTOME_RUNX1_REGULATES_TRANSCRIPTION_OF_GENES_INVOLVED_IN_DIFFERENTIATION_OF_MYELOID_CELLS	0.432099	1	1	1	LGALS3
REACTOME_NUCLEOTIDE_CATABOLISM	0.432099	1	1	1	TYMP
REACTOME_NUCLEOTIDE_SALVAGE	0.432099	1	1	1	TYMP
REACTOME_METABOLISM_OF_COFACTORS	0.432099	1	1	1	IDH1
REACTOME_OAS_ANTIVIRAL_RESPONSE	0.432099	1	1	1	FLNA
REACTOME_INTERLEUKIN_35_SIGNALLING	0.432099	1	1	1	STAT1
REACTOME_INTERLEUKIN_9_SIGNALING	0.432099	1	1	1	STAT1
REACTOME_NOTCH3_INTRACELLULAR_DOMAIN_REGULATES_TRANSCRIPTION	0.432099	1	1	1	STAT1
REACTOME_BIOSYNTHESIS_OF_SPECIALIZED_PRORESOLVING_MEDIATORS_SPMS	0.432099	1	1	1	HPGD
REACTOME_BIOSYNTHESIS_OF_EPA_DERIVED_SPMS	0.432099	1	1	1	HPGD
REACTOME_INTERLEUKIN_27_SIGNALING	0.432099	1	1	1	STAT1
REACTOME_INTERLEUKIN_21_SIGNALING	0.432099	1	1	1	STAT1
REACTOME_REGULATION_OF_IFNA_SIGNALING	0.432099	1	1	1	STAT1
REACTOME_O_LINKED_GLYCOSYLATION_OF_MUCINS	0.432099	1	1	1	MUC1
REACTOME_ION_TRANSPORT_BY_P_TYPE_ATPASES	0.432099	1	1	1	ATP2A2
REACTOME_REGULATION_OF_LOCALIZATION_OF_FOXO_TRANSCRIPTION_FACTORS	0.432099	1	1	1	SFN
REACTOME_FOXO_MEDIATED_TRANSCRIPTION_OF_OXIDATIVE_STRESS_METABOLIC_AND_NEURONAL_GENES	0.432099	1	1	1	SOD2
REACTOME_TRANSCRIPTIONAL_REGULATION_OF_GRANULOPOIESIS	0.432099	1	1	1	PML
REACTOME_DEFECTS_OF_CONTACT_ACTIVATION_SYSTEM_CAS_AND_KALLIKREIN_KININ_SYSTEM_KKS	0.432099	1	1	1	SERPING1
REACTOME_MATURATION_OF_SARS_COV_1_NUCLEOPROTEIN	0.432099	1	1	1	PARP4
REACTOME_MATURATION_OF_SARS_COV_2_NUCLEOPROTEIN	0.432099	1	1	1	PARP4
REACTOME_TERMINATION_OF_O_GLYCAN_BIOSYNTHESIS	0.432099	1	1	1	MUC1
HALLMARK_DNA_REPAIR	0.432099	1	1	1	PCNA
HALLMARK_HEDGEHOG_SIGNALING	0.432099	1	1	1	PML
HALLMARK_MYC_TARGETS_V2	0.432099	1	1	1	NPM1
HALLMARK_KRAS_SIGNALING_DN	0.432099	1	1	1	CALML5
KEGG_PURINE_METABOLISM	0.432099	1	1	1	PKM
KEGG_PYRIMIDINE_METABOLISM	0.432099	1	1	1	TYMP
KEGG_PORPHYRIN_AND_CHLOROPHYLL_METABOLISM	0.432099	1	1	1	BLVRA
KEGG_DRUG_METABOLISM_OTHER_ENZYMES	0.432099	1	1	1	TYMP
KEGG_RNA_DEGRADATION	0.432099	1	1	1	ENO1
KEGG_DNA_REPLICATION	0.432099	1	1	1	PCNA
KEGG_NUCLEOTIDE_EXCISION_REPAIR	0.432099	1	1	1	PCNA
KEGG_MISMATCH_REPAIR	0.432099	1	1	1	PCNA
KEGG_P53_SIGNALING_PATHWAY	0.432099	1	1	1	SFN
KEGG_UBIQUITIN_MEDIATED_PROTEOLYSIS	0.432099	1	1	1	PML
KEGG_OLFACTORY_TRANSDUCTION	0.432099	1	1	1	CALML5
HALLMARK_E2F_TARGETS	0.44811	1	5	10	PCNA/STMN1/PRKDC/ILF3/SRSF2
HALLMARK_MYC_TARGETS_V1	0.44811	1	5	10	PCNA/SRSF2/NPM1/GOT2/RPS6
KEGG_ANTIGEN_PROCESSING_AND_PRESENTATION	0.44811	1	5	10	CTSS/HLA-C/HLA-B/CD74/HLA-DRA
REACTOME_CELLULAR_RESPONSE_TO_CHEMICAL_STRESS	0.481262	1	4	8	BLVRA/SOD2/PRDX5/GPX1
KEGG_VIRAL_MYOCARDITIS	0.481262	1	4	8	ICAM1/HLA-C/HLA-B/HLA-DRA
REACTOME_ANTIVIRAL_MECHANISM_BY_IFN_STIMULATED_GENES	0.523045	1	3	6	STAT1/FLNB/FLNA
REACTOME_SUMOYLATION	0.523045	1	3	6	PCNA/PML/NPM1
HALLMARK_BILE_ACID_METABOLISM	0.523045	1	3	6	IDH1/PRDX5/TTR
HALLMARK_KRAS_SIGNALING_UP	0.523045	1	3	6	LCP1/CTSS/F13A1
REACTOME_RESPONSE_TO_ELEVATED_PLATELET_CYTOSOLIC_CA2	0.557967	1	5	11	F13A1/SERPING1/ALDOA/A2M/FLNA
KEGG_LYSOSOME	0.580975	1	2	4	CTSS/CTSH
REACTOME_METABOLISM_OF_LIPIDS	0.580975	1	2	4	HPGD/GPX1
REACTOME_RHO_GTPASES_ACTIVATE_NADPH_OXIDASES	0.580975	1	2	4	S100A8/S100A9
REACTOME_DNA_DOUBLE_STRAND_BREAK_REPAIR	0.580975	1	2	4	PCNA/PRKDC
REACTOME_PROCESSING_OF_CAPPED_INTRON_CONTAINING_PRE_MRNA	0.580975	1	2	4	SF3B1/SRSF2
REACTOME_DNA_REPAIR	0.580975	1	2	4	PCNA/PRKDC
REACTOME_PROTEIN_UBIQUITINATION	0.580975	1	2	4	PCNA/PRKDC
REACTOME_E3_UBIQUITIN_LIGASES_UBIQUITINATE_TARGET_PROTEINS	0.580975	1	2	4	PCNA/PRKDC
REACTOME_TRANSCRIPTIONAL_REGULATION_BY_RUNX1	0.580975	1	2	4	LGALS3/PML
REACTOME_NUCLEAR_EVENTS_STIMULATED_BY_ALK_SIGNALING_IN_CANCER	0.580975	1	2	4	RPS6/NPM1
REACTOME_ANTIGEN_PRESENTATION_FOLDING_ASSEMBLY_AND_PEPTIDE_LOADING_OF_CLASS_I_MHC	0.580975	1	2	4	HLA-C/HLA-B
HALLMARK_CHOLESTEROL_HOMEOSTASIS	0.580975	1	2	4	ALDOC/LGALS3
HALLMARK_MITOTIC_SPINDLE	0.580975	1	2	4	FLNB/FLNA
HALLMARK_REACTIVE_OXYGEN_SPECIES_PATHWAY	0.580975	1	2	4	SOD2/G6PD
HALLMARK_ANGIOGENESIS	0.580975	1	2	4	VCAN/ITGAV
KEGG_PYRUVATE_METABOLISM	0.580975	1	2	4	LDHB/PKM
REACTOME_EXTRACELLULAR_MATRIX_ORGANIZATION	0.638802	1	13	31	VCAN/TNC/LAMA3/CEACAM6/ICAM1/TTR/P4HA1/ITGAV/SERPINH1/CAPN2/CTSS/A2M/COL6A6
REACTOME_ANTIMICROBIAL_PEPTIDES	0.651712	1	3	7	S100A8/S100A7/S100A9
HALLMARK_TNFA_SIGNALING_VIA_NFKB	0.651712	1	3	7	ICAM1/SOD2/TNC
HALLMARK_APOPTOSIS	0.656289	1	5	12	GPX1/LGALS3/SOD2/CD14/ANXA1
KEGG_NON_HOMOLOGOUS_END_JOINING	0.679012	1	1	2	PRKDC
KEGG_PRIMARY_IMMUNODEFICIENCY	0.679012	1	1	2	PTPRC
REACTOME_TRANSLESION_SYNTHESIS_BY_Y_FAMILY_DNA_POLYMERASES_BYPASSES_LESIONS_ON_DNA_TEMPLATE	0.679012	1	1	2	PCNA
REACTOME_RECOGNITION_OF_DNA_DAMAGE_BY_PCNA_CONTAINING_REPLICATION_COMPLEX	0.679012	1	1	2	PCNA
REACTOME_TRANSLESION_SYNTHESIS_BY_POLH	0.679012	1	1	2	PCNA
REACTOME_SIGNALING_BY_FGFR_IN_DISEASE	0.679012	1	1	2	STAT1
REACTOME_NUCLEAR_SIGNALING_BY_ERBB4	0.679012	1	1	2	STMN1
REACTOME_TRANSLOCATION_OF_SLC2A4_GLUT4_TO_THE_PLASMA_MEMBRANE	0.679012	1	1	2	SFN
REACTOME_GLYCOSAMINOGLYCAN_METABOLISM	0.679012	1	1	2	VCAN
REACTOME_INTERACTIONS_OF_REV_WITH_HOST_CELLULAR_PROTEINS	0.679012	1	1	2	NPM1
REACTOME_NUCLEAR_IMPORT_OF_REV_PROTEIN	0.679012	1	1	2	NPM1
REACTOME_SIGNALING_BY_CYTOSOLIC_FGFR1_FUSION_MUTANTS	0.679012	1	1	2	STAT1
REACTOME_FGFR1_MUTANT_RECEPTOR_ACTIVATION	0.679012	1	1	2	STAT1
REACTOME_GENERATION_OF_SECOND_MESSENGER_MOLECULES	0.679012	1	1	2	HLA-DRA
REACTOME_SUMOYLATION_OF_UBIQUITINYLATION_PROTEINS	0.679012	1	1	2	PML
REACTOME_CLASS_A_1_RHODOPSIN_LIKE_RECEPTORS	0.679012	1	1	2	ANXA1
REACTOME_PEPTIDE_LIGAND_BINDING_RECEPTORS	0.679012	1	1	2	ANXA1
REACTOME_PD_1_SIGNALING	0.679012	1	1	2	HLA-DRA
REACTOME_SUMOYLATION_OF_DNA_REPLICATION_PROTEINS	0.679012	1	1	2	PCNA
REACTOME_GPCR_LIGAND_BINDING	0.679012	1	1	2	ANXA1
REACTOME_RHO_GTPASES_ACTIVATE_PAKS	0.679012	1	1	2	FLNA
REACTOME_SIGNALING_BY_FGFR1_IN_DISEASE	0.679012	1	1	2	STAT1
REACTOME_TRANSLESION_SYNTHESIS_BY_POLK	0.679012	1	1	2	PCNA
REACTOME_TERMINATION_OF_TRANSLESION_DNA_SYNTHESIS	0.679012	1	1	2	PCNA
REACTOME_NONHOMOLOGOUS_END_JOINING_NHEJ	0.679012	1	1	2	PRKDC
REACTOME_GAP_FILLING_DNA_REPAIR_SYNTHESIS_AND_LIGATION_IN_GG_NER	0.679012	1	1	2	PCNA
REACTOME_NUCLEOTIDE_EXCISION_REPAIR	0.679012	1	1	2	PCNA
REACTOME_GLOBAL_GENOME_NUCLEOTIDE_EXCISION_REPAIR_GG_NER	0.679012	1	1	2	PCNA
REACTOME_DUAL_INCISION_IN_GG_NER	0.679012	1	1	2	PCNA
REACTOME_TRANSCRIPTION_COUPLED_NUCLEOTIDE_EXCISION_REPAIR_TC_NER	0.679012	1	1	2	PCNA
REACTOME_DUAL_INCISION_IN_TC_NER	0.679012	1	1	2	PCNA
REACTOME_G2_M_DNA_DAMAGE_CHECKPOINT	0.679012	1	1	2	SFN
REACTOME_PYRUVATE_METABOLISM	0.679012	1	1	2	LDHB
REACTOME_PENTOSE_PHOSPHATE_PATHWAY	0.679012	1	1	2	G6PD
REACTOME_TRANSPORT_OF_MATURE_TRANSCRIPT_TO_CYTOPLASM	0.679012	1	1	2	SRSF2
REACTOME_ACTIVATION_OF_THE_MRNA_UPON_BINDING_OF_THE_CAP_BINDING_COMPLEX_AND_EIFS_AND_SUBSEQUENT_BINDING_TO_43S	0.679012	1	1	2	RPS6
REACTOME_DNA_DAMAGE_BYPASS	0.679012	1	1	2	PCNA
REACTOME_TRANSCRIPTIONAL_REGULATION_BY_THE_AP_2_TFAP2_FAMILY_OF_TRANSCRIPTION_FACTORS	0.679012	1	1	2	NPM1
REACTOME_REGULATION_OF_PTEN_LOCALIZATION	0.679012	1	1	2	PML
REACTOME_HDL_ASSEMBLY	0.679012	1	1	2	A2M
REACTOME_GLUTAMATE_AND_GLUTAMINE_METABOLISM	0.679012	1	1	2	GOT2
REACTOME_SIGNALING_BY_NOTCH3	0.679012	1	1	2	STAT1
REACTOME_RHOB_GTPASE_CYCLE	0.679012	1	1	2	MCAM
REACTOME_RHOD_GTPASE_CYCLE	0.679012	1	1	2	MCAM
REACTOME_PEROXISOMAL_PROTEIN_IMPORT	0.679012	1	1	2	IDH1
REACTOME_RHOF_GTPASE_CYCLE	0.679012	1	1	2	MCAM
REACTOME_ACTIVATION_OF_IRF3_IRF7_MEDIATED_BY_TBK1_IKK_EPSILON	0.679012	1	1	2	CD14
REACTOME_IKK_COMPLEX_RECRUITMENT_MEDIATED_BY_RIP1	0.679012	1	1	2	CD14
REACTOME_TRAF6_MEDIATED_INDUCTION_OF_TAK1_COMPLEX_WITHIN_TLR4_COMPLEX	0.679012	1	1	2	CD14
REACTOME_PROTEIN_LOCALIZATION	0.679012	1	1	2	IDH1
REACTOME_SIGNALING_BY_KIT_IN_DISEASE	0.679012	1	1	2	STAT1
REACTOME_SARS_COV_1_INFECTION	0.679012	1	1	2	PARP4
REACTOME_TRANSLATION_OF_SARS_COV_1_STRUCTURAL_PROTEINS	0.679012	1	1	2	PARP4
REACTOME_SARS_COV_2_INFECTION	0.679012	1	1	2	PARP4
REACTOME_TRANSLATION_OF_SARS_COV_2_STRUCTURAL_PROTEINS	0.679012	1	1	2	PARP4
REACTOME_ALK_MUTANTS_BIND_TKIS	0.679012	1	1	2	NPM1
REACTOME_INACTIVATION_OF_CSF3_G_CSF_SIGNALING	0.679012	1	1	2	STAT1
REACTOME_GROWTH_HORMONE_RECEPTOR_SIGNALING	0.679012	1	1	2	STAT1
REACTOME_ION_CHANNEL_TRANSPORT	0.679012	1	1	2	ATP2A2
KEGG_PROPANOATE_METABOLISM	0.679012	1	1	2	LDHB
KEGG_PHOSPHATIDYLINOSITOL_SIGNALING_SYSTEM	0.679012	1	1	2	CALML5
KEGG_INTESTINAL_IMMUNE_NETWORK_FOR_IGA_PRODUCTION	0.679012	1	1	2	HLA-DRA
KEGG_LONG_TERM_POTENTIATION	0.679012	1	1	2	CALML5
KEGG_ASTHMA	0.679012	1	1	2	HLA-DRA
REACTOME_ADAPTIVE_IMMUNE_SYSTEM	0.699839	1	13	32	CD74/PTPRC/ICAM1/CTSH/PPL/ITGAV/S100A8/CTSS/S100A9/CD14/HLA-DRA/HLA-C/HLA-B
REACTOME_METABOLISM_OF_AMINO_ACIDS_AND_DERIVATIVES	0.701116	1	4	10	GOT1/GOT2/RPL23/RPS6
HALLMARK_ESTROGEN_RESPONSE_LATE	0.701116	1	4	10	FLNB/PKP3/SFN/S100A9
HALLMARK_OXIDATIVE_PHOSPHORYLATION	0.701116	1	4	10	GOT2/LDHB/IDH1/GPI
REACTOME_EUKARYOTIC_TRANSLATION_ELONGATION	0.719831	1	2	5	RPL23/RPS6
REACTOME_SIGNALING_BY_NOTCH	0.719831	1	2	5	STAT1/ATP2A2
REACTOME_SRP_DEPENDENT_COTRANSLATIONAL_PROTEIN_TARGETING_TO_MEMBRANE	0.719831	1	2	5	RPL23/RPS6
REACTOME_CYTOSOLIC_SENSORS_OF_PATHOGEN_ASSOCIATED_DNA	0.719831	1	2	5	IFI16/PRKDC
REACTOME_DAP12_INTERACTIONS	0.719831	1	2	5	HLA-C/HLA-B
REACTOME_SELENOAMINO_ACID_METABOLISM	0.719831	1	2	5	RPL23/RPS6
REACTOME_KERATINIZATION	0.719831	1	2	5	PPL/PKP3
REACTOME_FORMATION_OF_THE_CORNIFIED_ENVELOPE	0.719831	1	2	5	PPL/PKP3
REACTOME_RRNA_PROCESSING	0.719831	1	2	5	RPL23/RPS6
REACTOME_EUKARYOTIC_TRANSLATION_INITIATION	0.719831	1	2	5	RPL23/RPS6
REACTOME_TRANSLATION	0.719831	1	2	5	RPL23/RPS6
REACTOME_RESPONSE_OF_EIF2AK4_GCN2_TO_AMINO_ACID_DEFICIENCY	0.719831	1	2	5	RPL23/RPS6
REACTOME_CELLULAR_RESPONSE_TO_STARVATION	0.719831	1	2	5	RPL23/RPS6
HALLMARK_ADIPOGENESIS	0.719831	1	2	5	IDH1/ALDOA
HALLMARK_INTERFERON_ALPHA_RESPONSE	0.719831	1	2	5	HLA-C/CD74
HALLMARK_PI3K_AKT_MTOR_SIGNALING	0.719831	1	2	5	SFN/HSP90B1
KEGG_FRUCTOSE_AND_MANNOSE_METABOLISM	0.719831	1	2	5	ALDOA/ALDOC
KEGG_RIBOSOME	0.719831	1	2	5	RPL23/RPS6
KEGG_SPLICEOSOME	0.719831	1	2	5	SF3B1/SRSF2
KEGG_ENDOCYTOSIS	0.719831	1	2	5	HLA-C/HLA-B
KEGG_HUNTINGTONS_DISEASE	0.719831	1	2	5	SOD2/GPX1
REACTOME_COLLAGEN_FORMATION	0.739862	1	5	13	LAMA3/P4HA1/SERPINH1/CTSS/COL6A6
REACTOME_TOLL_LIKE_RECEPTOR_CASCADES	0.739862	1	5	13	S100A8/CTSS/S100A9/HSP90B1/CD14
REACTOME_ECM_PROTEOGLYCANS	0.739862	1	5	13	VCAN/TNC/LAMA3/ITGAV/COL6A6
REACTOME_COLLAGEN_BIOSYNTHESIS_AND_MODIFYING_ENZYMES	0.753982	1	3	8	P4HA1/SERPINH1/COL6A6
REACTOME_TOLL_LIKE_RECEPTOR_TLR1_TLR2_CASCADE	0.753982	1	3	8	S100A8/S100A9/CD14
REACTOME_METABOLISM_OF_VITAMINS_AND_COFACTORS	0.753982	1	3	8	PARP4/TTR/IDH1
KEGG_ALZHEIMERS_DISEASE	0.753982	1	3	8	ATP2A2/CAPN2/CALML5
REACTOME_INNATE_IMMUNE_SYSTEM	0.772246	1	25	62	PKM/PTPRC/CEACAM6/CTSH/GPI/ALDOC/TTR/LGALS3/IDH1/ITGAV/S100A8/S100A7/SERPING1/ALDOA/CTSS/S100A9/IFI16/HSP90B1/CD14/CALML5/MUC1/HLA-C/HLA-B/MIF/PRKDC
REACTOME_CYTOKINE_SIGNALING_IN_IMMUNE_SYSTEM	0.808138	1	15	39	ICAM1/SOD2/STAT1/F13A1/ANXA1/FLNB/LCP1/PML/HSP90B1/MUC1/FLNA/HLA-DRA/HLA-C/HLA-B/MIF
REACTOME_MUSCLE_CONTRACTION	0.818224	1	2	6	ANXA1/ATP2A2
REACTOME_TRANSCRIPTIONAL_REGULATION_BY_RUNX2	0.818224	1	2	6	STAT1/LGALS3
REACTOME_REGULATION_OF_EXPRESSION_OF_SLITS_AND_ROBOS	0.818224	1	2	6	RPL23/RPS6
REACTOME_NONSENSE_MEDIATED_DECAY_NMD	0.818224	1	2	6	RPL23/RPS6
HALLMARK_XENOBIOTIC_METABOLISM	0.818224	1	2	6	IDH1/ATP2A2
KEGG_HEMATOPOIETIC_CELL_LINEAGE	0.818224	1	2	6	CD14/HLA-DRA
REACTOME_INTRINSIC_PATHWAY_FOR_APOPTOSIS	0.819444	1	1	3	SFN
REACTOME_SIGNALING_BY_SCF_KIT	0.819444	1	1	3	STAT1
REACTOME_ELASTIC_FIBRE_FORMATION	0.819444	1	1	3	ITGAV
REACTOME_FIBRONECTIN_MATRIX_FORMATION	0.819444	1	1	3	CEACAM6
REACTOME_MITOCHONDRIAL_BIOGENESIS	0.819444	1	1	3	SOD2
REACTOME_DOWNSTREAM_SIGNAL_TRANSDUCTION	0.819444	1	1	3	STAT1
REACTOME_MOLECULES_ASSOCIATED_WITH_ELASTIC_FIBRES	0.819444	1	1	3	ITGAV
REACTOME_TRANSCRIPTIONAL_ACTIVATION_OF_MITOCHONDRIAL_BIOGENESIS	0.819444	1	1	3	SOD2
REACTOME_HSF1_ACTIVATION	0.819444	1	1	3	SERPINH1
REACTOME_G_ALPHA_Q_SIGNALLING_EVENTS	0.819444	1	1	3	ANXA1
REACTOME_OTHER_SEMAPHORIN_INTERACTIONS	0.819444	1	1	3	PTPRC
REACTOME_PLATELET_HOMEOSTASIS	0.819444	1	1	3	ATP2A2
REACTOME_GP1B_IX_V_ACTIVATION_SIGNALLING	0.819444	1	1	3	FLNA
REACTOME_CELL_EXTRACELLULAR_MATRIX_INTERACTIONS	0.819444	1	1	3	FLNA
REACTOME_INTERLEUKIN_2_FAMILY_SIGNALING	0.819444	1	1	3	STAT1
REACTOME_RHO_GTPASES_ACTIVATE_PKNS	0.819444	1	1	3	SFN
REACTOME_HDR_THROUGH_HOMOLOGOUS_RECOMBINATION_HRR	0.819444	1	1	3	PCNA
REACTOME_HOMOLOGY_DIRECTED_REPAIR	0.819444	1	1	3	PCNA
REACTOME_SYNTHESIS_OF_DNA	0.819444	1	1	3	PCNA
REACTOME_DNA_REPLICATION	0.819444	1	1	3	PCNA
REACTOME_ADVANCED_GLYCOSYLATION_ENDPRODUCT_RECEPTOR_SIGNALING	0.819444	1	1	3	LGALS3
REACTOME_REGULATION_OF_RUNX2_EXPRESSION_AND_ACTIVITY	0.819444	1	1	3	STAT1
REACTOME_RAC2_GTPASE_CYCLE	0.819444	1	1	3	MCAM
REACTOME_RHOG_GTPASE_CYCLE	0.819444	1	1	3	MCAM
REACTOME_RAC3_GTPASE_CYCLE	0.819444	1	1	3	MCAM
REACTOME_SIGNALING_BY_PDGFR_IN_DISEASE	0.819444	1	1	3	STAT1
REACTOME_SIGNALING_BY_PDGFRA_TRANSMEMBRANE_JUXTAMEMBRANE_AND_KINASE_DOMAIN_MUTANTS	0.819444	1	1	3	STAT1
REACTOME_SIGNALING_BY_CSF3_G_CSF	0.819444	1	1	3	STAT1
HALLMARK_HEME_METABOLISM	0.819444	1	1	3	BLVRA
KEGG_STARCH_AND_SUCROSE_METABOLISM	0.819444	1	1	3	GPI
KEGG_AMINO_SUGAR_AND_NUCLEOTIDE_SUGAR_METABOLISM	0.819444	1	1	3	GPI
KEGG_MTOR_SIGNALING_PATHWAY	0.819444	1	1	3	RPS6
KEGG_NOD_LIKE_RECEPTOR_SIGNALING_PATHWAY	0.819444	1	1	3	HSP90B1
KEGG_JAK_STAT_SIGNALING_PATHWAY	0.819444	1	1	3	STAT1
KEGG_GNRH_SIGNALING_PATHWAY	0.819444	1	1	3	CALML5
KEGG_MELANOGENESIS	0.819444	1	1	3	CALML5
KEGG_ALDOSTERONE_REGULATED_SODIUM_REABSORPTION	0.819444	1	1	3	SFN
KEGG_AMYOTROPHIC_LATERAL_SCLEROSIS_ALS	0.819444	1	1	3	GPX1
KEGG_BLADDER_CANCER	0.819444	1	1	3	TYMP
REACTOME_POST_TRANSLATIONAL_PROTEIN_MODIFICATION	0.823055	1	8	22	VCAN/TNC/PCNA/PML/HSP90B1/NPM1/MUC1/PRKDC
KEGG_NATURAL_KILLER_CELL_MEDIATED_CYTOTOXICITY	0.831017	1	3	9	ICAM1/HLA-C/HLA-B
REACTOME_RHO_GTPASE_EFFECTORS	0.846227	1	4	12	S100A8/S100A9/SFN/FLNA
HALLMARK_APICAL_JUNCTION	0.846227	1	4	12	PTPRC/LAMA3/ICAM1/VCAN
KEGG_MAPK_SIGNALING_PATHWAY	0.846227	1	4	12	STMN1/CD14/FLNA/FLNB
KEGG_HYPERTROPHIC_CARDIOMYOPATHY_HCM	0.884828	1	2	7	ATP2A2/ITGAV
KEGG_DILATED_CARDIOMYOPATHY	0.884828	1	2	7	ATP2A2/ITGAV
REACTOME_INFLUENZA_INFECTION	0.884828	1	2	7	RPL23/RPS6
REACTOME_SIGNALING_BY_PDGF	0.884828	1	2	7	STAT1/COL6A6
REACTOME_TCR_SIGNALING	0.884828	1	2	7	PTPRC/HLA-DRA
REACTOME_SIGNALING_BY_ALK_IN_CANCER	0.884828	1	2	7	RPS6/NPM1
KEGG_TOLL_LIKE_RECEPTOR_SIGNALING_PATHWAY	0.884828	1	2	7	STAT1/CD14
REACTOME_REGULATION_OF_INSULIN_LIKE_GROWTH_FACTOR_IGF_TRANSPORT_AND_UPTAKE_BY_INSULIN_LIKE_GROWTH_FACTOR_BINDING_PROTEINS_IGFBPS	0.886689	1	3	10	VCAN/TNC/HSP90B1
REACTOME_METABOLISM_OF_RNA	0.893501	1	4	13	SF3B1/RPL23/RPS6/SRSF2
KEGG_CARDIAC_MUSCLE_CONTRACTION	0.898934	1	1	4	ATP2A2
REACTOME_SIGNALING_BY_ERBB4	0.898934	1	1	4	STMN1
REACTOME_SUMOYLATION_OF_DNA_DAMAGE_RESPONSE_AND_REPAIR_PROTEINS	0.898934	1	1	4	PML
REACTOME_ATTENUATION_PHASE	0.898934	1	1	4	SERPINH1
REACTOME_HSF1_DEPENDENT_TRANSACTIVATION	0.898934	1	1	4	SERPINH1
REACTOME_G_ALPHA_I_SIGNALLING_EVENTS	0.898934	1	1	4	ANXA1
REACTOME_NCAM1_INTERACTIONS	0.898934	1	1	4	COL6A6
REACTOME_SIGNAL_TRANSDUCTION_BY_L1	0.898934	1	1	4	ITGAV
REACTOME_TYPE_I_HEMIDESMOSOME_ASSEMBLY	0.898934	1	1	4	LAMA3
REACTOME_MITOTIC_G1_PHASE_AND_G1_S_TRANSITION	0.898934	1	1	4	PCNA
REACTOME_C_TYPE_LECTIN_RECEPTORS_CLRS	0.898934	1	1	4	MUC1
REACTOME_REGULATION_OF_TP53_ACTIVITY	0.898934	1	1	4	PML
REACTOME_PTEN_REGULATION	0.898934	1	1	4	PML
REACTOME_G2_M_CHECKPOINTS	0.898934	1	1	4	SFN
REACTOME_RHOA_GTPASE_CYCLE	0.898934	1	1	4	MCAM
REACTOME_RHOC_GTPASE_CYCLE	0.898934	1	1	4	MCAM
REACTOME_RAC1_GTPASE_CYCLE	0.898934	1	1	4	MCAM
REACTOME_HCMV_INFECTION	0.898934	1	1	4	PML
REACTOME_HCMV_EARLY_EVENTS	0.898934	1	1	4	PML
REACTOME_SARS_COV_INFECTIONS	0.898934	1	1	4	PARP4
REACTOME_CYTOPROTECTION_BY_HMOX1	0.898934	1	1	4	BLVRA
KEGG_CITRATE_CYCLE_TCA_CYCLE	0.898934	1	1	4	IDH1
KEGG_APOPTOSIS	0.898934	1	1	4	CAPN2
KEGG_VASCULAR_SMOOTH_MUSCLE_CONTRACTION	0.898934	1	1	4	CALML5
KEGG_FC_GAMMA_R_MEDIATED_PHAGOCYTOSIS	0.898934	1	1	4	PTPRC
KEGG_TYPE_II_DIABETES_MELLITUS	0.898934	1	1	4	PKM
KEGG_GLIOMA	0.898934	1	1	4	CALML5
REACTOME_CELLULAR_RESPONSES_TO_STIMULI	0.901175	1	8	24	BLVRA/SOD2/RPL23/PRDX5/RPS6/SERPINH1/HSP90B1/GPX1
HALLMARK_COAGULATION	0.901993	1	5	16	SERPING1/A2M/CAPN2/CTSH/ANXA1
REACTOME_IMMUNOREGULATORY_INTERACTIONS_BETWEEN_A_LYMPHOID_AND_A_NON_LYMPHOID_CELL	0.925605	1	3	11	ICAM1/HLA-C/HLA-B
REACTOME_ASSEMBLY_OF_COLLAGEN_FIBRILS_AND_OTHER_MULTIMERIC_STRUCTURES	0.925605	1	3	11	LAMA3/CTSS/COL6A6
KEGG_COMPLEMENT_AND_COAGULATION_CASCADES	0.925605	1	3	11	A2M/F13A1/SERPING1
REACTOME_CELL_SURFACE_INTERACTIONS_AT_THE_VASCULAR_WALL	0.927735	1	4	14	CD74/CEACAM6/ITGAV/MIF
REACTOME_NON_INTEGRIN_MEMBRANE_ECM_INTERACTIONS	0.927735	1	4	14	TNC/LAMA3/TTR/ITGAV
KEGG_ARRHYTHMOGENIC_RIGHT_VENTRICULAR_CARDIOMYOPATHY_ARVC	0.928443	1	2	8	ATP2A2/ITGAV
KEGG_INSULIN_SIGNALING_PATHWAY	0.928443	1	2	8	CALML5/RPS6
REACTOME_DEGRADATION_OF_THE_EXTRACELLULAR_MATRIX	0.932059	1	5	17	LAMA3/CAPN2/CTSS/A2M/COL6A6
REACTOME_SIGNALING_BY_INTERLEUKINS	0.935997	1	9	28	ICAM1/SOD2/STAT1/F13A1/ANXA1/LCP1/HSP90B1/MUC1/MIF
HALLMARK_EPITHELIAL_MESENCHYMAL_TRANSITION	0.937338	1	6	20	VCAN/ITGAV/SERPINH1/TNC/LAMA3/FLNA
REACTOME_PLASMA_LIPOPROTEIN_ASSEMBLY_REMODELING_AND_CLEARANCE	0.94371	1	1	5	A2M
REACTOME_ORGANELLE_BIOGENESIS_AND_MAINTENANCE	0.94371	1	1	5	SOD2
REACTOME_ANCHORING_FIBRIL_FORMATION	0.94371	1	1	5	LAMA3
REACTOME_SEMAPHORIN_INTERACTIONS	0.94371	1	1	5	PTPRC
REACTOME_L1CAM_INTERACTIONS	0.94371	1	1	5	ITGAV
REACTOME_COSTIMULATION_BY_THE_CD28_FAMILY	0.94371	1	1	5	HLA-DRA
REACTOME_SMOOTH_MUSCLE_CONTRACTION	0.94371	1	1	5	ANXA1
REACTOME_S_PHASE	0.94371	1	1	5	PCNA
REACTOME_CELL_CYCLE_CHECKPOINTS	0.94371	1	1	5	SFN
REACTOME_PLASMA_LIPOPROTEIN_ASSEMBLY	0.94371	1	1	5	A2M
REACTOME_RESPONSE_OF_MTB_TO_PHAGOCYTOSIS	0.94371	1	1	5	ENO1
KEGG_OOCYTE_MEIOSIS	0.94371	1	1	5	CALML5
KEGG_PANCREATIC_CANCER	0.94371	1	1	5	STAT1
REACTOME_PLATELET_ACTIVATION_SIGNALING_AND_AGGREGATION	0.953751	1	5	18	F13A1/SERPING1/ALDOA/A2M/FLNA
REACTOME_SIGNALING_BY_RHO_GTPASES_MIRO_GTPASES_AND_RHOBTB3	0.953751	1	5	18	MCAM/S100A8/S100A9/SFN/FLNA
REACTOME_LAMININ_INTERACTIONS	0.956279	1	2	9	LAMA3/ITGAV
REACTOME_SYNDECAN_INTERACTIONS	0.956279	1	2	9	TNC/ITGAV
REACTOME_SIGNALING_BY_ROBO_RECEPTORS	0.956279	1	2	9	RPL23/RPS6
REACTOME_TRANSPORT_OF_SMALL_MOLECULES	0.956279	1	2	9	ATP2A2/A2M
KEGG_LEISHMANIA_INFECTION	0.956279	1	2	9	STAT1/HLA-DRA
KEGG_SMALL_CELL_LUNG_CANCER	0.956279	1	2	9	ITGAV/LAMA3
REACTOME_HEMOSTASIS	0.959183	1	10	32	CD74/CEACAM6/F13A1/ITGAV/SERPING1/ALDOA/ATP2A2/A2M/FLNA/MIF
REACTOME_INTEGRIN_CELL_SURFACE_INTERACTIONS	0.968502	1	4	16	TNC/ICAM1/ITGAV/COL6A6
REACTOME_COLLAGEN_DEGRADATION	0.968808	1	1	6	COL6A6
REACTOME_MYD88_INDEPENDENT_TLR4_CASCADE	0.968808	1	1	6	CD14
REACTOME_TOLL_LIKE_RECEPTOR_9_TLR9_CASCADE	0.968808	1	1	6	CD14
REACTOME_VISUAL_PHOTOTRANSDUCTION	0.968808	1	1	6	TTR
REACTOME_REGULATION_OF_HSF1_MEDIATED_HEAT_SHOCK_RESPONSE	0.968808	1	1	6	SERPINH1
REACTOME_CELLULAR_RESPONSE_TO_HEAT_STRESS	0.968808	1	1	6	SERPINH1
REACTOME_NCAM_SIGNALING_FOR_NEURITE_OUT_GROWTH	0.968808	1	1	6	COL6A6
REACTOME_METABOLISM_OF_FAT_SOLUBLE_VITAMINS	0.968808	1	1	6	TTR
REACTOME_PYRUVATE_METABOLISM_AND_CITRIC_ACID_TCA_CYCLE	0.968808	1	1	6	LDHB
REACTOME_COLLAGEN_CHAIN_TRIMERIZATION	0.968808	1	1	6	COL6A6
REACTOME_INFECTION_WITH_MYCOBACTERIUM_TUBERCULOSIS	0.968808	1	1	6	ENO1
REACTOME_SENSORY_PERCEPTION	0.968808	1	1	6	TTR
KEGG_T_CELL_RECEPTOR_SIGNALING_PATHWAY	0.968808	1	1	6	PTPRC
KEGG_PROSTATE_CANCER	0.968808	1	1	6	HSP90B1
KEGG_ACUTE_MYELOID_LEUKEMIA	0.968808	1	1	6	PML
HALLMARK_COMPLEMENT	0.969051	1	5	19	SERPING1/CTSS/S100A9/CTSH/LGALS3
REACTOME_CELL_CYCLE	0.969633	1	3	13	PCNA/SFN/NPM1
REACTOME_APOPTOSIS	0.973677	1	2	10	CD14/SFN
REACTOME_CELL_JUNCTION_ORGANIZATION	0.973677	1	2	10	LAMA3/FLNA
REACTOME_PROGRAMMED_CELL_DEATH	0.973677	1	2	10	CD14/SFN
REACTOME_DEVELOPMENTAL_BIOLOGY	0.974944	1	8	28	PTPRC/PPL/RPL23/RPS6/ITGAV/PML/PKP3/COL6A6
REACTOME_NERVOUS_SYSTEM_DEVELOPMENT	0.979623	1	5	20	PTPRC/RPL23/RPS6/ITGAV/COL6A6
KEGG_ECM_RECEPTOR_INTERACTION	0.979715	1	4	17	ITGAV/LAMA3/TNC/COL6A6
KEGG_FOCAL_ADHESION	0.981479	1	7	26	CAPN2/FLNA/FLNB/TNC/ITGAV/LAMA3/COL6A6
KEGG_PATHOGENIC_ESCHERICHIA_COLI_INFECTION	0.982804	1	1	7	CD14
REACTOME_THE_CITRIC_ACID_TCA_CYCLE_AND_RESPIRATORY_ELECTRON_TRANSPORT	0.982804	1	1	7	LDHB
REACTOME_HIV_INFECTION	0.982804	1	1	7	NPM1
REACTOME_HOST_INTERACTIONS_OF_HIV_FACTORS	0.982804	1	1	7	NPM1
REACTOME_SIGNALING_BY_VEGF	0.982804	1	1	7	ITGAV
REACTOME_MEMBRANE_TRAFFICKING	0.982804	1	1	7	SFN
REACTOME_SCAVENGING_BY_CLASS_A_RECEPTORS	0.982804	1	1	7	HSP90B1
REACTOME_SIGNALING_BY_GPCR	0.982804	1	1	7	ANXA1
REACTOME_AMYLOID_FIBER_FORMATION	0.982804	1	1	7	TTR
KEGG_CHEMOKINE_SIGNALING_PATHWAY	0.982804	1	1	7	STAT1
KEGG_NEUROTROPHIN_SIGNALING_PATHWAY	0.982804	1	1	7	CALML5
KEGG_PATHWAYS_IN_CANCER	0.986788	1	5	21	STAT1/PML/HSP90B1/ITGAV/LAMA3
REACTOME_DISEASES_OF_SIGNAL_TRANSDUCTION_BY_GROWTH_FACTOR_RECEPTORS_AND_SECOND_MESSENGERS	0.988355	1	3	15	STAT1/RPS6/NPM1
KEGG_SYSTEMIC_LUPUS_ERYTHEMATOSUS	0.99057	1	1	8	HLA-DRA
KEGG_LEUKOCYTE_TRANSENDOTHELIAL_MIGRATION	0.99057	1	1	8	ICAM1
REACTOME_CELL_CELL_COMMUNICATION	0.990819	1	2	12	LAMA3/FLNA
KEGG_REGULATION_OF_ACTIN_CYTOSKELETON	0.990819	1	2	12	CD14/ITGAV
REACTOME_COMPLEMENT_CASCADE	0.994856	1	1	9	SERPING1
REACTOME_BINDING_AND_UPTAKE_OF_LIGANDS_BY_SCAVENGER_RECEPTORS	0.994856	1	1	9	HSP90B1
REACTOME_CELL_CYCLE_MITOTIC	0.994856	1	1	9	PCNA
REACTOME_INTRACELLULAR_SIGNALING_BY_SECOND_MESSENGERS	0.994856	1	1	9	PML
REACTOME_INFECTIOUS_DISEASE	0.996603	1	6	27	ENO1/PARP4/RPL23/RPS6/PML/NPM1
REACTOME_MET_ACTIVATES_PTK2_SIGNALING	0.99721	1	1	10	LAMA3
REACTOME_RHO_GTPASE_CYCLE	0.99721	1	1	10	MCAM
REACTOME_VESICLE_MEDIATED_TRANSPORT	0.99826	1	2	15	HSP90B1/SFN
REACTOME_SIGNALING_BY_RECEPTOR_TYROSINE_KINASES	0.998773	1	5	26	LAMA3/STAT1/STMN1/ITGAV/COL6A6
REACTOME_MET_PROMOTES_CELL_MOTILITY	0.999193	1	1	12	LAMA3
REACTOME_SIGNALING_BY_MET	0.999569	1	1	13	LAMA3

## Sheet: Singscore_level_corr
Gene	Coef	Pvalue	Lwr_CI	Upr_CI	t	df	Adj_Pvalue	Significant
HALLMARK_GLYCOLYSIS	0.854819	6.22862e-06	0.645602	0.944678	6.58914	16	0.00251292	UP
HALLMARK_MYC_TARGETS_V1	0.829133	2.10514e-05	0.591062	0.934328	5.93244	16	0.00251292	UP
HALLMARK_ALLOGRAFT_REJECTION	0.82232	2.81334e-05	0.576951	0.931552	5.78055	16	0.00251292	UP
HALLMARK_MTORC1_SIGNALING	0.818531	3.28855e-05	0.569168	0.930003	5.69947	16	0.00251292	UP
REACTOME_CELL_CYCLE_CHECKPOINTS	0.817919	3.37151e-05	0.567913	0.929752	5.68656	16	0.00251292	UP
REACTOME_BINDING_AND_UPTAKE_OF_LIGANDS_BY_SCAVENGER_RECEPTORS	0.815202	3.76101e-05	0.562365	0.928639	5.63008	16	0.00251292	UP
HALLMARK_E2F_TARGETS	0.813143	4.0813e-05	0.558174	0.927793	5.588	16	0.00251292	UP
HALLMARK_G2M_CHECKPOINT	0.807792	5.02413e-05	0.547344	0.925591	5.4815	16	0.00251708	UP
REACTOME_MUSCLE_CONTRACTION	0.806608	5.25608e-05	0.544959	0.925102	5.45848	16	0.00251708	UP
REACTOME_CELL_CYCLE	0.803194	5.97645e-05	0.538108	0.923692	5.39313	16	0.00257585	UP
HALLMARK_DNA_REPAIR	0.796881	7.53125e-05	0.525528	0.921075	5.27617	16	0.00295088	UP
KEGG_CELL_ADHESION_MOLECULES_CAMS	0.783282	0.000120764	0.498829	0.915399	5.03988	16	0.00433743	UP
REACTOME_GLUCONEOGENESIS	0.779145	0.000138515	0.490813	0.913662	4.97186	16	0.00448853	UP
REACTOME_MHC_CLASS_II_ANTIGEN_PRESENTATION	0.777577	0.000145799	0.487786	0.913002	4.94651	16	0.00448853	UP
REACTOME_INFLUENZA_INFECTION	0.773994	0.000163661	0.480899	0.911492	4.88947	16	0.00470252	UP
KEGG_LEISHMANIA_INFECTION	0.767528	0.000200599	0.468559	0.908757	4.78944	16	0.00540364	UP
REACTOME_COSTIMULATION_BY_THE_CD28_FAMILY	0.763612	0.000226213	0.461142	0.907096	4.73062	16	0.00573516	UP
REACTOME_MITOTIC_SPINDLE_CHECKPOINT	0.75439	0.000297626	0.443842	0.903164	4.59695	16	0.00695868	UP
REACTOME_MAP2K_AND_MAPK_ACTIVATION	-0.75135	0.000324971	-0.901862	-0.43819	-4.5543	16	0.00695868	DN
REACTOME_SENSORY_PERCEPTION	0.750951	0.00032871	0.43745	0.901691	4.54876	16	0.00695868	UP
REACTOME_CELL_CYCLE_MITOTIC	0.749868	0.000339054	0.435442	0.901227	4.53375	16	0.00695868	UP
KEGG_UBIQUITIN_MEDIATED_PROTEOLYSIS	0.747486	0.00036275	0.43104	0.900204	4.50105	16	0.00709069	UP
KEGG_CELL_CYCLE	0.745985	0.000378389	0.428274	0.899559	4.48065	16	0.00709069	UP
REACTOME_SCAVENGING_BY_CLASS_A_RECEPTORS	0.732426	0.000547192	0.403549	0.893698	4.30303	16	0.00933351	UP
REACTOME_PROCESSING_OF_CAPPED_INTRON_CONTAINING_PRE_MRNA	0.732154	0.000551141	0.403057	0.89358	4.29958	16	0.00933351	UP
KEGG_CALCIUM_SIGNALING_PATHWAY	0.731342	0.000563042	0.401593	0.893227	4.28933	16	0.00933351	UP
REACTOME_G2_M_CHECKPOINTS	0.72962	0.000589028	0.39849	0.892478	4.2677	16	0.00934804	UP
REACTOME_NCAM_SIGNALING_FOR_NEURITE_OUT_GROWTH	0.728446	0.000607297	0.396382	0.891967	4.25306	16	0.00934804	UP
REACTOME_INTERFERON_GAMMA_SIGNALING	0.726568	0.000637534	0.393012	0.891149	4.22979	16	0.00947507	UP
REACTOME_ONCOGENIC_MAPK_SIGNALING	-0.697067	0.00130429	-0.878151	-0.341254	-3.88876	16	0.0185861	DN
REACTOME_INFECTIOUS_DISEASE	0.695987	0.00133682	0.3394	0.877671	3.87707	16	0.0185861	UP
REACTOME_RESPONSE_TO_ELEVATED_PLATELET_CYTOSOLIC_CA2	0.692071	0.00146052	0.332698	0.875924	3.83509	16	0.0196714	UP
REACTOME_M_PHASE	0.688912	0.00156709	0.327317	0.874511	3.8017	16	0.0204672	UP
REACTOME_METABOLISM_OF_RNA	0.687087	0.00163152	0.324221	0.873693	3.78261	16	0.0206643	UP
REACTOME_SIGNALING_BY_BRAF_AND_RAF1_FUSIONS	-0.685729	0.00168088	-0.873084	-0.321921	-3.76849	16	0.0206643	DN
REACTOME_HSF1_DEPENDENT_TRANSACTIVATION	0.684516	0.00172602	0.31987	0.87254	3.75593	16	0.0206643	UP
REACTOME_SIGNALING_BY_PTK6	-0.682387	0.00180768	-0.871583	-0.316278	-3.73403	16	0.0207927	DN
REACTOME_NCAM1_INTERACTIONS	0.681737	0.00183323	0.315184	0.87129	3.72738	16	0.0207927	UP
HALLMARK_P53_PATHWAY	0.679915	0.00190645	0.312122	0.87047	3.70884	16	0.0210687	UP
REACTOME_SARS_COV_INFECTIONS	0.674579	0.00213491	0.303198	0.868061	3.65525	16	0.0230037	UP
REACTOME_DIABETES_PATHWAYS	-0.67166	0.00226914	-0.86674	-0.298344	-3.62638	16	0.0238537	DN
REACTOME_HIV_LIFE_CYCLE	0.666518	0.00252255	0.289839	0.864405	3.57627	16	0.0258862	UP
REACTOME_SIGNALING_BY_MODERATE_KINASE_ACTIVITY_BRAF_MUTANTS	-0.663198	0.00269817	-0.862893	-0.28438	-3.54441	16	0.0267826	DN
REACTOME_RNA_POLYMERASE_II_TRANSCRIPTION	0.66254	0.00273419	0.2833	0.862593	3.53814	16	0.0267826	UP
REACTOME_DNA_REPLICATION	0.661063	0.00281635	0.280882	0.861919	3.52412	16	0.0269744	UP
REACTOME_CYTOSOLIC_SENSORS_OF_PATHOGEN_ASSOCIATED_DNA	0.658767	0.00294819	0.27713	0.860869	3.50246	16	0.0276233	UP
REACTOME_CELLULAR_RESPONSES_TO_STIMULI	0.652991	0.0033023	0.267746	0.858222	3.44875	16	0.0297449	UP
REACTOME_DEVELOPMENTAL_BIOLOGY	-0.65283	0.00331265	-0.858148	-0.267486	-3.44726	16	0.0297449	DN
REACTOME_PARASITE_INFECTION	0.647463	0.00367316	0.258833	0.855678	3.39832	16	0.0323088	UP
REACTOME_SUMOYLATION	0.645483	0.00381397	0.255657	0.854764	3.38049	16	0.0324134	UP
REACTOME_MRNA_PROCESSING	0.645186	0.00383545	0.255182	0.854627	3.37783	16	0.0324134	UP
REACTOME_REGULATION_OF_TP53_ACTIVITY	0.6432	0.00398181	0.252005	0.853709	3.36007	16	0.0328528	UP
KEGG_SYSTEMIC_LUPUS_ERYTHEMATOSUS	0.641018	0.00414784	0.248524	0.852699	3.3407	16	0.0328528	UP
REACTOME_INITIAL_TRIGGERING_OF_COMPLEMENT	0.640787	0.00416574	0.248157	0.852592	3.33866	16	0.0328528	UP
REACTOME_MITOTIC_G1_PHASE_AND_G1_S_TRANSITION	0.640445	0.00419235	0.247612	0.852434	3.33564	16	0.0328528	UP
REACTOME_ANTI_INFLAMMATORY_RESPONSE_FAVOURING_LEISHMANIA_PARASITE_INFECTION	0.637443	0.00443208	0.242843	0.851041	3.30925	16	0.0341112	UP
HALLMARK_ANDROGEN_RESPONSE	0.631945	0.00489998	0.234161	0.848482	3.26159	16	0.0370507	UP
REACTOME_LEISHMANIA_INFECTION	0.630677	0.00501336	0.232168	0.847891	3.25072	16	0.0372545	UP
REACTOME_FCGAMMA_RECEPTOR_FCGR_DEPENDENT_PHAGOCYTOSIS	0.628945	0.0051718	0.229449	0.847082	3.23594	16	0.0377804	UP
REACTOME_REGULATION_OF_INSULIN_SECRETION	0.625402	0.00550849	0.223909	0.845424	3.20594	16	0.0395693	UP
REACTOME_SYNTHESIS_OF_DNA	0.619529	0.00610556	0.214783	0.842667	3.15695	16	0.0431393	UP
HALLMARK_HYPOXIA	0.618003	0.00626902	0.212423	0.841948	3.14435	16	0.0435798	UP
REACTOME_ADAPTIVE_IMMUNE_SYSTEM	0.614112	0.00670194	0.206427	0.840113	3.11251	16	0.0458498	UP
REACTOME_TRANSCRIPTION_COUPLED_NUCLEOTIDE_EXCISION_REPAIR_TC_NER	0.611042	0.00706033	0.201717	0.838661	3.08764	16	0.0469366	UP
REACTOME_DNA_REPLICATION_PRE_INITIATION	0.61026	0.00715398	0.200521	0.838291	3.08134	16	0.0469366	UP
REACTOME_INTEGRATION_OF_ENERGY_METABOLISM	0.609156	0.00728801	0.198834	0.837768	3.07247	16	0.0469366	UP
KEGG_HEMATOPOIETIC_CELL_LINEAGE	0.609088	0.0072964	0.198729	0.837735	3.07192	16	0.0469366	UP
KEGG_VIRAL_MYOCARDITIS	0.607577	0.00748322	0.196425	0.837019	3.05984	16	0.0471576	UP
REACTOME_G1_S_TRANSITION	0.606734	0.00758917	0.195141	0.836619	3.05312	16	0.0471576	UP
REACTOME_CYTOKINE_SIGNALING_IN_IMMUNE_SYSTEM	0.605884	0.00769716	0.193848	0.836215	3.04636	16	0.0471576	UP
REACTOME_MITOTIC_PROPHASE	0.605329	0.00776842	0.193003	0.835951	3.04195	16	0.0471576	UP
REACTOME_ION_CHANNEL_TRANSPORT	0.599549	0.00854204	0.184253	0.833197	2.99648	16	0.0511336	NS
HALLMARK_PEROXISOME	0.596229	0.00901371	0.179257	0.831611	2.97069	16	0.0530409	NS
REACTOME_COMPLEMENT_CASCADE	0.59559	0.00910679	0.178298	0.831305	2.96576	16	0.0530409	NS
REACTOME_TRANSCRIPTIONAL_REGULATION_BY_TP53	0.592502	0.00956785	0.173674	0.829825	2.94203	16	0.0549833	NS
KEGG_DILATED_CARDIOMYOPATHY	0.589615	0.0100157	0.169367	0.828438	2.92003	16	0.0567996	NS
REACTOME_LATE_PHASE_OF_HIV_LIFE_CYCLE	0.587137	0.0104133	0.165684	0.827245	2.90128	16	0.0582876	NS
REACTOME_PLATELET_ACTIVATION_SIGNALING_AND_AGGREGATION	0.585056	0.0107569	0.1626	0.826242	2.88563	16	0.0594389	NS
HALLMARK_ESTROGEN_RESPONSE_EARLY	0.580899	0.0114706	0.156462	0.824233	2.85463	16	0.0625803	NS
REACTOME_DNA_REPAIR	0.577388	0.0121024	0.151304	0.822532	2.8287	16	0.0644084	NS
KEGG_GLYCOLYSIS_GLUCONEOGENESIS	0.577376	0.0121046	0.151287	0.822526	2.82862	16	0.0644084	NS
REACTOME_INTRINSIC_PATHWAY_FOR_APOPTOSIS	0.572498	0.0130284	0.144159	0.820155	2.79299	16	0.0684783	NS
KEGG_ANTIGEN_PROCESSING_AND_PRESENTATION	0.569503	0.0136226	0.139805	0.818695	2.77134	16	0.0707393	NS
REACTOME_PROGRAMMED_CELL_DEATH	0.567878	0.0139541	0.137449	0.817902	2.75966	16	0.07148	NS
REACTOME_REGULATION_OF_MITOTIC_CELL_CYCLE	0.567171	0.0141003	0.136426	0.817556	2.75459	16	0.07148	NS
REACTOME_RHO_GTPASES_ACTIVATE_FORMINS	0.566391	0.0142628	0.135299	0.817175	2.74902	16	0.07148	NS
REACTOME_MITOTIC_METAPHASE_AND_ANAPHASE	0.563281	0.0149265	0.130811	0.815652	2.72687	16	0.0739462	NS
REACTOME_IMMUNOREGULATORY_INTERACTIONS_BETWEEN_A_LYMPHOID_AND_A_NON_LYMPHOID_CELL	0.561983	0.0152105	0.128945	0.815015	2.71769	16	0.0744967	NS
KEGG_HYPERTROPHIC_CARDIOMYOPATHY_HCM	0.557349	0.0162598	0.122304	0.812737	2.68512	16	0.0787412	NS
REACTOME_APC_C_CDH1_MEDIATED_DEGRADATION_OF_CDC20_AND_OTHER_APC_C_CDH1_TARGETED_PROTEINS_IN_LATE_MITOSIS_EARLY_G1	0.556235	0.0165205	0.120712	0.812188	2.67734	16	0.0791149	NS
REACTOME_APC_C_MEDIATED_DEGRADATION_OF_CELL_CYCLE_PROTEINS	0.554128	0.0170224	0.11771	0.811149	2.66269	16	0.0798765	NS
REACTOME_M_G1_TRANSITION	0.554012	0.0170502	0.117546	0.811092	2.66189	16	0.0798765	NS
REACTOME_MYD88_MAL_CASCADE_INITIATED_ON_PLASMA_MEMBRANE	-0.551138	0.0177551	-0.809672	-0.113464	-2.64204	16	0.0814985	NS
REACTOME_SWITCHING_OF_ORIGINS_TO_A_POST_REPLICATIVE_STATE	0.55023	0.0179828	0.112176	0.809222	2.63579	16	0.0814985	NS
REACTOME_SIGNALING_BY_NOTCH	0.549615	0.018138	0.111306	0.808918	2.63157	16	0.0814985	NS
REACTOME_S_PHASE	0.549557	0.0181528	0.111223	0.808889	2.63117	16	0.0814985	NS
KEGG_ENDOCYTOSIS	0.545951	0.0190855	0.106133	0.807101	2.60654	16	0.0848026	NS
REACTOME_ACTIVATED_TLR4_SIGNALLING	-0.542681	0.0199636	-0.805475	-0.101537	-2.58439	16	0.0877992	NS
REACTOME_EPHB_MEDIATED_FORWARD_SIGNALING	0.539124	0.0209546	0.0965581	0.803702	2.56047	16	0.0912266	NS
REACTOME_DISEASES_OF_GLYCOSYLATION	0.537946	0.0212914	0.094913	0.803113	2.55259	16	0.091766	NS
REACTOME_DISEASES_OF_METABOLISM	0.536142	0.0218148	0.0924012	0.802212	2.54058	16	0.0927471	NS
REACTOME_ORC1_REMOVAL_FROM_CHROMATIN	0.535376	0.0220403	0.0913354	0.801828	2.53548	16	0.0927471	NS
REACTOME_THE_ROLE_OF_GTSE1_IN_G2_M_PROGRESSION_AFTER_G2_CHECKPOINT	0.534757	0.0222238	0.0904748	0.801518	2.53137	16	0.0927471	NS
REACTOME_GLYCEROPHOSPHOLIPID_BIOSYNTHESIS	-0.534234	0.0223798	-0.801256	-0.0897484	-2.52791	16	0.0927471	NS
REACTOME_CHROMATIN_MODIFYING_ENZYMES	0.53197	0.0230646	0.086611	0.800121	2.51296	16	0.0946746	NS
REACTOME_P53_INDEPENDENT_G1_S_DNA_DAMAGE_CHECKPOINT	0.526082	0.0249231	0.0784895	0.79716	2.47441	16	0.101338	NS
REACTOME_AMYLOID_FIBER_FORMATION	-0.521982	0.0262844	-0.79509	-0.0728707	-2.44787	16	0.105874	NS
KEGG_MELANOGENESIS	0.516722	0.0281152	0.0657022	0.792426	2.41416	16	0.110558	NS
REACTOME_IMMUNE_SYSTEM	0.515858	0.0284253	0.0645288	0.791987	2.40865	16	0.110558	NS
REACTOME_MITOTIC_M_M_G1_PHASES	0.51495	0.0287539	0.0632971	0.791525	2.40288	16	0.110558	NS
KEGG_LEUKOCYTE_TRANSENDOTHELIAL_MIGRATION	0.514884	0.0287776	0.0632088	0.791492	2.40247	16	0.110558	NS
KEGG_GNRH_SIGNALING_PATHWAY	0.514431	0.028943	0.0625942	0.791262	2.39959	16	0.110558	NS
REACTOME_APC_C_CDC20_MEDIATED_DEGRADATION_OF_MITOTIC_PROTEINS	0.514313	0.0289861	0.0624343	0.791202	2.39884	16	0.110558	NS
REACTOME_GLUCOSE_METABOLISM	0.51256	0.029633	0.0600624	0.79031	2.38774	16	0.112033	NS
KEGG_PURINE_METABOLISM	0.510369	0.0304568	0.057106	0.789193	2.37393	16	0.112085	NS
REACTOME_CARDIAC_CONDUCTION	0.510192	0.030524	0.056868	0.789103	2.37282	16	0.112085	NS
HALLMARK_HEME_METABOLISM	0.509964	0.030611	0.0565604	0.788987	2.37139	16	0.112085	NS
REACTOME_CYCLIN_A_CDK2_ASSOCIATED_EVENTS_AT_S_PHASE_ENTRY	0.509447	0.030809	0.0558634	0.788723	2.36814	16	0.112085	NS
REACTOME_ASSEMBLY_OF_THE_PRE_REPLICATIVE_COMPLEX	0.508637	0.0311206	0.0547741	0.788309	2.36306	16	0.112085	NS
REACTOME_REGULATED_NECROSIS	0.508414	0.0312069	0.0544742	0.788195	2.36166	16	0.112085	NS
REACTOME_DISEASES_OF_PROGRAMMED_CELL_DEATH	0.503861	0.0330093	0.0483692	0.785866	2.33327	16	0.117578	NS
REACTOME_PLATELET_AGGREGATION_PLUG_FORMATION	-0.502142	0.0337103	-0.784984	-0.0460728	-2.32262	16	0.119091	NS
REACTOME_RHO_GTPASES_ACTIVATE_PKNS	-0.500551	0.034369	-0.784167	-0.0439527	-2.3128	16	0.119594	NS
REACTOME_SEPARATION_OF_SISTER_CHROMATIDS	0.500052	0.0345778	0.043288	0.783911	2.30972	16	0.119594	NS
REACTOME_ANTIGEN_PROCESSING_UBIQUITINATION_PROTEASOME_DEGRADATION	0.499797	0.034685	0.0429483	0.78378	2.30815	16	0.119594	NS
HALLMARK_FATTY_ACID_METABOLISM	0.499121	0.0349699	0.0420493	0.783432	2.30399	16	0.119619	NS
REACTOME_NERVOUS_SYSTEM_DEVELOPMENT	-0.497965	0.0354612	-0.782837	-0.0405143	-2.2969	16	0.120315	NS
REACTOME_RUNX1_REGULATES_TRANSCRIPTION_OF_GENES_INVOLVED_IN_DIFFERENTIATION_OF_HSCS	0.497335	0.0357315	0.0396775	0.782513	2.29303	16	0.120315	NS
REACTOME_NUCLEOTIDE_EXCISION_REPAIR	0.495734	0.0364247	0.0375563	0.781688	2.28324	16	0.121698	NS
REACTOME_AXON_GUIDANCE	-0.492684	0.0377745	-0.780113	-0.0335253	-2.26467	16	0.125237	NS
REACTOME_TP53_REGULATES_METABOLIC_GENES	0.48938	0.0392792	0.0291764	0.778403	2.24468	16	0.128549	NS
REACTOME_CDK_MEDIATED_PHOSPHORYLATION_AND_REMOVAL_OF_CDC6	0.489184	0.0393699	0.028919	0.778302	2.2435	16	0.128549	NS
REACTOME_MOLECULES_ASSOCIATED_WITH_ELASTIC_FIBRES	0.487059	0.0403638	0.0261305	0.777199	2.23071	16	0.130803	NS
REACTOME_EPH_EPHRIN_SIGNALING	-0.48526	0.0412197	-0.776265	-0.0237766	-2.21993	16	0.132414	NS
REACTOME_TRANSCRIPTIONAL_REGULATION_BY_RUNX1	0.4841	0.0417792	0.0222608	0.775661	2.21299	16	0.132414	NS
REACTOME_CELLULAR_SENESCENCE	0.484093	0.0417825	0.0222519	0.775658	2.21295	16	0.132414	NS
REACTOME_MYD88_INDEPENDENT_TLR4_CASCADE	-0.482543	0.0425388	-0.774851	-0.0202306	-2.20371	16	0.133827	NS
HALLMARK_CHOLESTEROL_HOMEOSTASIS	0.481138	0.0432334	0.0184015	0.774119	2.19536	16	0.135026	NS
REACTOME_APOPTOSIS	0.478719	0.0444497	0.0152593	0.772856	2.18103	16	0.136987	NS
REACTOME_CDT1_ASSOCIATION_WITH_THE_CDC6_ORC_ORIGIN_COMPLEX	0.478349	0.0446379	0.0147795	0.772663	2.17884	16	0.136987	NS
REACTOME_METABOLISM_OF_MRNA	0.477533	0.045055	0.0137229	0.772236	2.17403	16	0.136987	NS
REACTOME_NFKB_AND_MAP_KINASES_ACTIVATION_MEDIATED_BY_TLR4_SIGNALING_REPERTOIRE	-0.477382	0.0451327	-0.772157	-0.013527	-2.17314	16	0.136987	NS
HALLMARK_XENOBIOTIC_METABOLISM	0.475331	0.0461966	0.0108738	0.771084	2.16107	16	0.139236	NS
HALLMARK_APOPTOSIS	0.47465	0.0465537	0.00999483	0.770727	2.15707	16	0.139338	NS
REACTOME_SIGNALING_BY_ROBO_RECEPTORS	0.473872	0.0469644	0.00899149	0.770319	2.15251	16	0.139598	NS
REACTOME_HEMOSTASIS	0.46259	0.0532353	-0.00545901	0.764378	2.08709	16	0.157154	NS
KEGG_REGULATION_OF_ACTIN_CYTOSKELETON	0.460515	0.0544542	-0.00809574	0.763279	2.0752	16	0.158863	NS
REACTOME_ELASTIC_FIBRE_FORMATION	0.460351	0.0545516	-0.00830423	0.763192	2.07427	16	0.158863	NS
KEGG_NATURAL_KILLER_CELL_MEDIATED_CYTOTOXICITY	0.458078	0.0559123	-0.0111838	0.761987	2.0613	16	0.161733	NS
REACTOME_ESTROGEN_DEPENDENT_GENE_EXPRESSION	0.455833	0.0572811	-0.0140204	0.760795	2.04854	16	0.16457	NS
REACTOME_FCERI_MEDIATED_MAPK_ACTIVATION	0.455225	0.0576567	-0.0147885	0.760471	2.04509	16	0.16457	NS
REACTOME_G1_S_DNA_DAMAGE_CHECKPOINTS	0.451529	0.0599762	-0.0194392	0.758502	2.02421	16	0.170064	NS
REACTOME_FCGR3A_MEDIATED_IL10_SYNTHESIS	0.450111	0.0608845	-0.0212182	0.757746	2.01623	16	0.17075	NS
HALLMARK_TNFA_SIGNALING_VIA_NFKB	-0.44975	0.0611172	-0.757553	0.0216703	-2.01421	16	0.17075	NS
REACTOME_GPVI_MEDIATED_ACTIVATION_CASCADE	0.44874	0.0617721	-0.0229349	0.757013	2.00854	16	0.17075	NS
HALLMARK_UNFOLDED_PROTEIN_RESPONSE	0.448155	0.0621541	-0.0236673	0.7567	2.00527	16	0.17075	NS
REACTOME_HIV_INFECTION	0.448086	0.0621989	-0.0237529	0.756664	2.00488	16	0.17075	NS
REACTOME_ROLE_OF_PHOSPHOLIPIDS_IN_PHAGOCYTOSIS	0.447112	0.0628392	-0.0249711	0.756142	1.99943	16	0.171416	NS
REACTOME_CYCLIN_E_ASSOCIATED_EVENTS_DURING_G1_S_TRANSITION	0.445491	0.0639149	-0.0269936	0.755274	1.99038	16	0.173254	NS
REACTOME_INTERFERON_SIGNALING	0.441941	0.0663183	-0.0314094	0.753369	1.97066	16	0.178645	NS
HALLMARK_MYOGENESIS	0.440997	0.0669687	-0.0325807	0.752862	1.96543	16	0.179276	NS
KEGG_VASCULAR_SMOOTH_MUSCLE_CONTRACTION	0.440172	0.0675409	-0.0336032	0.752418	1.96087	16	0.179692	NS
KEGG_PYRIMIDINE_METABOLISM	0.438984	0.0683719	-0.0350751	0.751778	1.95431	16	0.180787	NS
REACTOME_PEPTIDE_HORMONE_METABOLISM	0.437307	0.0695564	-0.0371469	0.750875	1.94507	16	0.181735	NS
REACTOME_REGULATION_OF_RAS_BY_GAPS	0.437283	0.0695737	-0.0371769	0.750861	1.94494	16	0.181735	NS
REACTOME_DDX58_IFIH1_MEDIATED_INDUCTION_OF_INTERFERON_ALPHA_BETA	-0.434488	0.0715827	-0.749352	0.040622	-1.92961	16	0.185856	NS
REACTOME_EXTRACELLULAR_MATRIX_ORGANIZATION	0.432268	0.0732091	-0.043351	0.748151	1.91747	16	0.188941	NS
REACTOME_ESR_MEDIATED_SIGNALING	-0.425761	0.0781323	-0.744619	0.0513079	-1.88216	16	0.199564	NS
REACTOME_SIGNALING_BY_RECEPTOR_TYROSINE_KINASES	0.425607	0.0782515	-0.0514951	0.744536	1.88133	16	0.199564	NS
HALLMARK_COAGULATION	0.419866	0.0827986	-0.0584646	0.741404	1.85047	16	0.209919	NS
HALLMARK_BILE_ACID_METABOLISM	0.417643	0.0846102	-0.0611509	0.740187	1.8386	16	0.213257	NS
REACTOME_DEFECTIVE_INTRINSIC_PATHWAY_FOR_APOPTOSIS	0.415815	0.0861208	-0.0633537	0.739186	1.82887	16	0.215618	NS
REACTOME_SIGNALING_BY_NUCLEAR_RECEPTORS	-0.415304	0.0865474	-0.738905	0.0639699	-1.82615	16	0.215618	NS
REACTOME_REGULATION_OF_EXPRESSION_OF_SLITS_AND_ROBOS	0.413224	0.0882963	-0.0664692	0.737764	1.81512	16	0.218711	NS
KEGG_PPAR_SIGNALING_PATHWAY	0.412009	0.0893299	-0.0679266	0.737096	1.80869	16	0.220007	NS
REACTOME_RAC3_GTPASE_CYCLE	0.410595	0.0905442	-0.0696209	0.736317	1.80122	16	0.220764	NS
REACTOME_UB_SPECIFIC_PROCESSING_PROTEASES	0.410459	0.0906619	-0.0697841	0.736242	1.8005	16	0.220764	NS
REACTOME_TCR_SIGNALING	0.407023	0.0936651	-0.0738883	0.734347	1.78241	16	0.226603	NS
HALLMARK_INTERFERON_GAMMA_RESPONSE	0.406519	0.0941112	-0.0744884	0.734069	1.77977	16	0.226603	NS
REACTOME_INTEGRIN_SIGNALING	-0.405718	0.0948241	-0.733626	0.0754426	-1.77557	16	0.227051	NS
REACTOME_SIGNALING_BY_INTERLEUKINS	0.404322	0.0960749	-0.077102	0.732854	1.76827	16	0.228201	NS
REACTOME_APOPTOTIC_CLEAVAGE_OF_CELLULAR_PROTEINS	0.404002	0.0963634	-0.0774822	0.732677	1.7666	16	0.228201	NS
REACTOME_METABOLISM_OF_AMINO_ACIDS_AND_DERIVATIVES	0.402778	0.0974734	-0.0789359	0.731999	1.7602	16	0.229568	NS
REACTOME_METABOLISM_OF_CARBOHYDRATES	0.400716	0.0993631	-0.0813789	0.730856	1.74946	16	0.231519	NS
REACTOME_TCF_DEPENDENT_SIGNALING_IN_RESPONSE_TO_WNT	0.400239	0.0998038	-0.0819431	0.730591	1.74698	16	0.231519	NS
REACTOME_CLATHRIN_MEDIATED_ENDOCYTOSIS	0.399737	0.10027	-0.0825369	0.730312	1.74437	16	0.231519	NS
REACTOME_TRAF6_MEDIATED_INDUCTION_OF_NFKB_AND_MAP_KINASES_UPON_TLR7_8_OR_9_ACTIVATION	-0.399542	0.10045	-0.730204	0.0827667	-1.74337	16	0.231519	NS
KEGG_MAPK_SIGNALING_PATHWAY	0.397272	0.102578	-0.0854465	0.728942	1.7316	16	0.234324	NS
KEGG_SMALL_CELL_LUNG_CANCER	-0.397024	0.102812	-0.728804	0.0857389	-1.73031	16	0.234324	NS
REACTOME_SARS_COV_2_INFECTION	0.396114	0.103675	-0.0868098	0.728297	1.72561	16	0.234324	NS
REACTOME_FACTORS_INVOLVED_IN_MEGAKARYOCYTE_DEVELOPMENT_AND_PLATELET_PRODUCTION	-0.395587	0.104177	-0.728004	0.0874299	-1.72289	16	0.234324	NS
KEGG_COLORECTAL_CANCER	0.395369	0.104385	-0.0876867	0.727882	1.72176	16	0.234324	NS
REACTOME_INTEGRIN_CELL_SURFACE_INTERACTIONS	0.393281	0.106396	-0.0901403	0.726717	1.711	16	0.237599	NS
REACTOME_LAMININ_INTERACTIONS	0.392274	0.107375	-0.0913207	0.726155	1.70582	16	0.238549	NS
REACTOME_INTRACELLULAR_SIGNALING_BY_SECOND_MESSENGERS	-0.387755	0.111848	-0.723626	0.0966036	-1.68267	16	0.247214	NS
REACTOME_CELLULAR_RESPONSE_TO_HEAT_STRESS	0.387036	0.112572	-0.097441	0.723223	1.679	16	0.247543	NS
REACTOME_ECM_PROTEOGLYCANS	0.382897	0.116804	-0.102252	0.720897	1.65794	16	0.255545	NS
REACTOME_SIGNALING_BY_WNT	0.381868	0.117872	-0.103444	0.720318	1.65272	16	0.256581	NS
HALLMARK_EPITHELIAL_MESENCHYMAL_TRANSITION	0.379632	0.12022	-0.106031	0.719057	1.64141	16	0.260376	NS
REACTOME_REGULATION_OF_HSF1_MEDIATED_HEAT_SHOCK_RESPONSE	0.375766	0.124356	-0.110488	0.716872	1.62193	16	0.267987	NS
REACTOME_AUTODEGRADATION_OF_CDH1_BY_CDH1_APC_C	0.372568	0.127852	-0.114159	0.71506	1.60589	16	0.27415	NS
REACTOME_BIOLOGICAL_OXIDATIONS	-0.370787	0.129828	-0.714049	0.116198	-1.59698	16	0.276601	NS
HALLMARK_COMPLEMENT	0.369833	0.130896	-0.117288	0.713506	1.59222	16	0.276601	NS
REACTOME_PHOSPHOLIPID_METABOLISM	-0.369652	0.131099	-0.713404	0.117495	-1.59132	16	0.276601	NS
REACTOME_AUTOPHAGY	0.369241	0.131562	-0.117965	0.713169	1.58927	16	0.276601	NS
HALLMARK_KRAS_SIGNALING_UP	0.367078	0.134013	-0.120431	0.711938	1.57851	16	0.280031	NS
REACTOME_SCF_SKP2_MEDIATED_DEGRADATION_OF_P27_P21	0.366508	0.134664	-0.12108	0.711613	1.57568	16	0.280031	NS
REACTOME_G2_M_DNA_DAMAGE_CHECKPOINT	0.366091	0.135143	-0.121555	0.711375	1.57361	16	0.280031	NS
REACTOME_APOPTOTIC_EXECUTION_PHASE	0.361957	0.139945	-0.126248	0.709013	1.55314	16	0.288595	NS
REACTOME_KERATINIZATION	0.359933	0.142339	-0.128537	0.707854	1.54315	16	0.290749	NS
REACTOME_FORMATION_OF_THE_CORNIFIED_ENVELOPE	0.359933	0.142339	-0.128537	0.707854	1.54315	16	0.290749	NS
REACTOME_ANTIGEN_PROCESSING_CROSS_PRESENTATION	0.356409	0.146574	-0.13251	0.705831	1.52584	16	0.297987	NS
REACTOME_MITOTIC_PROMETAPHASE	0.355083	0.148189	-0.134001	0.705069	1.51934	16	0.299857	NS
KEGG_CARDIAC_MUSCLE_CONTRACTION	-0.351428	0.152706	-0.702962	0.1381	-1.50149	16	0.307554	NS
REACTOME_GLYCOLYSIS	0.345462	0.160283	-0.144755	0.699511	1.4725	16	0.321311	NS
REACTOME_COLLAGEN_CHAIN_TRIMERIZATION	0.342885	0.163633	-0.147616	0.698015	1.46005	16	0.326507	NS
KEGG_OXIDATIVE_PHOSPHORYLATION	0.341899	0.164927	-0.148708	0.697442	1.4553	16	0.327573	NS
REACTOME_SIGNALING_BY_ALK_IN_CANCER	0.340174	0.167208	-0.150617	0.696438	1.44699	16	0.330581	NS
KEGG_FOCAL_ADHESION	0.33947	0.168145	-0.151394	0.696028	1.44361	16	0.330915	NS
REACTOME_RESOLUTION_OF_SISTER_CHROMATID_COHESION	0.337499	0.170787	-0.153568	0.694878	1.43414	16	0.333799	NS
KEGG_VEGF_SIGNALING_PATHWAY	-0.337223	0.171159	-0.694717	0.153873	-1.43282	16	0.333799	NS
REACTOME_DNA_DOUBLE_STRAND_BREAK_REPAIR	0.336398	0.172275	-0.154781	0.694235	1.42887	16	0.334462	NS
HALLMARK_OXIDATIVE_PHOSPHORYLATION	0.335587	0.173376	-0.155673	0.693762	1.42499	16	0.335091	NS
REACTOME_CELL_SURFACE_INTERACTIONS_AT_THE_VASCULAR_WALL	0.333865	0.175732	-0.157565	0.692754	1.41675	16	0.338127	NS
REACTOME_SIGNALING_BY_NOTCH4	-0.330591	0.180269	-0.690835	0.161152	-1.40114	16	0.344602	NS
REACTOME_TRIF_MEDIATED_TLR3_SIGNALING	-0.330285	0.180696	-0.690656	0.161486	-1.39969	16	0.344602	NS
KEGG_AXON_GUIDANCE	-0.329481	0.181824	-0.690184	0.162365	-1.39587	16	0.345225	NS
REACTOME_NEGATIVE_REGULATION_OF_THE_PI3K_AKT_NETWORK	0.328592	0.183076	-0.163335	0.689662	1.39165	16	0.346078	NS
HALLMARK_UV_RESPONSE_UP	-0.327405	0.184758	-0.688963	0.16463	-1.38601	16	0.347733	NS
REACTOME_TOLL_LIKE_RECEPTOR_9_TLR9_CASCADE	-0.326266	0.186381	-0.688293	0.16587	-1.38061	16	0.349261	NS
HALLMARK_PI3K_AKT_MTOR_SIGNALING	0.324144	0.18943	-0.168177	0.687042	1.37058	16	0.353439	NS
REACTOME_ANTIGEN_ACTIVATES_B_CELL_RECEPTOR_BCR_LEADING_TO_GENERATION_OF_SECOND_MESSENGERS	0.321075	0.193898	-0.171504	0.685229	1.3561	16	0.359636	NS
KEGG_VASOPRESSIN_REGULATED_WATER_REABSORPTION	-0.320695	0.194456	-0.685004	0.171915	-1.35431	16	0.359636	NS
REACTOME_OPIOID_SIGNALLING	-0.320152	0.195255	-0.684683	0.172502	-1.35176	16	0.359636	NS
KEGG_FC_GAMMA_R_MEDIATED_PHAGOCYTOSIS	0.319033	0.196909	-0.173711	0.68402	1.3465	16	0.361139	NS
KEGG_OOCYTE_MEIOSIS	0.317975	0.198482	-0.174853	0.683393	1.34152	16	0.361885	NS
REACTOME_TNFR2_NON_CANONICAL_NF_KB_PATHWAY	0.317631	0.198995	-0.175224	0.683189	1.33991	16	0.361885	NS
KEGG_APOPTOSIS	-0.316796	0.200243	-0.682694	0.176123	-1.336	16	0.362099	NS
REACTOME_INNATE_IMMUNE_SYSTEM	0.316194	0.201147	-0.176772	0.682336	1.33317	16	0.362099	NS
REACTOME_HCMV_EARLY_EVENTS	0.315871	0.201633	-0.177119	0.682145	1.33166	16	0.362099	NS
REACTOME_NON_INTEGRIN_MEMBRANE_ECM_INTERACTIONS	0.311664	0.208031	-0.181635	0.679642	1.312	16	0.371994	NS
REACTOME_HEDGEHOG_LIGAND_BIOGENESIS	0.310853	0.20928	-0.182503	0.679158	1.30822	16	0.371994	NS
REACTOME_HCMV_INFECTION	0.31056	0.209732	-0.182817	0.678984	1.30686	16	0.371994	NS
KEGG_TGF_BETA_SIGNALING_PATHWAY	0.309492	0.211387	-0.183959	0.678346	1.30189	16	0.373392	NS
REACTOME_NEGATIVE_REGULATION_OF_NOTCH4_SIGNALING	0.308305	0.213235	-0.185226	0.677637	1.29637	16	0.373868	NS
REACTOME_TOLL_LIKE_RECEPTOR_CASCADES	-0.307258	0.214874	-0.677011	0.186343	-1.29151	16	0.373868	NS
REACTOME_DECTIN_1_MEDIATED_NONCANONICAL_NF_KB_SIGNALING	0.307007	0.215269	-0.18661	0.676861	1.29034	16	0.373868	NS
REACTOME_STABILIZATION_OF_P53	0.306378	0.216259	-0.187281	0.676484	1.28742	16	0.373868	NS
REACTOME_ANTIVIRAL_MECHANISM_BY_IFN_STIMULATED_GENES	0.306199	0.216541	-0.187472	0.676377	1.28659	16	0.373868	NS
REACTOME_INTERLEUKIN_17_SIGNALING	0.305569	0.217536	-0.188141	0.676	1.28367	16	0.373868	NS
REACTOME_HEDGEHOG_ON_STATE	-0.305448	0.217728	-0.675927	0.188271	-1.28311	16	0.373868	NS
REACTOME_NEUTROPHIL_DEGRANULATION	0.299785	0.226811	-0.194276	0.672528	1.25695	16	0.3874	NS
REACTOME_METABOLISM_OF_FAT_SOLUBLE_VITAMINS	0.298772	0.228462	-0.195347	0.671918	1.25229	16	0.3874	NS
REACTOME_TRANSMISSION_ACROSS_CHEMICAL_SYNAPSES	0.298515	0.228882	-0.195618	0.671763	1.2511	16	0.3874	NS
REACTOME_SCF_BETA_TRCP_MEDIATED_DEGRADATION_OF_EMI1	0.298318	0.229204	-0.195826	0.671644	1.2502	16	0.3874	NS
REACTOME_INTERLEUKIN_4_AND_INTERLEUKIN_13_SIGNALING	0.295986	0.233041	-0.198285	0.670238	1.23948	16	0.392346	NS
REACTOME_INTERLEUKIN_1_SIGNALING	0.294941	0.234772	-0.199384	0.669607	1.23469	16	0.393723	NS
REACTOME_REGULATION_OF_PLK1_ACTIVITY_AT_G2_M_TRANSITION	-0.294008	0.236326	-0.669043	0.200365	-1.23041	16	0.394792	NS
REACTOME_NUCLEOTIDE_BINDING_DOMAIN_LEUCINE_RICH_REPEAT_CONTAINING_RECEPTOR_NLR_SIGNALING_PATHWAYS	0.292515	0.238825	-0.201932	0.66814	1.22358	16	0.397077	NS
REACTOME_MAPK_FAMILY_SIGNALING_CASCADES	0.292093	0.239536	-0.202375	0.667884	1.22165	16	0.397077	NS
REACTOME_SIGNALING_BY_HEDGEHOG	-0.290068	0.242959	-0.666657	0.204495	-1.2124	16	0.401208	NS
KEGG_PATHOGENIC_ESCHERICHIA_COLI_INFECTION	0.284346	0.252801	-0.210464	0.663177	1.18635	16	0.413441	NS
REACTOME_DEUBIQUITINATION	0.284222	0.253017	-0.210593	0.663102	1.18579	16	0.413441	NS
REACTOME_P53_DEPENDENT_G1_DNA_DAMAGE_RESPONSE	0.284091	0.253245	-0.210729	0.663022	1.1852	16	0.413441	NS
REACTOME_ABC_TRANSPORTER_DISORDERS	0.27943	0.261452	-0.215561	0.660175	1.16409	16	0.424681	NS
REACTOME_NUCLEAR_EVENTS_STIMULATED_BY_ALK_SIGNALING_IN_CANCER	0.279066	0.2621	-0.215938	0.659953	1.16245	16	0.424681	NS
REACTOME_ANTIGEN_PRESENTATION_FOLDING_ASSEMBLY_AND_PEPTIDE_LOADING_OF_CLASS_I_MHC	-0.274218	0.270825	-0.656979	0.220937	-1.14059	16	0.437174	NS
REACTOME_EPH_EPHRIN_MEDIATED_REPULSION_OF_CELLS	-0.265515	0.286933	-0.65161	0.229848	-1.1016	16	0.461448	NS
REACTOME_AUTODEGRADATION_OF_THE_E3_UBIQUITIN_LIGASE_COP1	0.264373	0.289087	-0.23101	0.650904	1.09651	16	0.463184	NS
REACTOME_TOLL_LIKE_RECEPTOR_TLR1_TLR2_CASCADE	-0.263701	0.290361	-0.650487	0.231694	-1.09351	16	0.463503	NS
KEGG_ADHERENS_JUNCTION	0.262646	0.292366	-0.232766	0.649833	1.08881	16	0.46498	NS
HALLMARK_UV_RESPONSE_DN	0.261714	0.294145	-0.233712	0.649254	1.08466	16	0.46609	NS
REACTOME_MAPK6_MAPK4_SIGNALING	0.260609	0.296263	-0.234834	0.648567	1.07975	16	0.466136	NS
REACTOME_CARGO_RECOGNITION_FOR_CLATHRIN_MEDIATED_ENDOCYTOSIS	0.260571	0.296337	-0.234872	0.648544	1.07958	16	0.466136	NS
REACTOME_ASSEMBLY_OF_COLLAGEN_FIBRILS_AND_OTHER_MULTIMERIC_STRUCTURES	0.259421	0.298549	-0.236037	0.647829	1.07447	16	0.467908	NS
HALLMARK_MITOTIC_SPINDLE	-0.256037	0.305121	-0.645721	0.239456	-1.05947	16	0.474796	NS
REACTOME_VESICLE_MEDIATED_TRANSPORT	0.256024	0.305147	-0.23947	0.645712	1.05941	16	0.474796	NS
KEGG_GAP_JUNCTION	0.251811	0.313449	-0.24371	0.643079	1.04078	16	0.485959	NS
HALLMARK_INTERFERON_ALPHA_RESPONSE	0.250646	0.315768	-0.244879	0.642349	1.03564	16	0.486248	NS
REACTOME_SIGNALING_BY_GPCR	0.250584	0.315892	-0.244942	0.64231	1.03537	16	0.486248	NS
KEGG_PARKINSONS_DISEASE	0.249203	0.318655	-0.246326	0.641444	1.02929	16	0.488755	NS
REACTOME_ASPARAGINE_N_LINKED_GLYCOSYLATION	-0.248275	0.32052	-0.640861	0.247255	-1.0252	16	0.489873	NS
REACTOME_VIF_MEDIATED_DEGRADATION_OF_APOBEC3G	0.24707	0.322952	-0.24846	0.640104	1.0199	16	0.491845	NS
HALLMARK_PROTEIN_SECRETION	-0.246157	0.3248	-0.63953	0.249372	-1.01589	16	0.492919	NS
REACTOME_ANTIMICROBIAL_PEPTIDES	0.24482	0.327519	-0.250706	0.638688	1.01002	16	0.495301	NS
REACTOME_ABC_FAMILY_PROTEINS_MEDIATED_TRANSPORT	0.243135	0.330965	-0.252384	0.637626	1.00262	16	0.498762	NS
KEGG_LYSOSOME	0.242385	0.332505	-0.25313	0.637153	0.99934	16	0.499336	NS
REACTOME_CELLULAR_RESPONSE_TO_HYPOXIA	0.241364	0.334609	-0.254145	0.636508	0.994868	16	0.500752	NS
KEGG_ARRHYTHMOGENIC_RIGHT_VENTRICULAR_CARDIOMYOPATHY_ARVC	0.237256	0.343151	-0.258216	0.633909	0.976917	16	0.511757	NS
KEGG_VIBRIO_CHOLERAE_INFECTION	0.236381	0.344987	-0.259081	0.633354	0.9731	16	0.512345	NS
REACTOME_INTERLEUKIN_12_SIGNALING	0.235593	0.346643	-0.259859	0.632855	0.969667	16	0.512345	NS
REACTOME_AUF1_HNRNP_D0_BINDS_AND_DESTABILIZES_MRNA	0.235371	0.347111	-0.260078	0.632714	0.968701	16	0.512345	NS
REACTOME_DEGRADATION_OF_BETA_CATENIN_BY_THE_DESTRUCTION_COMPLEX	0.229557	0.359495	-0.2658	0.629013	0.94342	16	0.527678	NS
REACTOME_DEGRADATION_OF_GLI1_BY_THE_PROTEASOME	0.229167	0.360333	-0.266182	0.628765	0.94173	16	0.527678	NS
REACTOME_COLLAGEN_BIOSYNTHESIS_AND_MODIFYING_ENZYMES	0.228778	0.361172	-0.266564	0.628517	0.940044	16	0.527678	NS
REACTOME_REGULATION_OF_APOPTOSIS	0.227738	0.363418	-0.267582	0.627853	0.935538	16	0.528924	NS
REACTOME_THE_CITRIC_ACID_TCA_CYCLE_AND_RESPIRATORY_ELECTRON_TRANSPORT	0.227248	0.364479	-0.268062	0.627539	0.933415	16	0.528924	NS
KEGG_TIGHT_JUNCTION	0.223467	0.372728	-0.271755	0.625119	0.91706	16	0.538272	NS
REACTOME_SIGNALING_BY_PDGF	0.223153	0.373418	-0.272061	0.624917	0.915703	16	0.538272	NS
REACTOME_DEGRADATION_OF_DVL	0.221804	0.37639	-0.273375	0.624051	0.909878	16	0.540747	NS
REACTOME_POTENTIAL_THERAPEUTICS_FOR_SARS	0.219877	0.380656	-0.275249	0.622813	0.901571	16	0.545059	NS
REACTOME_DEFECTIVE_CFTR_CAUSES_CYSTIC_FIBROSIS	0.215501	0.390445	-0.279489	0.619993	0.882744	16	0.557224	NS
KEGG_COMPLEMENT_AND_COAGULATION_CASCADES	0.213852	0.394167	-0.281081	0.618928	0.875667	16	0.56068	NS
REACTOME_MITOCHONDRIAL_BIOGENESIS	-0.212278	0.397741	-0.617909	0.282599	-0.868915	16	0.563101	NS
REACTOME_EPIGENETIC_REGULATION_OF_GENE_EXPRESSION	0.211197	0.400204	-0.28364	0.617209	0.864283	16	0.563101	NS
REACTOME_PLASMA_LIPOPROTEIN_ASSEMBLY_REMODELING_AND_CLEARANCE	-0.210777	0.401163	-0.616937	0.284044	-0.862486	16	0.563101	NS
REACTOME_CROSS_PRESENTATION_OF_SOLUBLE_EXOGENOUS_ANTIGENS_ENDOSOMES	-0.210165	0.402565	-0.61654	0.284634	-0.859862	16	0.563101	NS
REACTOME_L1CAM_INTERACTIONS	-0.209494	0.404103	-0.616105	0.285278	-0.856992	16	0.563101	NS
KEGG_PROSTATE_CANCER	0.209157	0.404876	-0.285602	0.615886	0.855551	16	0.563101	NS
REACTOME_CILIUM_ASSEMBLY	-0.209097	0.405015	-0.615847	0.28566	-0.855294	16	0.563101	NS
REACTOME_GPCR_DOWNSTREAM_SIGNALING	0.20763	0.408393	-0.287067	0.614895	0.849023	16	0.565972	NS
REACTOME_G_ALPHA_Q_SIGNALLING_EVENTS	0.203546	0.417878	-0.290976	0.612235	0.831592	16	0.577261	NS
REACTOME_FATTY_ACID_METABOLISM	-0.199123	0.428279	-0.609346	0.295189	-0.81277	16	0.589738	NS
REACTOME_P75_NTR_RECEPTOR_MEDIATED_SIGNALLING	0.198528	0.429689	-0.295755	0.608956	0.81024	16	0.589797	NS
REACTOME_RAC2_GTPASE_CYCLE	0.192413	0.444316	-0.301545	0.60494	0.784309	16	0.607937	NS
KEGG_WNT_SIGNALING_PATHWAY	0.188079	0.454837	-0.305628	0.602081	0.765986	16	0.620363	NS
REACTOME_NEDDYLATION	0.185157	0.462001	-0.30837	0.600148	0.753659	16	0.628147	NS
REACTOME_SIGNALING_BY_MET	-0.183262	0.466678	-0.598891	0.310144	-0.745676	16	0.631745	NS
REACTOME_DISEASES_OF_SIGNAL_TRANSDUCTION_BY_GROWTH_FACTOR_RECEPTORS_AND_SECOND_MESSENGERS	-0.182897	0.467579	-0.598649	0.310485	-0.744142	16	0.631745	NS
KEGG_INSULIN_SIGNALING_PATHWAY	0.181561	0.470894	-0.311733	0.597762	0.738519	16	0.632398	NS
REACTOME_METABOLISM_OF_STEROIDS	-0.18152	0.470997	-0.597734	0.311772	-0.738345	16	0.632398	NS
KEGG_AMYOTROPHIC_LATERAL_SCLEROSIS_ALS	-0.17899	0.477304	-0.596051	0.31413	-0.727714	16	0.638875	NS
KEGG_ARGININE_AND_PROLINE_METABOLISM	0.177858	0.48014	-0.315184	0.595297	0.72296	16	0.6395	NS
REACTOME_NEURONAL_SYSTEM	0.17762	0.480738	-0.315405	0.595138	0.72196	16	0.6395	NS
REACTOME_INTERLEUKIN_12_FAMILY_SIGNALING	0.17618	0.484361	-0.316744	0.594177	0.715916	16	0.642338	NS
REACTOME_SARS_COV_1_INFECTION	0.175303	0.486572	-0.317557	0.593592	0.712243	16	0.643231	NS
REACTOME_REGULATION_OF_HMOX1_EXPRESSION_AND_ACTIVITY	0.174176	0.489421	-0.318602	0.592838	0.707521	16	0.643231	NS
REACTOME_COLLAGEN_DEGRADATION	0.17414	0.489513	-0.318635	0.592814	0.70737	16	0.643231	NS
HALLMARK_REACTIVE_OXYGEN_SPECIES_PATHWAY	0.172514	0.49364	-0.320141	0.591726	0.70056	16	0.645955	NS
KEGG_LONG_TERM_DEPRESSION	-0.172144	0.494583	-0.591477	0.320483	-0.699009	16	0.645955	NS
REACTOME_MITOTIC_G2_G2_M_PHASES	0.169098	0.502365	-0.323295	0.589434	0.686275	16	0.654136	NS
REACTOME_METABOLISM_OF_LIPIDS	-0.164987	0.512961	-0.586667	0.327077	-0.669117	16	0.662778	NS
REACTOME_ACTIVATION_OF_NF_KAPPAB_IN_B_CELLS	0.16485	0.513315	-0.327203	0.586575	0.668547	16	0.662778	NS
REACTOME_DEGRADATION_OF_AXIN	0.164393	0.514501	-0.327622	0.586267	0.666641	16	0.662778	NS
REACTOME_CYTOPROTECTION_BY_HMOX1	0.164082	0.515308	-0.327908	0.586057	0.665344	16	0.662778	NS
REACTOME_COLLAGEN_FORMATION	0.163549	0.51669	-0.328396	0.585698	0.663127	16	0.662778	NS
REACTOME_DEATH_RECEPTOR_SIGNALLING	0.162608	0.519139	-0.329258	0.585062	0.659207	16	0.663943	NS
REACTOME_INFECTION_WITH_MYCOBACTERIUM_TUBERCULOSIS	-0.157537	0.532425	-0.581629	0.33389	-0.638117	16	0.67892	NS
REACTOME_REGULATION_OF_MRNA_STABILITY_BY_PROTEINS_THAT_BIND_AU_RICH_ELEMENTS	0.154445	0.540602	-0.336703	0.579528	0.625283	16	0.687314	NS
REACTOME_ER_PHAGOSOME_PATHWAY	0.15351	0.543086	-0.337552	0.578891	0.621405	16	0.688441	NS
REACTOME_SUMOYLATION_OF_DNA_DAMAGE_RESPONSE_AND_REPAIR_PROTEINS	-0.15233	0.546229	-0.578087	0.338623	-0.616513	16	0.690394	NS
REACTOME_TRANSCRIPTIONAL_REGULATION_BY_RUNX2	0.151135	0.549418	-0.339705	0.577272	0.611564	16	0.690846	NS
REACTOME_REGULATION_OF_RUNX2_EXPRESSION_AND_ACTIVITY	-0.150995	0.549792	-0.577177	0.339832	-0.610985	16	0.690846	NS
KEGG_RENAL_CELL_CARCINOMA	-0.149041	0.555026	-0.575843	0.341598	-0.602899	16	0.695396	NS
KEGG_ECM_RECEPTOR_INTERACTION	0.145801	0.563756	-0.344521	0.573624	0.589503	16	0.704287	NS
HALLMARK_IL2_STAT5_SIGNALING	0.143605	0.569705	-0.346496	0.572118	0.580437	16	0.709662	NS
HALLMARK_ADIPOGENESIS	-0.14141	0.57568	-0.570608	0.348466	-0.571381	16	0.715038	NS
REACTOME_DOWNSTREAM_TCR_SIGNALING	0.140686	0.577655	-0.349114	0.57011	0.568399	16	0.715429	NS
REACTOME_REGULATION_OF_PTEN_STABILITY_AND_ACTIVITY	0.139923	0.579742	-0.349798	0.569585	0.565254	16	0.715956	NS
KEGG_NEUROTROPHIN_SIGNALING_PATHWAY	0.136047	0.590389	-0.353261	0.566909	0.549294	16	0.727021	NS
REACTOME_NEUROTRANSMITTER_RECEPTORS_AND_POSTSYNAPTIC_SIGNAL_TRANSMISSION	0.13528	0.592505	-0.353945	0.566378	0.546139	16	0.727549	NS
HALLMARK_INFLAMMATORY_RESPONSE	0.125999	0.618354	-0.362176	0.559931	0.508045	16	0.757133	NS
KEGG_PRION_DISEASES	0.122857	0.627205	-0.364946	0.557736	0.495179	16	0.765763	NS
KEGG_ERBB_SIGNALING_PATHWAY	-0.122237	0.628956	-0.557303	0.365491	-0.492644	16	0.765763	NS
REACTOME_SEMAPHORIN_INTERACTIONS	0.120096	0.635022	-0.367372	0.555803	0.483888	16	0.769991	NS
KEGG_ALZHEIMERS_DISEASE	-0.119751	0.636002	-0.555561	0.367675	-0.482476	16	0.769991	NS
REACTOME_REGULATION_OF_INSULIN_LIKE_GROWTH_FACTOR_IGF_TRANSPORT_AND_UPTAKE_BY_INSULIN_LIKE_GROWTH_FACTOR_BINDING_PROTEINS_IGFBPS	0.116199	0.646119	-0.370786	0.553066	0.467968	16	0.780048	NS
REACTOME_GLOBAL_GENOME_NUCLEOTIDE_EXCISION_REPAIR_GG_NER	0.114653	0.650543	-0.372137	0.551977	0.461655	16	0.783196	NS
REACTOME_CELL_JUNCTION_ORGANIZATION	-0.110938	0.661215	-0.549355	0.375374	-0.446508	16	0.793826	NS
REACTOME_ORGANELLE_BIOGENESIS_AND_MAINTENANCE	0.10788	0.670045	-0.37803	0.54719	0.434054	16	0.802035	NS
REACTOME_C_TYPE_LECTIN_RECEPTORS_CLRS	-0.107283	0.671774	-0.546767	0.378547	-0.431624	16	0.802035	NS
REACTOME_VISUAL_PHOTOTRANSDUCTION	0.106324	0.674557	-0.379378	0.546086	0.427719	16	0.803132	NS
REACTOME_SIGNALING_BY_THE_B_CELL_RECEPTOR_BCR	0.101818	0.687674	-0.383271	0.542882	0.409401	16	0.816495	NS
REACTOME_TRANSPORT_OF_SMALL_MOLECULES	0.100196	0.69242	-0.384669	0.541725	0.402809	16	0.816639	NS
REACTOME_EXTRA_NUCLEAR_ESTROGEN_SIGNALING	-0.100115	0.692656	-0.541667	0.384738	-0.402482	16	0.816639	NS
REACTOME_RHO_GTPASE_CYCLE	-0.0998336	0.69348	-0.541466	0.38498	-0.401339	16	0.816639	NS
REACTOME_PROTEIN_FOLDING	-0.0966377	0.702862	-0.539181	0.387726	-0.388368	16	0.825432	NS
REACTOME_TRANSCRIPTIONAL_REGULATION_BY_RUNX3	0.0959332	0.704936	-0.388329	0.538677	0.385511	16	0.825618	NS
REACTOME_SIGNALING_BY_RHO_GTPASES_MIRO_GTPASES_AND_RHOBTB3	0.0948322	0.708181	-0.389273	0.537888	0.381046	16	0.827171	NS
KEGG_EPITHELIAL_CELL_SIGNALING_IN_HELICOBACTER_PYLORI_INFECTION	-0.0938461	0.711092	-0.53718	0.390117	-0.377048	16	0.828326	NS
REACTOME_SIGNALING_BY_TGF_BETA_RECEPTOR_COMPLEX	-0.0903765	0.721362	-0.534686	0.393079	-0.362991	16	0.838025	NS
KEGG_B_CELL_RECEPTOR_SIGNALING_PATHWAY	0.088302	0.727525	-0.394846	0.533191	0.354593	16	0.842701	NS
REACTOME_PLATELET_HOMEOSTASIS	0.0877061	0.729298	-0.395353	0.532761	0.352182	16	0.842701	NS
KEGG_PATHWAYS_IN_CANCER	0.0850253	0.737291	-0.397629	0.530824	0.341337	16	0.848876	NS
KEGG_LONG_TERM_POTENTIATION	-0.0841514	0.739903	-0.530191	0.39837	-0.337804	16	0.848876	NS
REACTOME_PTEN_REGULATION	0.0839347	0.74055	-0.398553	0.530035	0.336928	16	0.848876	NS
HALLMARK_APICAL_JUNCTION	0.082517	0.744793	-0.399753	0.529007	0.331198	16	0.851475	NS
REACTOME_CLEC7A_DECTIN_1_SIGNALING	-0.0810063	0.749323	-0.527911	0.401031	-0.325093	16	0.854386	NS
REACTOME_CELLULAR_RESPONSE_TO_STARVATION	0.0801175	0.751991	-0.401781	0.527266	0.321504	16	0.855166	NS
REACTOME_REGULATION_OF_RUNX3_EXPRESSION_AND_ACTIVITY	0.0787827	0.756003	-0.402907	0.526295	0.316113	16	0.856839	NS
REACTOME_FC_EPSILON_RECEPTOR_FCERI_SIGNALING	-0.0782992	0.757458	-0.525943	0.403314	-0.314161	16	0.856839	NS
REACTOME_POST_TRANSLATIONAL_PROTEIN_MODIFICATION	0.0773196	0.760408	-0.404139	0.52523	0.310207	16	0.856839	NS
HALLMARK_ESTROGEN_RESPONSE_LATE	-0.0769857	0.761414	-0.524987	0.40442	-0.308859	16	0.856839	NS
REACTOME_G_ALPHA_I_SIGNALLING_EVENTS	-0.0747273	0.768229	-0.523339	0.406318	-0.299747	16	0.857802	NS
REACTOME_CELLULAR_RESPONSE_TO_CHEMICAL_STRESS	-0.0747077	0.768288	-0.523325	0.406335	-0.299668	16	0.857802	NS
REACTOME_CDC42_GTPASE_CYCLE	-0.0743688	0.769312	-0.523077	0.406619	-0.298301	16	0.857802	NS
REACTOME_UNFOLDED_PROTEIN_RESPONSE_UPR	0.0740649	0.770231	-0.406874	0.522855	0.297076	16	0.857802	NS
REACTOME_BETA_CATENIN_INDEPENDENT_WNT_SIGNALING	0.0723364	0.775462	-0.408323	0.521591	0.290106	16	0.861402	NS
REACTOME_SIGNALING_BY_VEGF	0.0706596	0.780544	-0.409727	0.520363	0.283347	16	0.864819	NS
REACTOME_REPRODUCTION	-0.0674082	0.790425	-0.517977	0.412442	-0.270247	16	0.87336	NS
REACTOME_SIGNALING_BY_NTRKS	0.0663863	0.793536	-0.413293	0.517226	0.266132	16	0.87336	NS
REACTOME_SIGNALING_BY_RHO_GTPASES	-0.0661253	0.794332	-0.517034	0.413511	-0.265081	16	0.87336	NS
REACTOME_PURINERGIC_SIGNALING_IN_LEISHMANIASIS_INFECTION	-0.0642808	0.799957	-0.515675	0.415045	-0.257656	16	0.877306	NS
REACTOME_RHO_GTPASE_EFFECTORS	-0.0633201	0.80289	-0.514967	0.415843	-0.25379	16	0.878289	NS
REACTOME_NGF_SIGNALLING_VIA_TRKA_FROM_THE_PLASMA_MEMBRANE	-0.0623149	0.805963	-0.514225	0.416678	-0.249745	16	0.879417	NS
REACTOME_MEIOSIS	-0.0564519	0.823934	-0.509884	0.421528	-0.226168	16	0.896757	NS
REACTOME_SYNDECAN_INTERACTIONS	-0.055334	0.827371	-0.509053	0.42245	-0.221676	16	0.897792	NS
REACTOME_MET_ACTIVATES_PTK2_SIGNALING	0.0547875	0.829052	-0.4229	0.508647	0.21948	16	0.897792	NS
REACTOME_ASYMMETRIC_LOCALIZATION_OF_PCP_PROTEINS	0.0528602	0.834986	-0.424486	0.507213	0.211737	16	0.901952	NS
KEGG_T_CELL_RECEPTOR_SIGNALING_PATHWAY	-0.0488452	0.847375	-0.504217	0.42778	-0.195614	16	0.911304	NS
REACTOME_CELL_CELL_COMMUNICATION	-0.0486843	0.847872	-0.504097	0.427912	-0.194968	16	0.911304	NS
REACTOME_INTERFERON_ALPHA_BETA_SIGNALING	0.0477049	0.8509	-0.428713	0.503364	0.191037	16	0.912283	NS
REACTOME_INTERLEUKIN_1_FAMILY_SIGNALING	0.0464026	0.854929	-0.429778	0.502389	0.185811	16	0.914328	NS
REACTOME_RESPIRATORY_ELECTRON_TRANSPORT_ATP_SYNTHESIS_BY_CHEMIOSMOTIC_COUPLING_AND_HEAT_PRODUCTION_BY_UNCOUPLING_PROTEINS	0.045032	0.859172	-0.430897	0.501361	0.180311	16	0.916592	NS
REACTOME_DISORDERS_OF_TRANSMEMBRANE_TRANSPORTERS	0.0429769	0.865543	-0.432573	0.499818	0.172067	16	0.920953	NS
REACTOME_PCP_CE_PATHWAY	-0.0423353	0.867533	-0.499336	0.433095	-0.169493	16	0.920953	NS
REACTOME_POSITIVE_EPIGENETIC_REGULATION_OF_RRNA_EXPRESSION	0.0410017	0.871673	-0.43418	0.498332	0.164145	16	0.923074	NS
REACTOME_G_PROTEIN_MEDIATED_EVENTS	-0.0364023	0.885974	-0.494862	0.43791	-0.145706	16	0.935918	NS
KEGG_PANCREATIC_CANCER	-0.0329308	0.89679	-0.492233	0.440715	-0.131795	16	0.945028	NS
REACTOME_ACTIVATION_OF_NMDA_RECEPTORS_AND_POSTSYNAPTIC_EVENTS	-0.0291625	0.90855	-0.48937	0.443749	-0.1167	16	0.953058	NS
REACTOME_SIGNALING_BY_TGFB_FAMILY_MEMBERS	-0.0290721	0.908833	-0.489301	0.443822	-0.116338	16	0.953058	NS
REACTOME_MEMBRANE_TRAFFICKING	-0.0256031	0.919676	-0.486656	0.446605	-0.102446	16	0.962088	NS
KEGG_CHEMOKINE_SIGNALING_PATHWAY	0.0233898	0.926601	-0.448377	0.484964	0.0935849	16	0.964743	NS
REACTOME_RAC1_GTPASE_CYCLE	-0.0233611	0.926691	-0.484942	0.4484	-0.0934697	16	0.964743	NS
KEGG_HUNTINGTONS_DISEASE	0.0195979	0.938477	-0.451402	0.482057	0.0784067	16	0.972459	NS
REACTOME_CLASS_I_MHC_MEDIATED_ANTIGEN_PROCESSING_PRESENTATION	-0.0195539	0.938615	-0.482024	0.451437	-0.0782306	16	0.972459	NS
REACTOME_RHOA_GTPASE_CYCLE	-0.0164385	0.948381	-0.479628	0.453915	-0.0657628	16	0.976522	NS
REACTOME_SIGNALING_BY_FGFR2	0.0160231	0.949684	-0.454245	0.479308	0.0641005	16	0.976522	NS
REACTOME_DEGRADATION_OF_THE_EXTRACELLULAR_MATRIX	-0.0150703	0.952673	-0.478573	0.455001	-0.0602882	16	0.976522	NS
REACTOME_METABOLISM_OF_VITAMINS_AND_COFACTORS	0.0149091	0.953178	-0.455129	0.478449	0.0596432	16	0.976522	NS
REACTOME_RESPIRATORY_ELECTRON_TRANSPORT	0.0146903	0.953865	-0.455302	0.47828	0.0587675	16	0.976522	NS
REACTOME_FOXO_MEDIATED_TRANSCRIPTION	0.0138744	0.956425	-0.455949	0.47765	0.055503	16	0.976823	NS
REACTOME_SIGNALING_BY_FGFR	0.0117045	0.963235	-0.457666	0.475974	0.0468211	16	0.980126	NS
REACTOME_METABOLISM_OF_WATER_SOLUBLE_VITAMINS_AND_COFACTORS	0.0113948	0.964207	-0.457911	0.475734	0.0455822	16	0.980126	NS
REACTOME_FCERI_MEDIATED_NF_KB_ACTIVATION	0.00839506	0.973626	-0.460279	0.47341	0.0335814	16	0.987372	NS
REACTOME_MET_PROMOTES_CELL_MOTILITY	0.00602637	0.981066	-0.462144	0.47157	0.0241059	16	0.992581	NS
REACTOME_RESPONSE_OF_EIF2AK4_GCN2_TO_AMINO_ACID_DEFICIENCY	0.00370804	0.988349	-0.463965	0.469765	0.0148323	16	0.997608	NS
REACTOME_UCH_PROTEINASES	0.00231991	0.992711	-0.465054	0.468682	0.00927965	16	0.99804	NS
REACTOME_DOWNSTREAM_SIGNALING_EVENTS_OF_B_CELL_RECEPTOR_BCR	0.00173756	0.99454	-0.46551	0.468228	0.00695023	16	0.99804	NS
REACTOME_HOST_INTERACTIONS_OF_HIV_FACTORS	0.00136089	0.995724	-0.465805	0.467934	0.00544356	16	0.99804	NS
REACTOME_HEDGEHOG_OFF_STATE	-8.20486e-05	0.999742	-0.466934	0.466806	-0.000328194	16	0.999742	NS
