# Supplementary material for: Spatially Resolved Proteomic and Transcriptomic Profiling of Anaplastic Lymphoma Kinase-Rearranged Pulmonary Adenocarcinomas Reveals Key Players in Inter- and Intratumoral Heterogeneity
Source: Int J Mol Sci. 2023 Jul 12;24(14):11369. doi: 10.3390/ijms241411369 (PMC10380216; doi:10.3390/ijms241411369)
Supplement: Supplementary file 1 [file ijms-24-11369-s001.zip › Szeitz et al_IJMS_2023 - TableS4.xlsx]

## Sheet: README
Table S4. Differential expression analysis results for histopathological data.
Tumor_vs_NAT_pROIs
Differential expression analysis results for the tumor vs NAT comparison at the pROI level.
Column	Description
Row_name	Protein group accession number.
Coef_tumor	Linear mixed effects model coefficient for tumor vs NAT comparison.
Pvalue	Linear mixed effects model p-value.
Adj_Pvalue	P-values adjusted with the Benjamini-Hochberg method.
Intercept, AIC, logLik, meanExp, StdErr_intercept, StdErr_tumor, Chisq, Df	Further outputs provided by the lmmSeq function.
Gene	Gene names for the protein groups.
Significant	"UP" for significant upregulation, "DN" for significant downregulation.
Tumor_vs_NAT_tROIs
Differential expression analysis results for the tumor vs NAT comparison at the tROI level.
Column/row	Description
Row_name	Gene name.
The other column descriptions are the same as for "Tumor_vs_NAT_pROIs".
Immune_pROIs
Differential expression analysis results for the TIL% comparisons at the pROI level.
Column/row	Description
Row_name	Protein group accession number.
Coef_immune	Linear mixed effects model coefficient for the TIL% comparison.
The other column descriptions are the same as for "Tumor_vs_NAT_pROIs".
Immune_tROIs
Differential expression analysis results for the immune score comparisons at the tROI level.
Column/row	Description
Row_name	Gene name.
Coef_immune2	Linear mixed effects model coefficient for the immune score 2 vs 1 comparison.
Coef_immune3	Linear mixed effects model coefficient for the immune score 3 vs 1 comparison.
Avr_coef	Average of "Coef_immune2" and "Coef_immune3".
Trend	"UP" if there is a clear upregulation tendency from low to high immune score, "DN" if there is a clear downregulation tendency.
The other column descriptions are the same as for "Tumor_vs_NAT_pROIs".
Mucin_pROIs
Differential expression analysis results for the mucin score comparisons at the pROI level.
Column/row	Description
Row_name	Protein group accession number.
Coef_mucin2	Linear mixed effects model coefficient for the mucin score 2 vs 0 comparison.
Coef_mucin3	Linear mixed effects model coefficient for the mucin score 3 vs 0 comparison.
Avr_coef	Average of "Coef_mucin2" and "Coef_mucin3".
Trend	"UP" if there is a clear upregulation tendency from low to high mucin score, "DN" if there is a clear downregulation tendency.
The other column descriptions are the same as for "Tumor_vs_NAT_pROIs".
Stroma_pROIs
Differential expression analysis results for the stroma score comparisons at the pROI level.
Column/row	Description
Row_name	Protein group accession number.
Coef_stroma2	Linear mixed effects model coefficient for the stroma score 2 vs 1 comparison.
Coef_stroma3	Linear mixed effects model coefficient for the stroma score 3 vs 1 comparison.
Avr_coef	Average of "Coef_stroma2" and "Coef_stroma3".
Trend	"UP" if there is a clear upregulation tendency from low to high stroma score, "DN" if there is a clear downregulation tendency.
The other column descriptions are the same as for "Tumor_vs_NAT_pROIs".
pGSEA_results
The detailed pre-ranked GSEA results for all performed differential expression analyses.
Column/row	Description
Data	The comparison for which GSEA was ran.
ID	Gene set ID.
Description	Gene set ID.
setSize	The number of genes in the gene set after filtering out those genes that were not present in the pROI/tROI data.
enrichmentScore	Enrichment score.
NES	Normalized enrichment score.
pvalue	P-value.
p.adjust	Adjusted p-value (via the Benjamini-Hochberg method).
qvalues	q-value.
rank	Rank (from the GSEA output).
leading_edge	The three statistics (tags, list, signal) used to define the leading edge subset.
core_enrichment	Core enrichment genes.

## Sheet: Tumor_vs_NAT_pROIs
Row_name	Intercept	Coef_tumor	Pvalue	Adj_Pvalue	AIC	logLik	meanExp	StdErr_intercept	StdErr_tumor	Chisq	Df	Gene	Significant
P07237	22.153	1.18866	6.12205e-96	7.06484e-93	1.24184	3.37908	22.8222	0.177857	0.0571927	431.948	1	P4HB	UP
P11021	22.6629	0.88729	5.39166e-75	3.11099e-72	-5.71485	6.85742	23.1197	0.0606723	0.0484241	335.744	1	HSPA5	UP
Q15084	21.5717	1.08312	4.6355e-58	1.78312e-55	-0.973009	4.4865	22.1514	0.0663854	0.0674298	258.02	1	PDIA6	UP
P62249	21.3985	0.63917	1.98022e-53	5.71293e-51	-4.60357	6.30178	21.8131	0.126428	0.0415378	236.781	1	RPS16	UP
P99999	20.3288	0.96653	3.67917e-40	8.49153e-38	3.71564	2.14218	20.9384	0.144617	0.0728615	175.968	1	CYCS	UP
Q14697	21.7054	0.553793	5.04554e-38	9.70425e-36	-3.10514	5.55257	22.0787	0.162555	0.042959	166.183	1	GANAB
P14625	22.7852	0.752478	2.38241e-32	3.92758e-30	-3.63604	5.81802	23.1956	0.0469318	0.063546	140.22	1	HSP90B1	UP
P39023	21.4599	0.841254	3.0082e-31	4.33934e-29	2.92267	2.53867	21.8612	0.123222	0.0723541	135.185	1	RPL3	UP
P22392	20.5194	0.984879	1.01476e-28	1.30115e-26	9.76041	-0.880207	21.1513	0.32232	0.0885767	123.631	1	NME2	UP
P22314	21.3551	0.539246	2.54536e-28	2.93735e-26	-5.16867	6.58434	21.6673	0.0663961	0.0488599	121.806	1	UBA1
Q96JY6	21.38	-1.7247	2.86185e-27	3.00234e-25	15.2307	-3.61536	20.4967	0.180221	0.159444	117.006	1	PDLIM2	DN
P23284	21.5215	0.891257	4.06534e-27	3.9095e-25	3.67473	2.16264	22.0366	0.0987166	0.0826408	116.31	1	PPIB	UP
P29401	22.4591	1.06604	7.57602e-27	6.72517e-25	4.41271	1.79364	23.0406	0.0733945	0.0993766	115.075	1	TKT	UP
O95994	21.465	1.94025	1.69775e-26	1.39943e-24	18.7569	-5.37844	22.4343	0.260688	0.182141	113.475	1	AGR2	UP
P13667	20.795	1.01733	2.95511e-26	2.27346e-24	8.17789	-0.0889438	21.2597	0.169926	0.0959673	112.377	1	PDIA4	UP
P10809	21.5194	0.768814	1.10828e-25	7.9935e-24	-1.04485	4.52242	21.9387	0.0541984	0.0733849	109.756	1	HSPD1	UP
Q99729	19.128	1.12577	3.8303e-24	2.6001e-22	10.283	-1.14152	19.7897	0.174711	0.111068	102.735	1	HNRNPAB	UP
P62701	21.716	0.860203	5.98541e-24	3.83731e-22	5.25771	1.37115	22.2237	0.126587	0.085235	101.851	1	RPS4X	UP
P51149	20.6839	0.388986	9.0006e-24	5.46668e-22	-12.5639	10.282	20.8961	0.0285799	0.0386973	101.043	1	RAB7A
P13639	21.5207	0.632031	1.51752e-23	8.75611e-22	-1.39607	4.69804	21.8945	0.0718678	0.0632004	100.008	1	EEF2	UP
P04843	21.0502	0.800205	1.96683e-23	1.08082e-21	2.49813	2.75094	21.4689	0.084334	0.0802234	99.4948	1	RPN1	UP
P21281	20.3863	0.560969	3.94758e-23	2.07069e-21	-1.59317	4.79658	20.7425	0.0941629	0.0566332	98.1151	1	ATP6V1B2
P53621	20.0808	0.528071	1.0685e-22	5.36108e-21	-3.32215	5.66107	20.394	0.0746778	0.0538558	96.1435	1	COPA
P14174	21.4789	1.01954	6.18977e-22	2.97625e-20	8.78819	-0.394095	22.0916	0.144888	0.105912	92.6663	1	MIF	UP
Q02818	20.2771	0.636629	8.13847e-22	3.75672e-20	3.55053	2.22473	20.6101	0.189112	0.0663283	92.1247	1	NUCB1	UP
P23526	20.2735	0.636744	9.71895e-22	4.31372e-20	-2.82708	5.41354	20.6208	0.0490891	0.066467	91.7735	1	AHCY	UP
P07203	20.1452	1.17525	1.44438e-21	6.17339e-20	14.6298	-3.31488	20.9577	0.345631	0.123207	90.9895	1	GPX1	UP
Q9NYU2	19.666	0.859494	1.56387e-21	6.4454e-20	6.28032	0.859842	20.1826	0.13414	0.0901826	90.8322	1	UGGT1	UP
P30101	22.4279	0.703226	3.18945e-20	1.26918e-18	3.18051	2.40974	22.8399	0.111109	0.0763348	84.8681	1	PDIA3	UP
P30040	20.2188	0.675935	7.38443e-20	2.84055e-18	2.82555	2.58722	20.5498	0.112192	0.0741005	83.2084	1	ERP29	UP
Q7KZF4	20.919	0.69404	1.38195e-19	5.14443e-18	-0.259388	4.12969	21.2976	0.0566158	0.0766581	81.9696	1	SND1	UP
P04406	23.6926	0.93006	2.45968e-19	8.87021e-18	9.8457	-0.92285	24.2627	0.196979	0.103448	80.8302	1	GAPDH	UP
P16615;O14983	19.4583	0.503166	3.3329e-19	1.1655e-17	0.00414912	3.99793	19.7896	0.140154	0.0561751	80.2299	1	ATP2A2
P62753	21.2739	0.760967	4.38218e-19	1.48736e-17	6.82358	0.588212	21.723	0.180735	0.0852445	79.6891	1	RPS6	UP
P16930	17.9577	1.44855	5.99058e-19	1.97518e-17	18.97	-5.48499	18.8621	0.387686	0.162901	79.0714	1	FAH	UP
P05023	20.474	0.58639	7.77671e-19	2.49287e-17	1.76008	3.11996	20.8089	0.124828	0.0661603	78.5559	1	ATP1A1	UP
O60832	19.1609	1.10328	8.33492e-19	2.59959e-17	13.9264	-2.9632	19.8198	0.281626	0.124588	78.4189	1	DKC1	UP
P55072	24.4751	0.317787	1.7846e-18	5.41956e-17	-13.1591	10.5796	24.6517	0.0297287	0.0362352	76.9152	1	VCP
P39019	21.4377	0.794248	3.00829e-18	8.70415e-17	7.91244	0.0437783	21.9553	0.18787	0.0911762	75.884	1	RPS19	UP
P62841	20.0834	1.18086	3.01704e-18	8.70415e-17	14.3923	-3.19617	20.8072	0.23986	0.135563	75.8783	1	RPS15	UP
Q8NCW5	18.4424	1.46365	3.60423e-18	1.01446e-16	18.7944	-5.39719	19.395	0.334034	0.168417	75.5271	1	APOA1BP	UP
Q9NS69	17.944	0.850696	5.61319e-18	1.50728e-16	8.23355	-0.116775	18.4528	0.159068	0.0984582	74.6525	1	TOMM22	UP
Q9NZN4	23.2715	-1.92434	5.61639e-18	1.50728e-16	23.1853	-7.59265	22.1574	0.381395	0.222722	74.6513	1	EHD2	DN
P31939	19.2405	0.826242	7.28305e-18	1.91015e-16	7.87519	0.0624071	19.7501	0.158707	0.095959	74.1383	1	ATIC	UP
O00159	22.7578	-1.83002	8.54671e-18	2.19176e-16	20.9143	-6.45715	21.715	0.265018	0.212991	73.8225	1	MYO1C	DN
P62263	21.8059	0.961218	1.55654e-17	3.90488e-16	9.01954	-0.509772	22.3509	0.128021	0.112781	72.6392	1	RPS14	UP
P35270	18.9163	1.25998	4.03463e-17	9.90631e-16	11.798	-1.89899	19.6035	0.110624	0.149786	70.7599	1	SPR	UP
P40199	20.8545	1.13319	7.77161e-17	1.86843e-15	10.0548	-1.0274	21.4726	0.100414	0.135961	69.4667	1	CEACAM6	UP
P12429	21.7956	-1.40395	1.1403e-16	2.68553e-15	18.1596	-5.07979	21.1178	0.283765	0.169371	68.7105	1	ANXA3	DN
Q9BRA2	20.5879	1.32726	1.41322e-16	3.2617e-15	15.8923	-3.94613	21.3851	0.202285	0.160615	68.2874	1	TXNDC17	UP
Q9NZU5	20.7587	-1.32994	1.6848e-16	3.81227e-15	13.6369	-2.81843	20.0369	0.130341	0.161349	67.9408	1	LMCD1	DN
P34897	18.7736	1.1998	2.40892e-16	5.34595e-15	15.9301	-3.96506	19.5798	0.268733	0.146322	67.2359	1	SHMT2	UP
P29692	20.6978	0.363849	3.3077e-16	7.20205e-15	-5.55217	6.77609	20.8984	0.0802205	0.0445809	66.6108	1	EEF1D
P62906	20.9206	1.01179	3.4061e-16	7.27897e-15	13.785	-2.89249	21.5735	0.276419	0.124024	66.553	1	RPL10A	UP
P18754	18.277	2.27729	3.73737e-16	7.84168e-15	26.8819	-9.44096	19.5988	0.438277	0.279532	66.3701	1	RCC1	UP
O60784	18.8568	1.1181	4.76584e-16	9.82103e-15	14.1331	-3.06655	19.5049	0.215502	0.137743	65.8909	1	TOM1	UP
Q9NQW7	18.2883	1.15079	1.96417e-15	3.97658e-14	15.5089	-3.75444	18.9085	0.251777	0.14487	63.1006	1	XPNPEP1	UP
P11940	20.7287	0.72342	3.84103e-15	7.64232e-14	6.10532	0.947342	21.1044	0.121802	0.0920381	61.7798	1	PABPC1	UP
Q7Z406	24.5831	-1.07923	5.1091e-15	9.99305e-14	13.6281	-2.81407	23.9522	0.192162	0.137935	61.2181	1	MYH14	DN
Q15746	20.598	-1.07916	6.27513e-15	1.20692e-13	14.0484	-3.02419	20.0936	0.208592	0.138384	60.8133	1	MYLK	DN
Q14764	20.871	1.02182	6.52587e-15	1.23457e-13	9.65361	-0.826806	21.4343	0.101355	0.131114	60.7362	1	MVP	UP
P49257	20.4922	0.612701	7.04834e-15	1.3119e-13	0.217641	3.89118	20.8264	0.0581362	0.0787168	60.5846	1	LMAN1	UP
P12110	24.0862	-1.34093	7.53806e-15	1.38078e-13	16.8192	-4.4096	23.2862	0.201949	0.172465	60.4524	1	COL6A2	DN
P08865	21.6165	0.654257	8.91034e-15	1.60665e-13	2.14283	2.92858	21.9843	0.0703002	0.0843777	60.1232	1	RPSA	UP
Q16630	18.8345	1.02932	1.00635e-14	1.78667e-13	13.0263	-2.51316	19.4378	0.1874	0.133014	59.8836	1	CPSF6	UP
P11142	23.3633	0.610197	1.46907e-14	2.56865e-13	2.52067	2.73967	23.7047	0.0870801	0.0793474	59.1391	1	HSPA8	UP
P10253	19.4834	1.02387	2.93958e-14	5.0631e-13	9.88749	-0.943744	20.0419	0.0994846	0.134703	57.7745	1	GAA	UP
Q71U36;P0DPH7	24.1064	-0.480722	3.50543e-14	5.94892e-13	-1.10302	4.55151	23.8119	0.0755115	0.0634354	57.4282	1	TUBA1A
P50395	21.9486	0.400319	3.57981e-14	5.98711e-13	-3.47748	5.73874	22.175	0.0762829	0.0528445	57.3869	1	GDI2
P06733	23.9613	1.27326	4.7955e-14	7.90572e-13	15.482	-3.741	24.6696	0.163969	0.168926	56.8119	1	ENO1	UP
Q01082	22.7403	-1.08862	5.56109e-14	9.03873e-13	11.1887	-1.59435	22.1465	0.106943	0.144801	56.5207	1	SPTBN1	DN
Q96AG4	19.1545	1.02347	7.37294e-14	1.18172e-12	12.0779	-2.03893	19.7247	0.14304	0.136809	55.9662	1	LRRC59	UP
P02679	24.434	-2.49643	7.83342e-14	1.23832e-12	26.2357	-9.11787	23.0724	0.246716	0.334055	55.847	1	FGG	DN
Q9NZB2	19.2357	0.545383	8.72051e-14	1.35993e-12	-1.04311	4.52155	19.5342	0.0546719	0.0731177	55.6362	1	FAM120A
P31948	20.1542	0.558075	1.12743e-13	1.73473e-12	4.73606	1.63197	20.4995	0.166187	0.0751611	55.1313	1	STIP1
Q9Y285	18.5246	0.893224	1.3073e-13	1.98503e-12	13.5171	-2.75854	19.0855	0.284099	0.120618	54.8403	1	FARSA	UP
Q13813	22.4205	-0.932414	2.22227e-13	3.33052e-12	9.85184	-0.925919	21.9071	0.112353	0.127124	53.7977	1	SPTAN1	DN
P04040	22.9089	-1.56175	2.39802e-13	3.54784e-12	19.3257	-5.66286	22.0618	0.194133	0.213222	53.6482	1	CAT	DN
P06748	22.2214	0.862523	3.53928e-13	5.17003e-12	11.3301	-1.66505	22.6655	0.181068	0.118607	52.8835	1	NPM1	UP
P98160	23.7658	-1.59511	5.50604e-13	7.94246e-12	21.388	-6.69398	22.8997	0.26385	0.221168	52.0156	1	HSPG2	DN
P62847	21.304	0.81064	5.92935e-13	8.4475e-12	10.6471	-1.32353	21.8138	0.182039	0.112556	51.8702	1	RPS24	UP
P13473	18.9777	1.26291	7.09818e-13	9.9894e-12	18.1416	-5.07078	19.7009	0.252203	0.175954	51.5169	1	LAMP2	UP
P12109	24.3975	-1.48799	8.56098e-13	1.19029e-11	20.9806	-6.49029	23.5088	0.286998	0.208056	51.1491	1	COL6A1	DN
P35580	21.6332	-1.06974	9.80755e-13	1.34737e-11	17.508	-4.75398	21.059	0.35921	0.149967	50.8823	1	MYH10	DN
Q16787	21.8103	-1.6738	9.97486e-13	1.35423e-11	21.1184	-6.5592	20.8967	0.216181	0.234726	50.8491	1	LAMA3	DN
P34932	19.466	0.856195	1.05571e-12	1.41662e-11	10.7987	-1.39936	19.9291	0.155358	0.120201	50.7377	1	HSPA4	UP
Q96KP4	21.1967	0.926566	2.74781e-12	3.6448e-11	10.7329	-1.36645	21.7237	0.119887	0.132555	48.8609	1	CNDP2	UP
P60660	23.7541	-0.389463	3.01409e-12	3.95257e-11	-0.961886	4.48094	23.5951	0.113882	0.0558204	48.6794	1	MYL6
O60701	18.3013	2.18387	3.26018e-12	4.22724e-11	28.0397	-10.0199	19.4272	0.403953	0.313503	48.5255	1	UGDH	UP
P61247	21.7533	0.824316	4.07348e-12	5.22311e-11	10.5288	-1.26438	22.2518	0.151412	0.11887	48.0888	1	RPS3A	UP
P14866	21.5221	0.632513	5.54729e-12	7.03469e-11	5.03106	1.48447	21.8942	0.0985497	0.0917908	47.4834	1	HNRNPL	UP
Q92598	17.6671	1.35832	6.74853e-12	8.465e-11	16.814	-4.40699	18.408	0.146175	0.197923	47.0991	1	HSPH1	UP
O75874	20.6836	0.839889	6.83106e-12	8.47639e-11	10.1408	-1.07039	21.1696	0.129591	0.122412	47.0753	1	IDH1	UP
P38646	20.8132	0.869256	8.53254e-12	1.04751e-10	10.1315	-1.06576	21.3162	0.117854	0.127283	46.6394	1	HSPA9	UP
P55268	23.0068	-2.68436	8.93811e-12	1.08575e-10	31.3447	-11.6723	21.5035	0.432125	0.393449	46.5484	1	LAMB2	DN
P07858	22.1891	1.56477	9.64561e-12	1.15948e-10	21.5735	-6.78674	23.073	0.248097	0.229718	46.3992	1	CTSB	UP
P06744	21.3025	0.906272	1.02508e-11	1.21953e-10	12.7724	-2.38618	21.8747	0.176708	0.133218	46.2799	1	GPI	UP
Q09028	19.9155	0.403426	1.17568e-11	1.38442e-10	1.08496	3.45752	20.2152	0.150293	0.0594746	46.0114	1	RBBP4
P26641	20.9517	0.54609	1.49154e-11	1.73863e-10	1.73843	3.13079	21.2651	0.0717436	0.0809176	45.5452	1	EEF1G
Q9HBL0	21.6068	-1.329	1.58405e-11	1.828e-10	20.8911	-6.44555	20.9422	0.329983	0.197181	45.4274	1	TNS1	DN
P55265	20.3996	0.955813	1.62811e-11	1.86024e-10	14.3489	-3.17447	20.9638	0.206942	0.141896	45.3736	1	ADAR	UP
Q06210;O94808	19.0607	1.38614	1.79531e-11	2.03116e-10	22.8187	-7.40937	19.6939	0.446964	0.206217	45.1822	1	GFPT1	UP
Q63ZY3	19.3366	-1.19662	2.41073e-11	2.70095e-10	19.0346	-5.51731	18.8037	0.291054	0.17917	44.605	1	KANK2	DN
P48637	21.0334	0.766321	2.57761e-11	2.86016e-10	11.0807	-1.54033	21.4967	0.188407	0.11491	44.474	1	GSS	UP
P61916	18.9094	2.82453	2.7889e-11	3.06514e-10	32.4212	-12.2106	20.3225	0.441125	0.424275	44.3197	1	NPC2	UP
P02675;CON__P02676	24.9105	-2.61749	2.91301e-11	3.17133e-10	29.1862	-10.5931	23.4828	0.290659	0.393555	44.2345	1	FGB	DN
P09874	19.2901	1.19321	4.52043e-11	4.8753e-10	18.1874	-5.09371	20.0227	0.234325	0.181176	43.3745	1	PARP1	UP
P18669;P15259	21.5441	0.922265	5.39011e-11	5.73134e-10	11.6616	-1.83082	22.0615	0.124188	0.140595	43.0302	1	PGAM1	UP
P43490	19.8326	1.51814	5.41348e-11	5.73134e-10	23.6421	-7.82107	20.4641	0.375865	0.231456	43.0217	1	NAMPT	UP
P13804	19.4358	0.696659	5.82543e-11	6.1114e-10	5.83536	1.08232	19.8191	0.0814074	0.10639	42.8783	1	ETFA	UP
Q9UKK3	18.3034	1.74331	6.80123e-11	7.07083e-10	25.2035	-8.60175	19.4125	0.34732	0.267176	42.5753	1	PARP4	UP
Q9H0W9	18.3846	0.700498	6.89211e-11	7.10133e-10	5.80848	1.09576	18.7667	0.0793122	0.107389	42.5494	1	C11orf54	UP
P55786	19.4898	0.843135	7.86672e-11	8.0338e-10	13.3838	-2.69188	20.0429	0.218923	0.129651	42.2907	1	NPEPPS	UP
P14618	22.921	1.22761	8.55236e-11	8.59503e-10	15.9968	-3.99839	23.5907	0.139687	0.189138	42.1272	1	PKM	UP
Q16666	18.8829	1.4735	8.56524e-11	8.59503e-10	22.9379	-7.46893	19.791	0.340603	0.227031	42.1243	1	IFI16	UP
Q9NSD9	20.433	0.639611	1.22111e-10	1.2148e-09	9.81529	-0.907646	20.8084	0.222501	0.0993696	41.4309	1	FARSB	UP
P55290	20.4771	-2.01585	1.33695e-10	1.31867e-09	27.5021	-9.75103	19.4411	0.360575	0.313853	41.2538	1	CDH13	DN
P43121	19.7577	-1.63461	1.69729e-10	1.65989e-09	21.4417	-6.72087	18.8661	0.18903	0.255948	40.7873	1	MCAM	DN
P21291	23.3482	-0.769728	1.96835e-10	1.9088e-09	13.612	-2.80599	23.0925	0.287934	0.120954	40.4978	1	CSRP1	DN
Q15181	19.9737	1.37195	2.0238e-10	1.93259e-09	19.6749	-5.83746	20.6983	0.201447	0.215731	40.4435	1	PPA1	UP
P02462	22.5471	-1.63427	2.02637e-10	1.93259e-09	23.267	-7.63351	21.6454	0.260633	0.256988	40.4411	1	COL4A1	DN
P00338	22.73	1.36062	2.53929e-10	2.40192e-09	18.3148	-5.15739	23.4721	0.158886	0.215132	40.0003	1	LDHA	UP
P02730	22.4806	-3.279	2.6079e-10	2.44676e-09	34.8221	-13.411	20.7124	0.431293	0.518792	39.9482	1	SLC4A1	DN
P54136	19.702	0.646499	3.38275e-10	3.14814e-09	7.05618	0.471911	20.0538	0.109688	0.102943	39.4401	1	RARS	UP
P60174	22.7107	1.35697	3.54133e-10	3.26935e-09	18.4138	-5.20689	23.4509	0.159762	0.216319	39.3507	1	TPI1	UP
P35579;REV__Q9UKV3	23.312	-0.381473	3.77959e-10	3.46163e-09	0.0555505	3.97222	23.0924	0.109354	0.0609102	39.2235	1	MYH9
P02794	21.4065	1.35794	3.90479e-10	3.54814e-09	22.5306	-7.26528	22.1464	0.356311	0.216999	39.1599	1	FTH1	UP
P02671	24.558	-2.84311	4.32212e-10	3.89666e-09	31.8168	-11.9084	23.0072	0.336398	0.455485	38.9617	1	FGA	DN
O75396	20.0873	0.382826	4.8213e-10	4.31301e-09	-2.96601	5.483	20.2819	0.0568947	0.0614999	38.7483	1	SEC22B
P51571	19.8592	1.34029	5.77355e-10	5.12514e-09	18.412	-5.20602	20.5903	0.159747	0.216298	38.3965	1	SSR4	UP
Q01518	21.077	0.711462	5.84873e-10	5.15224e-09	8.22183	-0.110913	21.4865	0.105184	0.114855	38.3713	1	CAP1	UP
P27105	22.4094	-2.17981	6.04218e-10	5.28233e-09	31.3672	-11.6836	21.3768	0.594103	0.352189	38.3078	1	STOM	DN
O43143	18.2602	0.964165	7.06168e-10	6.1272e-09	16.9369	-4.46846	18.8181	0.274893	0.156401	38.0035	1	DHX15	UP
P07339	22.4706	0.966442	1.03916e-09	8.89512e-09	15.3796	-3.6898	23.0508	0.189136	0.158348	37.25	1	CTSD	UP
O15230	22.3806	-2.58439	1.04059e-09	8.89512e-09	33.4534	-12.7267	20.955	0.545865	0.423459	37.2473	1	LAMA5	DN
O95865	20.6289	-0.95158	1.07736e-09	9.14169e-09	12.974	-2.48702	20.1115	0.124674	0.156061	37.1796	1	DDAH2	DN
Q08380	20.7816	1.25845	1.22556e-09	1.03233e-08	17.6289	-4.81443	21.468	0.152945	0.207089	36.9283	1	LGALS3BP	UP
Q86WV6	19.1987	0.838187	1.24181e-09	1.03844e-08	13.3577	-2.67887	19.725	0.181223	0.137979	36.9026	1	TMEM173	UP
P35241	19.6269	-0.930619	1.75489e-09	1.45694e-08	12.8343	-2.41716	19.126	0.124131	0.154613	36.2285	1	RDX	DN
P30043	22.2554	-0.756324	1.78292e-09	1.46964e-08	11.8827	-1.94136	21.9028	0.172337	0.125709	36.1976	1	BLVRB	DN
Q15599	21.2163	-1.15434	2.078e-09	1.70072e-08	18.501	-5.25052	20.5947	0.211967	0.19266	35.8991	1	SLC9A3R2	DN
P49755	19.8185	1.46406	2.33807e-09	1.90009e-08	22.8822	-7.44108	20.5819	0.272119	0.245138	35.6694	1	TMED10	UP
P00918	21.4078	-1.05157	2.36647e-09	1.90972e-08	17.8793	-4.93965	20.8904	0.237671	0.176131	35.6459	1	CA2	DN
P09104	21.6176	1.36784	2.85131e-09	2.28501e-08	21.5491	-6.77457	22.4194	0.245411	0.230279	35.2829	1	ENO2	UP
Q9Y4L1	20.593	1.1324	3.08276e-09	2.45345e-08	16.9341	-4.46705	21.2278	0.161471	0.191054	35.1309	1	HYOU1	UP
P51452	21.8589	0.626669	3.62319e-09	2.86381e-08	9.09015	-0.545073	22.2769	0.153419	0.106205	34.8163	1	DUSP3	UP
Q16851	20.1516	0.73488	4.15698e-09	3.26337e-08	8.91169	-0.455847	20.5449	0.0986274	0.125026	34.5488	1	UGP2	UP
P40926	21.6418	0.746862	4.41254e-09	3.44059e-08	8.86702	-0.433509	22.0492	0.0940014	0.127279	34.4327	1	MDH2	UP
P62269	21.0886	0.393519	4.69123e-09	3.63335e-08	0.274099	3.86295	21.3306	0.0858825	0.0671789	34.3135	1	RPS18
Q8NFU3	19.4197	1.08274	4.80138e-09	3.69386e-08	19.2366	-5.61832	20.1038	0.276741	0.18496	34.2683	1	TSTD1	UP
Q02952	19.9475	-1.18764	5.23929e-09	4.00406e-08	20.9882	-6.4941	19.1597	0.307158	0.203384	34.0985	1	AKAP12	DN
P35232	20.0831	0.629617	5.50855e-09	4.15847e-08	7.69704	0.151481	20.4558	0.110306	0.107977	34.0009	1	PHB	UP
Q8WWI1	21.1203	-0.857107	5.5134e-09	4.15847e-08	12.6819	-2.34097	20.6604	0.135085	0.146994	33.9992	1	LMO7	DN
P62910	21.0084	0.817736	5.9279e-09	4.44208e-08	10.6503	-1.32515	21.4545	0.103791	0.140534	33.8582	1	RPL32	UP
Q9H223	21.1894	-0.780827	6.60533e-09	4.91777e-08	9.87507	-0.937537	20.7634	0.099416	0.13461	33.6477	1	EHD4	DN
O60664	22.3833	1.07888	7.01698e-09	5.1689e-08	17.5916	-4.79579	22.9691	0.193084	0.186319	33.5301	1	PLIN3	UP
P62829	21.3553	0.526655	7.03221e-09	5.1689e-08	6.44787	0.776064	21.6767	0.135698	0.0909569	33.5259	1	RPL23
Q6NZI2	23.337	-3.38743	7.34541e-09	5.33216e-08	38.369	-15.1845	21.3129	0.626011	0.585773	33.4411	1	PTRF	DN
P62834	21.7635	-0.783967	7.34673e-09	5.33216e-08	13.6987	-2.84937	21.3129	0.205266	0.135569	33.4408	1	RAP1A	DN
Q06830	23.6948	0.430357	7.53315e-09	5.43328e-08	4.04976	1.97512	23.9918	0.145774	0.0744745	33.392	1	PRDX1
Q07157	20.6687	-0.736404	1.07068e-08	7.67435e-08	9.07553	-0.537764	20.267	0.0950967	0.128762	32.7085	1	TJP1	DN
P04075	23.0207	1.01972	1.08266e-08	7.71227e-08	17.0027	-4.50136	23.6486	0.192036	0.178359	32.6869	1	ALDOA	UP
Q07960	20.2892	0.574778	1.14561e-08	8.11065e-08	10.1055	-1.05273	20.7121	0.228175	0.100703	32.577	1	ARHGAP1
P46782	21.1407	0.556017	1.15607e-08	8.13478e-08	10.3006	-1.15028	21.5884	0.266437	0.0974428	32.5594	1	RPS5
P26640	19.7268	1.16817	1.1637e-08	8.13886e-08	22.3825	-7.19126	20.504	0.412858	0.204764	32.5466	1	VARS	UP
P40121	23.1415	0.826332	1.18767e-08	8.25644e-08	11.2051	-1.60254	23.5922	0.10704	0.144933	32.507	1	CAPG	UP
P04275	20.7562	-1.94571	1.22237e-08	8.44677e-08	30.4408	-11.2204	19.6844	0.529813	0.341559	32.451	1	VWF	DN
O43681	19.1993	0.866755	1.37302e-08	9.43134e-08	12.1431	-2.07155	19.6721	0.112766	0.152686	32.2251	1	ASNA1	UP
P09211	23.013	0.490468	1.38786e-08	9.47687e-08	2.14523	2.92739	23.2787	0.066731	0.0864279	32.2043	1	GSTP1
Q00688	19.9655	0.871634	1.40076e-08	9.50871e-08	13.5264	-2.76318	20.4417	0.142451	0.153638	32.1863	1	FKBP3	UP
Q00341	19.8565	0.804885	1.54051e-08	1.03962e-07	11.7754	-1.8877	20.2768	0.12343	0.142281	32.0015	1	HDLBP	UP
P39060	22.8402	-0.661309	1.56713e-08	1.05143e-07	9.95989	-0.979943	22.4874	0.140659	0.116962	31.9683	1	COL18A1	DN
O95831	18.78	1.39645	1.66659e-08	1.1117e-07	21.4367	-6.71834	19.5675	0.20355	0.247445	31.8487	1	AIFM1	UP
P21796	19.5266	0.958346	1.71211e-08	1.1355e-07	16.7675	-4.38376	20.1317	0.207833	0.169955	31.7964	1	VDAC1	UP
P17174	18.8388	1.6054	1.73457e-08	1.14382e-07	23.3656	-7.68279	19.7145	0.210353	0.284819	31.7711	1	GOT1	UP
P40925	19.9578	0.653828	1.82618e-08	1.1914e-07	10.8716	-1.4358	20.308	0.17402	0.11618	31.6711	1	MDH1	UP
Q13751	21.5777	-1.15298	1.82737e-08	1.1914e-07	17.4358	-4.71788	20.9488	0.151313	0.204879	31.6699	1	LAMB3	DN
P49207	21.2863	0.824229	1.90455e-08	1.23475e-07	15.645	-3.82252	21.8376	0.250089	0.146648	31.5895	1	RPL34	UP
Q13838	21.1718	0.35584	1.94151e-08	1.25168e-07	-3.15926	5.57963	21.3677	0.0514673	0.063349	31.5522	1	DDX39B
P08572	26.4825	-2.10518	1.99152e-08	1.2758e-07	29.159	-10.5795	25.2885	0.32169	0.375072	31.5028	1	COL4A2	DN
P14543	22.8022	-2.63093	2.00103e-08	1.2758e-07	33.0701	-12.5351	21.3577	0.394703	0.468812	31.4936	1	NID1	DN
O00571;O15523	19.3736	0.552694	2.02162e-08	1.28184e-07	4.25633	1.87184	19.675	0.0727596	0.0985169	31.4737	1	DDX3X
P05556	21.7478	-0.568263	2.15396e-08	1.3515e-07	4.79164	1.60418	21.4378	0.0749559	0.101491	31.3506	1	ITGB1
Q9Y490	23.0224	-0.824057	2.15491e-08	1.3515e-07	12.5707	-2.28535	22.5947	0.132017	0.147177	31.3497	1	TLN1	DN
P36578	21.9447	0.744178	2.18996e-08	1.36606e-07	9.65541	-0.827707	22.3506	0.0982102	0.132977	31.3184	1	RPL4	UP
Q9Y3I0	20.3747	0.675681	2.34852e-08	1.45709e-07	7.95644	0.0217806	20.7433	0.0893644	0.121	31.1827	1	RTCB	UP
P62081	21.692	0.895424	2.47742e-08	1.52885e-07	16.0517	-4.02583	22.1642	0.209146	0.160618	31.079	1	RPS7	UP
Q9UBX5	22.5268	-2.32	2.54627e-08	1.56298e-07	33.1638	-12.5819	21.34	0.537835	0.416511	31.0258	1	FBLN5	DN
Q04637;O43432	20.1182	0.984684	2.56192e-08	1.56426e-07	17.2841	-4.64207	20.6055	0.207738	0.176815	31.0139	1	EIF4G1	UP
P12955	18.0953	1.36924	3.20287e-08	1.93528e-07	20.8451	-6.42256	18.8422	0.182867	0.247603	30.5806	1	PEPD	UP
P46778	21.1062	1.05487	3.20311e-08	1.93528e-07	16.1501	-4.07505	21.6816	0.140882	0.190756	30.5804	1	RPL21	UP
P04179	20.8193	0.536498	3.45052e-08	2.0739e-07	6.89862	0.550689	21.1616	0.123453	0.0972465	30.4361	1	SOD2
Q07020	22.4695	0.536304	3.7472e-08	2.24055e-07	4.06361	1.96819	22.762	0.0719847	0.0974678	30.2761	1	RPL18
P12111	24.1662	-1.09276	3.9794e-08	2.36713e-07	19.8312	-5.91561	23.4725	0.25501	0.198981	30.1595	1	COL6A3	DN
Q13753	21.5744	-1.09666	4.40882e-08	2.59766e-07	18.1413	-5.07064	20.9876	0.180319	0.200353	29.9607	1	LAMC2	DN
Q9H299	22.0635	0.821092	4.41197e-08	2.59766e-07	17.5545	-4.77727	22.5953	0.362855	0.150012	29.9594	1	SH3BGRL3	UP
Q09666	25.4133	-0.689194	5.07262e-08	2.97148e-07	8.7547	-0.37735	25.0374	0.0934167	0.126487	29.6888	1	AHNAK	DN
Q12797	19.382	1.1002	5.53876e-08	3.21368e-07	17.2255	-4.61275	19.9821	0.149556	0.2025	29.5184	1	ASPH	UP
P00325;P00326	23.6305	-3.02668	5.54179e-08	3.21368e-07	39.1704	-15.5852	21.9985	0.849679	0.557093	29.5174	1	ADH1B	DN
P18206	22.914	-0.816244	5.60978e-08	3.23684e-07	11.8594	-1.92972	22.4688	0.111003	0.150299	29.4937	1	VCL	DN
P39656	20.5799	0.615807	5.65976e-08	3.24944e-07	9.31775	-0.658875	20.9719	0.133941	0.113424	29.4765	1	DDOST	UP
P11047	22.2068	-1.95304	5.70959e-08	3.26181e-07	29.8441	-10.9221	21.077	0.403688	0.359831	29.4596	1	LAMC1	DN
Q15637	19.345	0.530638	6.12393e-08	3.47604e-07	6.35885	0.820574	19.6611	0.108381	0.0979914	29.3238	1	SF1
O43707	22.7083	-0.444	6.14483e-08	3.47604e-07	4.36232	1.81884	22.5126	0.116608	0.0820016	29.3172	1	ACTN4
P07741	20.1699	0.611036	6.36549e-08	3.58331e-07	10.9731	-1.48657	20.6094	0.193662	0.112983	29.2488	1	APRT	UP
P62244	21.6097	0.72383	7.65082e-08	4.28595e-07	13.9223	-2.96116	22.0951	0.220126	0.134662	28.8925	1	RPS15A	UP
P18124	22.2869	0.552078	8.22684e-08	4.58636e-07	5.05027	1.47486	22.588	0.0760407	0.10296	28.7519	1	RPL7
Q9H4M9	20.9051	-1.24435	9.11561e-08	5.04737e-07	19.7409	-5.87047	20.2264	0.171987	0.232871	28.5533	1	EHD1	DN
Q02878	21.9766	0.52813	9.14125e-08	5.04737e-07	7.60075	0.199626	22.2777	0.136841	0.0988449	28.5478	1	RPL6
P54819	19.6754	1.382	1.05102e-07	5.7756e-07	23.4327	-7.71633	20.4906	0.26176	0.259888	28.2777	1	AK2	UP
P19971	21.2526	0.859856	1.08269e-07	5.92144e-07	19.2355	-5.61777	21.7299	0.421857	0.161862	28.2202	1	TYMP	UP
Q6P996	18.2267	1.2655	1.14332e-07	6.22356e-07	20.1836	-6.0918	18.917	0.176269	0.238669	28.1147	1	PDXDC1	UP
Q8WVM8	18.6428	0.388833	1.17093e-07	6.34392e-07	2.66539	2.66731	18.8002	0.111429	0.0733928	28.0686	1	SCFD1
Q9P2E9	21.0939	0.740915	1.17646e-07	6.34411e-07	11.5641	-1.78205	21.4715	0.123445	0.139871	28.0594	1	RRBP1	UP
P38117	19.1628	0.662661	1.2869e-07	6.90734e-07	9.84721	-0.923605	19.5493	0.115587	0.125487	27.8858	1	ETFB	UP
Q92499	19.5126	0.478429	1.35641e-07	7.24674e-07	3.52181	2.2391	19.7643	0.0765032	0.0907654	27.784	1	DDX1
P36222	18.6215	3.90361	1.44252e-07	7.67126e-07	44.6336	-18.3168	20.7719	1.21013	0.742167	27.665	1	CHI3L1	UP
Q08211	20.4474	0.522799	1.45439e-07	7.69895e-07	7.43758	0.281209	20.7635	0.129992	0.0994247	27.6491	1	DHX9
P83731	21.7979	0.9011	1.4824e-07	7.81135e-07	14.233	-3.11649	22.2894	0.126649	0.171483	27.6122	1	RPL24	UP
P0C0L4	21.987	-0.983591	1.51258e-07	7.93415e-07	18.0012	-5.0006	21.3887	0.206358	0.187314	27.5732	1	C4A	DN
Q14112	21.1674	-0.755776	1.52691e-07	7.97311e-07	11.086	-1.54299	20.7552	0.106334	0.143977	27.555	1	NID2	DN
Q9NTK5	18.5675	0.719664	1.60427e-07	8.33932e-07	13.6354	-2.81772	19.0015	0.194901	0.137336	27.4594	1	OLA1	UP
Q15109	23.2164	-5.00984	1.76679e-07	9.14295e-07	47.4448	-19.7224	20.3572	1.06565	0.959311	27.2728	1	AGER	DN
Q96S97	19.12	-0.961577	1.81305e-07	9.34046e-07	15.5301	-3.76503	18.5955	0.136112	0.184297	27.2228	1	MYADM	DN
P31947	22.0081	1.5187	2.10611e-07	1.0802e-06	25.0903	-8.54514	22.887	0.269649	0.292636	26.9332	1	SFN	UP
P21399	18.4109	1.50398	2.36987e-07	1.2101e-06	27.5844	-9.79219	19.4426	0.453948	0.291034	26.7052	1	ACO1	UP
Q9BXM0	21.1224	-2.2662	2.59552e-07	1.31948e-06	31.1934	-11.5967	19.8863	0.324947	0.439981	26.5294	1	PRX	DN
Q96C19	19.1852	0.51535	2.63745e-07	1.33492e-06	5.89128	1.05436	19.4894	0.0940963	0.100113	26.4985	1	EFHD2
Q9UGT4	21.6572	-1.44213	2.98244e-07	1.50294e-06	23.1492	-7.57461	20.8706	0.207839	0.281416	26.261	1	SUSD2	DN
Q99497	21.2758	0.562838	4.12688e-07	2.07062e-06	10.5431	-1.27154	21.6309	0.184684	0.111167	25.6341	1	PARK7
P56199	20.3944	-1.39841	4.17007e-07	2.08323e-06	26.8521	-9.42606	19.7692	0.450883	0.27631	25.614	1	ITGA1	DN
P49189	20.9034	1.01263	4.23736e-07	2.1008e-06	17.4146	-4.70728	21.4532	0.15872	0.200206	25.5831	1	ALDH9A1	UP
P63244	21.0391	0.363798	4.24165e-07	2.1008e-06	3.80327	2.09837	21.3281	0.153834	0.0719284	25.5811	1	GNB2L1
P12277	21.7819	-2.32677	4.47295e-07	2.20589e-06	34.7873	-13.3936	20.5727	0.570692	0.460963	25.4787	1	CKB	DN
P02461;CON__P04258	24.4394	-0.888298	5.10357e-07	2.50618e-06	21.9397	-6.96984	23.5755	0.602758	0.176868	25.2243	1	COL3A1	DN
P17931	22.3838	0.666628	5.14578e-07	2.5162e-06	12.2987	-2.14935	22.777	0.161537	0.132773	25.2084	1	LGALS3	UP
O75367	21.9589	0.672311	5.38491e-07	2.62202e-06	13.5162	-2.75812	22.4164	0.203477	0.134139	25.1208	1	H2AFY	UP
P14550	20.7251	0.492994	5.42307e-07	2.62951e-06	6.72052	0.639739	21.0192	0.115307	0.0983882	25.1072	1	AKR1A1
P62913	21.5336	0.785077	5.59377e-07	2.69807e-06	12.6294	-2.31468	21.9618	0.115854	0.156867	25.0474	1	RPL11	UP
P25787	18.8876	1.04072	5.61125e-07	2.69807e-06	20.4452	-6.22258	19.4929	0.25664	0.207973	25.0414	1	PSMA2	UP
O15400	19.5965	-0.479901	5.76834e-07	2.7621e-06	7.59426	0.202871	19.3434	0.148848	0.096003	24.9882	1	STX7
P30085	19.8938	0.747879	5.8648e-07	2.79669e-06	16.8076	-4.40379	20.3634	0.306261	0.149707	24.9562	1	CMPK1	UP
P00390	19.8005	0.813416	6.23583e-07	2.96138e-06	15.1148	-3.55742	20.2719	0.166139	0.163213	24.8379	1	GSR	UP
P62277	21.2104	0.815638	6.47199e-07	3.06093e-06	13.4183	-2.70917	21.6553	0.121045	0.163895	24.7663	1	RPS13	UP
P62241	22.3682	0.654673	6.71341e-07	3.16215e-06	9.48699	-0.743495	22.7253	0.0972955	0.131739	24.6957	1	RPS8	UP
P15289	17.8098	1.21381	6.83369e-07	3.20573e-06	21.596	-6.798	18.5177	0.215127	0.244423	24.6615	1	ARSA	UP
P00558	22.9015	1.1571	7.85066e-07	3.66788e-06	22.8096	-7.40482	23.6737	0.302728	0.234276	24.3942	1	PGK1	UP
Q16853	23.0155	-2.10959	8.24951e-07	3.83868e-06	34.8383	-13.4192	21.9879	0.715997	0.427963	24.2987	1	AOC3	DN
P61981	21.4916	0.640633	8.69137e-07	4.02805e-06	13.6804	-2.84021	21.9131	0.230963	0.130232	24.1982	1	YWHAG	UP
Q13418	22.001	-0.823985	9.14191e-07	4.2199e-06	16.6266	-4.31328	21.6421	0.208853	0.167843	24.1009	1	ILK	DN
A6NMZ7	21.9432	-3.46574	9.40552e-07	4.32429e-06	42.7267	-17.3633	20.0437	0.921278	0.706763	24.0461	1	COL6A6	DN
P31949	22.0933	1.0814	9.6031e-07	4.39634e-06	22.0254	-7.01272	22.8164	0.303282	0.220711	24.0061	1	S100A11	UP
P04844	19.4674	0.870994	9.63843e-07	4.39634e-06	14.8835	-3.44177	19.9425	0.13131	0.177795	23.999	1	RPN2	UP
Q7L014	18.2589	1.47702	9.90544e-07	4.50035e-06	26.648	-9.32399	19.1374	0.336441	0.301833	23.9464	1	DDX46	UP
Q16762	18.8128	1.88061	1.0454e-06	4.73093e-06	28.7973	-10.3986	19.8386	0.284447	0.385143	23.8427	1	TST	UP
P02042	24.361	-2.58196	1.07729e-06	4.85621e-06	37.907	-14.9535	23.0235	0.748614	0.529419	23.7848	1	HBD	DN
P62888	20.7925	0.712538	1.11631e-06	5.01253e-06	15.6796	-3.8398	21.3001	0.253838	0.146313	23.7163	1	RPL30	UP
Q14444	18.8124	0.968137	1.15343e-06	5.15915e-06	22.1004	-7.05018	19.4713	0.423148	0.199063	23.6534	1	CAPRIN1	UP
P05107	18.82	0.981031	1.18232e-06	5.26794e-06	18.4255	-5.21276	19.3978	0.18655	0.201917	23.6058	1	ITGB2	UP
O14818;Q8TAA3	19.9368	0.378825	1.23019e-06	5.46014e-06	0.134255	3.93287	20.1432	0.0583049	0.0780969	23.5294	1	PSMA7
O14745	19.9291	0.806004	1.25449e-06	5.54668e-06	14.744	-3.37198	20.3429	0.148494	0.166295	23.4918	1	SLC9A3R1	UP
P14314	20.9266	0.418945	1.2711e-06	5.59866e-06	1.91137	3.04432	21.1551	0.0638723	0.0864834	23.4665	1	PRKCSH
O43399	19.9864	0.543373	1.33671e-06	5.86524e-06	6.62959	0.685207	20.2827	0.0830139	0.112401	23.3697	1	TPD52L2
P10155	18.3998	1.30697	1.34389e-06	5.87444e-06	22.4316	-7.21582	19.1127	0.199717	0.270418	23.3593	1	TROVE2	UP
P20231;Q9BZJ3	23.4854	-1.28383	1.41069e-06	6.14316e-06	25.0315	-8.51574	22.6403	0.338554	0.266163	23.266	1	TPSB2	DN
P08238	22.7657	0.485708	1.49771e-06	6.47439e-06	10.2232	-1.11162	23.0987	0.232789	0.100946	23.1509	1	HSP90AB1
P01023	22.0022	-1.443	1.49798e-06	6.47439e-06	24.2947	-8.14736	21.2151	0.221496	0.299907	23.1506	1	A2M	DN
P28331	19.2319	0.474426	1.66073e-06	7.15106e-06	9.8394	-0.9197	19.5634	0.226298	0.0990275	22.9523	1	NDUFS1
P11233	20.1183	-0.78717	1.88668e-06	8.09378e-06	13.5601	-2.78005	19.6889	0.122002	0.165191	22.7071	1	RALA	DN
Q96HE7	18.507	1.51253	1.90153e-06	8.12729e-06	26.6846	-9.34231	19.4139	0.299382	0.317516	22.692	1	ERO1L	UP
P62750	22.3483	0.543384	2.01727e-06	8.59014e-06	9.49478	-0.747391	22.6464	0.135862	0.114356	22.5785	1	RPL23A
P08708	20.4357	0.686426	2.08586e-06	8.83869e-06	12.8645	-2.43227	20.7707	0.145067	0.144665	22.5143	1	RPS17	UP
P10321	21.4742	-0.491693	2.09096e-06	8.83869e-06	10.7766	-1.38832	21.0766	0.243574	0.103636	22.5096	1	HLA-C
O95810	22.1117	-3.18757	2.10973e-06	8.88552e-06	42.7661	-17.383	20.45	1.07577	0.672112	22.4924	1	SDPR	DN
Q14767	21.6422	-1.14106	2.21397e-06	9.29064e-06	23.8155	-7.90773	20.9614	0.34591	0.241094	22.3998	1	LTBP2	DN
Q8NBS9	20.6272	1.14213	2.34918e-06	9.82228e-06	20.4284	-6.21419	21.2501	0.178682	0.241937	22.286	1	TXNDC5	UP
Q9UDY2	19.7171	-0.836317	2.42731e-06	1.01123e-05	16.9589	-4.47946	19.2808	0.192991	0.177406	22.2231	1	TJP2	DN
Q8WU39	19.8373	2.2026	2.52673e-06	1.04887e-05	36.2374	-14.1187	20.9671	0.746604	0.468045	22.1461	1	MZB1	UP
Q9HC38	18.6784	0.97074	2.64264e-06	1.09305e-05	20.2298	-6.11489	19.2546	0.249679	0.206681	22.06	1	GLOD4	UP
P07900	21.8701	0.447821	2.85845e-06	1.17809e-05	5.67542	1.16229	22.1227	0.100713	0.0956733	21.9093	1	HSP90AA1
P11277	23.9837	-1.80677	2.99348e-06	1.22663e-05	28.8738	-10.4369	22.9981	0.285659	0.386784	21.8207	1	SPTB	DN
P36871	20.136	0.886493	3.00245e-06	1.22663e-05	19.2916	-5.64581	20.6342	0.259803	0.189801	21.815	1	PGM1	UP
Q14974	20.075	0.427721	3.00812e-06	1.22663e-05	6.66513	0.667433	20.3619	0.139478	0.091584	21.8114	1	KPNB1
Q9HCN8	18.4805	1.38947	3.16188e-06	1.28479e-05	24.19	-8.09502	19.2384	0.220212	0.298168	21.7157	1	SDF2L1	UP
Q9Y3U8	20.4226	1.00739	3.39098e-06	1.37305e-05	21.2711	-6.63553	21.0706	0.271711	0.216849	21.5815	1	RPL36	UP
P08670	25.9063	-0.730065	3.47249e-06	1.40071e-05	18.0196	-5.0098	25.3215	0.346867	0.157318	21.536	1	VIM	DN
Q16181	21.0393	-0.508027	3.48357e-06	1.40071e-05	8.61796	-0.308982	20.7687	0.127624	0.109488	21.5299	1	SEPT7
P25786	20.218	0.607911	3.52369e-06	1.41192e-05	9.75645	-0.878224	20.5461	0.103283	0.131081	21.5079	1	PSMA1	UP
P37837	21.4038	0.45519	4.27071e-06	1.70533e-05	7.39386	0.303069	21.6679	0.130342	0.0990028	21.1393	1	TALDO1
O43809	22.4923	0.828243	4.44576e-06	1.7691e-05	16.0344	-4.01718	22.9614	0.155983	0.18047	21.0624	1	NUDT21	UP
P62736	25.2422	-0.713752	4.86642e-06	1.92984e-05	17.2513	-4.62567	25.0223	0.296839	0.156166	20.8892	1	ACTA2	DN
P50895	21.6507	-2.62989	5.15782e-06	2.0384e-05	37.7976	-14.8988	20.2439	0.582193	0.576951	20.7778	1	BCAM	DN
P62851	21.044	0.431068	5.28103e-06	2.07997e-05	3.53966	2.23017	21.2792	0.0699196	0.0946715	20.7326	1	RPS25
Q96CS3	18.8089	0.709389	5.42018e-06	2.12751e-05	15.5723	-3.78615	19.1234	0.205166	0.155984	20.6828	1	FAF2	UP
Q9Y6C2	22.79	-0.66399	5.45552e-06	2.13413e-05	16.0277	-4.01387	22.4709	0.276479	0.146045	20.6703	1	EMILIN1	DN
Q01813	18.2488	0.871149	5.72389e-06	2.23154e-05	23.5716	-7.78579	19.0415	0.678986	0.192038	20.5784	1	PFKP	UP
P50502;Q8NFI4	19.6186	0.582123	5.80732e-06	2.25645e-05	11.7545	-1.87727	20.0047	0.158083	0.128411	20.5507	1	ST13
P49419	19.5799	0.584314	5.86228e-06	2.27016e-05	12.9478	-2.4739	19.9688	0.201833	0.128951	20.5326	1	ALDH7A1
P51911	21.471	-1.30858	5.94299e-06	2.29371e-05	26.3644	-9.1822	20.9051	0.356497	0.288971	20.5065	1	CNN1	DN
P11413	19.9886	0.98934	6.00274e-06	2.3061e-05	20.8626	-6.43129	20.6225	0.2448	0.218576	20.4873	1	G6PD	UP
P04792	23.6959	-0.471717	6.01505e-06	2.3061e-05	5.27051	1.36475	23.4386	0.0769768	0.104227	20.4834	1	HSPB1
P07814	20.7479	0.671318	6.56797e-06	2.50975e-05	14.7846	-3.39229	21.1202	0.197729	0.148943	20.3151	1	EPRS	UP
Q13557	19.3164	0.491259	6.7492e-06	2.57049e-05	8.5879	-0.293951	19.6315	0.127943	0.109134	20.263	1	CAMK2D
Q9Y2D5	22.9505	-2.12856	7.32063e-06	2.77895e-05	34.149	-13.0745	21.7247	0.46679	0.474685	20.1076	1	AKAP2	DN
P61313	22.4319	0.609682	7.47015e-06	2.82641e-05	11.5053	-1.75267	22.8001	0.12999	0.136095	20.0689	1	RPL15	UP
Q12905	19.8346	0.386993	8.15498e-06	3.07544e-05	4.90185	1.54907	20.0965	0.111505	0.0867489	19.9012	1	ILF2
O43491	22.0624	-0.964135	8.58438e-06	3.22683e-05	18.4418	-5.22092	21.5365	0.160011	0.216656	19.8031	1	EPB41L2	DN
P42167	20.8088	0.417519	9.32129e-06	3.49246e-05	7.59919	0.200407	21.1171	0.157821	0.0941981	19.6457	1	TMPO
P26373	22.6346	0.524592	9.47632e-06	3.53905e-05	7.57311	0.213447	22.9207	0.0874814	0.11845	19.6142	1	RPL13
Q12907	19.617	0.892738	9.59069e-06	3.57021e-05	17.1537	-4.57687	20.1039	0.148961	0.201694	19.5913	1	LMAN2	UP
P08133	23.0398	-0.249694	9.89413e-06	3.67133e-05	-5.75191	6.87595	22.9036	0.041727	0.0564986	19.5318	1	ANXA6
P13674	18.4871	1.0056	1.10809e-05	4.09851e-05	21.2476	-6.62379	19.0478	0.235226	0.22881	19.3154	1	P4HA1	UP
Q15459	19.4278	0.801347	1.13276e-05	4.17638e-05	16.9548	-4.47742	19.8417	0.179795	0.182533	19.2734	1	SF3A1	UP
P30711	19.3205	0.776467	1.14225e-05	4.19797e-05	18.3748	-5.18742	19.8657	0.261064	0.176939	19.2574	1	GSTT1	UP
P48681	20.3861	-1.27434	1.17541e-05	4.30611e-05	25.7563	-8.87813	19.6449	0.31031	0.290807	19.2028	1	NES	DN
P04114;CON__ENSEMBL:ENSBTAP00000032840	22.7802	-2.23359	1.18912e-05	4.34254e-05	35.3789	-13.6895	21.4159	0.495755	0.510003	19.1807	1	APOB	DN
P84098	21.4715	0.885286	1.24944e-05	4.54844e-05	18.3073	-5.15366	21.9147	0.181125	0.202639	19.0862	1	RPL19	UP
Q9HC84	18.5742	3.46358	1.27161e-05	4.61457e-05	47.2859	-19.643	20.4084	1.80795	0.793502	19.0527	1	MUC5B	UP
E9PAV3	19.5145	0.462444	1.29983e-05	4.7022e-05	5.58464	1.20768	19.7667	0.078332	0.106062	19.0108	1	NACA
P46940	24.2691	0.297472	1.38556e-05	4.99666e-05	0.455038	3.77248	24.4674	0.0847183	0.0684451	18.8889	1	IQGAP1
P18621	21.978	0.439705	1.4265e-05	5.12831e-05	8.99016	-0.495078	22.1761	0.172811	0.10132	18.8334	1	RPL17
O95436	19.2111	1.91307	1.47161e-05	5.26475e-05	31.9389	-11.9694	20.2024	0.368337	0.441523	18.774	1	SLC34A2	UP
P30044	21.4607	0.541033	1.47358e-05	5.26475e-05	11.8511	-1.92556	21.7892	0.174473	0.124875	18.7714	1	PRDX5
P68104;Q5VTE0	23.9224	0.303487	1.50893e-05	5.36755e-05	2.35764	2.82118	24.1246	0.119344	0.0701317	18.7262	1	EEF1A1
P46939	23.1213	-0.824582	1.51168e-05	5.36755e-05	16.9524	-4.4762	22.6504	0.162904	0.190568	18.7227	1	UTRN	DN
P23396	21.6316	0.503941	1.51631e-05	5.36755e-05	9.7799	-0.889948	21.9627	0.137083	0.116483	18.7169	1	RPS3
P08311	21.0559	-0.775334	1.52659e-05	5.38742e-05	20.9526	-6.47631	20.622	0.453777	0.179276	18.704	1	CTSG	DN
Q96C86	18.6679	0.643902	1.53127e-05	5.38744e-05	15.7288	-3.86439	19.1461	0.243212	0.148909	18.6982	1	DCPS	UP
P23634	19.646	-0.427225	1.74444e-05	6.11881e-05	7.81276	0.0936201	19.3672	0.140693	0.0994631	18.4497	1	ATP2B4
P62899	21.6607	0.9089	1.76365e-05	6.16745e-05	18.0272	-5.01359	22.1564	0.156367	0.211722	18.4289	1	RPL31	UP
O14828	19.0133	0.644628	1.97137e-05	6.87299e-05	11.9473	-1.97363	19.3649	0.111546	0.151034	18.2168	1	SCAMP3	UP
Q9BVK6	18.199	1.36002	2.08712e-05	7.25464e-05	25.4395	-8.71977	18.9408	0.236041	0.319601	18.1081	1	TMED9	UP
Q9NY33	19.1152	1.04422	2.09924e-05	7.27484e-05	20.6889	-6.34446	19.6848	0.181287	0.245464	18.0971	1	DPP3	UP
Q92841	21.2831	0.387467	2.11238e-05	7.29845e-05	2.84972	2.57514	21.4945	0.0672903	0.0911115	18.0852	1	DDX17
P32969	21.6826	0.660855	2.20027e-05	7.57944e-05	12.4987	-2.24935	22.0431	0.115016	0.155732	18.0076	1	RPL9	UP
P50454	21.4115	0.907953	2.2628e-05	7.77163e-05	20.194	-6.09701	21.8514	0.225762	0.214279	17.9542	1	SERPINH1	UP
P62857	21.3023	0.91192	2.32027e-05	7.94539e-05	20.3257	-6.16287	21.8071	0.228345	0.215502	17.9065	1	RPS28	UP
Q8N3V7	19.3038	-0.678522	2.46021e-05	8.39964e-05	15.4486	-3.72428	18.9541	0.18401	0.160847	17.7951	1	SYNPO	DN
P00915	22.7949	-2.6879	2.60733e-05	8.8757e-05	40.2173	-16.1087	21.3532	0.721598	0.63917	17.6846	1	CA1	DN
P20810	20.2174	0.620505	2.62977e-05	8.92577e-05	15.1808	-3.59039	20.5367	0.22102	0.147621	17.6683	1	CAST	UP
O00468	21.7359	-1.1805	2.90422e-05	9.82834e-05	24.8587	-8.42934	21.0757	0.280826	0.282359	17.4795	1	AGRN	DN
P04439	22.1594	-0.688075	3.03319e-05	0.000102348	15.5066	-3.75328	21.8469	0.174485	0.164968	17.3969	1	HLA-A	DN
Q15436	18.9035	1.21005	3.25065e-05	0.000109366	24.6707	-8.33535	19.6072	0.25275	0.291217	17.2653	1	SEC23A	UP
P07988	21.3267	1.4623	3.3939e-05	0.000113773	29.7104	-10.8552	22.0722	0.41394	0.352762	17.1834	1	SFTPB	UP
P15880	21.6658	0.724735	3.40136e-05	0.000113773	15.1294	-3.56468	22.0785	0.142393	0.174855	17.1792	1	RPS2	UP
P02743	23.7567	-1.00072	3.54131e-05	0.000118112	25.4964	-8.74821	23.3724	0.500336	0.24198	17.1026	1	APCS	DN
P15941	18.9355	1.72226	3.55547e-05	0.000118242	30.2081	-11.1041	19.875	0.307639	0.416545	17.0951	1	MUC1	UP
P02549	21.9647	-3.39752	3.61587e-05	0.000119906	42.4544	-17.2272	20.1115	0.607453	0.822495	17.0631	1	SPTA1	DN
Q9Y2B0	18.6711	1.19311	3.68629e-05	0.000121588	23.637	-7.81852	19.3219	0.213549	0.289147	17.0264	1	CNPY2	UP
P09668	19.7792	1.1495	3.68768e-05	0.000121588	25.7087	-8.85436	20.5208	0.343917	0.278583	17.0257	1	CTSH	UP
Q07666	23.4865	0.689456	3.82232e-05	0.000125668	13.802	-2.90101	23.8625	0.123653	0.167426	16.9576	1	KHDRBS1	UP
P16157	20.8581	-3.03074	4.03142e-05	0.000132167	40.5077	-16.2538	19.2049	0.545185	0.738184	16.8565	1	ANK1	DN
Q15233	21.0583	0.525886	4.10382e-05	0.000134159	13.0056	-2.50278	21.432	0.208004	0.128216	16.8228	1	NONO
P61604	20.6656	0.818971	4.11874e-05	0.000134266	19.5149	-5.75745	21.2115	0.236493	0.199714	16.8159	1	HSPE1	UP
Q15365	21.1726	0.460983	4.33057e-05	0.000140774	7.46367	0.268167	21.4265	0.0956999	0.112735	16.7207	1	PCBP1
P22105	21.0061	-2.96942	4.58902e-05	0.000148756	40.6467	-16.3234	19.338	0.575626	0.728581	16.6108	1	TNXB	DN
P13797	21.7435	0.663646	4.65251e-05	0.000150392	16.9049	-4.45246	22.2291	0.241042	0.162961	16.5847	1	PLS3	UP
O15347	18.2408	2.01889	4.80237e-05	0.000154803	33.3741	-12.687	19.342	0.366799	0.496648	16.5246	1	HMGB3	UP
P05386	20.3269	0.642259	4.98522e-05	0.000160249	12.7971	-2.39855	20.6772	0.116938	0.158335	16.4537	1	RPLP1	UP
P11215	18.8399	0.652203	5.11988e-05	0.000164121	16.2235	-4.11176	19.2769	0.215326	0.161034	16.4032	1	ITGAM	UP
P07954	19.7778	0.357284	5.25189e-05	0.000167886	6.01913	0.990437	20.0361	0.134602	0.0883464	16.3549	1	FH
P20700	21.1729	0.626647	5.37149e-05	0.000171235	14.4786	-3.23929	21.5766	0.16655	0.155155	16.3123	1	LMNB1	UP
P43243	21.6214	0.498783	5.4946e-05	0.000174677	8.34777	-0.173884	21.8934	0.0913285	0.123659	16.2693	1	MATR3
Q8NC51	20.4731	0.959899	5.62643e-05	0.000178376	20.6356	-6.3178	20.9756	0.19179	0.238309	16.2244	1	SERBP1	UP
P49588	18.4942	0.890108	5.75802e-05	0.000182048	18.8221	-5.41103	18.9797	0.163427	0.221282	16.1806	1	AARS	UP
P13489	21.1755	-0.376055	5.82222e-05	0.000183575	6.21449	0.892756	20.9379	0.1191	0.0935484	16.1596	1	RNH1
P17661	22.5504	-1.41423	6.56659e-05	0.000206481	27.2955	-9.64777	21.779	0.261679	0.354315	15.9318	1	DES	DN
P48444	19.1996	0.644742	6.64475e-05	0.000208371	13.6024	-2.80118	19.5614	0.129034	0.161644	15.9094	1	ARCN1	UP
P00747	21.0794	-1.4283	7.26286e-05	0.000227137	28.1425	-10.0712	20.299	0.293916	0.36	15.7411	1	PLG	DN
O96009	21.2075	1.55788	8.63417e-05	0.000269293	30.1887	-11.0944	22.1146	0.341295	0.396802	15.4141	1	NAPSA	UP
Q15437	18.8221	0.902162	8.83558e-05	0.000274232	21.9117	-6.95585	19.2591	0.264158	0.230112	15.3705	1	SEC23B	UP
P27635	20.8672	0.933652	8.84005e-05	0.000274232	20.2839	-6.14193	21.3719	0.180407	0.238152	15.3696	1	RPL10	UP
P12956	20.62	0.338055	9.30057e-05	0.000287744	3.39453	2.30273	20.8221	0.0833424	0.0864999	15.2736	1	XRCC6
P27824	21.7039	0.74105	9.58078e-05	0.000295621	16.8796	-4.43982	22.1079	0.161935	0.189966	15.2176	1	CANX	UP
P23528	22.8105	0.468593	9.96554e-05	0.000306673	9.66303	-0.831515	23.0733	0.12309	0.120417	15.1432	1	CFL1
P07686	19.2519	1.94761	0.00010154	0.000311642	33.5337	-12.7669	20.3142	0.370066	0.501072	15.1079	1	HEXB	UP
P29590	20.6597	0.7218	0.000103076	0.000315517	15.6837	-3.84183	21.0534	0.137279	0.185876	15.0795	1	PML	UP
P17980	18.9161	0.751952	0.000106744	0.00032588	17.1506	-4.57531	19.3146	0.162137	0.194066	15.0135	1	PSMC3	UP
P05362	20.5876	0.338353	0.000109868	0.000334534	4.3085	1.84575	20.8096	0.0965989	0.0874819	14.9591	1	ICAM1
P17655	20.8996	0.42736	0.00012201	0.000370524	9.1101	-0.55505	21.1873	0.135269	0.111232	14.7614	1	CAPN2
Q16555	23.1874	-0.571175	0.000134178	0.000406408	14.5655	-3.28274	22.8992	0.186628	0.149575	14.5822	1	DPYSL2
Q9NQC3	21.9541	-0.714497	0.000147092	0.000444355	15.9099	-3.95496	21.5644	0.139015	0.188227	14.4091	1	RTN4	DN
P63104	24.2722	0.315359	0.000153013	0.00046077	4.60709	1.69646	24.4982	0.117511	0.0832933	14.3348	1	YWHAZ
P20618	20.2379	0.61476	0.000153324	0.00046077	16.0962	-4.04812	20.6559	0.204771	0.162393	14.3309	1	PSMB1	UP
Q15717	21.2573	0.450524	0.00017306	0.00051873	7.80208	0.0989612	21.5031	0.0886013	0.119967	14.1031	1	ELAVL1
P17844	20.1886	0.490867	0.000177841	0.000531681	9.98184	-0.990922	20.4412	0.107723	0.130948	14.0518	1	DDX5
Q07065	21.2012	0.533936	0.000178363	0.000531864	10.8959	-1.44797	21.4924	0.105217	0.142465	14.0463	1	CKAP4
P68871	27.2806	-2.42796	0.000181678	0.00054035	40.6884	-16.3442	26.0238	0.763396	0.648629	14.0117	1	HBB	DN
O75369	21.348	0.287706	0.00018671	0.000553891	0.810326	3.59484	21.5168	0.0678409	0.0770019	13.9603	1	FLNB
Q14624	20.8651	-1.21743	0.000187275	0.000554141	25.7908	-8.89542	20.201	0.240693	0.3259	13.9546	1	ITIH4	DN
Q86UE4	21.5529	0.534713	0.000189521	0.000559354	10.9955	-1.49776	21.8446	0.105801	0.143255	13.9322	1	MTDH
Q15005	19.4649	1.35364	0.00020135	0.00059275	27.7882	-9.89408	20.2032	0.268939	0.364145	13.8184	1	SPCS2	UP
Q14126	17.9639	0.967052	0.000211496	0.000620908	26.0848	-9.04241	18.6282	0.451394	0.261022	13.7261	1	DSG2	UP
P31937	18.1866	0.574619	0.000211991	0.000620908	15.4434	-3.72168	18.5439	0.202773	0.155123	13.7217	1	HIBADH
P00568	21.263	-0.471765	0.000214153	0.000625651	10.42	-1.21001	20.97	0.123935	0.127445	13.7026	1	AK1
Q12906	20.9673	0.56241	0.000216293	0.000630308	12.0663	-2.03317	21.274	0.112286	0.152036	13.684	1	ILF3
P41250	19.1098	1.33977	0.000217247	0.000631494	29.2719	-10.6359	19.7644	0.355376	0.362289	13.6757	1	GARS	UP
P52907	21.7297	0.637581	0.000219521	0.000636501	14.3428	-3.17139	22.0774	0.127424	0.172533	13.6561	1	CAPZA1	UP
Q14839	18.5705	0.476669	0.000225227	0.000651409	14.9976	-3.49881	18.9776	0.32232	0.129217	13.608	1	CHD4
P09429;B2RPK0	20.582	0.569925	0.000228167	0.000658262	15.8801	-3.94003	20.9761	0.224713	0.154636	13.5836	1	HMGB1
P19338	22.0825	0.542911	0.000229522	0.00066052	15.0826	-3.54132	22.3662	0.217418	0.147366	13.5725	1	NCL
P20592	18.0647	0.713476	0.000239429	0.000687315	22.334	-7.167	18.6487	0.484527	0.194232	13.4932	1	MX2	UP
Q7Z6Z7	18.4114	1.08087	0.000244498	0.000700126	23.9786	-7.9893	19.001	0.21765	0.29468	13.4539	1	HUWE1	UP
P23141	21.7768	-1.12285	0.000246241	0.00070337	24.673	-8.33651	21.1643	0.2262	0.306277	13.4406	1	CES1	DN
Q15287	18.9865	0.803196	0.000253768	0.000721888	22.0338	-7.01689	19.428	0.30848	0.219547	13.3841	1	RNPS1	UP
P62879;Q9HAV0	21.3967	-0.730835	0.000253974	0.000721888	18.298	-5.14899	21.017	0.186752	0.199779	13.3826	1	GNB2	DN
P09960	21.2588	0.477789	0.000256857	0.000728288	11.2509	-1.62544	21.5392	0.136501	0.13071	13.3614	1	LTA4H
P62280	24.1626	0.678504	0.000258892	0.000732259	16.8579	-4.42893	24.5641	0.169634	0.185724	13.3466	1	RPS11	UP
P33121	19.2171	0.769068	0.000275587	0.000777573	18.0034	-5.00172	19.6366	0.156161	0.211443	13.2294	1	ACSL1	UP
P02792	22.5171	0.982919	0.000277318	0.00078055	26.4931	-9.24655	23.2697	0.444442	0.270359	13.2177	1	FTL	UP
Q14498	18.8396	1.15501	0.000278375	0.000781617	26.0419	-9.02095	19.4368	0.266176	0.317779	13.2106	1	RBM39	UP
Q9UPN3	22.736	-0.588624	0.000281674	0.00078896	13.2183	-2.60915	22.415	0.119707	0.162084	13.1885	1	MACF1	DN
P61158	21.0882	0.263168	0.000286213	0.000799733	-0.0769405	4.03847	21.2479	0.0660863	0.0725487	13.1585	1	ACTR3
P13693	20.8787	0.760301	0.000288222	0.000803403	17.8544	-4.92721	21.2934	0.154874	0.2097	13.1454	1	TPT1	UP
P04899	21.4483	-0.503661	0.000289307	0.000804482	12.1621	-2.08105	21.1366	0.139941	0.138953	13.1384	1	GNAI2
P00352	21.6396	-0.864856	0.000301944	0.000837603	21.9856	-6.99282	21.1458	0.24272	0.239332	13.0583	1	ALDH1A1	DN
O14950;P19105	23.0114	-0.242341	0.000311001	0.000860659	0.365716	3.81714	22.9202	0.0874555	0.0672056	13.003	1	MYL12B
Q96HY6	18.6812	0.37319	0.000324261	0.00089521	5.19748	1.40126	18.8848	0.0766651	0.103805	12.9248	1	DDRGK1
O43776	18.9274	0.912824	0.000325107	0.000895402	21.3011	-6.65054	19.4253	0.187559	0.253955	12.9199	1	NARS	UP
P05387	21.0113	0.900684	0.00037219	0.00102264	21.2381	-6.61904	21.5026	0.186903	0.253068	12.6669	1	RPLP2	UP
P07195	21.0858	0.576323	0.00039659	0.00108709	19.3373	-5.66864	21.3097	0.424977	0.162695	12.5482	1	LDHB
P13010	20.68	0.492224	0.000403842	0.00110434	10.4712	-1.23558	20.9485	0.102763	0.139142	12.5143	1	XRCC5
O00567	19.1062	0.950106	0.000410976	0.0011212	25.7619	-8.88093	19.528	0.384153	0.268928	12.4816	1	NOP56	UP
Q8N163	19.0934	0.517078	0.000415862	0.00113185	11.3973	-1.69866	19.3755	0.108189	0.146489	12.4595	1	CCAR2
Q16363	21.2184	-1.35232	0.000417761	0.00113434	31.4556	-11.7278	20.2691	0.47367	0.383246	12.451	1	LAMA4	DN
P35749	22.4391	-1.93982	0.000420869	0.0011401	37.1527	-14.5763	21.5077	0.578362	0.550047	12.4372	1	MYH11	DN
Q3LXA3	18.4864	0.776205	0.000424696	0.00114777	19.1608	-5.58042	18.893	0.175506	0.220247	12.4203	1	DAK	UP
P43307	19.2286	0.549522	0.000449851	0.00121292	12.5993	-2.29964	19.5283	0.11566	0.156605	12.3128	1	SSR1
P67809	20.4304	0.717583	0.000461678	0.0012419	18.998	-5.49902	20.7881	0.200407	0.204903	12.2644	1	YBX1	UP
Q99798	21.0203	0.539814	0.000473457	0.00127063	14.202	-3.10099	21.3356	0.159689	0.154438	12.2174	1	ACO2
P23246	22.0029	0.266107	0.00047789	0.00127955	2.38541	2.80729	22.183	0.0943327	0.0761863	12.2	1	SFPQ
P62316	19.698	0.610336	0.000489957	0.00130882	16.7459	-4.37295	20.0279	0.191403	0.175073	12.1535	1	SNRPD2	UP
O43390	20.8595	0.335482	0.000492239	0.00131188	6.23394	0.88303	21.0749	0.110695	0.0962661	12.1448	1	HNRNPR
P0DMV8	22.5401	0.388575	0.000499177	0.0013273	10.2068	-1.10339	22.8393	0.169256	0.111621	12.1187	1	HSPA1A
P52209	20.5865	0.310426	0.000501269	0.0013298	7.19316	0.40342	20.7768	0.170428	0.089201	12.1109	1	PGD
O43294	19.914	-0.556039	0.000508068	0.00134475	13.765	-2.8825	19.6197	0.135901	0.159944	12.0858	1	TGFB1I1
Q99623	19.9328	0.565311	0.000510396	0.00134782	13.283	-2.64152	20.2411	0.120138	0.162668	12.0773	1	PHB2
P15924	17.9348	1.13885	0.000518407	0.00136585	31.4836	-11.7418	18.9023	0.764415	0.328099	12.0483	1	DSP	UP
P61586	21.1397	0.39531	0.000520005	0.00136694	9.14404	-0.57202	21.4038	0.127882	0.113915	12.0425	1	RHOA
P69905	27.4832	-2.32007	0.000525563	0.00137841	41.2101	-16.605	26.2842	0.781472	0.669113	12.0227	1	HBA1	DN
P55209	19.9034	0.352218	0.00053483	0.00139953	4.83199	1.58401	20.0955	0.0751241	0.101719	11.9901	1	NAP1L1
Q9P0L0	20.5504	0.560138	0.000538675	0.0014064	16.2363	-4.11814	20.9552	0.212842	0.161855	11.9768	1	VAPA
Q5JTV8	19.952	0.513664	0.000548296	0.00142829	11.6586	-1.82928	20.2322	0.109771	0.148631	11.9438	1	TOR1AIP1
Q8NBJ7	20.168	0.350632	0.000558364	0.00145124	6.34985	0.825073	20.3887	0.098974	0.101601	11.9099	1	SUMF2
Q14019	23.8049	0.450638	0.000570744	0.00148009	11.0723	-1.53615	24.0937	0.131686	0.130804	11.8691	1	COTL1
P25705	22.034	0.543749	0.000577291	0.00149215	15.4975	-3.74873	22.417	0.195025	0.157972	11.8478	1	ATP5A1
P09972	20.5196	0.752441	0.000577981	0.00149215	20.8288	-6.4144	21.0239	0.243031	0.218622	11.8456	1	ALDOC	UP
P06703	25.1047	1.04616	0.000607569	0.00156503	28.726	-10.363	25.8204	0.50769	0.305163	11.7526	1	S100A6	UP
P01833	22.211	1.51406	0.000630224	0.00161977	36.448	-14.224	22.6021	0.930855	0.442932	11.6845	1	PIGR	UP
Q86V81	20.9077	0.78561	0.000652183	0.00167249	22.4866	-7.24331	21.2227	0.296098	0.230456	11.6208	1	ALYREF	UP
Q9Y6G9	17.6123	0.705629	0.000654481	0.00167466	17.6257	-4.81287	17.9971	0.152919	0.207053	11.6143	1	DYNC1LI1	UP
Q14258	18.8813	0.292267	0.000659669	0.0016842	4.40002	1.79999	19.0858	0.103499	0.0858142	11.5996	1	TRIM25
Q9H0D6	18.6146	0.894515	0.000677284	0.00172536	21.9447	-6.97233	19.1025	0.194386	0.2632	11.5506	1	XRN2	UP
P08123	26.8614	-1.33827	0.000692767	0.00176091	34.0688	-13.0344	25.6913	0.77407	0.394488	11.5086	1	COL1A2	DN
P35998	19.7375	0.451796	0.000733806	0.00186113	11.4757	-1.73784	19.9721	0.134591	0.133801	11.4016	1	PSMC2
P05388	20.5517	0.57863	0.000747866	0.00189262	14.4954	-3.2477	20.8627	0.132556	0.171629	11.3664	1	RPLP0
Q13630	19.4189	0.494912	0.000773218	0.0019525	11.4843	-1.74214	19.6888	0.108713	0.147198	11.3044	1	TSTA3
P01876	24.1774	1.08263	0.000791876	0.0019911	31.5485	-11.7742	24.5574	0.820422	0.322631	11.2602	1	IGHA1	UP
P36269	18.8031	0.989321	0.000791955	0.0019911	26.0678	-9.0339	19.4216	0.318581	0.294828	11.26	1	GGT5	UP
P37108	18.9757	1.19015	0.000797426	0.0020005	27.4307	-9.71535	19.6197	0.267247	0.354877	11.2472	1	SRP14	UP
Q9NZM1	20.3099	0.382802	0.000801097	0.00200535	9.4096	-0.704798	20.543	0.134055	0.114187	11.2387	1	MYOF
Q12805	21.6371	-0.55175	0.000812637	0.00202983	14.9891	-3.49454	21.3362	0.158598	0.164777	11.2121	1	EFEMP1
P51858	21.3582	0.874119	0.000833012	0.00207623	23.8297	-7.91484	21.875	0.278015	0.261588	11.1662	1	HDGF	UP
P30626	20.6481	-0.267063	0.000900705	0.00224012	0.608484	3.69576	20.5024	0.0594124	0.0804447	11.0213	1	SRI
Q5SSJ5	21.4167	0.577947	0.000908376	0.00225434	14.9318	-3.46588	21.7366	0.138612	0.174213	11.0056	1	HP1BP3
P63261	26.6668	-0.169113	0.000917404	0.00227185	-1.66896	4.83448	26.6523	0.129122	0.051019	10.9873	1	ACTG1
P07437	23.3936	-0.389579	0.000922568	0.00227975	8.69855	-0.349273	23.1531	0.108744	0.117586	10.9769	1	TUBB
P12004	19.0693	0.518851	0.000935486	0.00230673	14.7379	-3.36895	19.3165	0.170654	0.156789	10.9511	1	PCNA
P27797	21.5281	0.882171	0.000952541	0.00234378	24.6662	-8.33312	21.9066	0.311424	0.266986	10.9176	1	CALR	UP
P61254	22.1093	0.707477	0.00101593	0.00249443	18.3284	-5.1642	22.4952	0.159006	0.215295	10.7983	1	RPL26	UP
Q15363	19.182	0.987017	0.0011032	0.00270295	24.4501	-8.22504	19.7204	0.223416	0.302507	10.6458	1	TMED2	UP
Q92597	19.7361	1.0003	0.00111563	0.00272763	31.5257	-11.7629	20.7863	0.964455	0.306877	10.6251	1	NDRG1	UP
P19823	21.3597	-0.748439	0.00112877	0.00275392	20.0839	-6.04193	20.9269	0.188251	0.229844	10.6034	1	ITIH2	DN
P05997	26.0494	-1.58224	0.00114683	0.00279208	37.0221	-14.511	24.761	0.791198	0.486576	10.5741	1	COL5A2	DN
P24821	20.8187	1.0623	0.00119246	0.00289705	25.8956	-8.94782	21.3981	0.242099	0.327803	10.502	1	TNC	UP
P46783	20.7505	0.801138	0.00125187	0.00303416	20.894	-6.44702	21.1874	0.183365	0.248277	10.4122	1	RPS10	UP
P13861	20.6112	-0.281768	0.00125415	0.00303416	2.08786	2.95607	20.4575	0.0645016	0.0873356	10.4088	1	PRKAR2A
P62273	19.2587	1.37782	0.00129971	0.0031378	30.7141	-11.3571	20.0103	0.31641	0.428421	10.3429	1	RPS29	UP
P51572	19.2984	1.50588	0.00130408	0.00314177	34.2522	-13.1261	20.2786	0.491782	0.468379	10.3367	1	BCAP31	UP
Q13724	19.244	0.349707	0.00130775	0.00314406	7.32099	0.339507	19.4168	0.100997	0.108798	10.3315	1	MOGS
P46776	22.1206	0.672217	0.00133092	0.00319311	17.9328	-4.96639	22.4913	0.157513	0.209464	10.2991	1	RPL27A	UP
P49748	19.5605	0.531732	0.00133382	0.00319342	15.0584	-3.52919	19.8955	0.158518	0.165721	10.2951	1	ACADVL
P80723	18.7943	1.06397	0.00135237	0.00323113	29.1842	-10.5921	19.371	0.438031	0.33201	10.2696	1	BASP1	UP
P05155	21.7118	-0.78815	0.00135765	0.00323705	22.999	-7.49948	21.1756	0.27592	0.246027	10.2624	1	SERPING1	DN
Q6PCB0	19.5821	-0.782173	0.00136271	0.0032424	22.6253	-7.31267	19.2075	0.261132	0.244243	10.2556	1	VWA1	DN
P07305	23.1529	0.499436	0.00136656	0.00324487	12.529	-2.26451	23.4253	0.11521	0.155995	10.2504	1	H1F0
P21810	23.7035	-0.791195	0.00138728	0.00328731	20.8346	-6.41729	23.272	0.18276	0.247459	10.2226	1	BGN	DN
P00738	23.93	1.38686	0.0014195	0.00335258	30.9745	-11.4873	24.6864	0.321021	0.434664	10.1803	1	HP	UP
P52943	21.4407	-0.869689	0.00142064	0.00335258	25.4274	-8.71369	20.9446	0.344294	0.272593	10.1788	1	CRIP2	DN
P62820	21.5869	0.393815	0.00143883	0.0033886	8.33605	-0.168026	21.8017	0.0912691	0.123579	10.1553	1	RAB1A
P25398	20.217	1.38027	0.00145996	0.00343136	30.9542	-11.4771	20.9713	0.321458	0.433704	10.1285	1	RPS12	UP
P00387	21.1931	-0.553675	0.00163396	0.0038325	14.6787	-3.33933	20.8911	0.129824	0.175782	9.92109	1	CYB5R3
P15144	19.5987	1.58961	0.00165887	0.00388304	35.5842	-13.7921	20.5783	0.52689	0.505384	9.89324	1	ANPEP	UP
P62826	21.0096	0.480331	0.00166465	0.00388868	13.1263	-2.56315	21.2982	0.134231	0.152761	9.88684	1	RAN
O60763	18.6844	0.827555	0.00167307	0.00389411	24.7844	-8.39219	19.2457	0.331222	0.263313	9.87756	1	USO1	UP
O95479	19.4162	0.742342	0.00167373	0.00389411	24.1925	-8.09623	19.9896	0.399845	0.236208	9.87683	1	H6PD	UP
P01024	22.411	-0.799081	0.00170881	0.00396775	24.4737	-8.23684	21.8126	0.3402	0.254755	9.83867	1	C3	DN
O75643	18.347	0.679446	0.00178165	0.00412857	20.1488	-6.0744	18.6673	0.215907	0.217464	9.7619	1	SNRNP200	UP
Q15404	20.3908	-0.647265	0.0018278	0.00422701	17.8097	-4.90486	20.0419	0.157073	0.207665	9.7149	1	RSU1	DN
Q9UJ70	19.6552	0.442639	0.00190772	0.00440302	17.5864	-4.79322	19.6643	0.432858	0.142592	9.63627	1	NAGK
P31943	21.8822	0.174683	0.00194357	0.00447681	-1.18318	4.59159	21.9281	0.104864	0.0563726	9.60208	1	HNRNPH1
P02452;CON__Q862S4	26.8928	-1.21446	0.00202708	0.00465985	33.9822	-12.9911	25.792	0.764687	0.393508	9.52486	1	COL1A1	DN
Q96A08	25.9232	-0.294213	0.00204918	0.00470129	8.17467	-0.087334	25.7011	0.172793	0.0954303	9.50496	1	HIST1H2BA
P20073	20.8928	0.300965	0.00214389	0.00490882	6.46749	0.766256	21.0991	0.11058	0.098049	9.42208	1	ANXA7
Q05682	22.3128	-0.586947	0.00215033	0.00491383	16.1988	-4.09939	21.9926	0.141264	0.191272	9.41657	1	CALD1	DN
P51888	23.1956	-1.03877	0.00215626	0.00491763	26.4791	-9.23955	22.629	0.250075	0.338603	9.41152	1	PRELP	DN
P38919	19.985	0.448843	0.00220761	0.00502483	11.4163	-1.70813	20.2298	0.108303	0.146643	9.36837	1	EIF4A3
P04233	19.718	0.476546	0.00223406	0.005075	15.1529	-3.57645	19.8991	0.188351	0.155876	9.34655	1	CD74
Q9BS26	20.6224	0.311317	0.00225634	0.00511556	6.7925	0.603751	20.8271	0.10682	0.10193	9.32836	1	ERP44
P30740	21.5082	0.689778	0.00229784	0.00519944	23.4967	-7.74836	21.8226	0.389963	0.226248	9.29497	1	SERPINB1	UP
P01008;CON__P41361	20.0332	-0.930295	0.002396	0.00541092	25.0032	-8.50158	19.5083	0.239852	0.306404	9.21836	1	SERPINC1	DN
O60437	21.1978	-0.461506	0.00242504	0.00546581	14.9601	-3.48005	20.9853	0.193207	0.152184	9.19631	1	PPL
P02649;CON__Q03247	21.5301	-1.17411	0.00243419	0.00547573	28.8985	-10.4493	20.8897	0.286052	0.387316	9.18942	1	APOE	DN
O94760	20.2719	0.648959	0.00248999	0.00559037	18.2671	-5.13355	20.6258	0.158466	0.214563	9.14793	1	DDAH1	UP
P62424	21.7203	0.443515	0.00255735	0.00572286	11.4638	-1.7319	21.9622	0.10859	0.147031	9.0991	1	RPL7A
P35754	18.6261	0.822761	0.00255892	0.00572286	26.3043	-9.15217	19.2558	0.414899	0.272773	9.09798	1	GLRX	UP
P07942	20.0631	-0.977588	0.00261899	0.00584587	25.7334	-8.8667	19.5299	0.239926	0.324862	9.05555	1	LAMB1	DN
Q13162	19.0999	1.70798	0.00263529	0.0058709	35.7882	-13.8941	20.0315	0.419446	0.567932	9.0442	1	PRDX4	UP
Q9UHQ9	18.7572	1.40058	0.00275928	0.00613527	34.5164	-13.2582	19.7063	0.519243	0.467897	8.96018	1	CYB5R1	UP
P16949	19.9811	-0.684026	0.00277798	0.00616499	24.9663	-8.48316	19.7752	0.530399	0.228672	8.94784	1	STMN1	DN
Q13200	18.824	0.687236	0.00278695	0.006173	19.5036	-5.75181	19.1988	0.169734	0.229821	8.94195	1	PSMD2	UP
P46779	20.0812	0.42622	0.00282355	0.00623268	22.0468	-7.02341	20.9439	1.29778	0.142724	8.91812	1	RPL28
P61457	20.9959	0.818633	0.00282469	0.00623268	22.6776	-7.33881	21.4424	0.202465	0.274139	8.91738	1	PCBD1	UP
Q13347	19.1856	0.360887	0.00287766	0.00633743	14.6154	-3.30772	19.5182	0.365105	0.121082	8.88346	1	EIF3I
O75533	19.0364	1.13122	0.00290453	0.00638444	28.5506	-10.2753	19.6534	0.280575	0.3799	8.86649	1	SF3B1	UP
P26885	18.9325	1.70333	0.00291066	0.00638574	35.9217	-13.9609	19.8616	0.422568	0.57216	8.86264	1	FKBP2	UP
O00764	20.545	0.441892	0.00319531	0.00699364	11.8093	-1.90465	20.786	0.110694	0.14988	8.69245	1	PDXK
P52272	22.4928	0.488987	0.00320468	0.00699364	14.9465	-3.47326	22.7914	0.154885	0.165905	8.68711	1	HNRNPM
Q13177;Q13153	18.686	0.355097	0.00320592	0.00699364	11.2164	-1.6082	18.9394	0.16869	0.120483	8.68641	1	PAK2
Q14195	23.33	-0.391478	0.00328412	0.00715071	12.2347	-2.11735	23.0497	0.158178	0.133164	8.64249	1	DPYSL3
Q14103	21.1061	0.469932	0.0033803	0.00734627	15.7829	-3.89147	21.4007	0.198674	0.16034	8.58991	1	HNRNPD
P58546	19.2908	0.50829	0.00346276	0.00751133	14.4819	-3.24097	19.568	0.128413	0.173872	8.54603	1	MTPN
O00151	21.7317	-0.539706	0.00348393	0.00754306	15.5731	-3.78657	21.4373	0.136438	0.184738	8.53494	1	PDLIM1
Q9NQG5	18.4384	0.819079	0.00351787	0.00760228	23.1006	-7.55028	18.8852	0.207278	0.280656	8.5173	1	RPRD1B	UP
P09651	22.4568	0.337651	0.00356893	0.00769821	9.35935	-0.679677	22.68	0.127736	0.115874	8.49107	1	HNRNPA1
Q9NZ08	18.6134	0.331629	0.00358403	0.00771636	11.5225	-1.76124	18.7894	0.214355	0.113859	8.48339	1	ERAP1
P31946	21.8071	0.299679	0.0036388	0.00781969	5.06736	1.46632	21.9706	0.0761129	0.103057	8.45581	1	YWHAB
P22102	18.6253	0.767099	0.00378006	0.00810815	24.1598	-8.07989	19.016	0.28733	0.264886	8.38656	1	GART	UP
O00422	18.8676	0.505087	0.00381635	0.00817082	14.5563	-3.27817	19.1431	0.128945	0.174592	8.36919	1	SAP18
Q9UJZ1	18.6362	1.12578	0.0038372	0.00820023	29.1776	-10.5888	19.2573	0.297329	0.389375	8.35929	1	STOML2	UP
Q9Y230	19.6089	0.571139	0.00385789	0.00822921	18.7558	-5.37789	19.9644	0.208865	0.197657	8.34952	1	RUVBL2
Q15942	21.4442	-0.497516	0.0038671	0.00823365	15.4056	-3.70278	21.2027	0.154654	0.172222	8.34519	1	ZYX
P40939	19.7994	0.336952	0.00387848	0.00824267	8.07042	-0.0352117	19.9968	0.0988349	0.116678	8.33985	1	HADHA
Q9NX46	18.5157	0.978063	0.003994	0.00847257	26.5409	-9.27043	19.0492	0.250934	0.339766	8.28654	1	ADPRHL2	UP
P02647;CON__P15497	24.0489	-1.22311	0.00402361	0.00851842	30.5799	-11.2899	23.3818	0.314058	0.425237	8.27313	1	APOA1	DN
P35222	20.9255	-0.32476	0.00403038	0.00851842	9.56796	-0.783981	20.8091	0.142708	0.112929	8.27008	1	CTNNB1
Q96AE4	20.1673	0.356258	0.00405399	0.00855266	8.39174	-0.195868	20.3616	0.0915519	0.123962	8.25947	1	FUBP1
Q9NZT1	20.2913	-1.34357	0.0040702	0.00857119	32.2934	-12.1467	19.5585	0.345426	0.467709	8.25223	1	CALML5	DN
P11586	21.8874	0.731429	0.00410653	0.00863195	22.6872	-7.34362	22.3204	0.2385	0.254866	8.2361	1	MTHFD1	UP
P84103	21.8064	0.718586	0.00422167	0.00885783	21.1016	-6.5508	22.1983	0.185491	0.251157	8.18592	1	SRSF3	UP
Q9BR76	20.5635	0.278136	0.0043323	0.00907346	4.06817	1.96592	20.7152	0.072003	0.0974925	8.13901	1	CORO1B
P18077	21.0965	0.65773	0.00438077	0.00915834	19.5828	-5.79141	21.4552	0.170483	0.230834	8.11884	1	RPL35A	UP
O00264	20.645	0.339991	0.00454291	0.00948014	10.2271	-1.11355	20.8838	0.139306	0.119809	8.05297	1	PGRMC1
Q00839	21.6423	0.329534	0.00455511	0.00948844	8.39795	-0.198976	21.8212	0.105856	0.116159	8.04811	1	HNRNPU
Q9Y5P6	19.5218	0.475939	0.00457159	0.00950561	13.8458	-2.9229	19.7814	0.123954	0.167834	8.04157	1	GMPPB
Q14203	20.0337	-0.293293	0.00479368	0.00994947	5.39445	1.30278	19.8758	0.0791524	0.103983	7.95568	1	DCTN1
P13073	18.7444	0.567809	0.00515408	0.0106679	18.5292	-5.26459	19.0708	0.187827	0.202989	7.82457	1	COX4I1
Q99714	19.786	0.370647	0.00515833	0.0106679	9.83437	-0.917186	19.9916	0.102242	0.132517	7.82308	1	HSD17B10
P10909	22.3253	-0.717448	0.00542294	0.0111951	21.5857	-6.79285	21.934	0.190548	0.258003	7.73271	1	CLU	DN
Q9UQ80	20.7348	0.451726	0.0054711	0.0112744	14.11	-3.05499	21.0051	0.139327	0.162614	7.71674	1	PA2G4
P67936	22.2371	-0.233328	0.00558958	0.011498	1.43091	3.28455	22.1098	0.0621899	0.0842055	7.67807	1	TPM4
P84077	21.338	-0.610436	0.00581408	0.0119385	20.8507	-6.42535	20.9659	0.236577	0.221326	7.60704	1	ARF1	DN
Q14152	19.9322	0.434116	0.00582667	0.0119431	12.716	-2.358	20.1686	0.11673	0.157438	7.60314	1	EIF3A
O95571	18.7015	0.853078	0.00590405	0.0120803	24.8827	-8.44134	19.1668	0.228851	0.309865	7.57936	1	ETHE1	UP
O43242	18.9537	0.400524	0.00592117	0.0120939	13.9664	-2.98322	19.2263	0.177648	0.145533	7.57414	1	PSMD3
P62314	19.7222	1.1125	0.00612112	0.0124802	30.306	-11.153	20.2889	0.331699	0.405841	7.5143	1	SNRPD1	UP
P61960	18.3376	0.969741	0.00626382	0.0127486	27.3173	-9.65865	18.8665	0.261995	0.354743	7.4728	1	UFM1	UP
P06396	22.7461	0.260233	0.00648015	0.0131657	4.83265	1.58367	22.9085	0.086216	0.0955882	7.41169	1	GSN
P62917	22.689	0.555678	0.00704191	0.0142818	17.5514	-4.77571	22.9921	0.152288	0.2062	7.26225	1	RPL8
Q96EP5	18.5848	1.08645	0.00706035	0.0142941	29.626	-10.813	19.1774	0.297849	0.403289	7.25755	1	DAZAP1	UP
P08240	19.4111	1.46845	0.00708062	0.01431	37.0128	-14.5064	20.3466	0.57522	0.545279	7.2524	1	SRPR	UP
P20774	22.2279	-1.46067	0.00710416	0.0143325	35.6315	-13.8158	21.3756	0.451207	0.542613	7.24644	1	OGN	DN
P36955;CON__Q95121	19.2505	1.16622	0.00715881	0.0144176	31.2322	-11.6161	19.8687	0.33809	0.433642	7.23268	1	SERPINF1	UP
P04196	21.1223	-0.772271	0.00718904	0.0144532	23.5222	-7.76109	20.701	0.212191	0.287308	7.22512	1	HRG	DN
P24534	19.6854	1.06744	0.00734718	0.0147455	29.7179	-10.8589	20.2788	0.311595	0.398196	7.18607	1	EEF1B2	UP
O43795	20.1869	-0.975764	0.00743761	0.014901	27.8084	-9.90421	19.6547	0.269242	0.364555	7.16412	1	MYO1B	DN
Q99733	19.4054	0.333564	0.00753172	0.0150634	10.4305	-1.21523	19.6045	0.130592	0.12482	7.14157	1	NAP1L4
O60716	20.734	-0.227176	0.0076897	0.0153528	1.64889	3.17555	20.6101	0.0629476	0.0852315	7.10435	1	CTNND1
Q07954	19.9064	0.254791	0.00797487	0.0158735	5.67629	1.16186	20.0749	0.0997956	0.0960342	7.03911	1	LRP1
P98179	21.2008	0.59908	0.00797799	0.0158735	20.1207	-6.06034	21.5024	0.196985	0.225812	7.03841	1	RBM3	UP
Q15293	19.2055	1.48059	0.00813311	0.0161542	35.5175	-13.7587	20.0131	0.413183	0.559453	7.00393	1	RCN1	UP
Q16531	18.8002	0.965512	0.00851661	0.0168869	29.0037	-10.5019	19.389	0.328378	0.366993	6.92149	1	DDB1	UP
Q9UKY7	19.2874	0.938249	0.00859567	0.0170144	29.5646	-10.7823	19.9079	0.38961	0.357057	6.90497	1	CDV3	UP
P30050	21.9801	0.415685	0.00862381	0.0170409	12.7896	-2.39482	22.2069	0.116909	0.158259	6.89912	1	RPL12
O14974	19.4587	-0.822131	0.00865134	0.0170661	25.5528	-8.77638	19.0347	0.252109	0.313129	6.89342	1	PPP1R12A	DN
P40429	21.8652	0.470518	0.00883923	0.0174028	15.0764	-3.5382	22.1219	0.132725	0.17971	6.85503	1	RPL13A
Q96D15	19.1669	0.903093	0.00885219	0.0174028	27.9139	-9.95696	19.6861	0.309973	0.344993	6.85241	1	RCN3	UP
P31150	18.6312	0.7059	0.00907627	0.0178129	27.596	-9.79802	19.3015	0.571455	0.270546	6.80776	1	GDI1	UP
Q1KMD3	20.3086	0.808514	0.00940406	0.0184249	24.9673	-8.48366	20.7496	0.229929	0.311326	6.74443	1	HNRNPUL2	UP
Q9Y265	19.2462	0.276184	0.00964677	0.0188684	9.1096	-0.554799	19.43	0.15197	0.106707	6.69899	1	RUVBL1
Q99460	18.4374	0.779492	0.00994467	0.0194182	24.5279	-8.26396	18.8578	0.226816	0.302393	6.64478	1	PSMD1	UP
Q96IU4	19.4235	0.331182	0.0101793	0.019828	11.6362	-1.81811	19.6689	0.152781	0.128881	6.60324	1	ABHD14B
P46777	21.5016	0.537896	0.0101889	0.019828	18.093	-5.04652	21.805	0.16231	0.209351	6.60156	1	RPL5
P51148	19.735	0.239435	0.0103814	0.0201686	3.30108	2.34946	19.8656	0.0689989	0.093425	6.56825	1	RAB5C
O96019	18.2006	0.752924	0.0110163	0.021366	24.9767	-8.48836	18.5953	0.257155	0.296172	6.46269	1	ACTL6A	UP
P05198	19.9757	0.35553	0.0112451	0.0217732	12.9126	-2.45628	20.1998	0.158233	0.140249	6.42617	1	EIF2S1
P42704	18.5965	0.61479	0.0112772	0.0217989	20.479	-6.23949	18.9318	0.179185	0.242618	6.4211	1	LRPPRC	UP
P38606	20.4752	0.281605	0.0115397	0.0222689	10.1752	-1.08759	20.7136	0.168685	0.111486	6.38026	1	ATP6V1A
Q13263	19.9606	0.317865	0.0117508	0.0226385	8.77719	-0.388593	20.1353	0.0943613	0.12616	6.34808	1	TRIM28
P26599	21.3806	0.289828	0.0118353	0.0227632	7.06406	0.467972	21.5387	0.085042	0.115147	6.33538	1	PTBP1
P11171	21.4623	-1.23757	0.0118855	0.0228218	33.3909	-12.6954	20.8021	0.375904	0.491972	6.32787	1	EPB41	DN
P60842	20.9863	0.240474	0.0119727	0.022951	3.73305	2.13347	21.1175	0.0706748	0.0956942	6.3149	1	EIF4A1
Q99613;B5ME19	19.6519	0.324586	0.012112	0.0231796	9.16118	-0.58059	19.8289	0.0955503	0.129376	6.2944	1	EIF3C
P63220	20.1469	1.25882	0.0123414	0.0235794	33.6057	-12.8028	20.8335	0.371549	0.50308	6.26115	1	RPS21	UP
P47985	19.0859	0.267013	0.0123852	0.023624	7.99732	0.00133957	19.2582	0.120339	0.106764	6.25487	1	UQCRFS1
Q04446	19.2886	0.573238	0.0125368	0.0238737	19.4865	-5.74323	19.6012	0.169572	0.229602	6.23333	1	GBE1
Q14980	20.0264	0.182699	0.0126113	0.023976	-1.08075	4.54038	20.126	0.0540904	0.0732387	6.22284	1	NUMA1
P22626	23.4129	0.295113	0.0127653	0.0242289	8.69685	-0.348423	23.5932	0.106802	0.118507	6.20135	1	HNRNPA2B1
P35237	20.4861	-0.430606	0.0131465	0.0249114	14.6015	-3.30073	20.2522	0.131626	0.173647	6.14929	1	SERPINB6
P04003;CON__Q28065	20.7842	-1.22319	0.013302	0.0251647	34.5836	-13.2918	20.025	0.460705	0.494102	6.1285	1	C4BPA	DN
P62995	21.0295	0.296964	0.0133665	0.0252453	12.037	-2.01851	21.2785	0.204511	0.120041	6.11995	1	TRA2B
Q99439	20.5904	0.313873	0.0134979	0.0254519	8.8355	-0.417751	20.7616	0.093837	0.127056	6.10265	1	CNN2
P08603	20.9966	-0.534084	0.0136396	0.0256771	20.8852	-6.44262	20.6172	0.252046	0.216525	6.0842	1	CFH
P62937;A0A075B759	23.8116	0.242021	0.0137602	0.025862	6.21866	0.890672	23.9519	0.104753	0.0982441	6.06865	1	PPIA
P13611	21.1344	0.917496	0.0140723	0.0263837	29.6898	-10.8449	21.5325	0.357193	0.373663	6.02906	1	VCAN	UP
P63241	22.3274	0.323569	0.0141006	0.0263837	9.49762	-0.748811	22.5039	0.097353	0.131817	6.02551	1	EIF5A
Q9UEY8	21.8636	-1.0178	0.0141064	0.0263837	33.8143	-12.9071	21.0081	0.626714	0.414661	6.02478	1	ADD3	DN
P35611	20.1988	-0.697108	0.0141357	0.0263957	23.3197	-7.65984	19.8186	0.209817	0.284094	6.02112	1	ADD1	DN
P35221	22.3069	-0.264854	0.0141668	0.026411	7.31299	0.343507	22.1916	0.102641	0.107971	6.01724	1	CTNNA1
P48047	20.1119	0.41809	0.0143031	0.0266223	15.4416	-3.72082	20.3819	0.158886	0.17068	6.00034	1	ATP5O
Q92945	20.5554	0.277134	0.0144715	0.0268923	6.77788	0.611061	20.7066	0.0837006	0.113331	5.9797	1	KHSRP
Q9UKV3	19.9868	0.378046	0.0145512	0.0269968	14.3485	-3.17426	20.161	0.163522	0.154724	5.97001	1	ACIN1
Q99536	21.362	-0.320473	0.0146535	0.0271431	13.2394	-2.61971	21.28	0.204009	0.131297	5.95766	1	VAT1
P55795	20.6796	0.320045	0.0147721	0.0273188	11.9257	-1.96284	20.8198	0.15429	0.131278	5.94345	1	HNRNPH2
Q9BX66	21.7616	-0.801857	0.0148004	0.0273274	26.291	-9.14548	21.3339	0.257856	0.329004	5.94008	1	SORBS1	DN
Q01105;P0DME0	21.0591	0.452528	0.0148843	0.0274321	15.6791	-3.83955	21.3059	0.137244	0.185829	5.93011	1	SET
Q86VP6	19.048	0.152241	0.0149046	0.0274321	-0.554585	4.27729	19.1665	0.0882059	0.0625298	5.92771	1	CAND1
P25685	18.4045	0.589725	0.0150109	0.0275838	20.4683	-6.23416	18.7262	0.179079	0.242474	5.91518	1	DNAJB1	UP
Q96A33	18.731	0.918118	0.0151159	0.0277325	30.0598	-11.0299	19.1797	0.372705	0.37789	5.90291	1	CCDC47	UP
Q96AY3	18.7259	0.78675	0.0160046	0.0293163	29.4132	-10.7066	18.9586	0.482418	0.326613	5.80237	1	FKBP10	UP
P10599	20.927	0.831604	0.0163295	0.0298641	26.8832	-9.4416	21.3806	0.255752	0.34629	5.76704	1	TXN	UP
Q13885	22.0555	-0.529188	0.0166228	0.0303524	19.9094	-5.9547	21.7249	0.199077	0.22096	5.73577	1	TUBB2A
P46977	20.0072	0.695508	0.0169042	0.0307984	23.7616	-7.88082	20.3866	0.215033	0.291156	5.70629	1	STT3A	UP
P05455	19.2362	0.189329	0.0169255	0.0307984	5.24419	1.37791	19.3859	0.157728	0.0792727	5.70408	1	SSB
Q99538	18.9924	0.753059	0.0169471	0.0307984	26.1875	-9.09375	19.3536	0.277783	0.315371	5.70184	1	LGMN	UP
P06753	21.9605	-0.682362	0.0170742	0.0309244	23.8986	-7.94928	21.5919	0.22917	0.286093	5.68873	1	TPM3	DN
P60228	19.4201	0.549911	0.0170921	0.0309244	19.5644	-5.78218	19.72	0.170308	0.230598	5.68689	1	EIF3E
Q53GG5	20.0106	-0.749471	0.0171136	0.0309244	25.1409	-8.57043	19.6018	0.232157	0.314341	5.68469	1	PDLIM3	DN
Q13247	19.2015	1.17635	0.0171837	0.0309244	38.5289	-15.2644	20.2603	1.06916	0.493692	5.67751	1	SRSF6	UP
P12814	22.4448	-0.318805	0.017192	0.0309244	10.8925	-1.44626	22.2991	0.120809	0.133807	5.67666	1	ACTN1
Q9H2U2	18.8428	0.849886	0.0172001	0.0309244	27.672	-9.83598	19.289	0.27585	0.356735	5.67584	1	PPA2	UP
P19404	19.1763	0.870644	0.0172041	0.0309244	27.8531	-9.92654	19.6512	0.269911	0.365461	5.67544	1	NDUFV2	UP
P16152	21.0563	0.328453	0.017874	0.0320787	12.9254	-2.46271	21.2809	0.163363	0.138692	5.60845	1	CBR1
Q01844	20.5067	0.505094	0.0179524	0.0321693	18.1714	-5.08572	20.7822	0.157626	0.213426	5.60079	1	EWSR1
Q9UHB9	18.3655	0.549494	0.0191733	0.0343039	20.5736	-6.2868	18.635	0.196282	0.234611	5.48564	1	SRP68
Q9BSJ8	21.1276	0.202191	0.0192887	0.0344569	2.06029	2.96985	21.2403	0.0657528	0.0864101	5.47515	1	ESYT1
Q9BXP5	18.5527	0.785333	0.0194072	0.0346151	26.3378	-9.1689	18.981	0.248119	0.335955	5.46444	1	SRRT	UP
Q96PK6	19.4819	0.563053	0.0194853	0.0347006	20.3601	-6.18007	19.789	0.178006	0.241021	5.45743	1	RBM14
Q9Y678	20.4064	0.347265	0.0195907	0.0348187	11.6766	-1.83829	20.5958	0.109881	0.148779	5.44801	1	COPG1
P62942	20.9233	-0.363778	0.0196119	0.0348187	12.8187	-2.40936	20.7329	0.121594	0.155881	5.44611	1	FKBP1A
O60506	20.0784	0.512028	0.0201418	0.0357044	19.4837	-5.74184	20.3421	0.185625	0.22035	5.39957	1	SYNCRIP
P01903	22.8525	-0.444602	0.0202476	0.0358371	18.3382	-5.16911	22.6525	0.208467	0.191496	5.39042	1	HLA-DRA
P31930	19.7658	0.430688	0.0208525	0.0368511	18.9079	-5.45396	20.1215	0.252016	0.186393	5.33908	1	UQCRC1
P78344	18.5712	0.485321	0.0215159	0.0379653	17.9758	-4.98788	18.8359	0.155921	0.211118	5.28452	1	EIF4G2
P55884	19.8704	0.38296	0.0216492	0.038126	13.7303	-2.86513	20.0793	0.123161	0.16676	5.27376	1	EIF3B
Q9UKM9	20.6105	0.330032	0.021673	0.038126	11.0562	-1.5281	20.7905	0.106158	0.143739	5.27185	1	RALY
Q9NVA2	20.3982	-0.315997	0.0218816	0.0384344	11.1504	-1.57521	20.2305	0.11842	0.137845	5.25517	1	SEPT11
P49327	20.405	0.719971	0.0219158	0.038436	27.963	-9.98151	20.9296	0.395273	0.314148	5.25245	1	FASN	UP
P02746	22.4173	-1.83543	0.0221943	0.0388652	42.0123	-17.0061	21.4162	0.592715	0.80254	5.23049	1	C1QB	DN
P25311	20.8627	0.682946	0.0225071	0.0393533	25.649	-8.82449	21.2139	0.283627	0.299314	5.20615	1	AZGP1	UP
P28838	20.6027	0.268093	0.0231412	0.0404009	7.51153	0.244233	20.7489	0.0871827	0.118046	5.15787	1	LAP3
Q15582	22.0867	0.652988	0.0237449	0.0413921	26.2924	-9.14621	22.4506	0.351887	0.288775	5.11317	1	TGFBI	UP
P29350	21.8184	0.157666	0.0240278	0.0418221	-1.92936	4.96468	21.9044	0.0515995	0.069866	5.09263	1	PTPN6
Q14011	20.3412	0.215444	0.0241501	0.0419717	3.7063	2.14685	20.4587	0.0705699	0.0955521	5.08382	1	CIRBP
Q93009	18.9437	0.64007	0.0244339	0.0424011	23.342	-7.67099	19.2928	0.210077	0.284446	5.06357	1	USP7	UP
P35606	19.4831	0.525402	0.0254146	0.0439973	19.9105	-5.95525	19.7697	0.173614	0.235075	4.99541	1	COPB2
P53999	20.115	1.12281	0.02543	0.0439973	33.582	-12.791	20.7275	0.371061	0.502419	4.99436	1	SUB1	UP
P26368	18.6637	0.415364	0.0255239	0.0440937	17.9419	-4.97094	18.8229	0.207723	0.18598	4.98798	1	U2AF2
P45974	19.9263	0.232261	0.0256762	0.0442905	8.91517	-0.457587	20.0027	0.156594	0.104103	4.97769	1	USP5
O43852	19.6976	1.33732	0.0258281	0.044486	36.8512	-14.4256	20.4188	0.449162	0.600021	4.96749	1	CALU	UP
P12081	18.9261	0.779603	0.0259143	0.0445679	27.0746	-9.53728	19.3513	0.258486	0.349991	4.96173	1	HARS	UP
O75494;Q8WXF0	19.634	0.945143	0.0260551	0.0447435	30.5575	-11.2787	20.1495	0.313668	0.424709	4.95236	1	SRSF10	UP
P48735	19.9573	0.472216	0.0275295	0.0472052	18.2417	-5.12087	20.2149	0.158242	0.214261	4.85729	1	IDH2
P58107	20.7708	0.492119	0.0276668	0.0473702	20.5111	-6.25555	21.1041	0.216562	0.22349	4.84871	1	EPPK1
Q9Y446	18.0634	0.85859	0.0281504	0.0481268	29.0747	-10.5373	18.5318	0.288865	0.391124	4.81883	1	PKP3	UP
P46937	18.7278	0.432601	0.028632	0.0488777	19.3867	-5.69334	18.9932	0.236815	0.197669	4.7896	1	YAP1
P02766	21.2038	-0.536594	0.0287304	0.0489732	22.6938	-7.3469	20.8191	0.261688	0.245337	4.7837	1	TTR
P27348	20.3706	0.54269	0.02884	0.0490876	20.8953	-6.44767	20.6666	0.183378	0.248295	4.77714	1	YWHAQ
P42766	19.885	1.11818	0.0290512	0.0493193	33.9927	-12.9964	20.49	0.382599	0.512272	4.76457	1	RPL35	UP
Q66K74	19.3199	0.326542	0.0290616	0.0493193	11.7766	-1.88828	19.498	0.110493	0.149608	4.76396	1	MAP1S
P49368	20.1619	0.171485	0.0299029	0.0506725	2.91911	2.54044	20.2719	0.0955243	0.0789753	4.71487	1	CCT3
Q9NYL9	21.3591	-0.334287	0.0302632	0.0512078	14.7179	-3.35896	21.2233	0.177172	0.154289	4.69428	1	TMOD3
P17858	19.1538	1.11711	0.0306326	0.051757	34.0882	-13.0441	19.7631	0.381643	0.516747	4.67343	1	PFKL
O75947	19.1486	1.16553	0.030857	0.0520599	36.4119	-14.2059	19.9338	0.525628	0.539867	4.6609	1	ATP5H
P63151;Q66LE6	18.5704	0.627696	0.0311179	0.0524235	23.7643	-7.88216	18.9128	0.215064	0.291199	4.64645	1	PPP2R2A
P48643	20.2388	0.162361	0.0314714	0.0529416	4.24745	1.87628	20.4001	0.146255	0.0754797	4.62706	1	CCT5
Q8IWL2	23.112	-0.672502	0.0322202	0.0541224	27.1892	-9.59459	22.7349	0.338436	0.314009	4.58674	1	SFTPA1
P50225;P0DMN0	19.3224	-0.663097	0.0329323	0.0552383	24.9421	-8.47103	18.9607	0.229607	0.310889	4.54929	1	SULT1A1
P51608	19.5743	0.328092	0.0331157	0.0554652	16.3628	-4.18138	19.8768	0.253237	0.153985	4.53979	1	MECP2
P78527	19.8496	0.363876	0.033226	0.0555692	15.8839	-3.94196	20.0044	0.172045	0.170886	4.5341	1	PRKDC
P13796	21.5715	0.255488	0.0333335	0.0556011	7.81574	0.0921295	21.7109	0.0886686	0.120058	4.52857	1	LCP1
P61353	20.3078	1.71037	0.0333414	0.0556011	42.0397	-17.0199	21.2407	0.593619	0.803764	4.52816	1	RPL27
O15145	21.0684	0.270477	0.0334948	0.0557764	9.69991	-0.849957	21.2306	0.109167	0.127217	4.52031	1	ARPC3
P50402	19.4295	0.303744	0.0336262	0.0559144	13.1137	-2.55684	19.6506	0.156736	0.14297	4.51361	1	EMD
Q00610	21.7642	0.170631	0.0343035	0.0569586	0.647652	3.67617	21.8572	0.0595418	0.08062	4.47951	1	CLTC
O94979	19.6312	0.294871	0.034514	0.0572258	10.5153	-1.25763	19.7921	0.103015	0.139484	4.46906	1	SEC31A
P53004	18.5114	0.636821	0.035113	0.0581355	25.3239	-8.66196	18.8916	0.261604	0.302233	4.43967	1	BLVRA
P06576	21.7388	0.42821	0.0354704	0.0586431	19.2111	-5.60553	22.0468	0.211865	0.203624	4.42239	1	ATP5B
P82979	19.8788	0.337407	0.0367991	0.0607528	13.1638	-2.58192	20.0628	0.119345	0.161595	4.35968	1	SARNP
Q9UBS4	18.928	0.602727	0.0368778	0.0607958	23.8085	-7.90427	19.2496	0.220929	0.288785	4.35604	1	DNAJB11
Q9P0M6	20.5055	0.333143	0.0380487	0.0626366	15.6558	-3.82792	20.77	0.192684	0.160603	4.30284	1	H2AFY2
Q07021	19.2968	0.677974	0.038937	0.0640076	25.9251	-8.96256	19.6666	0.242495	0.32834	4.26361	1	C1QBP
P07910	22.0408	0.184484	0.0394193	0.0647082	3.52095	2.23952	22.1573	0.0787717	0.0895647	4.24271	1	HNRNPC
Q9Y2W1	19.9561	0.324929	0.0397094	0.0650919	12.7568	-2.37839	20.1333	0.116677	0.157981	4.23026	1	THRAP3
Q32MZ4	18.9318	0.605666	0.0398013	0.06515	23.9741	-7.98705	19.2622	0.217586	0.294612	4.22633	1	LRRFIP1
O76021	18.9352	0.695901	0.040842	0.0667587	28.9155	-10.4577	19.2227	0.38769	0.340272	4.18256	1	RSL1D1
P08621	20.6316	0.527671	0.0417089	0.0680794	21.6633	-6.83165	20.9194	0.191371	0.259118	4.14698	1	SNRNP70
P30084	19.0295	0.950513	0.0421921	0.0687628	33.2251	-12.6126	19.614	0.407555	0.46786	4.12748	1	ECHS1
P23588	19.525	0.850504	0.0422468	0.0687628	30.3029	-11.1515	19.989	0.309263	0.418745	4.12529	1	EIF4B
P55083	22.8811	-0.705565	0.0427536	0.0694897	32.463	-12.2315	22.542	0.793708	0.348236	4.10512	1	MFAP4
P21980	22.6492	-0.41722	0.0428501	0.0695439	22.7067	-7.35337	22.4371	0.436728	0.206017	4.10131	1	TGM2
P68371	23.687	-0.236219	0.0429075	0.0695439	8.72328	-0.361642	23.5276	0.111222	0.116674	4.09904	1	TUBB4B
P35555	23.4596	-0.393379	0.0446659	0.0722924	16.6316	-4.31578	23.245	0.144702	0.195927	4.03121	1	FBN1
P46821;P78559	18.5264	0.7991	0.045238	0.0731158	33.4408	-12.7204	19.0355	0.647104	0.399064	4.00974	1	MAP1B
P61923	18.1438	0.37429	0.0458477	0.0739975	19.72	-5.86001	18.471	0.295955	0.187446	3.98718	1	COPZ1
P06702	23.045	0.897017	0.0470792	0.0758524	34.38	-13.19	23.5761	0.554183	0.451764	3.94255	1	S100A9
P04080	20.3392	1.36683	0.0471284	0.0758524	39.2542	-15.6271	21.0847	0.508511	0.688527	3.9408	1	CSTB
P08571	19.7413	0.482768	0.0479385	0.0770488	24.5651	-8.28257	19.8221	0.393459	0.24408	3.91214	1	CD14
Q13492	19.221	0.370518	0.0491912	0.0789436	15.9239	-3.96197	19.4231	0.139123	0.188374	3.86882	1	PICALM
Q15056	20.7815	0.155523	0.0492542	0.0789436	4.8811	1.55945	20.7916	0.146087	0.0790911	3.86667	1	EIF4H
Q96NY7	18.1933	0.6433	0.049745	0.0796041	25.8985	-8.94924	18.5442	0.242137	0.327854	3.85003	1	CLIC6
Q8WUM4	20.726	0.26597	0.0498043	0.0796041	10.005	-1.00252	20.871	0.100136	0.135585	3.84803	1	PDCD6IP
P26447	23.4104	-0.460558	0.0503048	0.0802929	22.8642	-7.43208	23.2958	0.302539	0.235295	3.83127	1	S100A4
Q02413	17.7022	-0.916858	0.0509099	0.0811464	32.3678	-12.1839	17.202	0.346856	0.469645	3.81124	1	DSG1
Q14315	21.5444	-0.490955	0.0513828	0.0817873	21.1616	-6.58082	21.2766	0.186111	0.251996	3.79575	1	FLNC
P09525	21.6179	0.109324	0.0516312	0.0820695	-4.98426	6.49213	21.6682	0.0484611	0.0561734	3.78768	1	ANXA4
P24752	19.9123	-0.407493	0.0524338	0.0832305	20.401	-6.20049	19.6216	0.247469	0.210096	3.76187	1	ACAT1
P21333	23.9452	-0.276507	0.052557	0.0833115	14.3829	-3.19144	23.8978	0.205333	0.142636	3.75795	1	FLNA
Q9H307	21.1318	-1.24568	0.056125	0.0888453	39.5793	-15.7896	20.532	0.608047	0.652166	3.64834	1	PNN
Q13242	18.6863	0.716867	0.0564375	0.0892176	28.3546	-10.1773	19.0774	0.277537	0.375787	3.6391	1	SRSF9
P0DOY2	23.9152	0.601531	0.0566543	0.0894378	29.4825	-10.7413	24.0606	0.543288	0.315604	3.63272	1
P48426	18.3793	0.253794	0.0573729	0.0903524	15.218	-3.609	18.6738	0.30489	0.133543	3.61174	1	PIP4K2A
O00299	21.2747	0.217907	0.0573902	0.0903524	11.8876	-1.94382	21.4419	0.22809	0.114668	3.61124	1	CLIC1
P09467	21.3443	1.06975	0.0576995	0.0907156	35.6513	-13.8257	21.9278	0.416268	0.563629	3.60231	1	FBP1
Q86UX7	19.9983	-0.61194	0.0580685	0.0911715	25.7202	-8.86009	19.6699	0.242702	0.322893	3.59171	1	FERMT3
P35442	18.5007	1.40621	0.0581603	0.0911916	40.607	-16.3035	19.2678	0.5482	0.742266	3.58908	1	THBS2
P09493	20.9928	-0.587115	0.0584715	0.091555	25.1908	-8.5954	20.6561	0.241205	0.31029	3.58022	1	TPM1
O15143	20.3251	0.66881	0.0598072	0.0935196	32.6467	-12.3233	21.0526	0.776301	0.355332	3.54272	1	ARPC1B
Q8IZ83	20.4596	0.452406	0.0600952	0.0938428	22.8828	-7.44142	20.8003	0.285715	0.240629	3.53476	1	ALDH16A1
P09382	22.1666	0.324676	0.0604975	0.0942309	16.0752	-4.03762	22.3531	0.173278	0.172962	3.52369	1	LGALS1
O75340	19.3671	0.543953	0.060507	0.0942309	24.0166	-8.00829	19.673	0.227533	0.289787	3.52343	1	PDCD6
P05091	22.0879	-0.34863	0.0612045	0.0951886	16.8861	-4.44305	21.8902	0.169452	0.186232	3.50444	1	ALDH2
Q9NY15	18.3581	0.272138	0.0625879	0.0972093	14.0352	-3.01759	18.5828	0.178145	0.146145	3.46744	1	STAB1
O00303	18.9265	0.324678	0.062993	0.0977069	14.5602	-3.28011	19.1036	0.128972	0.174629	3.45678	1	EIF3F
P06727	21.6428	-1.0515	0.063123	0.097777	35.7216	-13.8608	21.0692	0.417894	0.565832	3.45337	1	APOA4
P01011	21.9676	-1.0781	0.0636487	0.0983655	38.0189	-15.0094	21.1881	0.596285	0.581301	3.43966	1	SERPINA3
Q9Y2J2	19.2261	-0.392864	0.0636734	0.0983655	20.5224	-6.2612	18.9282	0.248115	0.211848	3.43902	1	EPB41L3
Q14247	20.0346	0.786139	0.0639136	0.0986047	30.5402	-11.2701	20.4634	0.313368	0.424302	3.4328	1	CTTN
P61106	20.4691	-0.178126	0.0644986	0.0993744	6.05523	0.972385	20.4009	0.106572	0.096351	3.41776	1	RAB14
P50552	20.6546	0.121062	0.0651572	0.100255	-0.115988	4.05799	20.7592	0.0843726	0.0656456	3.40099	1	VASP
Q96HC4	19.7161	0.334594	0.0652843	0.100317	15.9833	-3.99166	19.9094	0.15262	0.181518	3.39778	1	PDLIM5
P60953	20.6686	-0.413776	0.0658777	0.101094	19.1196	-5.55979	20.4429	0.166151	0.224969	3.38286	1	CDC42
P51884	23.6018	-0.425929	0.0660543	0.101231	20.9944	-6.4972	23.3098	0.217657	0.231728	3.37845	1	LUM
P51991	22.4129	0.459188	0.0668873	0.102371	22.4926	-7.24632	22.6164	0.2393	0.25059	3.3578	1	HNRNPA3
Q9UMY4	21.4268	-0.281489	0.0677092	0.103492	16.4629	-4.23146	21.4071	0.258539	0.154077	3.3377	1	SNX12
P33241	20.1128	0.618441	0.0709015	0.108228	27.0732	-9.53662	20.461	0.271384	0.342417	3.26203	1	LSP1
Q13011	19.5603	0.467136	0.0714962	0.108992	24.3637	-8.18187	19.9426	0.316948	0.259187	3.24833	1	ECH1
Q99715	21.0342	-0.559766	0.0731834	0.111416	26.7008	-9.3504	20.6881	0.311954	0.312424	3.21014	1	COL12A1
Q9UBQ7	18.9744	0.275992	0.0736279	0.111946	12.7815	-2.39074	19.1258	0.123559	0.154279	3.20023	1	GRHPR
P38159	21.7283	0.353062	0.0737471	0.111979	16.7703	-4.38513	21.9209	0.145821	0.197442	3.19758	1	RBMX
Q13425	20.7634	-0.451755	0.0742225	0.112553	21.2368	-6.6184	20.517	0.18689	0.25305	3.18708	1	SNTB2
O75131;Q8IYJ1	20.2749	-0.251349	0.0746206	0.113008	11.5911	-1.79557	20.1484	0.121878	0.140986	3.17834	1	CPNE3
Q16629	20.4436	0.962552	0.0754773	0.114156	34.9305	-13.4653	20.9686	0.399927	0.541504	3.1597	1	SRSF7
P49591	23.3531	0.44942	0.0771179	0.116484	21.3217	-6.66083	23.5982	0.187773	0.254246	3.12462	1	SARS
Q9UMS4	19.0459	0.509184	0.0777425	0.117274	24.9749	-8.48743	19.3754	0.272431	0.288663	3.11148	1	PRPF19
P14317	19.913	0.373677	0.0778903	0.117344	18.0464	-5.02318	20.1168	0.156534	0.211948	3.10838	1	HCLS1
Q9UJU6	19.7862	0.245949	0.0781301	0.117546	10.9136	-1.4568	19.9298	0.110437	0.139614	3.10338	1	DBNL
Q9BUJ2	19.4611	0.281409	0.0782281	0.117546	12.9623	-2.48114	19.6146	0.118017	0.159795	3.10134	1	HNRNPUL1
P05164	20.6016	-0.879382	0.0799076	0.119913	37.4738	-14.7369	20.1248	0.795727	0.502153	3.06678	1	MPO
O75531	20.6712	0.342853	0.0807995	0.121094	19.4674	-5.73368	20.9535	0.245172	0.196357	3.04875	1	BANF1
P61088	21.0631	0.217763	0.0812082	0.121549	9.57032	-0.785158	21.2067	0.111138	0.124884	3.04055	1	UBE2N
P36957	20.2749	0.179747	0.0813208	0.12156	9.59932	-0.799658	20.445	0.187988	0.103121	3.03831	1	DLST
P05109	21.2935	1.05111	0.0821988	0.122713	39.4725	-15.7363	21.9817	0.718275	0.604759	3.02088	1	S100A8
Q13409	19.8578	0.243567	0.0838597	0.124912	10.6964	-1.34822	19.9906	0.104058	0.140895	2.98846	1	DYNC1I2
Q9UH99	19.8052	-0.320911	0.0838882	0.124912	17.1943	-4.59717	19.679	0.180637	0.185653	2.98791	1	SUN2
Q8IX12	18.3951	0.402301	0.0843697	0.125396	24.4418	-8.22089	18.6659	0.441094	0.2331	2.97865	1	CCAR1
P19367	20.5005	0.25393	0.0844305	0.125396	14.5462	-3.27311	20.7313	0.194468	0.14716	2.97748	1	HK1
O15027	18.4214	0.601363	0.0866322	0.128501	28.6126	-10.3063	18.8439	0.338669	0.350969	2.93587	1	SEC16A
P61160	20.7378	0.285052	0.0878178	0.130092	15.1199	-3.55993	20.9369	0.157514	0.166988	2.91393	1	ACTR2
P02790	21.8694	-0.370074	0.0894162	0.13229	22.1545	-7.07727	21.5035	0.323795	0.217885	2.88485	1	HPX
P07585	22.504	-0.3802	0.0896202	0.132422	23.4643	-7.73216	22.0734	0.399316	0.223989	2.88118	1	DCN
O75821	19.7018	1.23345	0.0900661	0.132911	41.8518	-16.9259	20.1611	0.71733	0.72768	2.87319	1	EIF3G
P00491	19.6189	0.257238	0.0909587	0.134057	15.2872	-3.64362	19.8471	0.207066	0.152179	2.85732	1	PNP
P02788	21.3959	-0.634119	0.0914209	0.134566	32.9751	-12.4875	21.0549	0.701557	0.375674	2.84917	1	LTF
P31040	18.4729	0.735121	0.092039	0.135142	31.8897	-11.9449	18.9417	0.374718	0.436341	2.83834	1	SDHA
Q9BY77	20.6731	1.03442	0.0920462	0.135142	37.1924	-14.5962	21.2373	0.453475	0.614008	2.83822	1	POLDIP3
P02763	21.6064	-0.364217	0.0932024	0.136665	23.118	-7.55898	21.1792	0.407521	0.216958	2.81817	1	ORM1
P68036;A0A1B0GUS4	19.2155	0.879601	0.0951357	0.139323	34.4436	-13.2218	19.6953	0.389254	0.527052	2.78525	1	UBE2L3
P23368	18.6635	0.490234	0.0954039	0.139539	23.9356	-7.96782	18.9309	0.217121	0.293984	2.78074	1	ME2
P25774	20.1684	0.470842	0.0956632	0.139741	23.2232	-7.61162	20.4252	0.208696	0.282576	2.7764	1	CTSS
Q13509	18.8224	0.849222	0.0984957	0.143697	34.7371	-13.3686	19.237	0.433568	0.513998	2.72973	1	TUBB3
Q9HC35	18.7718	0.694157	0.0993814	0.144806	30.4102	-11.2051	19.1505	0.311112	0.421248	2.71544	1	EML4
O75915	20.0535	1.12521	0.0997928	0.145222	39.1266	-15.5633	20.6672	0.504918	0.683662	2.70885	1	ARL6IP5
P52565	21.9827	0.176993	0.10161	0.147679	6.78013	0.609936	22.0932	0.0929232	0.108114	2.6801	1	ARHGDIA
Q9H8Y8	19.4543	0.195849	0.102298	0.148493	10.106	-1.05301	19.51	0.135768	0.119872	2.66934	1	GORASP2
P49593	19.4841	-0.871238	0.102651	0.148688	34.6727	-13.3363	19.0089	0.394239	0.533802	2.66387	1	PPM1F
P27694	20.9798	2.06325	0.10269	0.148688	50.193	-21.0965	22.1052	0.933738	1.26429	2.66326	1	RPA1
P16104	21.3932	0.243877	0.104693	0.151398	14.4037	-3.20186	21.4589	0.17815	0.150308	2.63255	1	H2AFX
P52566	20.6637	0.257765	0.106338	0.153584	12.9424	-2.47122	20.8043	0.117887	0.159619	2.60782	1	ARHGDIB
P00734	20.1415	-0.261934	0.106871	0.154162	15.072	-3.536	19.942	0.166684	0.162448	2.59989	1	F2
Q05707	22.3655	-0.416369	0.107648	0.155089	21.6411	-6.82055	22.1384	0.191135	0.258798	2.58841	1	COL14A1
P22352	20.8849	-0.373881	0.108466	0.156072	21.9586	-6.97932	20.6263	0.258362	0.232929	2.57643	1	GPX3
Q9H4A4	19.1424	0.270557	0.109344	0.15714	13.9679	-2.98396	19.29	0.124798	0.168977	2.56367	1	RNPEP
P01911	22.0108	-0.270274	0.111231	0.159653	16.5069	-4.25344	21.9081	0.197858	0.169697	2.53664	1	HLA-DRB1
P62333	19.1888	0.180245	0.112598	0.161413	9.14046	-0.570229	19.24	0.128703	0.113602	2.51738	1	PSMC6
P00403	20.5314	0.290994	0.113812	0.162951	17.1595	-4.57977	20.6921	0.183266	0.184023	2.50048	1	MT-CO2
Q9H3P7	18.3034	0.29379	0.114085	0.16314	16.1639	-4.08196	18.4801	0.149524	0.185932	2.49671	1	ACBD3
Q15907;P62491	21.2513	0.114706	0.116991	0.167088	3.16292	2.41854	21.376	0.125668	0.0731763	2.45715	1	RAB11B
Q13561	20.3202	0.0905422	0.117451	0.167433	-5.33151	6.66575	20.3696	0.042713	0.0578337	2.45098	1	DCTN2
P35637	21.4996	0.115073	0.117522	0.167433	0.0158353	3.99208	21.5479	0.0652269	0.0735173	2.45003	1	FUS
Q04917	20.6772	0.230129	0.118903	0.169191	14.9806	-3.49031	20.8812	0.211751	0.147576	2.43172	1	YWHAH
O43237	18.7303	0.378536	0.120734	0.171584	22.2602	-7.1301	19.016	0.244166	0.243949	2.40778	1	DYNC1LI2
Q13510	20.5644	0.206138	0.120909	0.171622	10.1018	-1.0509	20.6884	0.10652	0.132909	2.40551	1	ASAH1
P05141	20.2203	0.932606	0.122005	0.172965	38.6766	-15.3383	20.9015	0.618122	0.603077	2.39139	1	SLC25A5
P02749	19.9755	0.344062	0.122568	0.17355	20.0673	-6.03365	20.1162	0.200996	0.222826	2.38419	1	APOH
P55084	21.2654	-0.383161	0.123017	0.173794	20.9063	-6.45313	21.0564	0.183489	0.248446	2.37848	1	HADHB
Q9UQ35	19.0838	0.38721	0.123058	0.173794	24.2745	-8.13724	19.3322	0.339705	0.251098	2.37796	1	SRRM2
P47756	20.9144	0.166295	0.123192	0.173794	9.91532	-0.957662	21.095	0.175745	0.107878	2.37626	1	CAPZB
Q14847	21.6876	-0.158885	0.123471	0.173975	6.00633	0.996836	21.6168	0.0898104	0.103147	2.37273	1	LASP1
Q13148	18.9454	0.269784	0.123678	0.174054	16.6599	-4.32996	19.0324	0.187752	0.175239	2.37012	1	TARDBP
P02748;CON__Q3MHN2	22.1929	-0.241888	0.12459	0.175123	15.0363	-3.51817	22.1099	0.178966	0.157501	2.35866	1	C9
P61026	19.0574	1.08158	0.127945	0.179621	40.4519	-16.2259	19.6058	0.587458	0.710513	2.31726	1	RAB10
P22087	19.991	0.30585	0.129253	0.181237	19.7424	-5.87118	20.1488	0.241559	0.201608	2.30146	1	FBL
P07384	20.8831	0.136042	0.130708	0.183054	5.33041	1.33479	21.0034	0.11014	0.0900158	2.28408	1	CAPN1
P14868	19.2395	0.280149	0.131545	0.184004	15.6735	-3.83674	19.3923	0.137201	0.185771	2.27417	1	DARS
P49773	21.0014	-1.27628	0.132271	0.184795	43.0022	-17.5011	20.3052	0.626225	0.847913	2.26565	1	HINT1
P61626	22.5959	-0.513285	0.134658	0.187903	29.8485	-10.9243	22.5023	0.459691	0.343109	2.23796	1	LYZ
Q92626	20.2171	-0.65491	0.134871	0.187972	31.1129	-11.5565	19.8598	0.323498	0.438018	2.23552	1	PXDN
Q15046	18.8915	0.35441	0.137827	0.19186	22.2785	-7.13926	19.1817	0.258181	0.238831	2.20205	1	KARS
P61163	19.3012	-0.184214	0.138567	0.192658	8.45126	-0.225632	19.2007	0.0918551	0.124372	2.1938	1	ACTR1A
P02760	22.5477	-0.6894	0.139213	0.193323	32.2357	-12.1179	22.1717	0.34432	0.466211	2.18664	1	AMBP
P46781	21.7584	0.264619	0.140712	0.19517	15.8364	-3.91819	21.9292	0.152144	0.179628	2.17015	1	RPS9
Q9BWM7	19.1044	0.403652	0.141459	0.195797	24.8429	-8.42145	19.428	0.300131	0.274522	2.16202	1	SFXN3
P37802	23.524	0.170684	0.141503	0.195797	10.8761	-1.43807	23.6705	0.174576	0.116094	2.16154	1	TAGLN2
Q9BTV4	20.8491	-0.155264	0.14368	0.198571	6.56197	0.719014	20.7818	0.0930091	0.106183	2.13809	1	TMEM43
P19827;CON__Q0VCM5	20.8083	-0.305028	0.146383	0.202064	21.361	-6.6805	20.4957	0.30328	0.210013	2.10955	1	ITIH1
Q01995	22.9869	-0.4279	0.146994	0.202666	25.5618	-8.7809	22.8414	0.288606	0.295057	2.10317	1	TAGLN
P05783;CON__H-INV:HIT000015463;CON__Q92764	25.3695	-0.350285	0.148349	0.20429	22.5392	-7.26959	25.1021	0.261861	0.242347	2.08914	1	KRT18
P04004	23.039	-0.544229	0.149083	0.205056	32.2557	-12.1279	22.9964	0.588741	0.377209	2.08161	1	VTN
P32119	23.3731	-0.187703	0.14931	0.205124	12.2072	-2.10358	23.3299	0.167331	0.130171	2.07928	1	PRDX2
P50995	21.0473	0.201031	0.151235	0.207521	10.5912	-1.29561	21.1569	0.103451	0.140073	2.05975	1	ANXA11
A0A075B6P5;A0A087WW87	21.6701	0.451831	0.152717	0.209305	30.5259	-11.263	21.9746	0.689133	0.315965	2.0449	1	IGKV2D-28
Q9NUQ9	19.1465	0.606226	0.154439	0.211415	30.6	-11.3	19.4772	0.31441	0.425713	2.02785	1	FAM49B
Q96CX2	21.685	-0.384662	0.156526	0.214017	22.5029	-7.25143	21.4752	0.200509	0.27149	2.00748	1	KCTD12
O75400	18.7541	0.59227	0.158814	0.216889	31.4084	-11.7042	19.1552	0.373555	0.420326	1.98548	1	PRPF40A
P30046	18.9022	0.156723	0.160049	0.218068	11.7154	-1.85771	19.1075	0.239318	0.111554	1.97377	1	DDT
P04217	21.1589	-0.431062	0.160055	0.218068	24.7055	-8.35276	20.9238	0.226609	0.30683	1.9737	1	A1BG
Q2VIR3	18.7275	0.553933	0.16205	0.220525	29.3055	-10.6528	19.0296	0.292593	0.396172	1.95499	1	EIF2S3L
P27816	21.4343	-0.353425	0.16497	0.224235	21.3416	-6.67082	21.2415	0.187982	0.254529	1.92807	1	MAP4
P26639	18.9671	0.872516	0.165431	0.224597	37.7225	-14.8613	19.4351	0.472677	0.629051	1.92387	1	TARS
P29966	20.8823	0.35173	0.166293	0.225502	21.3114	-6.65571	21.0742	0.187666	0.254101	1.91605	1	MARCKS
P15121	20.2963	0.213191	0.16742	0.226763	14.2505	-3.12525	20.3608	0.16122	0.154425	1.9059	1	AKR1B1
P06756	20.7058	0.378789	0.168689	0.228215	26.2429	-9.12147	20.7337	0.398816	0.275197	1.89455	1	ITGAV
Q07955	20.7211	0.315996	0.170192	0.229978	19.5479	-5.77395	20.8934	0.170152	0.230387	1.88125	1	SRSF1
O60826	18.4099	0.211334	0.171944	0.232074	12.3804	-2.1902	18.5251	0.114262	0.154712	1.86591	1	CCDC22
P68366	21.0112	-0.131112	0.174482	0.235091	3.89374	2.05313	20.9397	0.0713086	0.0965523	1.844	1	TUBA4A
Q9P258	18.5122	0.473439	0.174587	0.235091	27.0095	-9.50477	18.7704	0.257554	0.348729	1.84311	1	RCC2
Q53EL6	18.8809	0.16346	0.177675	0.238971	7.99592	0.00204161	18.9701	0.0895606	0.121266	1.81697	1	PDCD4
P16401	22.9062	0.296806	0.178296	0.239526	20.2835	-6.14175	23.0469	0.214242	0.220506	1.81177	1	HIST1H1B
Q96P48	17.9284	0.406086	0.179533	0.240908	24.4529	-8.22643	18.1499	0.22345	0.302553	1.80149	1	ARAP1
Q92614	21.9003	-0.925094	0.180357	0.241732	39.3069	-15.6534	21.3957	0.510001	0.690545	1.79468	1	MYO18A
Q93062	19.1636	0.650287	0.180848	0.24211	32.9825	-12.4913	19.5183	0.358906	0.485961	1.79064	1	RBPMS
B9A064;P0CG04	23.3457	0.465097	0.182178	0.243608	31.3887	-11.6943	23.3791	0.616012	0.348628	1.77977	1	IGLL5
P00367	20.7614	0.230986	0.183539	0.245143	15.828	-3.91398	20.9313	0.163848	0.173682	1.76874	1	GLUD1
Q6P2Q9	19.5068	0.404866	0.184514	0.246068	25.5859	-8.79296	19.7021	0.268461	0.305102	1.76088	1	PRPF8
Q9UHB6	19.8663	-0.176603	0.184808	0.246068	13.2825	-2.64124	19.7146	0.197448	0.133175	1.75853	1	LIMA1
P27695	20.6205	0.353837	0.184871	0.246068	22.1935	-7.09676	20.8135	0.197092	0.266864	1.75803	1	APEX1
P25325	19.0247	0.443014	0.186049	0.247351	26.2875	-9.14376	19.2663	0.247427	0.335018	1.74863	1	MPST
P63000	19.5618	0.799147	0.187518	0.249017	39.3228	-15.6614	20.2167	0.692023	0.606353	1.73701	1	RAC1
P01861	21.0155	-0.986654	0.189513	0.251377	40.8417	-16.4209	20.4773	0.555396	0.75201	1.7214	1	IGHG4
P09871	20.5832	-0.770751	0.190973	0.253022	36.4558	-14.2279	20.1628	0.435294	0.589391	1.7101	1	C1S
Q01469	21.8596	0.454419	0.197975	0.261998	27.2281	-9.61405	22.1075	0.2607	0.35299	1.65725	1	FABP5
P78347	20.7925	1.04512	0.198466	0.262348	42.2394	-17.1197	21.3626	0.60024	0.812729	1.65363	1	GTF2I
Q15020	18.7258	0.477087	0.200876	0.26523	28.2205	-10.1103	18.9861	0.275477	0.372998	1.63599	1	SART3
Q9ULV4	21.2059	-0.166435	0.20417	0.269271	11.5555	-1.77775	21.1702	0.143847	0.131076	1.61229	1	CORO1C
Q6XQN6	19.9556	-0.119962	0.204851	0.26986	8.80528	-0.402641	19.994	0.205562	0.0946183	1.60745	1	NAPRT
P02774	20.6878	-0.970784	0.206571	0.271447	41.2345	-16.6173	20.1582	0.567651	0.768602	1.5953	1	GC
P12270	18.3569	0.18427	0.206701	0.271447	17.9153	-4.95765	18.6623	0.433641	0.145934	1.59439	1	TPR
P26038	23.3237	-0.127404	0.206761	0.271447	7.77322	0.113388	23.2966	0.133858	0.100912	1.59396	1	MSN
O14773	21.5931	-0.18248	0.209474	0.274697	11.2631	-1.63155	21.4936	0.107386	0.145401	1.57506	1	TPP1
O00391	21.0638	0.295782	0.210745	0.276001	20.007	-6.00348	21.2251	0.174547	0.236338	1.5663	1	QSOX1
Q16891	20.6566	0.187101	0.210947	0.276001	13.2381	-2.61907	20.7739	0.143758	0.149565	1.56491	1	IMMT
Q8NCM8	22.4356	-0.999179	0.211578	0.276514	43.7516	-17.8758	22.1293	0.818618	0.799831	1.56059	1	DYNC2H1
Q08257	22.1365	0.27821	0.212582	0.27751	23.4844	-7.74218	22.2725	0.405628	0.223193	1.55376	1	CRYZ
Q16881	20.9195	0.763967	0.21289	0.277599	37.1717	-14.5859	21.3362	0.452955	0.613304	1.55167	1	TXNRD1
P01042	21.0513	-0.828691	0.217899	0.283532	38.8479	-15.4239	20.5972	0.498174	0.672565	1.51816	1	KNG1
P30048	20.6138	-0.283899	0.217932	0.283532	19.5964	-5.79822	20.46	0.171603	0.230429	1.51794	1	PRDX3
Q13185	20.0303	-0.57734	0.223924	0.290765	32.5614	-12.2807	19.7153	0.350607	0.474724	1.47904	1	CBX3
P47897	18.2744	0.529675	0.223995	0.290765	31.9988	-11.9994	18.604	0.383534	0.435598	1.47859	1	QARS
P01889	20.7179	-0.853834	0.224705	0.291359	39.6353	-15.8176	20.2522	0.519391	0.703258	1.47407	1	HLA-B
P53396	19.1073	0.125814	0.226186	0.292951	5.69693	1.15153	19.1852	0.0835731	0.103958	1.46468	1	ACLY
O75368	21.0531	0.166761	0.233507	0.302093	12.6233	-2.31164	21.1951	0.1502	0.139974	1.41937	1	SH3BGRL
P25788	19.6245	0.229012	0.240317	0.310555	21.1688	-6.58439	19.9025	0.363664	0.195037	1.37874	1	PSMA3
Q9ULA0	20.4384	-0.142872	0.242541	0.313079	8.81309	-0.406547	20.3756	0.101785	0.122253	1.36576	1	DNPEP
P18583	20.7691	0.305891	0.242892	0.313182	21.8583	-6.92916	20.936	0.193456	0.26194	1.36373	1	SON
Q9UNZ2	19.2909	0.192369	0.245479	0.316164	14.6808	-3.34041	19.3698	0.14813	0.165635	1.34885	1	NSFL1C
P21397	21.0424	-0.206065	0.247418	0.318305	16.9791	-4.48955	20.9777	0.191696	0.178157	1.33783	1	MAOA
Q9NR99	20.9826	0.447962	0.247789	0.318428	29.6676	-10.8338	21.1709	0.327582	0.387599	1.33573	1	MXRA5
Q02252	18.4571	0.196965	0.249738	0.320575	20.1435	-6.07174	18.791	0.436087	0.171127	1.32477	1	ALDH6A1
P47755	20.2247	0.221295	0.255771	0.327955	16.5209	-4.26043	20.3454	0.143814	0.194726	1.2915	1	CAPZA2
P05114	19.1185	1.10775	0.256953	0.329106	45.5562	-18.7781	19.7228	0.721691	0.977174	1.2851	1	HMGN1
P23142;CON__ENSEMBL:ENSBTAP00000016046	22.2481	-0.360231	0.258956	0.331303	25.4119	-8.70594	22.0516	0.235679	0.31911	1.27433	1	FBLN1
Q27J81	18.8606	0.0965073	0.260527	0.332944	3.28458	2.35771	18.8912	0.0832898	0.0857732	1.26595	1	INF2
P10644	19.1374	-0.222398	0.261122	0.333335	16.8127	-4.40633	19.0161	0.146165	0.197908	1.2628	1	PRKAR1A
Q15063	22.7918	0.36463	0.261414	0.333339	25.7232	-8.86159	22.9907	0.23979	0.324677	1.26125	1	POSTN
Q9C0C2	19.7195	0.170845	0.263605	0.335762	13.3528	-2.6764	19.7784	0.139694	0.152826	1.24972	1	TNKS1BP1
Q13423	21.5317	0.983864	0.26753	0.340385	43.8205	-17.9102	22.0684	0.65535	0.887348	1.22937	1	NNT
O95171	20.9368	-0.200822	0.269113	0.342022	15.2768	-3.6384	20.8273	0.13421	0.181722	1.22126	1	SCEL
P98095	20.5085	-0.203308	0.272644	0.346128	15.6308	-3.81542	20.3976	0.136876	0.185331	1.2034	1	FBLN2
P62979;P62987	23.6711	-0.0988404	0.273796	0.34721	2.69225	2.65387	23.6171	0.0667042	0.0903179	1.19763	1	RPS27A
Q13228	22.0745	-0.23108	0.274852	0.348166	18.0184	-5.00922	21.9485	0.156291	0.21162	1.19237	1	SELENBP1
Q7L576	21.9152	-0.173933	0.277346	0.35094	12.9983	-2.49913	21.8203	0.118253	0.160115	1.18005	1	CYFIP1
Q8WYA6	19.4456	0.319509	0.280114	0.354054	25.3765	-8.68825	19.5547	0.277172	0.295825	1.16654	1	CTNNBL1
Q14573	22.3829	-0.760598	0.281432	0.355332	39.7091	-15.8545	21.9681	0.521526	0.706149	1.16016	1	ITPR3
P01780	20.9523	-0.309946	0.28682	0.361738	28.9794	-10.4897	20.7563	0.625088	0.290995	1.13449	1
O00534	18.5398	0.165472	0.287534	0.362242	14.2675	-3.13375	18.6838	0.158805	0.155585	1.13113	1	VWA5A
P07737	23.021	0.0424313	0.290089	0.364605	-5.47229	6.73614	23.085	0.115238	0.040108	1.11921	1	PFN1
Q14204	21.8725	-0.0877369	0.290118	0.364605	3.56919	2.2154	21.8431	0.0957097	0.0829378	1.11908	1	DYNC1H1
Q12874	19.2466	0.459188	0.290357	0.364605	30.9589	-11.4794	19.497	0.320742	0.434287	1.11796	1	SF3A3
P35268	22.0371	-0.606538	0.293556	0.368222	37.7175	-14.8587	21.838	0.57222	0.577461	1.10324	1	RPL22
P02751	23.3955	-0.316906	0.294491	0.368993	24.4377	-8.21886	23.2226	0.223263	0.302299	1.09898	1	FN1
P42765	19.9209	-0.243566	0.298644	0.373791	20.1752	-6.08762	19.7778	0.183381	0.234345	1.08024	1	ACAA2
P0C0L5	20.1257	-0.378794	0.299807	0.374612	28.4419	-10.221	19.9562	0.300108	0.365332	1.07505	1	C4B
P51648	19.7489	-0.376196	0.299949	0.374612	27.7282	-9.86409	19.5437	0.268044	0.362934	1.07442	1	ALDH3A2
P04083	23.0789	0.106068	0.30196	0.376483	7.98903	0.00548386	23.117	0.133173	0.102755	1.06552	1	ANXA1
Q8IUX7	20.3407	-0.25159	0.3021	0.376483	20.5667	-6.28335	20.2035	0.18006	0.243803	1.0649	1	AEBP1
O14979	19.4359	0.239735	0.302765	0.376905	20.3579	-6.17895	19.575	0.192459	0.232634	1.06198	1	HNRNPDL
Q92973	18.9129	0.327517	0.303227	0.377073	25.3559	-8.67796	19.0916	0.234947	0.31812	1.05995	1	TNPO1
P62328	22.9443	0.318066	0.31032	0.385478	25.0928	-8.54642	23.1178	0.231538	0.313504	1.02931	1	TMSB4X
Q6NYC8	21.9709	-0.739877	0.311782	0.386878	40.6942	-16.3471	21.5949	0.575469	0.731473	1.02311	1	PPP1R18
Q93052	20.1028	-0.162574	0.312744	0.387655	15.7824	-3.89118	20.0985	0.196286	0.161047	1.01905	1	LPP
O15173	19.8918	-0.593051	0.315819	0.391046	36.5118	-14.2559	19.5683	0.436649	0.591226	1.00618	1	PGRMC2
P0CG39	23.0083	0.188379	0.318933	0.394479	16.5722	-4.2861	23.0959	0.155055	0.189011	0.993317	1	POTEJ
P30086	22.3257	0.118966	0.321018	0.396632	8.997	-0.498498	22.405	0.109872	0.119881	0.984796	1	PEBP1
Q8N1G4	18.4618	0.447051	0.321828	0.397208	31.6483	-11.8242	18.7056	0.333266	0.451244	0.981504	1	LRRC47
P02545	24.6465	0.159275	0.325117	0.400838	13.9349	-2.96744	24.752	0.136439	0.161865	0.968251	1	LMNA
O75390	18.742	0.171706	0.326165	0.401702	16.4369	-4.21846	18.8276	0.180745	0.174877	0.964062	1	CS
Q96TA1	22.5892	0.185694	0.327943	0.403461	17.2208	-4.61038	22.7152	0.17244	0.18982	0.957002	1	FAM129B
P14923	19.3987	-0.103297	0.331247	0.406957	9.48942	-0.744708	19.4115	0.166996	0.106315	0.944017	1	JUP
Q9P0K7	18.4777	0.283781	0.331837	0.406957	23.8404	-7.92018	18.6325	0.215975	0.292432	0.941715	1	RAI14
Q9BXN1	20.4059	-0.321092	0.331843	0.406957	26.064	-9.032	20.2308	0.244373	0.330883	0.941694	1	ASPN
Q00796	18.5835	0.536656	0.332249	0.407023	36.0755	-14.0378	18.9215	0.467383	0.553486	0.940113	1	SORD
Q9Y3Z3	20.3159	0.157726	0.333215	0.407773	13.3194	-2.65971	20.402	0.120382	0.162997	0.936364	1	SAMHD1
Q8N8S7	19.1754	0.253303	0.334157	0.408277	23.3531	-7.67656	19.3707	0.252319	0.26228	0.932719	1	ENAH
Q9BUF5	19.909	-0.152288	0.334334	0.408277	13.1631	-2.58156	19.8153	0.125931	0.157743	0.932038	1	TUBB6
P62195	18.564	0.225828	0.338495	0.41292	19.9766	-5.98829	18.6872	0.174253	0.23594	0.916125	1	PSMC5
P39687	21.0287	0.306163	0.340671	0.415137	25.5359	-8.76793	21.1957	0.237308	0.321316	0.907904	1	ANP32A
P02750	19.6846	0.418056	0.345048	0.420027	31.3061	-11.653	19.9126	0.326988	0.442744	0.891586	1	LRG1
Q6IAA8	20.4728	0.164689	0.345849	0.420558	15.4854	-3.7427	20.5811	0.151957	0.174705	0.888631	1	LAMTOR1
P31146	21.2036	0.148083	0.347947	0.422664	12.7332	-2.36659	21.2843	0.116524	0.157774	0.88093	1	CORO1A
O95336	19.6748	0.113132	0.350815	0.4257	7.99428	0.00286077	19.7365	0.0895525	0.121255	0.870506	1	PGLS
P12830	21.732	0.101516	0.353078	0.427996	7.52436	0.237819	21.7856	0.103698	0.109317	0.862363	1	CDH1
P49589	20.46	-0.419359	0.35367	0.428264	33.9236	-12.9618	20.0339	0.504133	0.452142	0.860244	1	CARS
Q9BVC6	21.4994	-0.0642236	0.354971	0.429388	-2.04163	5.02082	21.4644	0.0512786	0.0694316	0.855608	1	TMEM109
P43304	18.5701	0.208602	0.358053	0.432245	22.4661	-7.23304	18.7161	0.307732	0.226968	0.84471	1	GPD2
Q15121	19.2466	0.492096	0.358082	0.432245	34.8237	-13.4119	19.5062	0.402418	0.535453	0.84461	1	PEA15
P27658	19.946	-0.400576	0.359437	0.433428	33.7276	-12.8638	19.9075	0.52978	0.437101	0.839859	1	COL8A1
P01860	23.9467	0.253935	0.362182	0.436282	26.096	-9.04798	24.0255	0.37268	0.278677	0.830313	1	IGHG3
Q9H3N1	20.0397	-0.377528	0.364625	0.438766	30.203	-11.1015	19.8337	0.307552	0.416427	0.821902	1	TMX1
Q13435	22.7318	-0.1692	0.366926	0.440952	16.914	-4.45701	22.6775	0.16766	0.187532	0.814048	1	SF3B2
P02787	23.6045	-0.268182	0.367205	0.440952	24.1443	-8.07216	23.4582	0.219653	0.297412	0.813101	1	TF
O14579	19.6581	-0.509713	0.368952	0.442539	37.5469	-14.7735	19.4745	0.578174	0.567332	0.807192	1	COPE
Q9HD20	19.0711	0.438441	0.369294	0.442539	33.0709	-12.5354	19.3103	0.360672	0.488353	0.806039	1	ATP13A1
P49721	19.8832	-0.253168	0.370694	0.443756	23.2384	-7.61921	19.7451	0.208872	0.282814	0.801337	1	PSMB2
P84243	25.7813	-0.146829	0.373161	0.446246	15.8592	-3.92958	25.7707	0.187328	0.164871	0.793113	1	H3F3A
P00167	21.4684	-0.763707	0.376311	0.449547	43.3244	-17.6622	21.0519	0.637533	0.863224	0.78272	1	CYB5A
P50570;Q9UQ16	19.5294	0.137409	0.378558	0.451764	12.5351	-2.26754	19.6043	0.115249	0.156047	0.775381	1	DNM2
Q9Y6N5	19.0796	0.202566	0.379254	0.452127	19.8949	-5.94744	19.2055	0.181139	0.23038	0.773119	1	SQRDL
Q9Y6W5	19.2398	0.244805	0.381326	0.45372	23.3558	-7.67789	19.3903	0.218831	0.279632	0.766421	1	WASF2
P46108	19.5669	0.241742	0.381539	0.45372	24.3052	-8.15258	19.6779	0.266632	0.276256	0.765738	1	CRK
Q8N257	26.3842	-0.0676145	0.38177	0.45372	3.34467	2.32766	26.2917	0.110981	0.0773056	0.764995	1	HIST3H2BB
P07099	21.4286	0.138806	0.382317	0.453904	12.8593	-2.42965	21.5043	0.117343	0.158884	0.763237	1	EPHX1
Q96QK1	19.2785	0.342118	0.38669	0.458623	29.2623	-10.6311	19.4651	0.291891	0.395222	0.749326	1	VPS35
P52597	20.733	0.106622	0.389339	0.461291	8.37724	-0.188622	20.7912	0.0914782	0.123862	0.741004	1	HNRNPF
P09496	20.735	-0.508607	0.390747	0.462484	36.5535	-14.2768	20.4576	0.437664	0.592599	0.736617	1	CLTA
Q13442	19.1376	0.478368	0.391455	0.462847	35.4771	-13.7386	19.3985	0.412258	0.5582	0.734418	1	PDAP1
Q9HDC9	19.9964	0.0982679	0.393006	0.464205	12.3083	-2.15416	20.1859	0.249042	0.115044	0.729622	1	APMAP
P28066	20.14	0.369421	0.393546	0.464368	30.9047	-11.4523	20.3415	0.319777	0.43298	0.727958	1	PSMA5
Q16543	19.4892	0.338793	0.395354	0.465624	29.7954	-10.8977	19.6503	0.315198	0.398605	0.722411	1	CDC37
P61019	19.9335	0.187421	0.395417	0.465624	18.7615	-5.38073	20.0358	0.162878	0.220538	0.722219	1	RAB2A
Q92817	20.5916	-0.21629	0.398598	0.468891	25.6808	-8.84038	20.5849	0.436084	0.256229	0.712553	1	EVPL
P04632	20.9039	0.0745068	0.403366	0.474017	2.46061	2.7697	20.9445	0.0658513	0.089163	0.698268	1	CAPNS1
Q9NRC6	24.2585	-0.870972	0.405439	0.475968	46.797	-19.3985	23.7834	0.773193	1.04691	0.692135	1	SPTBN5
P62805	26.2096	-0.0861225	0.406943	0.477248	8.65653	-0.328263	26.2377	0.149037	0.103851	0.687715	1	HIST1H4A
Q02543	20.126	0.748542	0.410112	0.480477	45.6345	-18.8173	20.7756	0.860332	0.90876	0.678475	1	RPL18A
P00450;CON__ENSEMBL:ENSBTAP00000031900	21.3338	0.155274	0.41109	0.481014	19.8476	-5.9238	21.2979	0.297472	0.188903	0.675645	1	CP
P42338	19.772	0.471279	0.411405	0.481014	37.1169	-14.5584	20.1006	0.519932	0.573734	0.674737	1	PIK3CB
P09622	19.5168	-0.119329	0.414035	0.4836	12.8414	-2.42068	19.4581	0.141105	0.146092	0.667183	1	DLD
P01857	24.739	-0.171609	0.416661	0.486175	21.6624	-6.83118	24.5186	0.318268	0.211283	0.659713	1	IGHG1
O75347	19.7838	0.307601	0.419672	0.489193	29.9903	-10.9951	19.9375	0.360514	0.38117	0.651234	1	TBCA
Q92734	19.0331	0.265739	0.426356	0.496161	30.3838	-11.1919	19.0662	0.559353	0.334077	0.63273	1	TFG
P30041	21.8251	0.0973607	0.426509	0.496161	12.5022	-2.25112	21.8394	0.213832	0.122439	0.632311	1	PRDX6
P49411	20.4321	-0.265193	0.428916	0.498459	27.6312	-9.8156	20.2226	0.314284	0.335242	0.625756	1	TUFM
Q13308	19.4939	-0.144621	0.431814	0.501321	20.5054	-6.2527	19.5747	0.375281	0.183975	0.617939	1	PTK7
P54727	19.6145	0.382415	0.43524	0.504323	33.6078	-12.8039	19.7794	0.39395	0.490115	0.608799	1	RAD23B
P01834	24.7363	0.269748	0.435273	0.504323	30.9796	-11.4898	24.7514	0.576022	0.345743	0.608711	1	IGKC
P15428	21.2451	0.179947	0.435971	0.504624	24.3481	-8.17405	21.3418	0.444211	0.230992	0.606865	1	HPGD
Q13283	20.8985	0.157464	0.43947	0.508165	21.0223	-6.51116	21.1068	0.308134	0.203682	0.597665	1	G3BP1
Q96JB5	19.1369	-0.299219	0.440381	0.508708	28.9217	-10.4609	18.9737	0.28642	0.387815	0.595291	1	CDK5RAP3
P01019	19.2697	-0.27	0.441062	0.508985	27.099	-9.54949	19.1224	0.258837	0.350467	0.593518	1	AGT
Q96FW1	19.4102	-0.189394	0.442355	0.509967	21.7817	-6.89084	19.2617	0.21819	0.246535	0.590166	1	OTUB1
P42224	19.6481	0.165809	0.445809	0.513239	19.7434	-5.87168	19.7083	0.200252	0.217477	0.581285	1	STAT1
Q9BZQ8	19.3596	0.177447	0.446082	0.513239	20.3946	-6.19728	19.4851	0.193263	0.232881	0.580587	1	FAM129A
Q15149	23.1121	0.0762617	0.448639	0.5156	6.93311	0.533445	23.199	0.113383	0.100651	0.574087	1	PLEC
Q9NR12	21.2736	-0.213066	0.449253	0.5156	24.4046	-8.20232	21.2179	0.259805	0.281587	0.572537	1	PDLIM7
Q14254	19.8119	0.122007	0.449474	0.5156	17.9024	-4.95121	20.0334	0.311379	0.161322	0.571977	1	FLOT2
Q9H8L6	22.037	-0.148818	0.452784	0.51888	16.8407	-4.42037	21.9558	0.146393	0.198217	0.563673	1	MMRN2
Q9BW04	20.2824	-0.245035	0.456093	0.522155	27.4782	-9.73909	20.206	0.319708	0.328775	0.555465	1	SARG
P06454	20.0399	0.620607	0.460919	0.527005	44.9491	-18.4745	20.1423	0.909304	0.841691	0.543661	1	PTMA
Q9Y383	19.3214	0.477525	0.461244	0.527005	42.1347	-17.0673	19.9502	1.04276	0.648106	0.542875	1	LUC7L2
Q96PD5;CON__ENSEMBL:ENSBTAP00000016285	19.237	-0.26694	0.462269	0.527654	27.7377	-9.86887	19.0914	0.268187	0.363126	0.540395	1	PGLYRP2
P02765	20.9657	-0.281272	0.462849	0.527794	29.4088	-10.7044	20.8326	0.320966	0.383118	0.538997	1	AHSG
Q15435	19.1266	0.208722	0.472791	0.538599	26.017	-9.00848	19.3144	0.326919	0.290721	0.515446	1	PPP1R7
Q9NQR4	23.2259	1.11493	0.473925	0.539007	56.4675	-24.2337	23.0527	1.83916	1.55694	0.51281	1	NIT2
P59998	21.2268	-0.133327	0.474084	0.539007	17.8348	-4.91742	21.1716	0.202623	0.186249	0.512442	1	ARPC4
Q04760	20.0452	0.199774	0.47702	0.541813	23.4691	-7.73457	20.1665	0.221012	0.280935	0.505667	1	GLO1
Q63HN8	18.9841	0.361854	0.477565	0.541898	33.8337	-12.9168	19.1815	0.376285	0.509493	0.504418	1	RNF213
P0C0S5	22.8952	0.106118	0.483085	0.547199	15.0448	-3.52239	23.021	0.199882	0.151306	0.491891	1	H2AFZ
Q13151	21.867	-0.126364	0.483185	0.547199	15.1269	-3.56343	21.798	0.133097	0.180214	0.491666	1	HNRNPA0
Q6DN03	24.7374	-0.176326	0.485399	0.549167	21.2151	-6.60753	24.6412	0.186664	0.252745	0.486708	1	HIST2H2BC
P0DP23	23.3909	-0.267606	0.488209	0.551805	28.8404	-10.4202	23.2449	0.285129	0.386067	0.480471	1
Q01130	21.7764	0.205709	0.490401	0.55374	25.6833	-8.84165	21.9207	0.287774	0.298271	0.475646	1	SRSF2
P54652	19.0128	-0.279745	0.49266	0.555747	30.8417	-11.4209	18.9371	0.361102	0.407741	0.470712	1	HSPA2
Q16836	19.345	0.190484	0.499263	0.562646	26.6324	-9.31621	19.6172	0.404552	0.281927	0.456502	1	HADH
P55060	23.0838	1.3695	0.501877	0.56504	60.024	-26.012	23.3788	1.87488	2.03935	0.450966	1	CSE1L
Q9Y5K6	19.0051	0.241639	0.510966	0.574713	28.5165	-10.2583	19.1083	0.300005	0.367605	0.432088	1	CD2AP
P68402	19.9399	-0.222035	0.519112	0.583306	26.7843	-9.39214	19.8188	0.254351	0.344392	0.415658	1	PAFAH1B2
P10768	20.0417	0.30253	0.520529	0.584026	32.4136	-12.2068	20.2067	0.34774	0.470842	0.412845	1	ESD
Q93077;P04908	23.1222	0.103091	0.520876	0.584026	14.7371	-3.36857	23.2117	0.160845	0.160579	0.412159	1	HIST1H2AC
Q04837	19.3676	0.120249	0.521271	0.584026	19.8087	-5.90437	19.3612	0.301691	0.187483	0.411377	1	SSBP1
P00751;CON__Q3KUS7	20.9069	0.216801	0.530796	0.594121	28.7594	-10.3797	20.9001	0.360657	0.34589	0.392868	1	CFB
Q8WXH0	19.8444	0.198851	0.536101	0.599477	28.5912	-10.2956	20.0601	0.423314	0.321391	0.382814	1	SYNE2
Q03252	21.6495	0.090461	0.537352	0.600295	15.3424	-3.67119	21.7771	0.2336	0.146657	0.380469	1	LMNB2
P16144	19.6113	0.23475	0.539487	0.602097	28.6773	-10.3387	19.7393	0.282558	0.382585	0.376491	1	ITGB4
P11216	21.6342	0.0466963	0.548213	0.610717	3.82568	2.08716	21.7227	0.121185	0.0777703	0.360528	1	PYGB
Q9Y2Q3	19.5095	0.285101	0.548562	0.610717	33.4377	-12.7188	19.7336	0.408922	0.475233	0.3599	1	GSTK1
Q71DI3	20.6296	-0.151597	0.549695	0.610717	25.392	-8.696	20.6024	0.422617	0.253415	0.357864	1	HIST2H3A
Q13045	19.2529	-0.129756	0.549703	0.610717	20.0078	-6.00389	19.2462	0.211548	0.216909	0.35785	1	FLII
P62266	21.8796	-0.69915	0.549857	0.610717	48.7855	-20.3928	21.4983	0.86351	1.1692	0.357573	1	RPS23
P07108	20.8471	-0.42624	0.553877	0.614591	40.5387	-16.2693	20.6416	0.579449	0.720048	0.350417	1	DBI
P30153	20.8993	0.0763381	0.570085	0.631932	9.85258	-0.926288	20.941	0.099337	0.134415	0.322541	1	PPP2R1A
P78371	20.222	-0.0303347	0.5706	0.631932	-1.40406	4.70203	20.2752	0.11782	0.0534846	0.321679	1	CCT2
Q12955	22.1235	-0.214109	0.577663	0.63914	28.7687	-10.3844	22.0067	0.283996	0.384532	0.310029	1	ANK3
Q03518	18.4094	0.192536	0.58836	0.650351	27.6882	-9.84408	18.5362	0.278343	0.355748	0.292913	1	TAP1
Q02218	20.9332	-0.080975	0.590211	0.651774	12.2361	-2.11803	20.8908	0.118673	0.150363	0.290015	1	OGDH
P32456	21.3135	-0.260155	0.597506	0.659199	33.2314	-12.6157	21.1716	0.363904	0.492728	0.278773	1	GBP2
A0A0B4J1X5	21.3713	-0.114846	0.600715	0.662106	25.0939	-8.54695	21.239	0.626778	0.219434	0.27392	1	IGHV3-74
Q9NR31	19.2591	0.129343	0.607708	0.669174	21.6359	-6.81796	19.3065	0.202693	0.25196	0.263526	1	SAR1A
O75083	20.9208	-0.0399365	0.60859	0.669507	3.75877	2.12062	20.9585	0.118414	0.0779877	0.262233	1	WDR1
Q99459	19.7981	0.358478	0.609651	0.66978	39.6059	-15.8029	19.9936	0.518543	0.702111	0.260683	1	CDC5L
P01859	23.2908	-0.137111	0.610424	0.66978	25.7642	-8.88212	23.1934	0.383531	0.269126	0.259558	1	IGHG2
Q9Y3L3;Q6ZT62	20.6753	0.433737	0.611315	0.66978	43.12	-17.56	20.9119	0.630338	0.853482	0.258265	1	SH3BP1
Q7Z2W4	18.5247	0.0567263	0.61166	0.66978	6.52187	0.739067	18.5556	0.0825186	0.111731	0.257765	1	ZC3HAV1
Q9H444	18.4717	0.1689	0.61174	0.66978	26.1651	-9.08255	18.5638	0.24575	0.332747	0.257649	1	CHMP4B
Q92522	20.7296	0.0976796	0.614296	0.671941	16.4376	-4.21882	20.7829	0.143151	0.193828	0.253967	1	H1FX
P67775;P62714	21.1536	-0.296551	0.615654	0.672789	36.4962	-14.2481	20.9919	0.436273	0.590716	0.252023	1	PPP2CA
P60903	23.0024	-0.0828513	0.621453	0.678483	18.0176	-5.00882	22.8584	0.282847	0.167786	0.243831	1	S100A10
O60504	22.6605	-0.423545	0.624018	0.680639	43.3424	-17.6712	22.4295	0.638172	0.864089	0.240261	1	SORBS3
P20340;Q9NRW1	20.0225	-0.232259	0.631373	0.688012	34.4402	-13.2201	19.9926	0.470583	0.484079	0.230204	1	RAB6A
O95340	18.9121	-0.162847	0.640058	0.696818	28.3547	-10.1773	18.7521	0.328789	0.348249	0.218666	1	PAPSS2
P50991	20.6185	0.0540653	0.645296	0.701858	8.24087	-0.120435	20.665	0.100398	0.117455	0.211883	1	CCT4
P50914	20.4875	0.111848	0.648126	0.704272	22.9874	-7.49371	20.6468	0.278041	0.245084	0.208271	1	RPL14
Q30154	21.1582	0.471326	0.657804	0.714116	47.0896	-19.5448	21.4153	0.785866	1.06407	0.196202	1	HLA-DRB5
Q9P2M7	19.1365	-0.224803	0.663013	0.718788	34.0583	-13.0292	19.0139	0.38101	0.51589	0.189884	1	CGN
P20160	20.0524	0.19276	0.663353	0.718788	31.3096	-11.6548	20.1576	0.327053	0.442832	0.189477	1	AZU1
P40227	19.635	0.0781056	0.66587	0.720838	15.1926	-3.59631	19.6776	0.133584	0.180874	0.186472	1	CCT6A
P51659	19.5253	-0.119639	0.670059	0.724694	23.1098	-7.55488	19.46	0.207384	0.2808	0.181533	1	HSD17B4
Q96I99	18.9749	0.0720586	0.670815	0.724831	15.1086	-3.55429	19.0096	0.151855	0.169538	0.180651	1	SUCLG2
O60749	20.1766	0.0673899	0.681532	0.735154	13.4535	-2.72675	20.2134	0.121282	0.164216	0.168406	1	SNX2
P23381	20.8331	-0.102106	0.681642	0.735154	21.0134	-6.5067	20.7754	0.186334	0.248904	0.168283	1	WARS
Q8IVF2	22.2715	0.140406	0.691779	0.744717	28.2148	-10.1074	22.312	0.308571	0.354165	0.157166	1	AHNAK2
Q9UNF0	20.2791	-0.287209	0.6918	0.744717	40.1713	-16.0857	20.1224	0.535091	0.724517	0.157144	1	PACSIN2
P00441	21.5297	0.133793	0.695138	0.747613	26.6274	-9.31368	21.6027	0.252143	0.341403	0.15358	1	SOD1
P60866	20.7024	0.420915	0.705138	0.757662	47.8887	-19.9444	20.932	0.821542	1.11237	0.143182	1	RPS20
P01591	21.3858	0.225777	0.709715	0.761871	42.3816	-17.1908	21.3089	1.35996	0.606538	0.138562	1	IGJ
P08575	19.5423	0.0466714	0.713031	0.764719	10.4596	-1.2298	19.6071	0.126145	0.126897	0.135268	1	PTPRC
Q9Y371	19.9623	-0.0619981	0.719847	0.771313	14.3768	-3.1884	19.9284	0.127665	0.172859	0.128639	1	SH3GLB1
A0A0C4DH31	19.0546	0.15641	0.723032	0.774007	35.3213	-13.6607	19.5121	0.726739	0.441326	0.125606	1	IGHV1-18
P17096	20.469	-0.192709	0.72694	0.777469	35.2715	-13.6358	20.3639	0.407576	0.55186	0.121939	1	HMGA1
P15311	22.1018	0.0341962	0.7364	0.786199	4.80846	1.59577	22.1205	0.075026	0.101586	0.113316	1	EZR
Q9UQE7	18.8545	-0.0964139	0.736465	0.786199	23.4707	-7.73535	18.8019	0.211585	0.286487	0.113258	1	SMC3
P36543	19.8308	0.185273	0.746643	0.796327	35.9631	-13.9816	19.9319	0.42354	0.573476	0.104374	1	ATP6V1E1
Q9Y696	20.6145	-0.154005	0.748209	0.79726	32.7515	-12.3758	20.5305	0.354329	0.479764	0.103042	1	CLIC4
O43175	19.3399	-0.0886022	0.750595	0.799065	24.5334	-8.26668	19.2095	0.272396	0.27875	0.101032	1	PHGDH
O75955	19.3015	0.0718728	0.755701	0.80376	24.6528	-8.32641	19.6009	0.476741	0.231005	0.0968023	1	FLOT1
O75339	24.2036	-0.214648	0.757364	0.804787	39.417	-15.7085	24.0865	0.51313	0.694781	0.0954463	1	CILP
Q86UP2	19.533	-0.0975076	0.763531	0.810593	25.6917	-8.84584	19.4798	0.239371	0.32411	0.0905094	1	KTN1
P01871	24.1815	0.106779	0.764543	0.810875	31.0237	-11.5118	24.3165	0.530543	0.356501	0.0897123	1	IGHM
Q9UL46	20.2192	0.0931046	0.765202	0.810875	24.9915	-8.49577	20.2699	0.230239	0.311745	0.0891957	1	PSME2
Q15424	19.9546	0.0508644	0.773108	0.818502	17.1617	-4.58084	19.9527	0.20385	0.176422	0.0831235	1	SAFB
Q8WX93	20.2872	0.079254	0.774905	0.819653	22.874	-7.43702	20.3304	0.204686	0.277147	0.0817756	1	PALLD
Q15019	20.6252	-0.0479914	0.77649	0.820576	14.2222	-3.1111	20.5912	0.130556	0.169045	0.0805973	1	SEPT2
P62258	22.6362	0.0360645	0.778796	0.82226	11.2505	-1.62523	22.6966	0.142785	0.128394	0.0788984	1	YWHAE
Q14978	20.5985	-0.11624	0.780039	0.822819	30.7656	-11.3828	20.4912	0.340472	0.416228	0.077991	1	NOLC1
P12694	17.9724	0.0402914	0.795176	0.837512	13.469	-2.73452	18.0128	0.137773	0.155209	0.0673896	1	BCKDHA
P17987	19.612	-0.0400593	0.796135	0.837512	12.4205	-2.21024	19.5901	0.114517	0.155057	0.0667457	1	TCP1
Q7Z4W1	23.8159	0.494197	0.796583	0.837512	57.6873	-24.8437	24.0855	1.41594	1.91719	0.066446	1	DCXR
Q9NVJ2;Q96BM9	22.3583	-0.385277	0.79687	0.837512	53.2318	-22.6159	22.1481	1.10546	1.4968	0.0662548	1	ARL8B
Q92878	21.2425	-0.137055	0.801766	0.84189	36.8836	-14.4418	21.2999	0.559522	0.545898	0.0630325	1	RAD50
P00505	18.9729	0.0765648	0.805321	0.844855	25.4334	-8.7167	19.025	0.251162	0.310651	0.0607455	1	GOT2
Q15366	20.2951	-0.0398407	0.806883	0.845725	13.3177	-2.65887	20.2733	0.12037	0.162982	0.0597551	1	PCBP2
P54920	20.0318	0.139765	0.808353	0.846497	36.0494	-14.0247	20.1081	0.425575	0.576231	0.0588308	1	NAPA
P62136;P36873	19.4099	-0.0632059	0.809204	0.84662	21.8468	-6.92341	19.3754	0.193332	0.261773	0.0582995	1	PPP1CA
P20674	19.4945	-0.146696	0.811519	0.848272	37.2262	-14.6131	19.4145	0.454329	0.615165	0.0568665	1	COX5A
P10412	25.0915	-0.053612	0.81338	0.849448	19.3855	-5.69275	25.0643	0.170694	0.227104	0.0557281	1	HIST1H1E
Q00577	19.986	-0.0491911	0.816182	0.851604	18.0179	-5.00893	19.9592	0.156286	0.211613	0.0540369	1	PURA
P16435	19.0728	-0.0563549	0.82682	0.861924	21.5565	-6.77826	19.0421	0.190239	0.257585	0.0478654	1	POR
Q14683	21.2762	0.0862085	0.832346	0.866902	34.2427	-13.1213	21.6612	0.729015	0.407233	0.0448141	1	SMC1A
P62993	19.9828	0.124384	0.860887	0.895819	39.8011	-15.9006	20.0506	0.524199	0.709769	0.0307108	1	GRB2
Q6FI13;Q16777	26.0869	-0.0204647	0.862977	0.897185	7.59226	0.203868	26.0757	0.0875745	0.118576	0.029786	1	HIST2H2AA3
Q16643	19.6429	-0.0262414	0.86392	0.897357	12.1933	-2.09665	19.6286	0.113081	0.153112	0.0293734	1	DBN1
Q99829	20.5202	0.0223196	0.867303	0.90006	9.73705	-0.868524	20.5324	0.0986566	0.133582	0.0279176	1	CPNE1
P31151	19.7645	-0.0583493	0.875165	0.907234	28.1439	-10.0719	19.7327	0.274307	0.371413	0.0246807	1	S100A7
Q16186	21.4082	0.111725	0.875787	0.907234	39.9272	-15.9636	21.4691	0.527882	0.714756	0.0244334	1	ADRM1
Q06323	20.3704	0.0120785	0.895607	0.926531	3.03475	2.48262	20.377	0.0679856	0.0920529	0.0172166	1	PSME1
Q13363	19.4073	0.0340718	0.896021	0.926531	21.7734	-6.88672	19.4259	0.192546	0.260708	0.0170798	1	CTBP1
P19838	20.3543	0.183753	0.896929	0.926639	52.2644	-22.1322	20.4545	1.04762	1.41849	0.0167811	1	NFKB1
Q6P2E9	17.8986	0.0186632	0.898086	0.927004	11.302	-1.65102	17.9088	0.107618	0.145716	0.0164044	1	EDC4
Q9H0E2	20.0933	-0.0557135	0.901642	0.929843	31.6307	-11.8154	20.0629	0.332939	0.450802	0.0152739	1	TOLLIP
P16070	21.2439	0.0228671	0.906388	0.933904	16.4959	-4.24794	21.2564	0.143615	0.194456	0.0138287	1	CD44
O75475	20.9354	-0.0658579	0.910308	0.937106	36.4945	-14.2472	20.879	0.446511	0.584626	0.0126899	1	PSIP1
P35659	20.0552	-0.0853125	0.911983	0.937505	42.6782	-17.3391	19.9804	0.728533	0.771799	0.0122185	1	DEK
O60493	19.5054	0.0157462	0.912321	0.937505	10.9637	-1.48185	19.514	0.105614	0.143002	0.0121245	1	SNX3
P41218	19.26	-0.0234826	0.914772	0.939188	21.0488	-6.52441	19.2767	0.25156	0.219419	0.0114536	1	MNDA
P27361	19.6995	0.0183164	0.91945	0.943152	15.2176	-3.60878	19.7095	0.133769	0.181125	0.0102265	1	MAPK3
Q13576	19.8877	0.0130138	0.924245	0.947228	10.7269	-1.36347	19.9067	0.111599	0.136861	0.00904168	1	IQGAP2
P08758	24.0075	0.0131935	0.933143	0.955499	13.9713	-2.98565	24.0538	0.146472	0.157269	0.00703771	1	ANXA5
O00291	18.586	0.00792568	0.938069	0.959242	8.2683	-0.134152	18.5966	0.144319	0.102008	0.00603681	1	HIP1
Q8N766	19.9297	0.0267777	0.938461	0.959242	28.2066	-10.1033	20.0295	0.322963	0.346844	0.00596043	1	EMC1
Q14008	22.4236	-0.100922	0.948919	0.969073	54.152	-23.076	22.3685	1.16345	1.57531	0.00410426	1	CKAP5
P01009	22.8818	-0.0187304	0.950721	0.970055	24.6331	-8.31653	22.8632	0.229996	0.303077	0.00381934	1	SERPINA1
O15144	19.72	0.0131846	0.952708	0.970466	18.9056	-5.45281	19.7272	0.164188	0.222311	0.00351729	1	ARPC2
Q15417	21.2525	0.0107501	0.952806	0.970466	15.2686	-3.63431	21.2584	0.134149	0.181639	0.00350273	1	CNN3
P50990	19.9867	0.00581148	0.953789	0.970611	4.57663	1.71168	19.9898	0.0740659	0.100286	0.00335812	1	CCT8
P00488	20.9654	0.01499	0.957174	0.973197	23.0032	-7.5016	20.9736	0.20616	0.279142	0.00288372	1	F13A1
P26196	18.7899	-0.0180924	0.960238	0.975453	28.6554	-10.3277	18.8267	0.316293	0.3629	0.00248552	1	DDX6
O43488;Q8NHP1	20.663	-0.00632737	0.963289	0.977692	12.1192	-2.05962	20.7091	0.142472	0.137473	0.00211843	1	AKR7A2
P45880	20.185	-0.0168074	0.965073	0.978642	28.7359	-10.368	20.1759	0.283479	0.383833	0.00191743	1	VDAC2
P11177	19.0545	-0.00681733	0.968136	0.980227	17.9316	-4.96582	19.184	0.263551	0.17066	0.00159574	1	PDHB
P53992	21.2192	-0.0285413	0.968563	0.980227	40.1673	-16.0836	21.2032	0.535221	0.724209	0.00155317	1	SEC24C
Q08170	21.0824	0.0202462	0.969185	0.980227	36.2094	-14.1047	21.2097	0.543335	0.524092	0.00149235	1	SRSF4
P61978	22.0709	0.00302958	0.970566	0.980765	3.50354	2.24823	22.0607	0.0969955	0.0821066	0.00136147	1	HNRNPK
Q96G03	19.6301	0.00766759	0.971658	0.981009	21.2523	-6.62613	19.7026	0.274237	0.215814	0.00126229	1	PGM2
P24844	21.2682	0.0188293	0.977775	0.984963	38.9208	-15.4604	21.2785	0.499178	0.67589	0.000776097	1	MYL9
Q14005	18.5528	-0.0059941	0.978457	0.984963	19.5786	-5.78931	18.5507	0.185769	0.221972	0.000729209	1	IL16
P31942	20.955	-0.0033823	0.978748	0.984963	10.3519	-1.17595	20.9175	0.123449	0.126972	0.000709593	1	HNRNPH3
Q9UHG3	20.0997	-0.00995934	0.978988	0.984963	29.2772	-10.6386	20.1234	0.322669	0.378148	0.000693646	1	PCYOX1
Q9NTJ5	20.49	-0.0212437	0.981558	0.986688	44.4517	-18.2258	20.4784	0.678738	0.919016	0.000534337	1	SACM1L
Q9UHD8	20.5388	-0.00280247	0.982866	0.987143	9.31575	-0.657876	20.5373	0.0963743	0.130491	0.000461229	1	SEPT9
Q14157	18.8765	0.00515482	0.984553	0.987978	23.2123	-7.60615	18.8295	0.237588	0.26625	0.000374841	1	UBAP2L
P01619	22.6976	-0.0037129	0.987955	0.99053	24.5533	-8.27664	22.7125	0.383513	0.245947	0.000227899	1
P07355	24.2982	0.00273967	0.989426	0.991143	18.785	-5.39249	24.2865	0.1888	0.206713	0.000175656	1	ANXA2
Q13404	20.1566	-0.00631871	0.990985	0.991845	35.5106	-13.7553	20.1531	0.413025	0.559239	0.000127662	1	UBE2V1
Q16658	21.4405	0.00153535	0.995631	0.995631	25.4589	-8.72945	21.4093	0.321259	0.280383	2.99855e-05	1	FSCN1

## Sheet: Tumor_vs_NAT_tROIs
Row_name	Intercept	Coef_tumor	Pvalue	Adj_Pvalue	AIC	logLik	meanExp	StdErr_intercept	StdErr_tumor	Chisq	Df	Significant
MAPK3	7.12753	-0.350334	4.00744e-15	4.74102e-12	-61.8987	34.9493	6.82391	0.0590171	0.0446018	61.6962	1
PLAU	6.66494	1.51769	5.23291e-15	4.74102e-12	111.816	-51.9081	7.98027	0.334967	0.194049	61.1709	1	UP
CFB	6.39633	1.6682	4.34784e-13	2.62609e-10	131.184	-61.592	7.84211	0.379816	0.230279	52.4794	1	UP
VEGFD	6.72594	-0.799784	2.69386e-12	1.22032e-09	50.9686	-21.4843	6.03279	0.206647	0.114372	48.8997	1	DN
ADH1A/B/C	8.59877	-1.57857	2.03198e-11	6.64043e-09	131.931	-61.9656	7.23067	0.331772	0.235477	44.9397	1	DN
DST	7.68236	-0.499872	2.19882e-11	6.64043e-09	-2.88513	5.44256	7.24914	0.0934515	0.074695	44.7852	1
GATA2	6.89363	-0.565754	3.25209e-11	8.41827e-09	12.4646	-2.23232	6.40331	0.106594	0.0852722	44.019	1
KLF4	7.09059	-0.893416	5.00989e-11	1.13474e-08	66.672	-29.336	6.3163	0.170914	0.135971	43.1733	1	DN
S100A9	8.1947	2.86038	8.43522e-11	1.69829e-08	208.293	-100.147	10.6737	0.869517	0.440558	42.1542	1	UP
ANGPT1	6.61735	-0.787759	1.04893e-10	1.90067e-08	56.9903	-24.4951	5.93463	0.193076	0.121949	41.728	1	DN
ZBTB16	7.11164	-0.85143	1.71329e-10	2.60687e-08	65.6512	-28.8256	6.37374	0.183305	0.133347	40.769	1	DN
CFD	7.71163	-1.07651	1.7264e-10	2.60687e-08	91.7191	-41.8595	6.77866	0.213072	0.168629	40.7541	1	DN
FGFR4	6.36788	-0.6779	3.15542e-10	4.39817e-08	43.162	-17.581	5.78037	0.17886	0.107758	39.576	1	DN
WIF1	6.92175	-0.895768	5.13004e-10	6.63973e-08	74.443	-33.2215	6.14541	0.194737	0.144128	38.6271	1	DN
CDH5	7.19679	-1.11823	7.97283e-10	9.63118e-08	98.2715	-45.1357	6.22766	0.200955	0.18196	37.7668	1	DN
ROBO4	7.28539	-0.847201	8.90296e-10	1.00826e-07	68.9112	-30.4556	6.55115	0.177507	0.138252	37.5515	1	DN
GBP4	6.69934	-0.538914	1.05625e-09	1.11543e-07	19.512	-5.756	6.23229	0.138943	0.0883368	37.2182	1
TLR2	6.73811	0.974377	1.10805e-09	1.11543e-07	88.1886	-40.0943	7.58257	0.247826	0.159917	37.1248	1	UP
TIE1	7.02158	-0.81363	1.2543e-09	1.19621e-07	63.6788	-27.8394	6.31643	0.155506	0.133972	36.8831	1	DN
TSPAN7	7.10019	-0.862522	1.47447e-09	1.33587e-07	72.7162	-32.3581	6.35267	0.185554	0.142633	36.5678	1	DN
LRRC32	6.62371	-0.741833	1.6583e-09	1.43088e-07	57.1394	-24.5697	5.98079	0.180316	0.123061	36.3388	1	DN
ID4	6.52239	-0.598332	2.78386e-09	2.29289e-07	35.5036	-13.7518	6.00384	0.170866	0.100664	35.3295	1	DN
C3	8.31825	1.39675	4.21965e-09	3.32435e-07	138.633	-65.3163	9.52876	0.57359	0.237731	34.5197	1	UP
HLA-E	9.70372	-0.963249	4.50364e-09	3.40025e-07	91.666	-41.833	8.86891	0.26315	0.164249	34.3929	1	DN
CARD11	6.28666	0.470471	5.762e-09	4.1763e-07	-0.912023	4.45601	6.6944	0.0752096	0.0807881	33.9134	1
MME	7.03475	-0.787719	7.04161e-09	4.90746e-07	67.3283	-29.6642	6.35206	0.178182	0.13605	33.5233	1	DN
SERINC1	7.84015	-0.460343	8.50868e-09	5.71027e-07	3.31889	2.34056	7.44118	0.0903796	0.0799476	33.1552	1
PTCH1	6.53158	-0.452503	1.36096e-08	8.80735e-07	10.9364	-1.46822	6.13941	0.174323	0.0796909	32.2423	1
CLEC14A	7.32819	-0.90513	1.43139e-08	8.94373e-07	84.2853	-38.1427	6.54375	0.188238	0.159646	32.1443	1	DN
EDN1	6.90856	-0.761216	1.61717e-08	9.76773e-07	62.6281	-27.314	6.24884	0.143207	0.134761	31.9072	1	DN
LAMA5	7.47322	-0.56897	1.69768e-08	9.92319e-07	37.4878	-14.7439	6.98011	0.20312	0.100876	31.8128	1
GADD45A	6.1541	0.753797	2.3935e-08	1.35532e-06	70.9457	-31.4728	6.80739	0.261102	0.135069	31.1459	1	UP
PDGFB	6.88603	-0.65977	2.72361e-08	1.49129e-06	51.1185	-21.5593	6.31423	0.151305	0.118699	30.8951	1	DN
CACNG4	6.56479	-0.492013	2.79823e-08	1.49129e-06	21.8599	-6.92994	6.13838	0.168441	0.0885934	30.8426	1
LEPR	6.62475	-0.571079	3.18873e-08	1.65085e-06	39.9767	-15.9884	6.12981	0.203394	0.103255	30.5891	1
PALMD	6.67392	-0.62427	3.43858e-08	1.73075e-06	48.8916	-20.4458	6.13289	0.189056	0.113144	30.4428	1	DN
COL4A3	6.49804	-0.518467	4.69213e-08	2.29788e-06	29.8139	-10.9069	6.0487	0.179776	0.0949121	29.84	1
IFIT3	6.84969	-0.417986	5.1509e-08	2.45617e-06	-0.638399	4.3192	6.48743	0.0906827	0.0767508	29.6591	1
KMT2D	7.2058	-0.209155	6.35561e-08	2.95291e-06	-73.106	40.553	7.02453	0.083099	0.0386716	29.2518	1
GPX1	8.3502	0.847651	6.88545e-08	3.11911e-06	89.4516	-40.7258	9.08483	0.334841	0.157143	29.0967	1	UP
GIMAP6	6.74514	-0.57485	8.11831e-08	3.5879e-06	40.4293	-16.2147	6.24693	0.148922	0.107159	28.7776	1
RORA	6.94646	-0.461589	8.92564e-08	3.85078e-06	15.6274	-3.81369	6.54641	0.122657	0.0863212	28.594	1
MMRN2	6.87854	-0.66893	1.06956e-07	4.50706e-06	59.5523	-25.7761	6.2988	0.181369	0.125869	28.2438	1	DN
SBNO2	7.33288	0.876178	1.13548e-07	4.6761e-06	94.0125	-43.0062	8.09224	0.310056	0.165205	28.1281	1	UP
MICA	6.83593	-0.404042	1.52441e-07	6.1228e-06	0.41867	3.79066	6.48576	0.0952074	0.0769665	27.5582	1
IL3RA	6.54012	-0.559369	1.55435e-07	6.1228e-06	42.746	-17.373	6.05534	0.190992	0.106628	27.5205	1
NPM1	7.06318	0.480212	1.69961e-07	6.55255e-06	24.7063	-8.35315	7.47936	0.153856	0.0918274	27.3478	1
BRD3	6.77715	-0.295986	1.77231e-07	6.5715e-06	-27.8846	17.9423	6.52063	0.133631	0.0566833	27.2668	1
PECAM1	8.16242	-0.931519	1.77706e-07	6.5715e-06	96.5554	-44.2777	7.3551	0.203037	0.178409	27.2616	1	DN
LAMC3	6.24959	-0.520698	2.05301e-07	7.44011e-06	36.1925	-14.0963	5.79832	0.190674	0.100241	26.9825	1
BRD7	6.67257	-0.228886	2.56143e-07	8.94085e-06	-56.1141	32.057	6.4742	0.105383	0.0444167	26.555	1
CD36	7.40748	-0.988834	2.56581e-07	8.94085e-06	104.669	-48.3345	6.55049	0.214418	0.191901	26.5517	1	DN
LAMP3	7.14784	-0.955865	2.97126e-07	1.01583e-05	103.509	-47.7544	6.31942	0.237346	0.186501	26.2683	1	DN
HIF1A	6.8212	0.89278	3.93384e-07	1.32002e-05	99.6312	-45.8156	7.59494	0.280467	0.176017	25.7265	1	UP
PLA2G1B	6.51355	-0.494175	4.27766e-07	1.4093e-05	33.1382	-12.5691	6.08526	0.183699	0.0977371	25.5648	1
C1QBP	6.85698	0.464392	4.81016e-07	1.55643e-05	25.634	-8.81701	7.25946	0.160294	0.092256	25.3385	1
ARMH3	6.72505	-0.1801	5.20891e-07	1.65588e-05	-84.0675	46.0338	6.56896	0.0613199	0.0358876	25.1849	1
GNA11	6.83243	-0.322844	5.34878e-07	1.67103e-05	-23.3887	15.6943	6.55263	0.0673801	0.0643968	25.1338	1
IGF1R	6.90451	-0.418457	6.09315e-07	1.87132e-05	14.0463	-3.02317	6.54184	0.138355	0.0838888	24.8826	1
PBX1	6.76333	-0.380153	7.35547e-07	2.22135e-05	-2.5595	5.27975	6.43386	0.0818823	0.0767717	24.5197	1
BMP5	6.79954	-0.526457	7.8427e-07	2.32967e-05	39.6316	-15.8158	6.34328	0.146116	0.106587	24.3961	1
RUNX1T1	6.76998	-0.445342	8.31846e-07	2.43114e-05	24.4771	-8.23856	6.38401	0.177242	0.0903744	24.2827	1
DKK2	6.39284	-0.461549	9.00584e-07	2.59025e-05	28.789	-10.3945	5.99283	0.180574	0.0939596	24.1297	1
CACNA1D	6.55697	-0.474	9.33594e-07	2.64324e-05	30.2038	-11.1019	6.14617	0.15582	0.0966332	24.0604	1
PDZK1IP1	6.30211	0.911267	1.09618e-06	3.05583e-05	110.149	-51.0747	7.09188	0.421454	0.186983	23.7514	1	UP
BMP6	6.50063	-0.488039	1.11358e-06	3.05729e-05	35.5685	-13.7842	6.07766	0.179998	0.100205	23.721	1
SERPINA1	9.41912	1.61227	1.16588e-06	3.15309e-05	174.336	-83.1682	10.8164	0.591799	0.331651	23.6327	1	UP
ITGA8	6.54444	-0.612577	1.25613e-06	3.34721e-05	60.6198	-26.3099	6.01354	0.191212	0.126394	23.4893	1	DN
CFI	6.78289	0.706459	1.42671e-06	3.74666e-05	76.6026	-34.3013	7.39515	0.201662	0.146531	23.2443	1	UP
POLR2H	6.33735	0.424199	1.46035e-06	3.78023e-05	21.4373	-6.71863	6.70499	0.171951	0.0880704	23.1995	1
HEY1	6.70325	-0.497552	1.59614e-06	4.07352e-05	34.0042	-13.0021	6.27204	0.120735	0.103682	23.0285	1
FUT8	6.39505	0.372171	2.12291e-06	5.34265e-05	-1.27649	4.63824	6.7176	0.0794342	0.0784947	22.4805	1
IL1RL1	6.68185	-0.519404	2.21326e-06	5.49374e-05	41.4642	-16.7321	6.2317	0.134799	0.109743	22.4004	1
NOTCH1	7.21515	-0.484701	2.42416e-06	5.88808e-05	36.2773	-14.1386	6.79508	0.150538	0.102813	22.2256	1
PRKCE	6.52887	-0.480546	2.43954e-06	5.88808e-05	36.202	-14.101	6.1124	0.161132	0.101959	22.2135	1
IL33	6.96133	-0.760691	2.46961e-06	5.88808e-05	88.9448	-40.4724	6.30207	0.242324	0.161484	22.19	1	DN
BAIAP3	7.19385	-0.4985	2.55051e-06	6.00199e-05	42.3644	-17.1822	6.76182	0.196089	0.105973	22.1281	1
ICAM4	6.56213	-0.497386	2.60811e-06	6.05883e-05	40.6779	-16.3389	6.13106	0.169429	0.105838	22.0852	1
SFN	7.07363	0.787801	2.84612e-06	6.52806e-05	89.5614	-40.7807	7.75639	0.189338	0.168275	21.9176	1	UP
PLA2G4F	6.58924	-0.465305	3.09128e-06	7.00176e-05	31.0261	-11.513	6.18598	0.127875	0.099751	21.759	1
MAP4K2	6.59149	-0.376381	3.29274e-06	7.36598e-05	11.5702	-1.78509	6.26529	0.15742	0.0809132	21.6379	1
FSTL3	6.72638	-0.372119	3.4327e-06	7.58544e-05	5.62125	1.18937	6.40388	0.102603	0.080145	21.5581	1
GDF15	6.07464	0.85373	3.80536e-06	8.30761e-05	105.557	-48.7783	6.81454	0.303142	0.18472	21.3605	1	UP
DUOX1	6.77726	-0.541968	4.10163e-06	8.84781e-05	50.2655	-21.1327	6.30755	0.151722	0.117662	21.2168	1
PDGFA	7.01674	-0.440157	4.29347e-06	9.15266e-05	25.13	-8.56502	6.63527	0.113852	0.0957562	21.1292	1
DLL1	6.43405	-0.346556	6.05405e-06	0.000127558	6.21536	0.892321	6.1337	0.165344	0.0765954	20.471	1
LYN	6.84411	0.409285	6.39587e-06	0.000133211	21.3801	-6.69003	7.19883	0.129093	0.0906931	20.3659	1
ERG	6.6277	-0.4013	6.61378e-06	0.000136184	18.6804	-5.34021	6.2799	0.12101	0.089064	20.3018	1
IGF2R	7.2048	-0.212098	6.73608e-06	0.000137144	-55.3945	31.6973	7.02098	0.0630308	0.0471133	20.2668	1
IDH1	6.92736	0.4142	7.13698e-06	0.000142142	20.84	-6.42002	7.28633	0.10987	0.0922585	20.1562	1
FZD4	6.6021	-0.444869	7.13848e-06	0.000142142	32.1271	-12.0635	6.21655	0.146631	0.0990905	20.1558	1
RPTOR	6.63819	-0.214264	8.21433e-06	0.000161787	-48.4546	28.2273	6.4525	0.097721	0.0480465	19.8873	1
CYFIP2	6.45703	0.408234	9.15398e-06	0.000178355	17.353	-4.67649	6.81083	0.0937642	0.0920224	19.6803	1
RUNX1	7.26632	0.454731	9.35896e-06	0.000180409	37.0767	-14.5384	7.66042	0.164088	0.102614	19.638	1
CXCL16	7.37541	-0.381189	9.8063e-06	0.000187042	18.469	-5.23451	7.04505	0.160163	0.0862146	19.5488	1
NKG7	6.73797	-0.461976	1.02411e-05	0.000193302	37.3575	-14.6788	6.33759	0.141256	0.104708	19.4659	1
CCND3	7.46752	-0.287833	1.12882e-05	0.000210868	-14.0426	11.0213	7.21807	0.113498	0.0655521	19.28	1
DEPTOR	6.5924	0.414452	1.15124e-05	0.000212862	27.308	-9.65401	6.95159	0.148555	0.0944809	19.2425	1
TNFSF12	7.15994	-0.291978	1.20245e-05	0.000220085	-12.8805	10.4402	6.90689	0.106695	0.0667052	19.1594	1
LAMA3	6.65447	-0.437142	1.22785e-05	0.000220456	32.3914	-12.1957	6.27561	0.139081	0.0999733	19.1195	1
PPARGC1B	6.31291	-0.357906	1.22881e-05	0.000220456	12.1507	-2.07535	6.00272	0.147668	0.0818556	19.118	1
RBP4	6.61325	-0.523764	1.2633e-05	0.000224421	53.0659	-22.5329	6.15932	0.161105	0.119954	19.0652	1
COL6A6	6.95296	-0.685987	1.40845e-05	0.000247778	86.5167	-39.2583	6.35844	0.239578	0.157969	18.8577	1	DN
PLCE1	6.29943	-0.38709	1.48803e-05	0.000259261	22.5693	-7.28463	5.96395	0.164551	0.0893878	18.7528	1
HLA-C	9.8576	-0.599848	1.52579e-05	0.000263308	78.0699	-35.035	9.33773	0.416341	0.138695	18.705	1	DN
CDH3	6.17356	0.350057	1.72968e-05	0.000295678	7.95932	0.0203409	6.47694	0.107668	0.0814617	18.4659	1
HSP90B1	7.62305	0.698908	1.93638e-05	0.000327918	91.7623	-41.8812	8.22877	0.275785	0.163598	18.2509	1	UP
IRF1	6.4759	-0.321651	1.9995e-05	0.000335471	5.38726	1.30637	6.19714	0.180669	0.0754173	18.1898	1
MAP3K13	6.38715	0.382867	2.08218e-05	0.000346138	21.5071	-6.75353	6.71896	0.140026	0.0899616	18.1126	1
SOX17	6.45731	-0.376989	2.32373e-05	0.000382781	22.4783	-7.23917	6.13059	0.168762	0.0890959	17.9037	1
EFNA5	6.57154	0.58841	2.45771e-05	0.000401205	72.2332	-32.1166	7.08149	0.214417	0.139478	17.797	1	UP
C4B	7.29611	0.728423	2.48591e-05	0.000402184	98.8155	-45.4077	7.92741	0.311994	0.172773	17.7753	1	UP
ITGB4	6.73439	0.773508	2.94443e-05	0.000472152	106.374	-49.1868	7.40476	0.319682	0.185151	17.4534	1	UP
SFXN1	6.63376	0.303856	2.9992e-05	0.000476715	-9.43516	8.71758	6.8971	0.0752979	0.0728055	17.4183	1
NKD1	6.49236	-0.412351	3.29142e-05	0.000518614	36.1762	-14.0881	6.13499	0.210766	0.0993065	17.2416	1
IER3	7.07112	0.504644	3.88535e-05	0.000606919	60.1629	-26.0814	7.50847	0.246861	0.122659	16.9266	1
THBD	7.58653	-0.509747	3.97773e-05	0.000616038	48.8475	-20.4237	7.14475	0.115497	0.124063	16.882	1
CKLF	7.17768	0.534759	4.09618e-05	0.000629007	64.4691	-28.2345	7.64114	0.201687	0.130366	16.8263	1
RIPK1	6.70885	-0.161896	4.36292e-05	0.000664337	-72.5127	40.2564	6.56854	0.0683846	0.0396088	16.7066	1
WNT2B	6.76177	-0.381212	4.41208e-05	0.000666225	28.0747	-10.0373	6.43139	0.18065	0.0933252	16.6853	1
VSIR	6.94644	-0.47493	4.82519e-05	0.000722582	48.638	-20.319	6.53484	0.14245	0.116864	16.5156	1
ANXA1	8.67671	-0.606465	4.89657e-05	0.000724712	79.499	-35.7495	8.1511	0.216968	0.149357	16.4877	1	DN
ADGRE5	7.92385	-0.499041	4.9194e-05	0.000724712	53.4854	-22.7427	7.49135	0.14093	0.122934	16.4789	1
SPP1	7.12628	2.06661	5.13163e-05	0.00074988	218.489	-105.245	8.91735	0.581406	0.510331	16.3989	1	UP
PLAUR	6.43239	0.521591	5.35172e-05	0.000775785	65.2763	-28.6382	6.88443	0.238877	0.129116	16.3193	1
C8B	6.31532	-0.357178	5.4555e-05	0.000779166	22.498	-7.24898	6.00577	0.181438	0.0885155	16.2829	1
PVR	6.67034	-0.220275	5.46104e-05	0.000779166	-39.7355	23.8677	6.47944	0.0661985	0.0545916	16.2809	1
CMKLR1	6.69637	-0.37394	5.53768e-05	0.000783927	25.1384	-8.56921	6.37229	0.145516	0.09275	16.2545	1
KIT	6.28452	-0.405647	5.70815e-05	0.000801796	32.928	-12.464	5.93296	0.135888	0.100793	16.1971	1
CASP7	6.74337	-0.216694	6.00357e-05	0.000834273	-36.0721	22.036	6.55556	0.0976558	0.0540024	16.1015	1
FZD6	6.63614	-0.360805	6.03144e-05	0.000834273	23.7472	-7.87362	6.32344	0.173352	0.089941	16.0928	1
TGFBR2	8.24886	-0.553787	6.1044e-05	0.000837968	64.6674	-28.3337	7.76891	0.141769	0.138145	16.07	1
FGFR1	7.00921	-0.503686	6.23104e-05	0.00084892	58.6184	-25.3092	6.57269	0.169378	0.125799	16.0311	1
ITGA6	6.54561	-0.323125	6.32756e-05	0.000855637	11.5394	-1.76969	6.26557	0.159816	0.0807762	16.002	1
PIK3R1	6.89761	-0.261397	6.42376e-05	0.000862212	-21.4252	14.7126	6.67106	0.0689139	0.0654035	15.9734	1
IL1R1	7.30853	0.50409	6.57958e-05	0.000876632	60.1602	-26.0801	7.74541	0.185086	0.126307	15.9281	1
FGFR2	6.49798	-0.357016	6.86729e-05	0.000903175	21.4123	-6.70617	6.18856	0.14289	0.0896835	15.8471	1
FANCC	6.30086	-0.315639	6.87849e-05	0.000903175	10.9422	-1.47111	6.02731	0.18458	0.0792974	15.844	1
AFDN	6.56449	-0.411384	7.4636e-05	0.000972953	37.8363	-14.9181	6.20796	0.157062	0.103859	15.6895	1
TAL1	6.45172	-0.416271	7.65369e-05	0.000990408	41.0197	-16.5099	6.09095	0.184588	0.105252	15.642	1
SHC1	7.28365	0.331225	7.70681e-05	0.000990408	14.3064	-3.15322	7.57071	0.143481	0.0837836	15.6289	1
SNCA	6.08456	-0.339635	7.97709e-05	0.00101105	20.3134	-6.15669	5.79021	0.196888	0.0860906	15.5637	1
CTNNB1	8.27336	0.667945	7.97905e-05	0.00101105	97.2257	-44.6128	8.85225	0.329549	0.169313	15.5632	1	UP
PLAT	6.69167	0.971912	8.1021e-05	0.00101951	140.547	-66.2736	7.53399	0.466059	0.246593	15.5343	1	UP
ICAM2	6.74143	-0.34997	8.2219e-05	0.00102745	18.4999	-5.24996	6.43813	0.121375	0.0888735	15.5066	1
BAMBI	6.57282	-0.322276	8.33856e-05	0.00103489	15.1042	-3.55209	6.29351	0.199154	0.0819112	15.4799	1
FUBP1	7.10286	0.222606	8.43498e-05	0.00103974	-32.6444	20.3222	7.29579	0.0848702	0.0566185	15.4582	1
RPL23	10.3413	0.778363	8.58546e-05	0.00105114	116.348	-54.1738	11.0159	0.42133	0.198186	15.4248	1	UP
MAPK11	6.42728	-0.284623	8.67801e-05	0.00105534	0.0549538	3.97252	6.18061	0.15964	0.072518	15.4045	1
CACNA2D2	6.92836	-0.596336	8.85963e-05	0.00106807	83.2607	-37.6304	6.41154	0.254747	0.152131	15.3654	1	DN
HLA-F	9.20906	-0.596978	8.9006e-05	0.00106807	87.5226	-39.7613	8.69168	0.38898	0.152339	15.3567	1	DN
MAPKAPK2	7.16995	0.329266	8.97138e-05	0.00106948	17.2659	-4.63296	7.45531	0.186495	0.084064	15.3417	1
NFATC3	7.00373	-0.241075	9.59535e-05	0.00113263	-19.7684	13.8842	6.7948	0.119179	0.0618046	15.2147	1
RPS6	10.1115	0.81472	9.62612e-05	0.00113263	121.771	-56.8857	10.8176	0.413561	0.208912	15.2087	1	UP
MUTYH	6.40223	-0.260471	9.92655e-05	0.00116045	-8.9844	8.4922	6.17649	0.151828	0.0669183	15.1506	1
MUC1	8.33641	1.21471	0.000101055	0.0011738	165.88	-78.9401	9.38915	0.484449	0.312421	15.1169	1	UP
FGF2	6.26678	-0.409315	0.000103922	0.00119594	41.8012	-16.9006	5.91204	0.195136	0.10546	15.0641	1
IFI16	6.45138	0.41273	0.000104282	0.00119594	41.2051	-16.6026	6.80908	0.16957	0.106363	15.0576	1
DUSP4	6.39505	-0.273199	0.000110223	0.00125612	-3.70459	5.85229	6.15827	0.14404	0.0706504	14.953	1
TMEM163	6.57516	0.271522	0.000111628	0.00126419	-6.86094	7.43047	6.81047	0.112153	0.0702731	14.9291	1
ZEB1	6.70237	-0.406223	0.000118803	0.00133246	38.3698	-15.1849	6.35031	0.143277	0.105551	14.8116	1
CDC14A	6.26392	-0.327397	0.000119127	0.00133246	18.1456	-5.0728	5.98017	0.178689	0.0850844	14.8065	1
A2M	9.98688	-1.23487	0.000121237	0.00134774	166.509	-79.2544	8.91665	0.406368	0.321279	14.7734	1	DN
ENDOG	6.72685	-0.402956	0.000128686	0.00142183	39.7379	-15.869	6.37762	0.164324	0.105239	14.6609	1
JAM3	6.61008	-0.392129	0.000132054	0.0014502	37.7324	-14.8662	6.27023	0.174766	0.102582	14.6122	1
LRRN3	6.0711	-0.402301	0.000133943	0.00146208	42.3022	-17.1511	5.72244	0.207659	0.105339	14.5855	1
NDUFB7	9.00002	0.222295	0.00013631	0.00147111	-27.5428	17.7714	9.19268	0.102394	0.0582723	14.5525	1
LGR5	5.91885	-0.309588	0.000136394	0.00147111	14.0396	-3.01978	5.65054	0.197462	0.0811584	14.5513	1
IL15RA	6.48427	-0.292667	0.000139384	0.00149446	4.22137	1.88932	6.23063	0.131136	0.0768306	14.5105	1
GZMH	6.18207	-0.314853	0.000146557	0.00155596	14.7626	-3.38131	5.9092	0.167072	0.0829251	14.4159	1
NDUFA3	7.87303	0.234061	0.000148324	0.00155596	-23.0048	15.5024	8.07589	0.0900394	0.0616947	14.3934	1
FH	6.4528	0.181971	0.000148662	0.00155596	-54.5463	31.2732	6.61051	0.0588604	0.0479717	14.3891	1
SERPING1	9.04469	-0.9476	0.000149226	0.00155596	137.842	-64.9211	8.22343	0.327127	0.249871	14.3819	1	DN
PARP9	7.06524	0.36691	0.000149443	0.00155596	33.2893	-12.6446	7.38323	0.20813	0.0967591	14.3792	1
PPARGC1A	6.16674	-0.389693	0.000150272	0.00155596	38.5409	-15.2704	5.82901	0.184687	0.102804	14.3688	1
MIF	7.7398	0.862701	0.000154222	0.00158778	125.055	-58.5277	8.48747	0.260318	0.227976	14.3199	1	UP
COL4A4	6.32143	-0.38767	0.000157252	0.00160983	38.805	-15.4025	5.98544	0.193964	0.102576	14.2833	1
ATP2A2	7.28183	0.393285	0.000163909	0.00166856	39.8723	-15.9361	7.62268	0.180473	0.104348	14.2053	1
IL11RA	6.81081	-0.309059	0.000166461	0.00168507	11.9283	-1.96415	6.54296	0.140549	0.0820846	14.1762	1
COL4A5	6.21008	-0.411049	0.000170842	0.00170623	46.4623	-19.2312	5.85384	0.211564	0.109361	14.1274	1
MUC4	6.82866	0.885032	0.000171164	0.00170623	128.577	-60.2883	7.59569	0.265376	0.235496	14.1238	1	UP
CXCR6	6.10969	-0.279098	0.000171376	0.00170623	3.10812	2.44594	5.8678	0.168519	0.0742704	14.1215	1
MYCT1	6.56352	-0.35066	0.000173152	0.00171176	27.5972	-9.79861	6.25961	0.171258	0.093378	14.1021	1
DGLUCY	6.95882	-0.226165	0.000173821	0.00171176	-22.2067	15.1033	6.76281	0.122646	0.0602414	14.0948	1
SELP	6.55385	-0.361767	0.000174766	0.00171176	31.3413	-11.6707	6.24032	0.177749	0.0963955	14.0846	1
IL18R1	6.52351	-0.394914	0.000181609	0.00176922	38.1535	-15.0767	6.18126	0.141517	0.105498	14.0124	1
TNC	7.23107	0.899329	0.000186973	0.00181174	135.161	-63.5807	8.01049	0.358384	0.24072	13.9577	1	UP
AXIN1	6.80859	-0.161383	0.000201413	0.00193648	-59.302	33.651	6.66872	0.0971616	0.0434149	13.8179	1
TTPA	6.20254	-0.311883	0.000201984	0.00193648	17.2064	-4.60319	5.93225	0.189014	0.0839181	13.8125	1
AKT3	6.61821	-0.404361	0.000204341	0.00194077	42.0874	-17.0437	6.26776	0.14903	0.108887	13.7907	1
NCR1	6.3778	-0.396814	0.000204573	0.00194077	43.8571	-17.9286	6.0339	0.20831	0.106863	13.7886	1
MAP3K8	6.65905	-0.263715	0.000212858	0.00200885	-5.52547	6.76273	6.43049	0.111615	0.0712119	13.714	1
VEGFC	6.38452	-0.379979	0.000214195	0.00201099	39.6313	-15.8157	6.0552	0.209268	0.102651	13.7023	1
TMEM140	6.52491	-0.280684	0.000223154	0.00207242	3.45369	2.27316	6.28165	0.135221	0.0760403	13.6253	1
ZNF205	6.30214	-0.298225	0.000223717	0.00207242	10.4854	-1.24268	6.04368	0.143416	0.0808064	13.6206	1
DLL4	6.72578	-0.489281	0.000224169	0.00207242	64.7727	-28.3864	6.30173	0.179238	0.132593	13.6168	1
TYMP	7.48189	0.537215	0.000226516	0.00208349	81.8688	-36.9344	7.94748	0.352992	0.145688	13.5973	1
CACNA2D3	6.21444	-0.339096	0.000233171	0.00213387	26.8396	-9.41982	5.92056	0.182804	0.0921438	13.5429	1
NRAS	6.52368	0.159754	0.000239087	0.00215785	-60.4605	34.2302	6.66213	0.0845821	0.0434863	13.4959	1
NOX1	6.17749	-0.348085	0.000239853	0.00215785	30.679	-11.3395	5.87582	0.19955	0.0947722	13.4899	1
PDCD1LG2	6.26853	-0.28402	0.000240307	0.00215785	7.04499	0.477504	6.02238	0.161918	0.0773396	13.4863	1
SMAD9	6.31937	-0.296981	0.000240555	0.00215785	12.6162	-2.30812	6.06199	0.176339	0.0808747	13.4844	1
DUSP8	6.78766	-0.28887	0.00024511	0.00217644	7.45776	0.271121	6.53731	0.138933	0.0787686	13.4492	1
PRF1	6.50444	-0.373491	0.000245526	0.00217644	37.0785	-14.5392	6.18075	0.176339	0.101855	13.446	1
TBP	6.62084	-0.252426	0.000246231	0.00217644	-7.96485	7.98242	6.40207	0.12361	0.0688533	13.4406	1
BMP2	6.57407	-0.430863	0.000254712	0.00224047	51.1615	-21.5808	6.20065	0.16055	0.117803	13.3771	1
TPR	6.85632	0.177521	0.000261507	0.00228913	-46.3823	27.1912	7.01017	0.106194	0.0486262	13.3278	1
C5	6.32832	-0.356082	0.000268021	0.00233327	33.8971	-12.9485	6.01972	0.199024	0.0977068	13.2816	1
TRIM21	6.78106	-0.228177	0.000269124	0.00233327	-17.992	12.996	6.58331	0.123735	0.0626286	13.2739	1
CCL14	5.84188	-0.351279	0.000277767	0.00239674	32.8144	-12.4072	5.53744	0.200944	0.0966327	13.2147	1
FZD2	6.35126	-0.282289	0.000283277	0.00243269	3.62102	2.18949	6.1066	0.111437	0.0777628	13.1779	1
IL32	7.42579	-0.453645	0.000286459	0.00244451	52.2402	-22.1201	7.03264	0.124307	0.125066	13.1569	1
TBL1XR1	7.17718	0.302327	0.000287352	0.00244451	11.6254	-1.81268	7.4392	0.118812	0.0833672	13.1511	1
SERPINH1	7.46911	0.438272	0.000315953	0.00267527	58.82	-25.41	7.84895	0.234835	0.12168	12.9734	1
WNT3A	5.91269	-0.278633	0.000323104	0.00272309	6.40471	0.797644	5.67121	0.148621	0.0774834	12.9315	1
PTGER4	6.78323	-0.304741	0.000326761	0.00274116	12.6077	-2.30383	6.51912	0.111868	0.0848128	12.9104	1
WNT7A	6.47054	-0.350024	0.000330188	0.00275715	32.5204	-12.2602	6.16718	0.177495	0.0974893	12.8909	1
APOL6	7.02263	-0.190448	0.000334961	0.00277566	-41.3659	24.6829	6.85758	0.0718634	0.0530992	12.864	1
DMBT1	7.5678	1.69618	0.000335468	0.00277566	215.44	-103.72	9.03782	0.838304	0.472966	12.8612	1	UP
ELMO1	6.88236	-0.362087	0.000337397	0.00277893	29.8628	-10.9314	6.56855	0.110817	0.101007	12.8505	1
BCL6B	6.32134	-0.408644	0.000341072	0.00278692	48.7998	-20.3999	5.96718	0.173557	0.114085	12.8302	1
IRF3	6.64617	0.245153	0.000341444	0.00278692	-19.2642	13.6321	6.85864	0.0650036	0.068447	12.8281	1
BRIP1	6.34491	-0.317907	0.000347525	0.00281788	21.9186	-6.95929	6.06939	0.163884	0.0888746	12.7951	1
CT45A1	6.68455	-0.483228	0.000348347	0.00281788	61.8829	-26.9415	6.26576	0.137542	0.135116	12.7907	1
TNFRSF10B	6.8119	0.406614	0.000350079	0.0028193	46.9524	-19.4762	7.1643	0.153468	0.113735	12.7814	1
ACVR1B	6.42037	0.455914	0.000351643	0.00281937	63.6444	-27.8222	6.8155	0.230736	0.127566	12.7731	1
HDAC5	6.5373	-0.227061	0.000363395	0.00290075	-16.1487	12.0744	6.34052	0.124574	0.0636857	12.7116	1
MARCO	7.34762	-0.785918	0.000376838	0.0029892	122.976	-57.4881	6.66649	0.276848	0.221025	12.6437	1	DN
CCL15	7.38515	-0.370999	0.000377774	0.0029892	39.5769	-15.7884	7.06362	0.175413	0.104356	12.639	1
JADE1	6.56666	-0.246841	0.00041129	0.00324025	-7.58469	7.79234	6.35274	0.110911	0.0698727	12.4802	1
LDHB	7.4235	0.732373	0.000414147	0.00324863	122.669	-57.3346	8.05822	0.492823	0.207418	12.4673	1	UP
MFNG	6.82615	-0.320519	0.000430634	0.0033634	23.0941	-7.54706	6.54837	0.144255	0.091042	12.3944	1
DDIT4	7.49204	0.955561	0.000440575	0.00342628	151.488	-71.744	8.32019	0.494603	0.271891	12.3517	1	UP
RRAD	6.75116	-0.445411	0.000445832	0.00345234	62.1926	-27.0963	6.36514	0.212701	0.126849	12.3296	1
GPC4	6.42534	0.43403	0.000447838	0.00345312	58.1945	-25.0972	6.8015	0.189009	0.12365	12.3212	1
NDUFA11	7.34432	0.275454	0.000452768	0.00347634	7.08429	0.457855	7.58305	0.138075	0.0785386	12.3008	1
MLF1	6.34324	-0.252536	0.00046608	0.00356345	-1.33857	4.66929	6.12438	0.145752	0.0721628	12.2467	1
OAS1	6.48062	0.39328	0.000470184	0.00357972	48.1835	-20.0917	6.82146	0.187891	0.112456	12.2303	1
WNT6	6.17435	-0.311698	0.00048072	0.00362728	22.6401	-7.32005	5.90421	0.167829	0.089279	12.189	1
SRP54	7.0161	0.310644	0.000482416	0.00362728	16.804	-4.40198	7.28533	0.106864	0.0890012	12.1824	1
RANBP2	7.19803	0.205551	0.000482436	0.00362728	-25.6806	16.8403	7.37618	0.110082	0.0588917	12.1824	1
FYN	6.78836	-0.383915	0.000486564	0.0036432	45.0111	-18.5056	6.45563	0.17294	0.110066	12.1665	1
CRABP2	6.47312	0.866337	0.000490404	0.00365684	139.626	-65.813	7.22395	0.395293	0.248523	12.1518	1	UP
XCL1/2	6.45546	-0.264634	0.000497021	0.00369099	4.59907	1.70046	6.22611	0.152526	0.0759929	12.1268	1
EPOR	6.45424	-0.259632	0.000515429	0.00381207	2.01647	2.99177	6.22923	0.13993	0.0747657	12.059	1
UQCRQ	7.12645	0.418556	0.000518237	0.00381726	52.8408	-22.4204	7.4892	0.152625	0.120581	12.0489	1
GNAQ	6.6314	-0.230153	0.000541672	0.00397373	-20.8261	14.413	6.43194	0.0664566	0.0665325	11.9664	1
IFITM1	7.69668	0.76083	0.000572004	0.00417932	122.302	-57.1508	8.35607	0.266161	0.220879	11.8649	1	UP
PRKAR1B	6.66545	-0.257963	0.000576335	0.00419405	2.25128	2.87436	6.44189	0.139872	0.0749346	11.8509	1
CREB5	6.53279	-0.277813	0.000588274	0.00426381	10.8811	-1.44057	6.29202	0.148569	0.0808311	11.8127	1
POLE2	6.05661	-0.239882	0.000614323	0.00443487	-2.47161	5.23581	5.84871	0.181876	0.0700341	11.7321	1
MNX1	6.38893	-0.315325	0.000619703	0.00445596	27.6362	-9.8181	6.11565	0.19903	0.0921237	11.7158	1
OASL	6.37137	-0.335962	0.00062614	0.00446094	31.157	-11.5785	6.0802	0.145819	0.0982336	11.6966	1
TWF1	6.90784	0.295801	0.000626585	0.00446094	18.8711	-5.43553	7.1642	0.161073	0.0864957	11.6953	1
PRKX	6.20651	-0.1934	0.000627782	0.00446094	-29.1523	18.5761	6.0389	0.119629	0.056561	11.6917	1
DDX43	6.07477	-0.285846	0.000649589	0.00459787	17.0122	-4.5061	5.82703	0.187476	0.0838255	11.6282	1
TRAF6	6.7681	-0.217787	0.000659341	0.00464874	-15.6776	11.8388	6.57936	0.125122	0.063943	11.6005	1
ASPA	6.34146	-0.334556	0.000667892	0.00469078	33.6957	-12.8478	6.05152	0.18223	0.0983284	11.5765	1
DPP4	6.64543	0.536504	0.00067232	0.00469146	81.6294	-36.8147	7.1104	0.173432	0.157766	11.5643	1
ABCB1	6.33332	-0.306475	0.000673167	0.00469146	25.1185	-8.55927	6.0677	0.195082	0.0901324	11.5619	1
SLC39A6	6.69825	0.227992	0.000678135	0.00470797	-15.438	11.719	6.89584	0.0833925	0.0670905	11.5482	1
IFIT2	6.27768	-0.213385	0.000699022	0.00483446	-18.1584	13.0792	6.09275	0.115354	0.0629463	11.4918	1
DIPK2B	6.61753	-0.36018	0.000703316	0.00484566	40.9032	-16.4516	6.30537	0.165979	0.106302	11.4805	1
CACNA1C	6.56232	-0.32628	0.000731431	0.00502028	31.0941	-11.547	6.27954	0.169753	0.0966034	11.4076	1
SETBP1	6.46771	-0.314493	0.000742557	0.00507741	25.927	-8.96352	6.19515	0.148777	0.0932283	11.3796	1
C1R	7.63026	0.757432	0.000767891	0.0052309	128.433	-60.2163	8.2867	0.366698	0.22515	11.3173	1	UP
TSLP	6.35712	-0.259385	0.000794192	0.00538841	8.18398	-0.0919922	6.13232	0.183419	0.0773175	11.2548	1
SPACA3	6.27435	-0.281643	0.000796961	0.00538841	16.9982	-4.49908	6.03026	0.183426	0.083976	11.2483	1
NFKBIZ	7.30363	0.626704	0.000826123	0.00556482	108.692	-50.346	7.84678	0.353343	0.187418	11.1816	1	UP
SERINC2	6.65876	0.377832	0.000866461	0.00581491	46.2384	-19.1192	6.98622	0.148481	0.113441	11.0932	1
FCAR	6.24059	-0.332347	0.000875784	0.0058558	35.5416	-13.7708	5.95255	0.185766	0.099874	11.0733	1
FOXO4	6.14895	-0.306364	0.000938742	0.00625368	26.9414	-9.47072	5.88344	0.175087	0.0926054	10.9447	1
SAA1	6.58686	0.859288	0.000951657	0.00631649	143.826	-67.9128	7.33157	0.377905	0.26004	10.9193	1	UP
SPO11	6.11296	-0.310241	0.000957192	0.00633005	29.8891	-10.9446	5.84408	0.202891	0.0939321	10.9086	1
IL25	6.03746	-0.265884	0.000981886	0.00646973	12.9001	-2.45004	5.80703	0.186921	0.080677	10.8614	1
PSMB10	7.24337	-0.211948	0.000995732	0.0065372	-13.2732	10.6366	7.05968	0.148981	0.0643881	10.8355	1
TXN2	6.9971	0.189164	0.00100014	0.00654244	-34.5027	21.2513	7.16104	0.0665772	0.0574881	10.8273	1
CD63	9.03761	0.560242	0.00102084	0.00663932	97.8722	-44.9361	9.52315	0.325218	0.17056	10.7894	1
PBX3	6.33756	-0.220623	0.00102228	0.00663932	-9.24844	8.62422	6.14635	0.141406	0.0671745	10.7868	1
CXCL14	6.22559	1.19369	0.00102978	0.00666414	182.738	-87.3692	7.26012	0.528629	0.363678	10.7732	1	UP
RB1	6.5896	0.179933	0.00103386	0.00666676	-43.2223	25.6112	6.74554	0.0548252	0.0548385	10.7659	1
LAT	6.38649	-0.305805	0.00105555	0.0067825	26.438	-9.21902	6.12146	0.153619	0.0933675	10.7275	1
CACNA1H	6.34854	-0.30418	0.0010805	0.00691828	27.7448	-9.87238	6.08491	0.180162	0.093059	10.6843	1
SHC4	6.22164	-0.263762	0.00110716	0.00706397	13.7186	-2.85931	5.99305	0.198915	0.0808646	10.6392	1
IL15	6.18909	-0.222621	0.00115062	0.00731553	-5.70724	6.85362	5.99615	0.165804	0.0684811	10.568	1
CXCL3	6.38282	-0.426177	0.00117337	0.00740614	61.9528	-26.9764	6.01347	0.157915	0.131322	10.5318	1
CMTM6	6.69739	0.299189	0.00117701	0.00740614	25.5329	-8.76645	6.95669	0.15943	0.0922174	10.5261	1
PYCR1	6.04473	0.282749	0.00117714	0.00740614	17.5131	-4.75655	6.28977	0.132043	0.087151	10.5259	1
PDGFRA	6.76027	-0.459815	0.00118759	0.00744609	71.9352	-31.9676	6.36177	0.182804	0.141837	10.5095	1
GIMAP4	6.8937	-0.406905	0.00119526	0.00746832	56.3182	-24.1591	6.54105	0.146928	0.125588	10.4977	1
HSPA2	6.33992	-0.283053	0.00120121	0.0074797	20.6901	-6.34507	6.09461	0.173073	0.0873999	10.4885	1
SMARCA4	7.12937	0.24597	0.0012121	0.00750003	3.80717	2.09641	7.34255	0.140527	0.0760101	10.4718	1
REPS1	6.79393	-0.175894	0.00121275	0.00750003	-36.3931	22.1966	6.64149	0.0887857	0.0543576	10.4708	1
ETS1	7.51821	-0.473781	0.00123879	0.00763502	70.0731	-31.0366	7.1076	0.14279	0.146691	10.4316	1
FGF18	6.24752	-0.27679	0.00124733	0.00766156	18.1118	-5.0559	6.00763	0.163599	0.0857511	10.4189	1
BRAF	6.37588	-0.209803	0.00126081	0.00770117	-14.8141	11.407	6.19405	0.113746	0.0650602	10.399	1
ENG	8.24071	-0.614524	0.00126228	0.00770117	101.904	-46.9522	7.70813	0.194901	0.190584	10.3969	1	DN
ICAM5	6.41627	-0.312536	0.00127199	0.00773436	31.0512	-11.5256	6.14541	0.162444	0.0969938	10.3827	1
MDM2	7.04761	0.350279	0.00129683	0.00785907	42.9096	-17.4548	7.35118	0.158996	0.108894	10.347	1
ETS2	8.04166	-0.454727	0.00133899	0.00808749	69.8452	-30.9226	7.64757	0.16094	0.14177	10.288	1
RGMB	6.7514	0.298727	0.00135776	0.00814536	24.5853	-8.29264	7.01029	0.132511	0.0932508	10.2623	1
PLA2G5	6.15425	-0.248811	0.00136165	0.00814536	8.1394	-0.0696982	5.93861	0.172755	0.0776889	10.257	1
ACTR3B	6.85223	-0.184825	0.00136206	0.00814536	-26.6085	17.3043	6.69205	0.124764	0.0577113	10.2565	1
H3-3A	8.85618	0.530718	0.00137835	0.00821566	96.5226	-44.2613	9.31614	0.384315	0.165894	10.2345	1
PLA2G6	6.51599	-0.199947	0.00138613	0.00823499	-19.333	13.6665	6.34271	0.110153	0.0625318	10.2242	1
FANCE	6.25548	-0.265677	0.00139738	0.00827469	14.6604	-3.33021	6.02523	0.160606	0.0831491	10.2092	1
SOS1	6.74325	-0.162581	0.00140685	0.0082935	-42.2759	25.138	6.60235	0.0979601	0.050914	10.1968	1
IDH2	6.73514	0.289089	0.00140971	0.0082935	13.5073	-2.75363	6.98568	0.0866785	0.0905482	10.193	1
GATA1	6.2173	-0.262152	0.00141813	0.00831603	14.1912	-3.09559	5.9901	0.174523	0.0821552	10.1821	1
NDUFB4	7.79281	0.40361	0.00144024	0.00841845	63.8299	-27.915	8.14261	0.253361	0.126664	10.1535	1
CDK6	6.75955	-0.368663	0.00147081	0.00856946	53.9074	-22.9537	6.44005	0.240674	0.115918	10.1148	1
YTHDF2	7.08063	0.237053	0.00147597	0.00857197	-0.231668	4.11583	7.28608	0.116498	0.0745599	10.1084	1
CFP	6.24984	-0.225858	0.00150536	0.00871475	-0.977344	4.48867	6.0541	0.177453	0.0711666	10.072	1
NAT8L	6.37875	-0.251248	0.00154627	0.00892307	10.4133	-1.20666	6.16101	0.172811	0.0793619	10.0226	1
ASXL1	6.58975	-0.264918	0.00156783	0.00901873	11.3374	-1.66871	6.36016	0.111672	0.0837864	9.99715	1
CLEC4E	6.34518	-0.317296	0.00157876	0.00903583	35.6551	-13.8275	6.07019	0.177648	0.100416	9.98436	1
PSMB9	7.11577	-0.269134	0.00158077	0.00903583	16.8199	-4.40996	6.88252	0.154351	0.0851843	9.98201	1
NLRC5	6.87507	-0.354543	0.00159515	0.00908933	48.2644	-20.1322	6.5678	0.191719	0.112311	9.96534	1
EIF5AL1	6.46922	-0.326397	0.00164929	0.00936838	39.1751	-15.5876	6.18635	0.179512	0.103715	9.9039	1
ACY1	6.34214	0.164835	0.00165621	0.00937826	-44.7647	26.3824	6.485	0.062474	0.0523981	9.8962	1
RICTOR	6.75191	-0.159117	0.00168591	0.00951257	-42.1297	25.0648	6.61401	0.104881	0.0506643	9.86349	1
CD46	7.49201	0.403119	0.00169042	0.00951257	64.3743	-28.1872	7.84138	0.231869	0.128389	9.85857	1
FBP1	7.739	-0.663599	0.00171059	0.00957811	114.546	-53.2729	7.16388	0.220888	0.211583	9.83676	1	DN
PKM	8.74677	0.799833	0.00171452	0.00957811	139.418	-65.709	9.43996	0.315733	0.255074	9.83254	1	UP
LILRB3	6.30462	-0.434642	0.00171793	0.00957811	68.911	-30.4555	5.92793	0.174105	0.138637	9.82888	1
AXIN2	6.68523	-0.401751	0.00174116	0.00967784	60.6058	-26.3029	6.33704	0.168946	0.128307	9.80418	1
KAT2B	6.35848	-0.209567	0.00174717	0.00968155	-12.5427	10.2714	6.17686	0.106241	0.0669511	9.79784	1
MET	6.6505	0.588192	0.00175582	0.00969986	107.789	-49.8947	7.16027	0.314011	0.187999	9.78875	1	UP
LAMB4	6.01448	-0.346683	0.00179107	0.00986449	47.8174	-19.9087	5.71403	0.206658	0.111015	9.75221	1
FZD7	6.38404	-0.250847	0.00180264	0.00989387	10.9983	-1.49913	6.16664	0.159612	0.0803751	9.74037	1
POLR2D	6.37208	0.165542	0.00180732	0.00989387	-41.0744	24.5372	6.51555	0.0739741	0.0530551	9.73561	1
TSC1	6.57722	-0.203803	0.00184376	0.0100629	-13.1312	10.5656	6.40059	0.126261	0.0654409	9.69892	1
ASPG	6.17173	-0.256462	0.00185771	0.0100915	14.6063	-3.30315	5.94946	0.176136	0.0824083	9.68508	1
BRCA2	6.13431	-0.229739	0.00186216	0.0100915	2.67269	2.66365	5.9352	0.17196	0.0738382	9.68068	1
SOCS2	6.33205	0.443217	0.00186571	0.0100915	78.7051	-35.3526	6.71617	0.324229	0.142476	9.67718	1
MRPL19	6.64208	0.202469	0.00189073	0.0101964	-13.9937	10.9968	6.81756	0.121093	0.0651679	9.6527	1
MAP2K2	7.26234	0.193603	0.00190101	0.0102013	-19.036	13.518	7.43013	0.11691	0.0623464	9.64274	1
HES5	6.29192	-0.228845	0.00190289	0.0102013	2.65382	2.67309	6.09359	0.17531	0.0737023	9.64093	1
IRAK1	6.92702	0.330526	0.00193117	0.0103223	39.1947	-15.5973	7.21348	0.141275	0.1066	9.61384	1
MAPK10	6.38952	-0.280766	0.00197741	0.0105385	25.2836	-8.64179	6.14619	0.183837	0.0907569	9.57038	1
CTSW	6.63395	-0.258932	0.0019999	0.010627	13.7967	-2.89837	6.40954	0.136773	0.0837902	9.54963	1
NDUFS8	7.00803	0.341505	0.00202997	0.0107252	40.9098	-16.4549	7.304	0.124248	0.110669	9.52224	1
CCL24	5.99419	-0.376689	0.00203021	0.0107252	56.3314	-24.1657	5.66773	0.180772	0.122073	9.52202	1
PSPH	6.286	-0.215892	0.00203984	0.0107447	-4.0683	6.03415	6.09889	0.15382	0.0699955	9.51334	1
ZEB2	7.27983	-0.460083	0.00206053	0.0108223	72.1566	-32.0783	6.8811	0.145467	0.149311	9.49482	1
RIMKLA	6.08044	-0.27121	0.00207623	0.0108691	21.4921	-6.74603	5.84539	0.172689	0.0880808	9.48089	1
CDKN2B	6.18055	-0.260009	0.00208144	0.0108691	16.3818	-4.19088	5.95521	0.161549	0.0844634	9.47629	1
TRAF2	6.56089	-0.235304	0.00209645	0.0109078	5.5603	1.21985	6.35696	0.156766	0.0764913	9.46311	1
IL20RB	6.09282	-0.226666	0.0021009	0.0109078	1.83576	3.08212	5.89638	0.160662	0.0736984	9.45922	1
PPBP	5.9233	-0.276722	0.0021313	0.011034	24.5979	-8.29897	5.68348	0.185502	0.0900993	9.43288	1
CTAGE1	6.16888	-0.267896	0.00223869	0.0115347	21.2498	-6.6249	5.9367	0.17777	0.0876454	9.34275	1
CXCR1	6.22947	-0.282931	0.00224073	0.0115347	27.3349	-9.66747	5.98426	0.182853	0.0925724	9.34108	1
B2M	12.0095	-0.512942	0.00227789	0.0116927	94.5107	-43.2554	11.5649	0.273125	0.168101	9.31094	1
CDKN2D	6.11125	-0.234714	0.00236968	0.0120971	5.81208	1.09396	5.90783	0.145202	0.0772211	9.23858	1
HDAC3	6.75203	0.250006	0.00237365	0.0120971	10.7955	-1.39775	6.9687	0.124362	0.082266	9.23552	1
LTF	6.24519	1.08797	0.00237669	0.0120971	181.303	-86.6517	7.1881	0.536944	0.358048	9.23318	1	UP
SH2D1A	6.32961	-0.261742	0.00240323	0.0121979	18.8643	-5.43217	6.10277	0.166209	0.0862335	9.21285	1
ABL1	7.04554	-0.219445	0.00241256	0.012211	-0.768328	4.38416	6.85536	0.150803	0.0723264	9.20575	1
ACVR2A	6.50057	-0.236568	0.00242136	0.0122214	7.7293	0.135348	6.29554	0.158314	0.0779981	9.19909	1
FAP	6.38604	0.407552	0.00244475	0.0123052	60.5382	-26.2691	6.73925	0.133077	0.134501	9.18149	1
ITGA5	6.76753	-0.382431	0.00251679	0.0126328	51.1751	-21.5875	6.43609	0.117837	0.126578	9.12835	1
TFDP1	6.96722	0.19974	0.00253683	0.0126981	-17.4814	12.7407	7.14033	0.0799991	0.0661629	9.11384	1
SERPINB2	6.19035	-0.286374	0.00257287	0.0128431	31.3436	-11.6718	5.94215	0.208465	0.0949945	9.08804	1
HLA-B	11.2621	-0.569641	0.0026346	0.0131151	108.836	-50.4178	10.7684	0.321653	0.189411	9.04468	1
PDPN	6.51705	-0.359053	0.00266305	0.0132204	53.7443	-22.8722	6.20588	0.175033	0.119518	9.02505	1
BMP4	6.64408	-0.293986	0.0026798	0.0132672	34.7473	-13.3736	6.3893	0.212257	0.0979213	9.01358	1
TRDC	6.21673	-0.234689	0.00268989	0.0132809	9.34767	-0.673835	6.01334	0.182447	0.0782004	9.00672	1
DNMT3A	6.74484	-0.170323	0.00275285	0.0135548	-29.4082	18.7041	6.59722	0.109457	0.0568868	8.96444	1
SMAP1	6.42623	-0.165972	0.00278722	0.01366	-32.6067	20.3033	6.28238	0.103204	0.0555039	8.94178	1
PRKAA2	6.3518	-0.280164	0.00278929	0.01366	28.6356	-10.3178	6.10899	0.183171	0.0936986	8.94042	1
PURA	6.70442	-0.148019	0.00279924	0.0136718	-55.7416	31.8708	6.57613	0.0484229	0.0495217	8.93391	1
MCAM	7.2418	-0.510511	0.00281054	0.0136901	88.9919	-40.496	6.79935	0.173141	0.170869	8.92655	1
STAT5B	6.61406	-0.204699	0.00281854	0.0136922	-9.34634	8.67317	6.43665	0.113648	0.0685332	8.92136	1
IFI27	8.38827	-0.609209	0.00288341	0.0139699	118.94	-55.4699	7.86029	0.391791	0.204439	8.87982	1	DN
SDHA	7.504	0.218929	0.00290319	0.0140282	0.0647936	3.9676	7.69374	0.137558	0.0735202	8.86733	1
EGR2	6.75975	-0.282846	0.00291753	0.01406	28.3987	-10.1993	6.51462	0.155081	0.0950327	8.85834	1
TNFRSF8	6.32837	-0.256908	0.00298971	0.0143697	19.6902	-5.84509	6.10571	0.174049	0.086536	8.81373	1
MEFV	6.30002	-0.267502	0.00301248	0.0144408	24.4474	-8.22372	6.06819	0.180967	0.0901756	8.7999	1
LEFTY2	6.17579	-0.250663	0.00302132	0.0144449	17.0297	-4.51483	5.95855	0.171189	0.0845245	8.79455	1
WNT7B	6.21291	0.308645	0.00304707	0.0145297	33.8291	-12.9146	6.48041	0.116592	0.104168	8.77907	1
GPX4	7.44904	0.340377	0.003076	0.0146292	52.5748	-22.2874	7.74403	0.229087	0.114991	8.76183	1
AMH	6.48964	-0.317088	0.00311199	0.0147616	41.2785	-16.6393	6.21483	0.158308	0.107253	8.74062	1
RPS27A	8.95787	0.352028	0.00325034	0.0153776	58.7187	-25.3594	9.26296	0.28122	0.119615	8.66133	1
AMER1	6.19107	-0.176109	0.00329182	0.0155256	-19.3416	13.6708	6.03844	0.178723	0.0599197	8.63822	1
CSF3	6.07685	-0.304239	0.00329876	0.0155256	39.9604	-15.9802	5.81318	0.197216	0.103538	8.63439	1
ITPK1	6.7673	-0.191192	0.00336263	0.0157852	-19.3602	13.6801	6.6016	0.0779805	0.0651982	8.59946	1
IL7R	6.94954	-0.442103	0.00341552	0.0159703	75.7034	-33.8517	6.56639	0.159551	0.15101	8.57104	1
NFKBIA	8.15926	-0.472941	0.00341969	0.0159703	89.525	-40.7625	7.74938	0.25363	0.161565	8.56882	1
COX6B1	7.7236	0.325247	0.00349062	0.0162265	48.4191	-20.2095	8.00548	0.212474	0.111353	8.53145	1
WNT4	6.28548	-0.291594	0.00349246	0.0162265	35.5575	-13.7787	6.03276	0.186779	0.0998371	8.53049	1
MCM4	6.28221	0.184162	0.00355442	0.0164722	-25.3921	16.6961	6.44182	0.0667337	0.0631725	8.49849	1
BAG1	6.45342	-0.195605	0.00359029	0.0165959	-10.299	9.1495	6.28389	0.127115	0.0671701	8.48022	1
CACNA2D1	6.48514	-0.218086	0.00361998	0.0166906	5.19604	1.40198	6.29613	0.190139	0.0749562	8.46524	1
MAPK1	6.83726	-0.142999	0.00367808	0.0169154	-55.8786	31.9393	6.71333	0.0489752	0.049233	8.43628	1
PF4	6.14151	-0.301021	0.00371172	0.0170181	38.6592	-15.3296	5.88062	0.170698	0.10374	8.41972	1
CYLD	6.66947	-0.145878	0.00372442	0.0170181	-43.2425	25.6212	6.54304	0.101379	0.0502922	8.41351	1
RAF1	6.66481	0.105344	0.00372859	0.0170181	-80.3257	44.1628	6.75611	0.0784657	0.0363224	8.41148	1
CEACAM6	8.17466	0.93313	0.00378472	0.0171681	166.823	-79.4116	8.98337	0.406512	0.322262	8.38432	1	UP
PLCB1	6.22952	-0.229748	0.00379542	0.0171681	10.3295	-1.16475	6.03041	0.171115	0.079369	8.37919	1
FZD8	6.56218	-0.323603	0.00379736	0.0171681	51.071	-21.5355	6.28172	0.26838	0.111799	8.37826	1
BLNK	6.10768	0.193617	0.00379935	0.0171681	-12.1343	10.0672	6.27548	0.111126	0.0668947	8.37731	1
IFIT1	6.17976	-0.209245	0.00381883	0.0172051	1.199	3.4005	5.99842	0.186223	0.0723343	8.36801	1
RIPK2	6.43848	-0.138234	0.00382652	0.0172051	-54.8499	31.4249	6.31867	0.0591071	0.0477966	8.36436	1
ITGAL	6.64432	-0.347283	0.00389241	0.017458	53.9542	-22.9771	6.34334	0.168557	0.120302	8.33334	1
ASCL1	6.19135	-0.258721	0.00395816	0.0177085	24.2452	-8.12259	5.96712	0.185804	0.0897877	8.30291	1
HERC6	6.20423	-0.191753	0.00397146	0.0177085	-11.1848	9.5924	6.03804	0.127922	0.0665714	8.29682	1
ATF2	6.92167	-0.138698	0.00399194	0.0177085	-52.455	30.2275	6.80146	0.0661544	0.0481792	8.28748	1
LAMB3	6.8977	0.654617	0.00399498	0.0177085	129.337	-60.6683	7.46503	0.361981	0.227411	8.28609	1	UP
IHH	6.21375	-0.260197	0.00399712	0.0177085	25.2434	-8.62168	5.98824	0.191281	0.0903969	8.28512	1
SMC1B	6.10006	-0.219968	0.00406056	0.0179457	7.53372	0.233139	5.90942	0.191903	0.0765527	8.25653	1
TNFAIP3	6.86057	-0.283757	0.00420153	0.0185235	25.7873	-8.89363	6.61465	0.100294	0.0991247	8.1946	1
CD84	6.37586	0.215619	0.00425658	0.0187207	-5.82929	6.91465	6.56273	0.0765164	0.0754312	8.17098	1
SLC11A1	7.2743	-0.468668	0.00427549	0.0187531	87.2238	-39.6119	6.86812	0.191056	0.164037	8.16294	1
LILRB1	6.45283	-0.23969	0.00429174	0.0187531	14.5962	-3.29811	6.2451	0.144941	0.0839287	8.15606	1
LCK	6.29218	-0.241404	0.00429499	0.0187531	17.1723	-4.58613	6.08297	0.173468	0.0845359	8.15469	1
COL27A1	6.38143	-0.289723	0.00433382	0.0188414	36.0729	-14.0365	6.13034	0.165289	0.101558	8.13837	1
CCRL2	6.14443	-0.248273	0.00433602	0.0188414	19.6341	-5.81705	5.92926	0.162783	0.0870334	8.13745	1
PPP2R3A	6.10924	0.25563	0.00436019	0.0189011	19.5028	-5.75139	6.33079	0.122189	0.0896677	8.12737	1
WNT11	5.92932	-0.258762	0.00438979	0.018984	25.6223	-8.81115	5.70506	0.188595	0.090835	8.11511	1
PML	6.77772	0.153592	0.00441666	0.0190547	-37.0245	22.5122	6.91083	0.0900403	0.0539533	8.10404	1
MPPED1	6.21741	-0.263558	0.00444801	0.0191232	27.4914	-9.74572	5.98899	0.184009	0.0926549	8.09123	1
FGF22	6.281	-0.276434	0.00445942	0.0191232	32.2399	-12.12	6.04142	0.177899	0.0972097	8.08658	1
APC	6.60215	-0.112247	0.0044642	0.0191232	-74.139	41.0695	6.50487	0.0609085	0.039477	8.08464	1
PASD1	6.25285	-0.274453	0.00448569	0.01917	33.0601	-12.53	6.01499	0.207519	0.0965763	8.07594	1
TLR8	6.23928	-0.24977	0.00451993	0.0192275	20.7065	-6.35327	6.02281	0.161894	0.0879658	8.06216	1
RASGRF1	6.44995	-0.325353	0.00452038	0.0192275	51.2344	-21.6172	6.16798	0.208011	0.114587	8.06198	1
ZBTB32	6.13223	-0.237178	0.00455086	0.0193118	16.4558	-4.22789	5.92667	0.182297	0.0835954	8.0498	1
C4BPA	7.54051	0.824517	0.00456338	0.0193198	159.733	-75.8663	8.25509	0.554826	0.290697	8.04482	1	UP
PLA2G4C	6.36374	-0.24937	0.00458523	0.0193468	21.6461	-6.82303	6.14762	0.177903	0.0879668	8.03617	1
CCL23	5.85729	-0.237923	0.00459112	0.0193468	17.1574	-4.57868	5.65109	0.187439	0.0839411	8.03385	1
DTX3L	6.87551	0.318238	0.00463427	0.0194833	49.6415	-20.8208	7.15131	0.217531	0.112396	8.0169	1
HOXA9	6.32056	-0.317449	0.00469089	0.0196757	48.1278	-20.0639	6.04544	0.189957	0.112271	7.99491	1
S100A8	6.8509	1.19048	0.00471302	0.0197228	203.388	-97.694	7.88265	0.856608	0.421257	7.98639	1	UP
RHOB	9.09828	-0.628225	0.00477471	0.0199217	126.642	-59.3211	8.55382	0.347284	0.222628	7.96285	1	DN
JUN	8.31618	-0.549417	0.00478254	0.0199217	109.779	-50.8896	7.84002	0.271874	0.194737	7.95989	1
AURKA	6.33821	-0.187505	0.00480422	0.0199662	-9.9809	8.99045	6.1757	0.146748	0.0664942	7.9517	1
SMARCB1	6.77634	0.146785	0.00483928	0.0200659	-49.9374	28.9687	6.90355	0.0508245	0.0520968	7.93854	1
CNTFR	6.1101	-0.267241	0.00487537	0.0201694	29.4062	-10.7031	5.87849	0.17237	0.0949295	7.9251	1
ATG5	6.70994	-0.127189	0.0049524	0.0204154	-61.2194	34.6097	6.59971	0.0558017	0.045261	7.89674	1
TLR4	6.53837	-0.242821	0.00495739	0.0204154	13.367	-2.68351	6.32793	0.10362	0.0864196	7.89492	1
LILRA5	6.07306	-0.310459	0.00500476	0.0205056	47.4823	-19.7411	5.804	0.207667	0.110613	7.87772	1
WNT10B	6.51875	-0.240293	0.00500677	0.0205056	19.2433	-5.62167	6.3105	0.187011	0.0856172	7.87699	1
NTF3	6.28658	-0.236441	0.00501322	0.0205056	16.2372	-4.1186	6.08167	0.163424	0.084257	7.87466	1
CDKN1C	6.63052	-0.244984	0.00502625	0.0205125	12.0072	-2.00358	6.4182	0.0916127	0.0873276	7.86997	1
MLANA	5.93318	-0.215594	0.00505546	0.020519	8.85153	-0.425767	5.74633	0.210547	0.0769024	7.85949	1
CD34	7.22449	-0.450492	0.00505631	0.020519	84.1864	-38.0932	6.83407	0.180545	0.160694	7.85919	1
NDUFA13	7.70114	0.305265	0.0050618	0.020519	43.4633	-17.7316	7.96571	0.166462	0.108904	7.85723	1
AIRE	6.11092	-0.222573	0.0050875	0.0205771	11.5167	-1.75836	5.91803	0.192159	0.0794495	7.84807	1
LTBR	7.14091	0.242594	0.00514558	0.0207194	21.9662	-6.98309	7.35116	0.216902	0.0867094	7.82755	1
NDUFA1	7.81365	0.420552	0.00515982	0.0207194	80.8173	-36.4086	8.17813	0.228505	0.150365	7.82255	1
ITGAV	6.96673	0.376823	0.00516482	0.0207194	67.0594	-29.5297	7.29331	0.188108	0.134745	7.8208	1
SMAD3	6.68876	-0.222028	0.00516841	0.0207194	7.25728	0.37136	6.49634	0.126205	0.0793993	7.81955	1
KRT18	8.5591	0.682361	0.00532585	0.0213034	136.442	-64.2211	9.15048	0.344302	0.244869	7.76533	1	UP
TAF3	6.44702	-0.161155	0.00539804	0.0215446	-26.0054	17.0027	6.30736	0.127627	0.0579222	7.74102	1
PRUNE1	6.21172	0.208636	0.00544455	0.0216825	-0.220375	4.11019	6.39254	0.109854	0.0750628	7.72553	1
NEIL1	6.58586	-0.18091	0.00547857	0.0217234	-16.9783	12.4892	6.42907	0.09301	0.065135	7.71428	1
PPP3CC	6.31236	-0.177589	0.0054788	0.0217234	-16.5466	12.2733	6.15845	0.114862	0.0639397	7.7142	1
HSD11B1	6.23498	-0.256807	0.00559977	0.0221168	26.4162	-9.20812	6.01241	0.164591	0.0926987	7.67479	1
CXXC5	6.55205	0.211386	0.00560243	0.0221168	2.23337	2.88332	6.73525	0.116943	0.0763075	7.67393	1
CRLF2	6.2244	-0.23158	0.00568694	0.0224016	17.7552	-4.8776	6.0237	0.205475	0.0837448	7.64692	1
HLA-A	10.4973	-0.41813	0.00575224	0.0225995	87.6412	-39.8206	10.1349	0.424273	0.15141	7.62633	1
LIFR	5.88994	-0.231171	0.0057847	0.0225995	16.7322	-4.36608	5.68959	0.183455	0.0837655	7.61618	1
CD24	6.49396	0.534245	0.00578659	0.0225995	109.784	-50.8922	6.95697	0.285749	0.193593	7.61559	1
UTY	6.61731	-0.305395	0.00578706	0.0225995	48.6937	-20.3468	6.35263	0.233745	0.110666	7.61544	1
AMBP	6.05754	-0.274647	0.00582979	0.0227174	36.0143	-14.0072	5.81951	0.200385	0.0996107	7.60218	1
CDKN2C	6.01669	-0.209865	0.0058852	0.0228666	5.25089	1.37456	5.8348	0.158321	0.0762008	7.58512	1
TOLLIP	6.75602	-0.124561	0.00589348	0.0228666	-56.1537	32.0769	6.64806	0.0856671	0.0452348	7.58259	1
CD47	7.40306	0.276476	0.00590913	0.0228666	40.558	-16.279	7.64267	0.299048	0.100435	7.57781	1
NOS1	6.31759	-0.232409	0.0059204	0.0228666	17.6516	-4.82582	6.11617	0.184568	0.0844461	7.57437	1
LRP1	7.88321	-0.391135	0.0059325	0.0228666	72.686	-32.343	7.54422	0.189834	0.142154	7.57069	1
FGFR3	6.07634	-0.227217	0.0059438	0.0228666	15.9053	-3.95263	5.87942	0.197169	0.0825984	7.56726	1
EFNA2	6.13901	-0.200594	0.00599954	0.0230321	2.17808	2.91096	5.96517	0.186151	0.0730016	7.55044	1
SAMSN1	6.3793	0.193472	0.00601421	0.0230396	-10.6069	9.30343	6.54698	0.0832176	0.0704303	7.54604	1
COL2A1	6.04862	-0.242741	0.00604198	0.0230972	22.1716	-7.08581	5.83824	0.177657	0.0884142	7.53774	1
NDUFA12	6.93565	0.154523	0.00605819	0.0231104	-31.8919	19.946	7.06957	0.0956543	0.0563006	7.53291	1
NFAM1	6.46863	-0.209718	0.00609411	0.0231543	3.56342	2.21829	6.28688	0.129245	0.0764648	7.52226	1
CXCR3	6.07051	-0.217766	0.00609527	0.0231543	10.8787	-1.43934	5.88178	0.180586	0.079401	7.52192	1
APOA4	6.00496	-0.241427	0.00620806	0.0235335	22.8979	-7.44896	5.79572	0.196386	0.0882219	7.4889	1
ARG1	6.22165	-0.269385	0.00630825	0.0238634	34.9269	-13.4634	5.98818	0.199683	0.0986282	7.46007	1
IL22RA1	6.00342	-0.229394	0.00633361	0.0238856	17.3756	-4.68778	5.80461	0.189629	0.0840274	7.45285	1
XCR1	6.6225	-0.258697	0.0063405	0.0238856	28.6912	-10.3456	6.3983	0.163645	0.0947735	7.45089	1
BCL6	6.82911	0.191958	0.0063772	0.0239452	-4.43964	6.21982	6.99548	0.139436	0.070373	7.4405	1
ERCC3	6.65894	-0.154616	0.00638928	0.0239452	-31.1214	19.5607	6.52494	0.0959557	0.0566959	7.4371	1
IL12RB2	6.07509	-0.231906	0.00639713	0.0239452	18.6016	-5.30079	5.87411	0.188341	0.08505	7.43489	1
IL13RA1	7.34558	0.305474	0.00640917	0.0239452	45.6155	-18.8077	7.61033	0.155755	0.112056	7.4315	1
COL1A1	8.11043	1.30352	0.00645518	0.0240674	215.761	-103.881	9.24015	0.769516	0.478582	7.41864	1	UP
CIC	6.90466	-0.0914475	0.00672997	0.0250405	-91.5515	49.7758	6.82541	0.0558444	0.0337455	7.34366	1
IFNG	5.93079	-0.228768	0.00674875	0.0250589	18.1619	-5.08094	5.73252	0.194879	0.0844477	7.33865	1
RORC	6.73827	0.170825	0.00676529	0.0250689	-20.4756	14.2378	6.88632	0.0917445	0.0630772	7.33425	1
KLRF1	6.02264	-0.223296	0.00684135	0.025299	14.5335	-3.26675	5.82912	0.171139	0.0825654	7.31416	1
FGF12	6.08079	-0.24558	0.00689161	0.025433	26.0458	-9.02291	5.86795	0.195892	0.0908869	7.301	1
NDC80	6.23936	-0.177907	0.00692255	0.0254557	-9.76296	8.88148	6.08517	0.16741	0.0658783	7.29296	1
CCNE1	6.29757	-0.221449	0.00692587	0.0254557	13.0491	-2.52454	6.10565	0.158303	0.0820062	7.29209	1
NDUFA4L2	7.05328	-0.476573	0.00699701	0.0256652	101.326	-46.6629	6.64025	0.316	0.176706	7.27374	1
MAVS	6.99369	-0.13873	0.00720585	0.0263778	-41.2156	24.6078	6.87345	0.0940486	0.0516266	7.22093	1
BAX	7.08486	0.248137	0.00722288	0.0263868	16.9918	-4.49592	7.29992	0.0915244	0.0923683	7.21669	1
GOT1	6.3714	0.212356	0.0073116	0.0266572	5.45775	1.27112	6.55545	0.111277	0.0791691	7.19478	1
FGF8	6.24266	-0.240346	0.00736157	0.0267855	23.7019	-7.85095	6.03436	0.178022	0.0896803	7.18256	1
TNFRSF4	6.06648	-0.186	0.00744905	0.0270495	-4.58263	6.29132	5.90528	0.157742	0.0695047	7.16136	1
HES1	6.44074	0.338636	0.00747299	0.0270821	62.1425	-27.0713	6.73422	0.215942	0.126593	7.15561	1
NDUFA2	7.17021	0.256466	0.00751506	0.0271802	27.3717	-9.68584	7.39248	0.130966	0.0959426	7.14554	1
GABPA	6.72217	-0.118716	0.00760788	0.0274611	-58.3324	33.1662	6.61928	0.0823721	0.0444797	7.12353	1
ESR2	6.26419	-0.221929	0.00764884	0.0275541	16.1569	-4.07847	6.07185	0.186171	0.0832069	7.1139	1
SELPLG	6.52911	-0.26343	0.00766602	0.0275612	31.7058	-11.8529	6.3008	0.145291	0.0987948	7.10988	1
REL	6.92004	0.262994	0.00772504	0.0277052	30.5938	-11.2969	7.14797	0.133787	0.0987268	7.09613	1
AREG	6.89778	-0.477182	0.00773666	0.0277052	101.093	-46.5466	6.48422	0.271043	0.179166	7.09344	1
MICB	6.27037	-0.230385	0.00779636	0.0278639	18.7974	-5.39871	6.0707	0.158187	0.0865859	7.07966	1
BRCA1	6.27673	-0.187397	0.0078312	0.0279333	-3.51994	5.75997	6.11431	0.151068	0.0704696	7.07167	1
ATOX1	7.1344	0.182431	0.0079581	0.0282768	-7.76939	7.8847	7.29251	0.128117	0.0687423	7.04288	1
CX3CL1	6.89396	-0.329334	0.0079587	0.0282768	59.3977	-25.6989	6.60853	0.203328	0.124098	7.04274	1
MMP3	6.25476	-0.254291	0.00798452	0.028313	32.896	-12.448	6.03438	0.221935	0.0958602	7.03694	1
FGF3	6.12774	-0.231198	0.00801913	0.0283802	20.6978	-6.3489	5.92737	0.177513	0.0872029	7.0292	1
F13A1	6.57745	0.543092	0.00845275	0.0298565	112.745	-52.3723	7.04813	0.227176	0.20623	6.93495	1
ATP5ME	7.94582	0.255562	0.0085804	0.0302484	32.9435	-12.4718	8.16731	0.190321	0.0972333	6.90814	1
CASP3	6.2549	0.104732	0.00887493	0.031226	-72.0411	40.0205	6.34567	0.064576	0.0400225	6.84782	1
PIK3R5	6.40141	-0.202639	0.0089458	0.0314143	4.89492	1.55254	6.22579	0.127982	0.0775173	6.83362	1
ALKBH3	6.32685	-0.143253	0.00898672	0.0314389	-33.2557	20.6279	6.2027	0.110083	0.0548326	6.82546	1
SHC3	6.26369	-0.2582	0.00898751	0.0314389	35.4602	-13.7301	6.03992	0.206287	0.0988315	6.82531	1
KBTBD8	5.94214	-0.226757	0.00903108	0.0315305	20.7989	-6.39944	5.74561	0.18763	0.0868509	6.81667	1
TNN	6.31817	-0.208595	0.00911226	0.0317527	10.1596	-1.07978	6.13739	0.154412	0.0799886	6.80069	1
IL23A	6.11577	-0.229937	0.0092646	0.0321648	21.3957	-6.69787	5.91649	0.165285	0.0883646	6.77109	1
TBK1	6.54998	-0.131103	0.00926602	0.0321648	-45.9422	26.9711	6.43636	0.0770565	0.0503838	6.77082	1
TAP1	7.21526	-0.208122	0.00935701	0.0324087	5.88774	1.05613	7.03489	0.105113	0.0800863	6.75338	1
C2	6.75294	0.379836	0.00937204	0.0324087	79.0775	-35.5387	7.08213	0.255007	0.146193	6.75052	1
FAAP24	6.33213	-0.211205	0.00941832	0.0325067	13.2631	-2.63153	6.14908	0.176934	0.0813428	6.74173	1
C9	6.12067	-0.25724	0.00949975	0.03269	35.5235	-13.7618	5.89773	0.199645	0.0991853	6.72637	1
KIR Family	6.31594	-0.299952	0.00950906	0.03269	51.8216	-21.9108	6.05598	0.200067	0.115669	6.72463	1
IL11	5.8199	-0.22487	0.00952556	0.03269	21.2778	-6.63888	5.62501	0.200479	0.0867357	6.72153	1
AURKB	6.35184	-0.189748	0.00982109	0.0336405	0.043823	3.97809	6.18739	0.137922	0.0734871	6.66706	1
PIK3R2	6.51314	0.19037	0.00993569	0.0339535	-9.45764	8.72882	6.67813	0.0720728	0.0738423	6.64639	1
BDNF	6.00754	-0.241249	0.00996468	0.0339535	28.2993	-10.1496	5.79846	0.178787	0.0936142	6.6412	1
CNOT2	6.56739	0.0989277	0.0099687	0.0339535	-77.2854	42.6427	6.65313	0.0597098	0.03839	6.64048	1
SMPD3	6.18384	-0.202553	0.0100129	0.0339803	10.3477	-1.17387	6.00829	0.190325	0.0786497	6.63261	1
EFNA1	7.10022	0.361575	0.0100141	0.0339803	76.5643	-34.2821	7.41358	0.304967	0.140399	6.63239	1
CACNB4	5.92978	-0.258632	0.0101664	0.0343881	37.1486	-14.5743	5.70564	0.201463	0.10063	6.60551	1
GAGE1	5.98949	-0.213281	0.0101757	0.0343881	17.3964	-4.69818	5.80465	0.219701	0.0829951	6.60387	1
ALK	6.21871	0.166962	0.0101943	0.0343881	-15.652	11.826	6.36341	0.106377	0.0649867	6.60062	1
FGF10	6.1584	-0.1938	0.0102102	0.0343881	4.20403	1.89798	5.99044	0.15846	0.0754487	6.59786	1
IL17B	6.19068	-0.242816	0.0103238	0.0347063	29.9219	-10.961	5.98024	0.18671	0.0946727	6.57815	1
GATA3	6.26036	-0.211345	0.0103732	0.0348077	14.2945	-3.14725	6.07719	0.169421	0.0824555	6.56966	1
GRIN2B	6.03068	-0.192783	0.0104163	0.0348878	5.62855	1.18573	5.86361	0.190254	0.0752561	6.56228	1
WNT16	6.14757	-0.22171	0.010558	0.0352972	20.6443	-6.32217	5.95542	0.188065	0.0867072	6.53824	1
CLU	7.35945	0.738993	0.0106175	0.0353528	160.793	-76.3964	7.99991	0.654987	0.289229	6.52824	1	UP
BST1	6.35272	-0.250492	0.0106483	0.0353528	32.5716	-12.2858	6.13563	0.167851	0.0980771	6.52308	1
NTRK2	6.18283	-0.251919	0.0106497	0.0353528	35.0788	-13.5394	5.9645	0.202623	0.0986376	6.52286	1
TRAT1	6.26034	-0.213548	0.0106527	0.0353528	16.2036	-4.10178	6.07527	0.177012	0.0836167	6.52236	1
CSF1R	7.1075	0.333439	0.0107868	0.0357326	61.9276	-26.9638	7.39648	0.161864	0.130784	6.5001	1
ATR	6.55711	0.11915	0.0108104	0.0357454	-58.1214	33.0607	6.66037	0.0553299	0.046748	6.49622	1
PCNA	6.80091	0.179398	0.0108774	0.0358711	-8.2922	8.1461	6.95638	0.0974196	0.0704459	6.48524	1
IL27	6.07492	-0.314549	0.010888	0.0358711	59.3737	-25.6869	5.80231	0.212106	0.123533	6.4835	1
ARID1B	6.77039	-0.194441	0.010923	0.0359211	3.58526	2.20737	6.60188	0.130654	0.0763965	6.4778	1
CD247	6.23982	-0.244944	0.0111686	0.0366621	30.1661	-11.083	6.02754	0.156802	0.0965343	6.43829	1
GNLY	6.5612	-0.368984	0.0111909	0.0366688	73.2714	-32.6357	6.24141	0.169323	0.145459	6.43475	1
HACD2	6.21692	0.198984	0.0112724	0.0368694	4.25715	1.87142	6.38937	0.108254	0.0785214	6.42186	1
DSP	6.56618	0.299245	0.0113442	0.0370372	53.9289	-22.9645	6.82553	0.197059	0.118189	6.41059	1
FASLG	6.15497	-0.200757	0.0115412	0.0376126	10.1185	-1.05925	5.98098	0.16479	0.0794801	6.38003	1
GRIN1	6.08523	-0.225757	0.0116586	0.0379269	24.3161	-8.15805	5.88957	0.193908	0.0895041	6.36207	1
GZMA	6.23322	-0.241074	0.0117653	0.0382058	29.9767	-10.9884	6.02429	0.167754	0.0956984	6.34589	1
OAZ1	8.95976	0.305658	0.0118367	0.0383688	61.8134	-26.9067	9.22466	0.331161	0.121439	6.33516	1
MASP1	6.1368	-0.236613	0.0119072	0.0385281	29.4573	-10.7287	5.93173	0.190502	0.094085	6.32464	1
LEFTY1	6.10707	-0.223434	0.0119336	0.038545	22.2504	-7.12518	5.91343	0.169408	0.0888723	6.3207	1
RAD21	7.43069	-0.166342	0.0120333	0.0387979	-19.0101	13.5051	7.28652	0.0729167	0.066241	6.30595	1
WNT5B	6.26701	-0.210996	0.0124234	0.0399844	15.1644	-3.5822	6.08414	0.144603	0.0844022	6.24942	1
THY1	6.59178	0.550504	0.0124759	0.0400497	123.329	-57.6643	7.06888	0.290019	0.220344	6.24195	1
IRF9	6.89371	-0.13417	0.0124879	0.0400497	-39.9817	23.9908	6.77743	0.0730068	0.0537099	6.24025	1
NFKBIE	6.31833	-0.16167	0.0125222	0.0400886	-13.2058	10.6029	6.17822	0.140928	0.0647436	6.2354	1
COX5B	7.97608	0.293347	0.0125954	0.0402518	52.5019	-22.2509	8.23031	0.182108	0.117574	6.22508	1
NDUFS7	6.76699	0.111687	0.0127777	0.0407625	-61.5592	34.7796	6.86379	0.0580052	0.0448561	6.19964	1
PRKCD	6.89085	-0.15827	0.0131849	0.0419876	-17.0681	12.534	6.75368	0.110812	0.0638509	6.14414	1
VTCN1	6.54787	-0.267518	0.0133211	0.0423392	44.3517	-18.1758	6.31602	0.194183	0.108085	6.12596	1
IL4	6.05173	-0.231459	0.013342	0.0423392	28.1029	-10.0515	5.85113	0.17685	0.0935372	6.12319	1
IL3	6.06128	-0.208461	0.0135839	0.0430067	17.9077	-4.95385	5.88061	0.189243	0.0844628	6.09143	1
KLRB1	6.06558	-0.205235	0.0135998	0.0430067	15.4798	-3.73988	5.88771	0.174195	0.0831699	6.08936	1
ARID1A	7.08236	0.11909	0.0137459	0.043393	-47.9217	27.9609	7.18557	0.096685	0.0483352	6.07049	1
PBK	6.04137	-0.191706	0.0141132	0.0444751	8.48715	-0.243576	5.87523	0.168668	0.0781081	6.02392	1
FOXL2	5.94622	-0.21571	0.0142003	0.0446718	21.3846	-6.69229	5.75927	0.173202	0.0879674	6.01307	1
CASP9	6.38441	-0.122755	0.0143582	0.0450901	-44.5994	26.2997	6.27802	0.0913606	0.0501415	5.99356	1
CAMP	6.0379	-0.207731	0.0143902	0.0451126	17.5341	-4.76705	5.85787	0.172241	0.0848791	5.98963	1
FEN1	6.58546	-0.133686	0.0144409	0.0451901	-31.6127	19.8063	6.4696	0.136158	0.0546524	5.98343	1
JAK2	6.63901	-0.245669	0.0144749	0.0451901	30.477	-11.2385	6.4261	0.11786	0.100468	5.97928	1
WNT2	6.42251	-0.248658	0.0144898	0.0451901	38.4265	-15.2133	6.207	0.204561	0.101705	5.97747	1
AXL	6.98163	-0.216422	0.0146057	0.0454734	16.9698	-4.4849	6.79407	0.111025	0.0886243	5.96342	1
ICOS	6.20442	-0.189251	0.0146328	0.0454796	7.64971	0.175144	6.0404	0.168109	0.0775193	5.96015	1
SERPINB5	6.19478	-0.23085	0.0146664	0.0455061	29.5837	-10.7918	5.99471	0.182116	0.0945909	5.9561	1
CTSG	6.31207	-0.213554	0.0150008	0.0463956	19.9404	-5.9702	6.12699	0.153315	0.087797	5.91637	1
NDUFB1	7.38003	0.235807	0.0150043	0.0463956	25.7815	-8.89075	7.5844	0.110171	0.0969494	5.91596	1
MAPK12	6.22798	-0.180792	0.0150448	0.0464382	0.896874	3.55156	6.0713	0.132681	0.0743601	5.91122	1
FPR2	5.96479	-0.207653	0.0151016	0.0464382	17.307	-4.65352	5.78482	0.156625	0.0854564	5.90458	1
HK1	7.16481	0.203555	0.015115	0.0464382	10.0781	-1.03903	7.34122	0.102425	0.0837807	5.90301	1
KRAS	6.69729	0.135424	0.0151414	0.0464382	-32.5457	20.2729	6.81466	0.0991278	0.0557534	5.89994	1
IFNGR2	7.42459	0.342224	0.0151627	0.0464382	72.5386	-32.2693	7.72119	0.201145	0.140922	5.89747	1
POLD4	6.40832	-0.209338	0.0151781	0.0464382	19.7598	-5.87992	6.2269	0.182646	0.0862147	5.89568	1
BMP7	6.2078	-0.195226	0.0151975	0.0464382	11.5791	-1.78957	6.0386	0.168479	0.0804179	5.89343	1
TREM2	6.19561	0.213078	0.0152281	0.0464534	17.0691	-4.53455	6.38028	0.119738	0.087798	5.88988	1
GUSB	6.62451	0.164488	0.0153248	0.0466278	-21.1726	14.5863	6.76707	0.0631567	0.0678412	5.87873	1
ALDOA	9.4035	0.638799	0.0153367	0.0466278	142.927	-67.4637	9.95712	0.320751	0.263495	5.87737	1	UP
C8A	6.12245	-0.201537	0.015375	0.0466659	16.1716	-4.0858	5.94779	0.187611	0.0831621	5.87298	1
FAM124B	6.37316	-0.275747	0.0155273	0.0469787	50.0406	-21.0203	6.13418	0.196229	0.113953	5.85563	1
KIR3DL3	5.84916	-0.255595	0.0155299	0.0469787	42.2752	-17.1376	5.62765	0.201138	0.105627	5.85533	1
HLA-DQB1	7.36795	0.245379	0.0155704	0.0470226	35.5589	-13.7794	7.58061	0.159519	0.101445	5.85075	1
NOS2	6.16163	-0.191147	0.0159752	0.0481649	10.7056	-1.3528	5.99597	0.179056	0.0793313	5.8056	1
TCL1B	6.3932	-0.174098	0.0161403	0.0485819	-0.29905	4.14953	6.24231	0.157392	0.0723683	5.78752	1
EBI3	6.13125	-0.254324	0.0162294	0.0487541	41.2526	-16.6263	5.91084	0.179116	0.105804	5.77785	1
BCL2L1	7.40993	0.237078	0.0162514	0.0487541	34.435	-13.2175	7.6154	0.1895	0.09865	5.77547	1
FOXP3	5.87207	-0.201978	0.0167565	0.0501814	16.2586	-4.12931	5.69702	0.160065	0.0844388	5.7217	1
CDKN1A	6.66197	0.252936	0.0167896	0.0501814	44.5632	-18.2816	6.88118	0.251653	0.105774	5.71824	1
SOST	5.9985	-0.175303	0.0168102	0.0501814	0.573815	3.71309	5.84657	0.149048	0.073323	5.71608	1
SIGLEC5	6.15424	-0.206036	0.016927	0.0503611	19.6056	-5.80279	5.97567	0.178478	0.0862692	5.70392	1
OAT	7.25913	0.225377	0.0169306	0.0503611	25.7408	-8.87042	7.45446	0.131692	0.0943707	5.70355	1
MFGE8	7.00251	0.27949	0.0169569	0.0503611	53.8726	-22.9363	7.24474	0.215933	0.117057	5.70083	1
JAML	6.72575	-0.258393	0.0169816	0.0503611	42.0851	-17.0425	6.50181	0.156361	0.108245	5.69828	1
PLA1A	6.22617	-0.196758	0.0170383	0.0504072	14.1135	-3.05677	6.05564	0.16602	0.0824679	5.69243	1
CXCR2	6.16775	-0.205776	0.0170528	0.0504072	19.8845	-5.94225	5.98941	0.183998	0.0862587	5.69094	1
APOC3	6.33514	-0.256844	0.0173981	0.0513441	43.091	-17.5455	6.11254	0.173943	0.108	5.65577	1
CEACAM8	5.97593	-0.206456	0.0174818	0.0515075	20.9881	-6.49404	5.797	0.190778	0.086877	5.64734	1
GNG12	6.77988	0.158979	0.0175384	0.0515904	-14.1641	11.0821	6.91767	0.0930162	0.0669321	5.64167	1
TTR	6.2364	-0.285669	0.0177377	0.052092	56.3812	-24.1906	5.98882	0.205093	0.120482	5.62187	1
WNT10A	6.38982	-0.19481	0.0177905	0.0521624	14.3188	-3.15939	6.22098	0.175799	0.0822001	5.61666	1
FOS	9.37668	-0.72816	0.0178464	0.0522418	165.571	-78.7853	8.74561	0.550815	0.307398	5.61116	1
SYCP1	6.09834	-0.178363	0.0179054	0.05233	5.50263	1.24869	5.94376	0.185296	0.0753359	5.60538	1
RPS6KA5	6.35531	-0.259245	0.0179867	0.0524829	43.5639	-17.782	6.13063	0.159083	0.109576	5.59745	1
ITGA2	6.45957	0.327895	0.0182328	0.0531155	72.7595	-32.3798	6.74374	0.233942	0.138888	5.57364	1
ITGAE	6.09672	-0.204726	0.0183358	0.0532968	18.056	-5.02801	5.91929	0.143945	0.0867938	5.56377	1
CCL25	6.07968	-0.191855	0.0183539	0.0532968	13.5165	-2.75824	5.91341	0.181588	0.0813497	5.56205	1
GADL1	6.03461	-0.203536	0.018506	0.0536526	20.9768	-6.48839	5.85821	0.202547	0.0864147	5.5476	1
H3C10	7.01032	0.357229	0.0186695	0.0538941	80.8717	-36.4359	7.31991	0.210823	0.151879	5.53221	1
FGF6	6.24736	-0.205924	0.0187186	0.0538941	21.2798	-6.63989	6.06889	0.179632	0.0875868	5.52761	1
TLX1	6.10521	-0.192805	0.0187226	0.0538941	14.4032	-3.2016	5.93811	0.182077	0.0820097	5.52724	1
ARID2	6.88441	-0.0965047	0.0187234	0.0538941	-70.6007	39.3003	6.80077	0.0583141	0.0410485	5.52716	1
ERBB2	6.95426	0.272752	0.018738	0.0538941	48.5364	-20.2682	7.19064	0.148479	0.11603	5.5258	1
HDAC1	6.87846	0.124017	0.0188036	0.0539971	-41.1568	24.5784	6.98594	0.0766394	0.0527869	5.51969	1
PRKACG	6.02459	-0.192037	0.0189681	0.0543227	14.6271	-3.31355	5.85816	0.190677	0.0818516	5.50446	1
MBL2	6.13374	-0.221756	0.018977	0.0543227	30.2127	-11.1064	5.94155	0.195652	0.094526	5.50364	1
HDAC4	6.41612	-0.171838	0.01914	0.0546463	1.0107	3.49465	6.26719	0.155394	0.0733474	5.48867	1
CSF2RB	6.72957	-0.199643	0.0191799	0.0546463	13.3043	-2.65217	6.55655	0.113331	0.0852442	5.48504	1
E2F1	6.38033	-0.180273	0.0191805	0.0546463	4.57385	1.71307	6.22409	0.133082	0.0769737	5.48498	1
PRKDC	6.94967	0.148863	0.0193131	0.0549377	-21.1089	14.5545	7.07868	0.0816507	0.0636322	5.47294	1
PFKM	6.19235	-0.153814	0.0195715	0.0555856	-10.6538	9.32692	6.05905	0.15159	0.0658885	5.44971	1
TACSTD2	7.55547	0.558465	0.0196292	0.055662	134.645	-63.3224	8.03947	0.360888	0.239339	5.44458	1
CXCL5	6.24139	-0.395693	0.0196715	0.055695	90.3385	-41.1693	5.89846	0.189278	0.169639	5.44081	1
SPN	6.73729	-0.254491	0.0197251	0.0557595	38.918	-15.459	6.51673	0.12011	0.109152	5.43606	1
SMAD2	6.86907	-0.128389	0.0199001	0.0561668	-40.2159	24.1079	6.7578	0.0608906	0.0551446	5.42063	1
ETV7	6.27236	-0.173911	0.0200024	0.0563675	1.24007	3.37996	6.12164	0.129906	0.0747586	5.41169	1
CCR9	5.91179	-0.198673	0.0202749	0.0569693	18.7792	-5.38959	5.7396	0.178747	0.08559	5.38807	1
KIF2C	5.88998	-0.143044	0.0202788	0.0569693	-17.2536	12.6268	5.766	0.160996	0.0616265	5.38773	1
NCAM1	6.23941	-0.19764	0.0204993	0.0574996	18.9662	-5.4831	6.06812	0.189455	0.085297	5.36886	1
IKBKB	6.78722	0.238195	0.0206508	0.0578351	32.9124	-12.4562	6.99366	0.118231	0.102923	5.35602	1
E2F5	6.11354	-0.198128	0.0209284	0.058522	17.3471	-4.67353	5.94183	0.150971	0.0857968	5.33275	1
Negative Probe	5.82363	-0.195785	0.0210085	0.0586554	19.8353	-5.91763	5.65395	0.221963	0.0848349	5.32609	1
FEZ1	6.17612	-0.202123	0.0210432	0.0586619	21.079	-6.53949	6.00095	0.17556	0.0876051	5.32321	1
PSMC4	6.49655	0.109952	0.0215044	0.0598557	-57.5382	32.7691	6.59185	0.0508275	0.047826	5.28544	1
E2F4	7.10841	-0.132187	0.0217445	0.0603469	-31.3476	19.6738	6.99385	0.0815079	0.0576028	5.26611	1
CRP	6.19272	-0.202641	0.0217692	0.0603469	22.406	-7.203	6.0171	0.184136	0.0883207	5.26414	1
THEM4	6.44509	0.132612	0.0217808	0.0603469	-33.2091	20.6046	6.56002	0.0696294	0.0578038	5.26321	1
COL4A6	5.78159	-0.197053	0.0219518	0.0607276	20.534	-6.26701	5.61081	0.204	0.0860042	5.2496	1
TNFSF4	6.09708	-0.205111	0.0220481	0.0609012	23.0138	-7.50688	5.91932	0.167988	0.0895864	5.24198	1
TNFRSF14	6.74241	-0.1057	0.0221004	0.0609528	-56.1722	32.0861	6.65081	0.0698176	0.0461848	5.23786	1
OTC	6.17698	-0.221837	0.0221646	0.0610367	33.6552	-12.8276	5.98472	0.210939	0.0969763	5.23282	1
PBRM1	6.29954	0.111165	0.0222591	0.0611199	-51.3109	29.6554	6.39588	0.0670998	0.0486302	5.22542	1
CACNG6	5.89773	-0.201717	0.0222812	0.0611199	22.862	-7.43101	5.72291	0.194725	0.0882581	5.22369	1
TNFSF8	6.30238	-0.209762	0.022323	0.0611199	26.5427	-9.27134	6.12059	0.184537	0.0918067	5.22044	1
CD33	6.43099	-0.181125	0.0223297	0.0611199	8.58748	-0.293742	6.27402	0.145121	0.0792768	5.21991	1
IL12A	6.02903	-0.224401	0.0224528	0.0613642	33.9872	-12.9936	5.83455	0.187981	0.0983086	5.21035	1
H2AX	6.65335	-0.125723	0.0225032	0.0614094	-31.2824	19.6412	6.54439	0.12836	0.0550991	5.20645	1
NAALAD2	6.08421	-0.208118	0.0225581	0.0614667	27.0699	-9.53493	5.90384	0.208896	0.0912463	5.20221	1
HMGN5	5.90813	-0.179953	0.0228646	0.0622081	10.4073	-1.20367	5.75217	0.179923	0.0790764	5.17876	1
DEFB1	6.42373	-0.260074	0.0234169	0.0636154	50.3752	-21.1876	6.19833	0.189181	0.114744	5.13731	1
EPO	6.12443	-0.205487	0.0235678	0.0639295	24.9027	-8.45135	5.94634	0.176794	0.0907589	5.12616	1
DUSP1	8.99055	-0.439696	0.0236364	0.0640197	116.335	-54.1676	8.60948	0.530037	0.194299	5.12112	1
RPL7A	9.99227	0.421841	0.0237104	0.0641057	105.182	-48.5912	10.3579	0.269084	0.186508	5.11569	1
SLC1A5	7.25452	0.129974	0.0237389	0.0641057	-26.0427	17.0214	7.36716	0.138926	0.057477	5.11361	1
PGR	6.16988	-0.222412	0.023921	0.0645013	34.5453	-13.2726	5.97713	0.195149	0.0984824	5.10035	1
RELN	6.23111	-0.238584	0.0244206	0.0657506	42.9914	-17.4957	6.02434	0.207857	0.106016	5.06451	1
CBL	6.68531	-0.103688	0.0245504	0.0660019	-56.2276	32.1138	6.59545	0.0704134	0.0461164	5.05532	1
CACNB2	6.09494	-0.203696	0.0247203	0.0663603	24.9848	-8.49242	5.91841	0.179459	0.090703	5.04337	1
FGF14	6.08651	-0.185325	0.0248059	0.0664916	15.4072	-3.7036	5.9259	0.187522	0.0825718	5.03738	1
TIAM1	6.59262	-0.137194	0.0250428	0.0670273	-18.9509	13.4755	6.47372	0.144167	0.0612272	5.02093	1
RUNX3	6.60486	-0.186038	0.0252566	0.0675	13.3265	-2.66325	6.44363	0.141127	0.0831469	5.00621	1
PRG2	6.22291	-0.237791	0.0253153	0.0675571	42.9406	-17.4703	6.01682	0.200597	0.10632	5.00219	1
ITGB8	6.21998	0.407503	0.0255902	0.0681905	102.172	-47.0862	6.57315	0.252762	0.182542	4.98349	1
PYCR3	6.19133	-0.126556	0.0257203	0.0684365	-28.2029	18.1014	6.08165	0.127614	0.0567412	4.97472	1
AKAP1	6.60698	0.175564	0.0257848	0.0685075	3.90212	2.04894	6.75913	0.103127	0.0787481	4.97039	1
NF2	6.50152	-0.109506	0.0258346	0.0685392	-46.0145	27.0073	6.40661	0.0983224	0.0491349	4.96706	1
FANCA	6.31408	-0.161208	0.0262666	0.0695835	-0.520172	4.26009	6.17436	0.149714	0.0725429	4.93838	1
CACNB3	6.32627	0.214828	0.0263375	0.0696694	27.6041	-9.80205	6.51245	0.125396	0.0967171	4.93372	1
SLAMF1	6.38248	-0.178395	0.026951	0.0711883	12.3966	-2.19828	6.22787	0.178024	0.0806403	4.89395	1
IL6	6.40766	-0.333059	0.0270385	0.0712311	77.8469	-34.9234	6.11901	0.180858	0.15064	4.88835	1
NODAL	6.03546	-0.188856	0.0270569	0.0712311	18.9784	-5.48919	5.87179	0.186421	0.0854285	4.88718	1
RASGRP2	6.39952	-0.305739	0.0270978	0.0712311	71.7362	-31.8681	6.13455	0.221371	0.138337	4.88457	1
SIRT4	6.43151	-0.181036	0.0271401	0.0712311	13.9185	-2.95923	6.27461	0.174751	0.0819354	4.88187	1
ADM	6.62744	-0.325233	0.0271898	0.0712311	71.6864	-31.8432	6.34557	0.148958	0.147245	4.87872	1
RRAS2	6.6322	-0.133487	0.0272031	0.0712311	-21.803	14.9015	6.51651	0.123327	0.0604401	4.87788	1
MPL	6.1525	-0.188121	0.0273283	0.0714557	18.9747	-5.48737	5.98946	0.190917	0.0852462	4.86995	1
PDCD1	6.36429	-0.159901	0.0274109	0.0715684	-0.00289935	4.00145	6.22571	0.159179	0.0724972	4.86474	1
LBP	5.94531	-0.206639	0.0276814	0.0721707	29.9106	-10.9553	5.76622	0.205338	0.0938512	4.8478	1
SIGLEC8	5.93083	-0.19656	0.0280154	0.0729366	24.6314	-8.3157	5.76048	0.20152	0.0894648	4.82712	1
TBX21	6.12823	-0.157411	0.028103	0.073054	-0.157888	4.07894	5.99181	0.178274	0.071686	4.82174	1
TNR	6.23984	-0.173832	0.0281411	0.073054	9.36644	-0.683218	6.08918	0.158879	0.0791833	4.8194	1
CYP4A11/22	6.12208	-0.240669	0.0283373	0.073458	45.7184	-18.8592	5.9135	0.189395	0.109765	4.80743	1
FGF20	6.058	-0.160683	0.0284258	0.0735822	3.1845	2.40775	5.91874	0.197558	0.0733257	4.80206	1
LY6E	8.54154	0.527106	0.0286295	0.0740038	132.591	-62.2956	8.99836	0.29486	0.240847	4.78975	1
HLA-DPB1	6.44511	-0.177548	0.0287079	0.0741007	12.2028	-2.10141	6.29124	0.162323	0.0811657	4.78505	1
ZAP70	6.31936	-0.187483	0.0291267	0.0750749	18.8719	-5.43594	6.15687	0.17274	0.0859316	4.76011	1
CTCFL	6.1915	-0.205079	0.0294478	0.0757947	29.3626	-10.6813	6.01376	0.186529	0.0941836	4.74124	1
PRAME	5.99903	-0.196261	0.0294897	0.0757948	25.1319	-8.56593	5.82894	0.194755	0.0901571	4.7388	1
CLEC4C	6.18916	-0.189416	0.0296462	0.076089	22.3344	-7.1672	6.025	0.214335	0.0870965	4.72969	1
EOMES	6.30054	-0.291027	0.0298477	0.076498	66.9166	-29.4583	6.04831	0.194917	0.133984	4.71804	1
DEFB134	6.22805	-0.176065	0.0300186	0.0768273	12.9775	-2.48875	6.07546	0.176522	0.0811419	4.70823	1
IRAK3	6.77936	0.231643	0.0301098	0.0769519	39.886	-15.943	6.98012	0.146503	0.106815	4.70301	1
PRLR	6.08994	-0.177365	0.0305473	0.0778531	14.4344	-3.21721	5.93622	0.182862	0.0820027	4.67823	1
ETV1	6.89399	0.317122	0.0305483	0.0778531	74.6662	-33.3331	7.16883	0.175577	0.146618	4.67817	1
RAD51C	6.45301	-0.141775	0.0306178	0.0779206	-13.8876	10.9438	6.33014	0.114767	0.0655757	4.67426	1
ROPN1	6.40074	-0.179437	0.030785	0.0782363	14.6969	-3.34847	6.24523	0.162662	0.0830789	4.66491	1
KLRD1	5.96375	-0.20883	0.0310359	0.0787633	30.7617	-11.3809	5.78277	0.160736	0.0968326	4.65098	1
PLD1	6.33249	-0.201715	0.0313799	0.0794341	25.2192	-8.60961	6.15767	0.133682	0.0937241	4.63206	1
TNFRSF1A	7.56402	0.20312	0.0313879	0.0794341	30.4086	-11.2043	7.74005	0.203129	0.0943815	4.63162	1
FUT4	6.07254	-0.17181	0.0314742	0.0795415	10.6047	-1.30237	5.92364	0.164132	0.0798733	4.62691	1
RIN1	6.55307	-0.202756	0.0319994	0.0807561	27.0067	-9.50337	6.37735	0.143749	0.0945506	4.59853	1
PMEL	6.10721	-0.170689	0.032121	0.0809503	10.8927	-1.44633	5.95928	0.174446	0.0796532	4.59203	1
IL12B	6.13731	-0.250773	0.0321695	0.0809599	52.4591	-22.2296	5.91997	0.188967	0.117058	4.58944	1
CTLA4	6.11646	-0.170272	0.0322936	0.0811504	9.20757	-0.603783	5.96889	0.149055	0.0795383	4.58284	1
PLCB4	6.04452	-0.158338	0.0323348	0.0811504	2.91873	2.54063	5.9073	0.172696	0.0739812	4.58066	1
C5AR1	6.54697	-0.235375	0.0324972	0.0814454	42.8173	-17.4086	6.34298	0.1448	0.110079	4.57207	1
HGF	6.44136	-0.267835	0.0326119	0.0816198	60.2351	-26.1175	6.20924	0.199534	0.125342	4.56604	1
MAP3K14	6.71109	-0.187945	0.0327955	0.0819661	17.5953	-4.79765	6.5482	0.121908	0.0880477	4.55642	1
PFKFB3	7.22661	-0.292118	0.0329131	0.0821467	62.9382	-27.4691	6.97344	0.136914	0.136942	4.5503	1
CD38	6.4755	-0.195372	0.0330351	0.0823377	25.1207	-8.56035	6.30617	0.16306	0.0916527	4.54396	1
CCL27	5.84996	-0.191018	0.0332595	0.0827832	24.8748	-8.4374	5.68441	0.20011	0.0897244	4.53237	1
DLL3	6.15326	-0.185953	0.0333274	0.0828384	20.8302	-6.4151	5.9921	0.176018	0.0873792	4.52888	1
CASP12	6.1945	-0.193274	0.033503	0.0829294	26.0094	-9.0047	6.02699	0.194602	0.0909094	4.51989	1
RPLP0	6.32647	-0.368503	0.0335298	0.0829294	92.8254	-42.4127	6.0071	0.193144	0.173357	4.51852	1
PTPRR	6.18626	-0.179808	0.0335413	0.0829294	17.9237	-4.96184	6.03042	0.186259	0.0845937	4.51794	1
JAG2	6.46484	-0.164668	0.0335553	0.0829294	4.66113	1.66944	6.32213	0.12591	0.077477	4.51722	1
CES3	6.10427	-0.202107	0.0335928	0.0829294	30.6882	-11.3441	5.92911	0.192007	0.0951125	4.51531	1
FGF17	5.88868	-0.206187	0.0336743	0.0829933	32.8138	-12.4069	5.70998	0.191107	0.0970773	4.51116	1
CCNA2	6.13427	-0.173747	0.0337103	0.0829933	11.5166	-1.75829	5.98369	0.139606	0.0818201	4.50934	1
LCOR	6.24258	-0.128677	0.0338619	0.0832421	-22.5542	15.2771	6.13106	0.110266	0.0606478	4.50166	1
KRT5	7.07246	-0.156786	0.0339033	0.0832421	-2.80773	5.40386	6.93658	0.101516	0.0739132	4.49958	1
MAPT	6.02979	-0.165236	0.0341964	0.0838484	8.50424	-0.25212	5.88659	0.171027	0.0780244	4.48486	1
MYCN	6.12069	-0.197061	0.0347441	0.0849623	29.0978	-10.5489	5.94991	0.200509	0.093335	4.45771	1
NFATC1	6.35756	-0.23488	0.0347445	0.0849623	44.452	-18.226	6.154	0.150837	0.111248	4.45769	1
KDM5C	6.52253	-0.120449	0.0349303	0.0853014	-27.3742	17.6871	6.41814	0.129572	0.0571076	4.44858	1
CMTM4	6.73258	-0.204714	0.0349889	0.0853296	32.8665	-12.4333	6.55516	0.191848	0.0970907	4.44572	1
CAPN2	8.43088	0.385187	0.0352829	0.085931	106.693	-49.3467	8.76471	0.373418	0.182978	4.43143	1
IL13RA2	5.81328	-0.204003	0.0353562	0.0859939	33.711	-12.8555	5.63648	0.212895	0.0969478	4.42789	1
ITK	6.32295	-0.183383	0.0354611	0.0861335	20.0986	-6.04932	6.16401	0.167116	0.0871985	4.42283	1
IL13	6.17758	-0.223042	0.0355273	0.0861786	41.4447	-16.7224	5.98428	0.177528	0.106094	4.41965	1
CREB3L3	6.12579	-0.181966	0.0356793	0.0864138	20.5622	-6.28108	5.96809	0.188382	0.0866274	4.41237	1
HDC	6.05389	-0.16368	0.0357196	0.0864138	6.84522	0.577391	5.91204	0.145969	0.0779389	4.41044	1
COLEC12	7.0191	-0.2738	0.0358679	0.0866569	59.943	-25.9715	6.7818	0.145964	0.130479	4.40337	1
GHR	6.05948	-0.204304	0.0360275	0.0869264	31.6472	-11.8236	5.88242	0.16408	0.0974447	4.3958	1
GZMM	6.32386	-0.220756	0.0362386	0.0872661	40.3232	-16.1616	6.13254	0.17049	0.105411	4.38584	1
TPI1	6.46267	-0.137869	0.0362646	0.0872661	-12.5979	10.299	6.34318	0.12483	0.0658416	4.38462	1
CCL1	5.99773	-0.169042	0.036347	0.0873486	10.9835	-1.49175	5.85123	0.151375	0.0807643	4.38075	1
IL5RA	6.00784	-0.21689	0.0366614	0.0878933	39.8973	-15.9487	5.81987	0.190875	0.103799	4.36607	1
LILRA1	6.16492	-0.196598	0.0366859	0.0878933	29.0569	-10.5284	5.99453	0.182568	0.0941003	4.36493	1
XPA	6.71911	-0.118318	0.0367192	0.0878933	-31.0291	19.5145	6.61657	0.0977006	0.0566423	4.36339	1
CCL2	7.42143	0.564327	0.0370171	0.0883693	140.149	-66.0744	7.91052	0.256769	0.270586	4.34962	1
ADGRE1	6.07873	-0.233396	0.0370274	0.0883693	48.6644	-20.3322	5.87645	0.206482	0.111916	4.34915	1
MSR1	6.57499	-0.302098	0.0370644	0.0883693	74.4418	-33.2209	6.31317	0.187246	0.144887	4.34745	1
HOXA10	6.08136	-0.196512	0.0372974	0.0888079	29.8064	-10.9032	5.91105	0.191184	0.0943637	4.33678	1
FOLH1	6.07985	-0.163988	0.0374828	0.0891324	10.4684	-1.23421	5.93773	0.18797	0.0788226	4.32834	1
AQP9	6.36924	-0.261199	0.037551	0.0891775	58.0399	-25.0199	6.14287	0.164351	0.125593	4.32524	1
POLB	6.45721	0.142608	0.0377073	0.0894314	-9.88574	8.94287	6.5808	0.106895	0.0686269	4.31818	1
ERCC2	6.29937	0.120777	0.0378884	0.0897436	-30.8785	19.4393	6.40404	0.0781171	0.0581761	4.31002	1
COX6A1	8.44567	0.255934	0.0379562	0.0897866	61.1234	-26.5617	8.66748	0.25694	0.123322	4.30699	1
OTOA	6.12815	-0.175494	0.0382742	0.0904209	18.7578	-5.37888	5.97605	0.200773	0.0847019	4.29279	1
LTA	6.03274	-0.166936	0.038391	0.0905787	12.2001	-2.10004	5.88806	0.174854	0.0806199	4.28762	1
IL1RAPL2	5.92924	-0.177476	0.0384764	0.0906566	19.5784	-5.78919	5.77543	0.19047	0.0857479	4.28384	1
CXCL6	6.10664	-0.228018	0.038524	0.0906566	45.324	-18.662	5.90902	0.175894	0.110194	4.28173	1
BIRC3	6.81352	0.287481	0.0385967	0.0907098	71.2471	-31.6236	7.06267	0.203541	0.138983	4.27853	1
LTBP1	6.69069	-0.252827	0.0386608	0.0907427	54.5003	-23.2501	6.47157	0.155255	0.12227	4.27571	1
SNAI1	6.19181	-0.162276	0.0394545	0.0924104	7.80594	0.0970278	6.05117	0.143153	0.0787973	4.24119	1
GBP1	6.47155	-0.183127	0.0394733	0.0924104	16.6957	-4.34787	6.31284	0.106674	0.0889303	4.24038	1
LAMP2	5.98905	-0.176947	0.039657	0.0927206	18.3785	-5.18927	5.8357	0.16276	0.0860091	4.2325	1
CXCL1	6.77909	0.479578	0.0397629	0.0928484	130.555	-61.2775	7.19473	0.321839	0.233235	4.22797	1
SERINC3	7.53395	-0.119671	0.039835	0.092897	-26.1277	17.0639	7.43023	0.118969	0.0582213	4.2249	1
PRDX5	7.94419	0.361859	0.0400197	0.0932072	97.5063	-44.7532	8.2578	0.233699	0.176212	4.21705	1
SFRP2	6.6303	0.774456	0.0400709	0.0932072	184.079	-88.0395	7.30149	0.446027	0.377228	4.21488	1
TNF	6.68902	-0.139709	0.0405296	0.0941535	-7.03831	7.51915	6.56794	0.150406	0.068207	4.19557	1
CDC20	6.16966	-0.129081	0.0406078	0.0942143	-16.5026	12.2513	6.05779	0.13424	0.0630428	4.19231	1
PPARG	6.12705	-0.181613	0.0408974	0.0946777	21.7586	-6.87931	5.96965	0.162231	0.0888271	4.18026	1
SPRED1	7.35114	0.221115	0.040912	0.0946777	40.7892	-16.3946	7.54277	0.142444	0.108155	4.17965	1
FGF19	6.12192	-0.169945	0.0412276	0.0952862	16.4423	-4.22115	5.97463	0.190669	0.0832558	4.16664	1
ITGA3	7.76765	0.394331	0.0412929	0.0953156	112.49	-52.2451	8.1094	0.373422	0.193245	4.16395	1
USP9Y	6.24314	-0.187335	0.0417358	0.0962155	27.8472	-9.92358	6.08078	0.206542	0.0920047	4.14588	1
TAB1	6.48017	-0.102695	0.0419607	0.0965203	-43.3776	25.6888	6.39117	0.0958435	0.0504915	4.13679	1
ROCK1	7.21616	-0.1019	0.0419746	0.0965203	-45.2035	26.6017	7.12784	0.0868622	0.050104	4.13623	1
BAD	6.87534	-0.139596	0.0420619	0.0965983	-14.2647	11.1324	6.75436	0.0778723	0.0686684	4.13271	1
EPCAM	7.52	0.471913	0.0422673	0.0969473	125.385	-58.6923	7.92899	0.24227	0.232369	4.12447	1
CD1A	5.93468	0.220853	0.042353	0.097021	41.1494	-16.5747	6.12609	0.140036	0.108793	4.12104	1
CDC25B	7.13791	0.228057	0.0425627	0.0973782	37.4523	-14.7262	7.33556	0.10469	0.112455	4.11269	1
PDGFRB	7.33001	-0.393257	0.0426539	0.0974638	105.36	-48.6802	6.98919	0.210653	0.194001	4.10907	1
RXRG	6.16393	-0.162386	0.0429761	0.0980766	12.2976	-2.14881	6.02319	0.186657	0.0802328	4.09634	1
BCOR	6.63418	-0.099251	0.0430413	0.0981018	-44.0421	26.0211	6.54816	0.123668	0.0490538	4.09378	1
FGF5	6.0675	-0.200754	0.0432181	0.0982771	35.644	-13.822	5.89351	0.199492	0.0993049	4.08685	1
SMO	6.11796	-0.19208	0.0432267	0.0982771	29.5507	-10.7754	5.95149	0.173143	0.095018	4.08651	1
CREB3L1	6.62598	0.250734	0.0435332	0.0988498	56.8147	-24.4074	6.84329	0.163195	0.124215	4.07458	1
MAGEA1	6.42725	-0.173335	0.0437393	0.0991936	19.2178	-5.6089	6.27703	0.178483	0.0859551	4.0666	1
DOCK9	7.60184	-0.291768	0.0440589	0.0997934	71.7288	-31.8644	7.34898	0.159011	0.144904	4.0543	1
PRKACB	6.62624	-0.173001	0.0441325	0.0998353	16.2156	-4.10779	6.47631	0.133798	0.0859489	4.05149	1
RNLS	6.46227	-0.12778	0.0446293	0.100833	-17.2991	12.6496	6.35153	0.112219	0.0636313	4.03259	1
TXK	6.25503	-0.175548	0.0449371	0.101402	21.4679	-6.73396	6.10289	0.184161	0.0875445	4.021	1
SPRY1	6.69937	-0.128693	0.0452343	0.101946	-16.1428	12.0714	6.58784	0.113374	0.064267	4.00988	1
DUSP10	6.31714	0.198029	0.0454757	0.102363	29.5816	-10.7908	6.48877	0.122115	0.0990034	4.00091	1
SIX1	6.9381	0.36461	0.0455326	0.102364	99.4112	-45.7056	7.25409	0.211408	0.182332	3.9988	1
TP53	6.71208	0.170955	0.0464159	0.104173	9.3023	-0.651148	6.86024	0.0875257	0.0858384	3.96644	1
KRT19	7.6294	0.438695	0.0464524	0.104173	125.16	-58.58	8.0096	0.335771	0.22031	3.96511	1
GPI	7.27153	0.336741	0.047216	0.105755	92.4954	-42.2477	7.56337	0.215058	0.169698	3.93767	1
UBC	10.2534	0.395443	0.0472932	0.105797	114.624	-53.3118	10.5961	0.334011	0.19935	3.93493	1
L1CAM	6.10384	-0.177599	0.0473559	0.105806	24.3164	-8.15818	5.94992	0.192652	0.089556	3.9327	1
CACNG1	6.13019	-0.224159	0.0476654	0.106252	48.7834	-20.3917	5.93592	0.186411	0.113192	3.92174	1
MAP2K6	6.35979	-0.160542	0.0476729	0.106252	11.4445	-1.72227	6.22066	0.152281	0.0810706	3.92148	1
G6PD	6.78826	0.23022	0.0480017	0.106854	46.71	-19.355	6.98779	0.130134	0.116429	3.90993	1
PKMYT1	5.97187	-0.179358	0.0481827	0.107125	24.9468	-8.47339	5.81643	0.177156	0.0907793	3.9036	1
ANKRD28	6.4039	0.146522	0.0483584	0.107315	-4.28907	6.14453	6.53089	0.0889879	0.0742183	3.89749	1
OLR1	6.01519	-0.256509	0.0484114	0.107315	63.3043	-27.6521	5.79289	0.187893	0.129961	3.89565	1
HCK	6.45828	-0.168746	0.0484458	0.107315	10.9338	-1.46689	6.31204	0.0957176	0.0855084	3.89445	1
PPP3R2	5.90253	-0.179328	0.0487016	0.10775	26.2743	-9.13715	5.74711	0.198516	0.0909744	3.88561	1
GLUL	5.97223	-0.169072	0.0489468	0.108161	18.701	-5.3505	5.8257	0.171193	0.0858646	3.87718	1
CCNA1	6.08875	-0.195393	0.0490767	0.108316	31.8027	-11.9013	5.91941	0.140412	0.0992889	3.87273	1
PYCR2	6.33912	0.101989	0.0491677	0.108384	-43.892	25.946	6.42751	0.0714812	0.0518466	3.86962	1
TOP2A	6.44697	-0.141258	0.0494174	0.108802	-6.96783	7.48391	6.32455	0.0921798	0.0718882	3.86112	1
MAGEA3/A6	6.67813	-0.143275	0.0496612	0.109206	-1.48554	4.74277	6.55396	0.127416	0.0729923	3.85286	1
KEAP1	6.44968	-0.0901535	0.0498419	0.109406	-56.1574	32.0787	6.37154	0.0729986	0.0459658	3.84677	1
SOX9	6.32282	0.221499	0.0498729	0.109406	46.3241	-19.1621	6.51479	0.154449	0.112949	3.84573	1
FN1	10.1805	-0.653968	0.0500037	0.109561	172.838	-82.4192	9.61374	0.488619	0.333669	3.84134	1
IL22RA2	5.99081	-0.150251	0.0502274	0.109918	7.00011	0.499945	5.86059	0.176064	0.076736	3.83385	1
H3C8	6.41722	0.287927	0.0504534	0.110279	69.7844	-30.8922	6.66676	0.140596	0.147195	3.82633	1
KDR	6.66776	-0.248357	0.0505329	0.11032	60.0308	-26.0154	6.45251	0.174973	0.127009	3.82369	1
TGFB2	6.42766	-0.200843	0.050686	0.1104	36.5561	-14.2781	6.2536	0.154535	0.102779	3.81862	1
CD80	6.3035	-0.12478	0.0506914	0.1104	-15.0936	11.5468	6.19535	0.134873	0.0638559	3.81844	1
GRIA3	5.79617	-0.191445	0.0513386	0.111675	34.9833	-13.4917	5.63025	0.209676	0.0982457	3.79719	1
CACNA1G	6.24386	-0.151013	0.0514502	0.111784	7.87491	0.062544	6.11298	0.171806	0.077534	3.79356	1
APOA2	6.00654	-0.172604	0.0515271	0.111817	21.2905	-6.64527	5.85694	0.158259	0.0886485	3.79106	1
TXNIP	9.62806	-0.351684	0.0518904	0.11247	98.9241	-45.462	9.32327	0.215087	0.180903	3.7793	1
BMI1	6.42365	-0.131183	0.051983	0.112537	-12.2919	10.146	6.30996	0.100761	0.0675064	3.77632	1
PLA2G4A	6.41176	-0.221046	0.0521243	0.112708	49.5218	-20.7609	6.22018	0.189157	0.113818	3.77177	1
SSX1	9.93913	-0.243536	0.0523641	0.112984	62.257	-27.1285	9.72807	0.238103	0.125526	3.7641	1
ILF3	7.51104	0.17648	0.0523767	0.112984	24.2657	-8.13286	7.66399	0.16207	0.0909682	3.76369	1
IL2RB	6.33378	-0.1627	0.0524721	0.113055	15.7199	-3.85997	6.19277	0.162349	0.0838989	3.76065	1
NPM2	6.28565	-0.166879	0.0525581	0.113098	18.7198	-5.35989	6.14102	0.166845	0.0860852	3.75791	1
MAP3K20	6.76619	-0.155293	0.0526735	0.113098	6.36659	0.816707	6.6316	0.108261	0.0801476	3.75425	1
MMP7	6.07311	0.589351	0.052679	0.113098	161.467	-76.7333	6.58388	0.423234	0.304174	3.75407	1
SELE	6.24882	-0.170434	0.053453	0.114624	22.0378	-7.01889	6.10111	0.178805	0.0882508	3.7297	1
IL7	5.90084	-0.172562	0.0536135	0.114832	24.034	-8.017	5.75129	0.190403	0.0894126	3.72469	1
TNFRSF11B	6.09831	-0.160699	0.0537992	0.115093	15.4092	-3.70458	5.95904	0.169284	0.0833307	3.71892	1
HLA-G	6.58685	-0.199069	0.0540141	0.115417	36.1943	-14.0972	6.41433	0.143552	0.10332	3.71226	1
ADH6	6.14912	-0.247288	0.0541466	0.115564	63.3459	-27.673	5.9348	0.210015	0.128417	3.70817	1
IL1RAP	6.50994	-0.1423	0.0543063	0.115768	-0.206465	4.10323	6.38662	0.126351	0.0739457	3.70326	1
GLI1	6.07228	-0.142154	0.0545055	0.116056	2.73226	2.63387	5.94908	0.170585	0.0739308	3.69715	1
MAGEB2	6.12331	-0.184503	0.0547774	0.116498	32.6127	-12.3063	5.96341	0.21016	0.0960636	3.68885	1
APH1B	6.48253	-0.125908	0.055368	0.117616	-17.2675	12.6337	6.37341	0.0849493	0.0657149	3.67097	1
RET	6.31746	-0.167676	0.0554995	0.117758	20.4927	-6.24637	6.17214	0.166335	0.087562	3.66701	1
NDUFA6	6.7265	0.0866379	0.0558416	0.118345	-67.2485	37.6242	6.80159	0.0429001	0.0453063	3.65677	1
CHUK	6.5585	-0.0850821	0.0561724	0.118907	-60.3358	34.1679	6.48476	0.0674073	0.0445527	3.64694	1
SRR	6.38341	-0.140746	0.0563974	0.119244	0.51948	3.74026	6.26143	0.138905	0.073768	3.64028	1
POLR2J	6.10622	-0.153833	0.056527	0.119329	10.5538	-1.27691	5.9729	0.146894	0.0806696	3.63646	1
RIMKLB	6.76632	-0.11866	0.0565695	0.119329	-25.1091	16.5546	6.66349	0.0728679	0.0622358	3.63521	1
MAGEC2	6.19578	-0.161127	0.0571245	0.120238	17.8154	-4.90768	6.05614	0.181584	0.0846987	3.61896	1
SEMG1	6.09782	-0.167335	0.0571353	0.120238	22.9591	-7.47954	5.9528	0.204371	0.0879659	3.61865	1
IL17F	6.07188	-0.174148	0.0571995	0.120238	26.9047	-9.45234	5.92095	0.197136	0.0915711	3.61678	1
C8G	6.07374	-0.143362	0.057673	0.121093	3.58987	2.20507	5.94949	0.147119	0.075526	3.60307	1
MST1R	6.60839	0.144406	0.0577492	0.121113	0.587108	3.70645	6.73354	0.104628	0.0760993	3.60087	1
NECTIN2	7.06771	-0.135653	0.0579959	0.121406	-3.11847	5.55924	6.95014	0.133302	0.0715573	3.59379	1
FZD10	5.94332	-0.183356	0.0580229	0.121406	32.1825	-12.0912	5.78442	0.186299	0.0967312	3.59301	1
SOD1	7.90068	0.251923	0.0593129	0.123962	66.1709	-29.0854	8.11901	0.188176	0.133585	3.55649	1
TARP/TRGC1/2	6.24045	-0.143728	0.0596724	0.12446	5.31419	1.34291	6.11589	0.156615	0.0763211	3.54647	1
TPTE	6.33076	-0.19046	0.0596887	0.12446	37.3279	-14.664	6.1657	0.194261	0.101142	3.54601	1
GADD45G	6.3037	-0.138447	0.0599211	0.124801	1.7439	3.12805	6.18371	0.161813	0.0735884	3.53957	1
BID	6.3061	-0.0950319	0.0606235	0.126019	-43.2628	25.6314	6.22374	0.0937938	0.0506504	3.52024	1
TNFSF10	7.75079	-0.309913	0.0606449	0.126019	88.1713	-40.0856	7.4822	0.193908	0.165192	3.51966	1
NASP	7.25017	-0.0939255	0.0611493	0.126922	-43.4776	25.7388	7.16877	0.101782	0.0501628	3.50593	1
CACNA1E	6.07219	-0.157868	0.0613121	0.127114	17.5173	-4.75865	5.93537	0.183933	0.0843655	3.50153	1
CGAS	6.34704	-0.125484	0.0618362	0.128054	-7.2873	7.64365	6.23828	0.174211	0.0671949	3.48744	1
CD7	6.1438	-0.155092	0.0621366	0.128469	15.0479	-3.52394	6.00939	0.167134	0.0831452	3.47942	1
GNAS	9.47344	0.27276	0.0621786	0.128469	80.6354	-36.3177	9.70983	0.296367	0.146251	3.4783	1
RPA3	6.1368	-0.15513	0.062764	0.129388	16.5118	-4.25588	6.00235	0.189235	0.0833649	3.4628	1
STING1	7.48602	0.246714	0.0627661	0.129388	63.8296	-27.9148	7.69984	0.167623	0.132582	3.46274	1
CDK4	6.53691	0.126375	0.0630325	0.129749	-14.5316	11.2658	6.64644	0.0812075	0.0679814	3.45574	1
MPO	6.332	-0.156894	0.0630844	0.129749	17.9239	-4.96195	6.19602	0.190797	0.0844151	3.45438	1
CAMK2B	6.14721	-0.163798	0.0632639	0.129971	20.8628	-6.43141	6.00526	0.160122	0.0881897	3.44968	1
CD70	6.25899	-0.194086	0.063747	0.130815	39.5438	-15.7719	6.09078	0.169609	0.104688	3.43711	1
ST6GAL1	6.72288	0.1999	0.064045	0.131041	41.1123	-16.5562	6.89613	0.148112	0.107945	3.42941	1
MAP3K12	6.58929	-0.181077	0.0640842	0.131041	30.5589	-11.2794	6.43235	0.144213	0.097795	3.4284	1
CCL5	6.78653	-0.296642	0.0640899	0.131041	86.0656	-39.0328	6.52944	0.20648	0.160212	3.42825	1
LILRB4	6.23967	0.168223	0.0641467	0.131041	19.28	-5.63999	6.38547	0.109522	0.0908741	3.42679	1
FGF4	6.15711	-0.204749	0.0643729	0.131356	47.1546	-19.5773	5.97966	0.199457	0.1107	3.42098	1
CLEC6A	6.22246	-0.168193	0.0645356	0.131539	25.5642	-8.78211	6.0767	0.183976	0.0909906	3.41681	1
CMA1	6.09817	-0.17879	0.0647608	0.131704	33.218	-12.609	5.94322	0.205481	0.0968051	3.41106	1
GLUD1	6.61342	-0.133886	0.0647616	0.131704	-8.07201	8.036	6.49739	0.0817961	0.0724921	3.41104	1
VCAN	7.2064	0.454111	0.0648845	0.131806	134.468	-63.2341	7.59996	0.290608	0.24599	3.40791	1
OSM	6.30076	0.172013	0.0655384	0.132985	27.3336	-9.66678	6.44984	0.166424	0.0934055	3.39137	1
CD14	6.62839	0.368264	0.0657981	0.133363	108.812	-50.4058	6.94755	0.215531	0.200166	3.38485	1
PTGDR2	6.00791	-0.133249	0.0663474	0.134326	0.707137	3.64643	5.89243	0.169738	0.0725728	3.37115	1
IL16	6.357	-0.183862	0.066449	0.134381	36.5599	-14.2799	6.19765	0.19924	0.100176	3.36863	1
IFNA8	5.84387	-0.337924	0.0669256	0.135194	103.136	-47.5679	5.551	0.250815	0.184439	3.35686	1
IL2	6.06072	-0.179268	0.0672682	0.135583	34.2156	-13.1078	5.90536	0.199753	0.0979673	3.34845	1
HOXA11	5.97476	-0.175788	0.0673387	0.135583	31.6652	-11.8326	5.82241	0.189874	0.0960903	3.34673	1
GLI3	6.43814	-0.238078	0.0673525	0.135583	61.2726	-26.6363	6.23181	0.160159	0.130146	3.34639	1
TMPRSS2	6.83546	-0.233859	0.0674174	0.135583	58.0195	-25.0097	6.63279	0.146323	0.12787	3.34481	1
LAMA1	6.1095	-0.148992	0.0677797	0.13616	12.864	-2.432	5.98038	0.164469	0.0815739	3.33599	1
SREBF1	7.35297	0.283879	0.0680542	0.136561	81.0877	-36.5438	7.599	0.181247	0.15558	3.32934	1
CD163	6.78639	0.306295	0.0681329	0.136567	92.0885	-42.0443	7.05185	0.225644	0.167913	3.32744	1
CLEC7A	6.96352	0.16493	0.0684344	0.13702	18.6515	-5.32574	7.10646	0.107956	0.0905149	3.32018	1
PRL	5.81845	-0.164745	0.0692084	0.138417	25.0672	-8.53359	5.67567	0.181783	0.0906657	3.3017	1
DNMT1	6.78552	0.0839286	0.069298	0.138443	-61.2306	34.6153	6.85826	0.0498035	0.0462042	3.29957	1
CD200	6.34678	-0.224455	0.0696963	0.138984	58.0916	-25.0458	6.15225	0.186097	0.123743	3.29016	1
C1S	7.79859	0.438183	0.0697222	0.138984	134.322	-63.161	8.17835	0.325406	0.241595	3.28955	1
TPM1	7.92548	-0.241313	0.0700316	0.139448	61.8429	-26.9215	7.71635	0.145352	0.133196	3.28228	1
CDH1	7.23079	0.409169	0.0702418	0.139713	122.535	-57.2675	7.5854	0.239358	0.226017	3.27736	1
PLA2G10	6.37613	0.231116	0.070548	0.140168	58.7455	-25.3728	6.57643	0.153149	0.127803	3.27022	1
NOS3	6.40606	-0.156317	0.0709426	0.140797	19.2628	-5.6314	6.27058	0.166132	0.0865618	3.26107	1
S100A12	6.2446	-0.171707	0.0712078	0.141169	29.8479	-10.924	6.09579	0.175269	0.0951731	3.25496	1
HHIP	6.54606	-0.326356	0.0713614	0.141319	102.214	-47.1072	6.26322	0.272554	0.18099	3.25143	1
ATG10	6.29296	-0.117583	0.0715963	0.141629	-14.6644	11.3322	6.19105	0.111837	0.0652632	3.24604	1
ADA	6.28959	-0.132498	0.072289	0.142844	1.64196	3.17902	6.17476	0.156878	0.0737207	3.23027	1
MYB	6.16287	-0.155539	0.072758	0.143614	19.847	-5.92348	6.02807	0.17363	0.086683	3.21968	1
APOC2	6.08242	0.147581	0.0729444	0.143712	15.9463	-3.97313	6.21032	0.20662	0.0823012	3.21549	1
CTSH	8.59217	0.513768	0.0729662	0.143712	153.726	-72.863	9.03744	0.375182	0.286534	3.215	1
MCM5	6.77427	-0.0963711	0.073274	0.144161	-36.6304	22.3152	6.69075	0.0960503	0.0538049	3.20811	1
LIF	6.26267	-0.101582	0.0739413	0.145316	-28.3176	18.1588	6.17464	0.123468	0.0568455	3.19328	1
IFNL1	6.0067	-0.143615	0.0742762	0.145816	10.936	-1.468	5.88224	0.156801	0.0804606	3.1859	1
BIRC5	6.18269	-0.114623	0.0745473	0.14619	-16.6684	12.3342	6.08335	0.107712	0.0642781	3.17994	1
ADORA2A	6.14816	-0.253977	0.0751776	0.147264	74.549	-33.2745	5.92805	0.212776	0.142734	3.16619	1
PSMB5	7.08145	0.15279	0.0752573	0.147264	13.5424	-2.77119	7.21387	0.109125	0.0858903	3.16446	1
NR4A1	7.80639	-0.469044	0.0753656	0.147317	147.127	-69.5637	7.39989	0.442838	0.26377	3.16211	1
FLG	5.87739	-0.15701	0.0755636	0.147544	21.9865	-6.99324	5.74132	0.175589	0.0883555	3.15783	1
S100B	6.34833	0.292237	0.0766533	0.149408	87.1324	-39.5662	6.6016	0.183842	0.165064	3.13447	1
EGF	6.19983	-0.136802	0.0766874	0.149408	5.57158	1.21421	6.08126	0.140712	0.0772786	3.13374	1
ITCH	6.78317	0.0759871	0.0767653	0.149408	-69.349	38.6745	6.84903	0.0471622	0.0429361	3.13209	1
PLOD2	6.59612	0.293327	0.0769946	0.149693	82.5365	-37.2682	6.85034	0.154418	0.165872	3.12723	1
CALML3	6.14584	-0.16632	0.078456	0.152371	28.144	-10.072	6.00169	0.159705	0.0945153	3.0966	1
NEFL	6.12474	-0.159767	0.0786115	0.15251	25.4464	-8.72319	5.98627	0.185115	0.0908385	3.09338	1
TNFSF18	6.0794	-0.147219	0.0788067	0.152725	16.7779	-4.38893	5.95181	0.184507	0.0837591	3.08934	1
TCF7L1	6.73977	-0.168527	0.0794482	0.153804	30.1783	-11.0891	6.59372	0.164206	0.0960872	3.07615	1
CXXC4	6.06977	-0.168102	0.0799653	0.154324	30.8627	-11.4314	5.92409	0.176804	0.0960097	3.06561	1
LY96	6.3149	0.143113	0.0800348	0.154324	9.4494	-0.724699	6.43893	0.117342	0.0817562	3.0642	1
IFIH1	6.64042	-0.0687409	0.0800444	0.154324	-73.9128	40.9564	6.58085	0.0652806	0.0392709	3.064	1
CD8A	6.37638	-0.179353	0.0800577	0.154324	37.8391	-14.9196	6.22094	0.178515	0.102467	3.06373	1
LAG3	6.21004	-0.190914	0.0802	0.154434	44.3473	-18.1737	6.04458	0.176643	0.109123	3.06084	1
ACSF3	6.52198	-0.0981226	0.0804485	0.154748	-27.3902	17.6951	6.43694	0.15863	0.0561313	3.05582	1
CD244	6.13081	-0.163134	0.0808959	0.155278	27.5856	-9.79278	5.98943	0.169536	0.0934592	3.04681	1
NDUFA7	6.85863	0.12813	0.0809011	0.155278	-2.99942	5.49971	6.96967	0.105763	0.0734067	3.04671	1
FZD3	6.17796	-0.131662	0.0809812	0.155278	4.11275	1.94362	6.06386	0.156931	0.07545	3.0451	1
FGF16	6.06685	-0.203008	0.0810918	0.155326	53.5306	-22.7653	5.89091	0.22188	0.116378	3.04288	1
SIGIRR	6.89018	-0.123529	0.0812883	0.155538	-3.33425	5.66712	6.78312	0.14485	0.0708607	3.03895	1
PAK3	6.07981	0.154037	0.0817563	0.155997	21.2492	-6.62461	6.21331	0.160412	0.088497	3.02964	1
LTB	6.19347	0.250954	0.0818769	0.155997	75.8679	-33.9339	6.41097	0.216931	0.144235	3.02725	1
TPO	6.0641	-0.177227	0.0818925	0.155997	38.5578	-15.2789	5.9105	0.203806	0.101866	3.02694	1
CD209	6.3057	-0.191517	0.0819446	0.155997	42.9649	-17.4825	6.13972	0.146177	0.110098	3.02591	1
MELK	6.2965	-0.123104	0.0820442	0.155997	-3.67111	5.83556	6.18981	0.141405	0.0707924	3.02394	1
MTOR	6.65375	-0.0786407	0.082045	0.155997	-57.5176	32.7588	6.58559	0.0753433	0.0452233	3.02392	1
APOA1	6.09885	-0.196967	0.0821996	0.156128	49.3731	-20.6866	5.92815	0.194646	0.113326	3.02087	1
BLM	6.05388	-0.12825	0.08272	0.156802	2.42099	2.78951	5.94273	0.165404	0.0739141	3.01063	1
SIRPB2	6.48792	-0.15024	0.082728	0.156802	17.1501	-4.57507	6.35771	0.135657	0.0865899	3.01048	1
IL23R	5.96873	-0.162599	0.0834152	0.15794	29.8151	-10.9076	5.82781	0.201546	0.0939225	2.99707	1
NTRK1	6.15846	-0.136006	0.0835439	0.158018	8.25706	-0.128531	6.04059	0.153833	0.0785945	2.99457	1
PCK2	6.53784	-0.103411	0.0839287	0.158581	-25.9507	16.9753	6.44822	0.0919229	0.0598331	2.98713	1
APOB	5.9252	-0.154503	0.0843799	0.159221	24.4656	-8.23282	5.7913	0.19649	0.0895247	2.97845	1
EXO1	6.10743	-0.124626	0.0844434	0.159221	0.126341	3.93683	5.99942	0.168427	0.0722275	2.97724	1
CXCL2	7.93595	-0.395411	0.084558	0.159271	130.543	-61.2717	7.59326	0.374029	0.229246	2.97504	1
FBXW7	6.5392	-0.0993253	0.0846989	0.159371	-26.4701	17.235	6.45312	0.129113	0.0576116	2.97235	1
MAPK8	6.37394	-0.0725228	0.0851729	0.160097	-65.2637	36.6319	6.31109	0.0733771	0.0421294	2.96332	1
STAT2	7.20122	0.121321	0.0855281	0.160522	-7.31035	7.65518	7.30637	0.10404	0.0705571	2.95659	1
RAB7A	7.7822	0.143334	0.0855762	0.160522	16.6709	-4.33543	7.90642	0.192307	0.0833723	2.95568	1
SPIB	6.34796	-0.160022	0.0857047	0.160597	26.3442	-9.17212	6.20928	0.15631	0.093117	2.95326	1
CCL11	5.92748	-0.140802	0.0860364	0.161052	14.3858	-3.19289	5.80545	0.181495	0.0820194	2.94701	1
CD99	7.72322	-0.172868	0.0863553	0.161482	30.9081	-11.4541	7.57341	0.118581	0.100801	2.94104	1
HDAC6	6.66387	-0.078444	0.086909	0.162256	-54.7169	31.3585	6.59588	0.0862693	0.0458219	2.93072	1
PSMB8	7.00893	-0.115809	0.0870034	0.162256	-11.034	9.51702	6.90857	0.110036	0.0676685	2.92896	1
PPP3R1	6.91488	0.0687663	0.0870378	0.162256	-69.3932	38.6966	6.97448	0.0799675	0.0401852	2.92832	1
PTEN	7.24842	0.127224	0.0873068	0.16259	0.559906	3.72005	7.35868	0.127635	0.0744094	2.92334	1
KRT6A/B/C	6.21799	0.4649	0.0875858	0.162942	144.694	-68.3471	6.62091	0.296514	0.272146	2.91819	1
CSF3R	6.93764	0.245052	0.0883296	0.164157	77.9317	-34.9659	7.15002	0.270572	0.143786	2.90456	1
PTPN11	7.31129	0.0760158	0.0884284	0.164172	-54.5125	31.2562	7.37717	0.119292	0.0446168	2.90275	1
TREM1	6.85399	-0.224774	0.0886269	0.164372	64.1705	-28.0852	6.65919	0.177224	0.132011	2.89914	1
SIGLEC1	6.55328	-0.150607	0.0887569	0.164445	17.9394	-4.96972	6.42276	0.120328	0.0884886	2.89678	1
RAG1	6.18485	-0.143943	0.0889031	0.164548	17.5146	-4.75729	6.0601	0.177964	0.0846123	2.89412	1
H3C2	6.63863	0.259458	0.0891769	0.164789	81.0198	-36.5099	6.86349	0.204977	0.152644	2.88917	1
PAX8	6.16123	-0.146729	0.0892227	0.164789	19.9783	-5.98914	6.03407	0.183971	0.0863359	2.88834	1
IRF7	6.49176	0.17139	0.089306	0.164789	24.8436	-8.4218	6.6403	0.0939076	0.100873	2.88684	1
PPP2R2C	5.76122	-0.148658	0.089577	0.165022	21.3511	-6.67555	5.63238	0.181398	0.0875678	2.88196	1
FGCR2A/B	7.82353	0.233095	0.0896145	0.165022	69.7815	-30.8908	8.02555	0.19994	0.137322	2.88128	1
NT5E	6.53655	0.168397	0.0897478	0.165078	36.3197	-14.1599	6.6825	0.215397	0.0992478	2.87889	1
KLRC1	5.77256	-0.151182	0.0898274	0.165078	23.8972	-7.94859	5.64153	0.194609	0.0891243	2.87746	1
SMC1A	6.87513	-0.0984268	0.0900178	0.165208	-28.3313	18.1656	6.78983	0.0985861	0.0580585	2.87406	1
EFNA3	6.20808	-0.140532	0.0901035	0.165208	11.396	-1.69802	6.08628	0.122081	0.082917	2.87252	1
CCL16	5.85477	-0.152288	0.0901717	0.165208	25.2142	-8.60708	5.72279	0.203645	0.0898724	2.87131	1
PMAIP1	6.32033	0.179588	0.0907281	0.16606	37.3169	-14.6585	6.47597	0.127912	0.106167	2.86141	1
MED12	6.69937	-0.0808034	0.0911531	0.166669	-48.1641	28.082	6.62934	0.105914	0.0478312	2.85389	1
TTK	6.16255	-0.150897	0.0914526	0.167048	23.6522	-7.82609	6.03177	0.183147	0.0894053	2.84862	1
PLA2G3	6.12652	-0.155085	0.0920063	0.167891	26.2968	-9.1484	5.99211	0.175091	0.0920436	2.83892	1
TNFRSF17	6.2344	-0.159894	0.0922963	0.168129	31.3238	-11.6619	6.09583	0.208334	0.0949821	2.83386	1
TNFSF9	6.09641	-0.124177	0.0923227	0.168129	0.480719	3.75964	5.98879	0.138311	0.0737711	2.8334	1
CCNE2	5.94097	-0.130019	0.0925366	0.168237	6.82103	0.589485	5.82828	0.159264	0.0772924	2.82968	1
PRKCB	6.2447	-0.146513	0.0925673	0.168237	19.6012	-5.80062	6.11772	0.160853	0.0871058	2.82915	1
MAP3K5	6.75209	0.0868155	0.0927754	0.168446	-40.9874	24.4937	6.82733	0.0957817	0.0516471	2.82555	1
NAT1	6.3168	-0.112332	0.093397	0.169404	-7.24964	7.62482	6.21944	0.182646	0.0669543	2.81483	1
TICAM1	6.35094	-0.110801	0.0934899	0.169404	-13.3387	10.6694	6.25491	0.11233	0.0660604	2.81323	1
IL1RL2	6.29261	-0.142656	0.093706	0.169626	18.0338	-5.01692	6.16898	0.176071	0.0851084	2.80953	1
SOCS1	6.28544	0.149229	0.0939919	0.169929	22.5785	-7.28926	6.41477	0.170225	0.0891075	2.80464	1
AICDA	6.0234	-0.144252	0.094061	0.169929	20.045	-6.02251	5.89838	0.189724	0.0861539	2.80346	1
TNFRSF10A	6.47963	0.114885	0.0942796	0.170154	-12.7867	10.3933	6.5792	0.0851658	0.0686603	2.79974	1
ERO1A	7.26318	0.363252	0.0943918	0.170187	119.414	-55.7068	7.57799	0.247871	0.217168	2.79783	1
DUSP2	6.42756	-0.149696	0.0953655	0.171772	21.8569	-6.92843	6.29782	0.147556	0.0897592	2.78139	1
ITGA7	5.98266	-0.157555	0.0961684	0.173046	30.3411	-11.1706	5.84611	0.194285	0.0947004	2.76796	1
BNIP3L	7.51938	0.257686	0.0971082	0.174469	83.4808	-37.7404	7.74271	0.21574	0.155323	2.75241	1
CTAG1B	6.18451	-0.16695	0.0971518	0.174469	36.7171	-14.3585	6.03982	0.192573	0.100644	2.75169	1
BBS1	6.65532	-0.101346	0.0972792	0.174525	-24.3272	16.1636	6.56749	0.0875166	0.0611184	2.74959	1
TOX	6.28477	-0.134844	0.0976732	0.175058	11.4492	-1.72462	6.16791	0.145793	0.0814156	2.74313	1
IBSP	6.00665	-0.156513	0.0988593	0.176928	29.6461	-10.823	5.87101	0.178362	0.094833	2.72385	1
TNFRSF9	6.14348	-0.126442	0.0989394	0.176928	5.94012	1.02994	6.0339	0.159819	0.0766308	2.72256	1
ITGB2	7.82974	0.217656	0.0990096	0.176928	61.3097	-26.6548	8.01838	0.148189	0.131939	2.72142	1
ISG20	6.08716	-0.114676	0.0992071	0.177107	-4.11365	6.05682	5.98778	0.164557	0.0695552	2.71824	1
ARG2	6.37509	-0.15408	0.0995656	0.177572	28.779	-10.3895	6.24155	0.189004	0.0935539	2.71249	1
BAGE	7.67332	-0.136178	0.100188	0.178506	15.5937	-3.79683	7.5553	0.184445	0.0828363	2.70255	1
PRKCG	6.0655	-0.117141	0.100478	0.178847	-1.46694	4.73347	5.96398	0.164136	0.0713169	2.69794	1
ELANE	6.23906	-0.159046	0.100666	0.179006	31.4053	-11.7027	6.10122	0.169855	0.0968829	2.69496	1
AKR1C4	5.98492	-0.15876	0.10094	0.179317	29.8096	-10.9048	5.84732	0.148317	0.0967862	2.69063	1
CALML5	5.9488	-0.143767	0.101263	0.179714	21.5199	-6.75996	5.82421	0.180891	0.0877292	2.68554	1
GAS1	6.58246	-0.274134	0.101566	0.180076	91.0574	-41.5287	6.34488	0.213988	0.16743	2.68078	1
ITGB3	6.25646	0.346938	0.102066	0.180785	115.328	-53.664	6.55714	0.225807	0.212205	2.67296	1
IL26	5.90279	-0.145734	0.102176	0.180803	24.2212	-8.11061	5.77648	0.200354	0.0891667	2.67125	1
RRM2	6.56344	0.159957	0.102596	0.181152	22.459	-7.2295	6.70206	0.0932986	0.0979891	2.66472	1
CCL28	6.03295	0.22332	0.102635	0.181152	63.0117	-27.5058	6.22649	0.137636	0.136821	2.66411	1
CCL7	5.9858	-0.155743	0.102673	0.181152	30.1025	-11.0513	5.85082	0.174766	0.0954289	2.66353	1
NANOG	6.66744	-0.129495	0.102859	0.181209	9.17056	-0.585279	6.55521	0.151483	0.0793888	2.66064	1
SPOP	6.9607	-0.0828801	0.102905	0.181209	-49.3598	28.6799	6.88887	0.0570936	0.0508177	2.65993	1
CREB1	6.88606	-0.0922712	0.103441	0.181824	-37.0812	22.5406	6.80609	0.0625112	0.0566639	2.65167	1
EHHADH	6.54742	-0.108819	0.103455	0.181824	-12.9439	10.4719	6.45311	0.104297	0.0668285	2.65146	1
CSF2	6.29901	-0.140641	0.103606	0.181914	19.1097	-5.55486	6.17712	0.166708	0.0864089	2.64913	1
CCL18	7.04315	-0.419778	0.105507	0.185071	139.056	-65.528	6.67934	0.281987	0.259327	2.62026	1
PIK3CA	6.30597	-0.0877661	0.105715	0.185257	-38.124	23.062	6.22991	0.0778591	0.0542517	2.61714	1
IKBKG	6.52559	-0.105812	0.105886	0.185377	-18.1102	13.0551	6.43389	0.082547	0.0654384	2.61457	1
ENO1	6.68388	0.183788	0.106067	0.185515	45.3544	-18.6772	6.84316	0.13756	0.113721	2.61186	1
TNFRSF10C	6.27854	0.150873	0.107142	0.187214	26.2317	-9.11585	6.40929	0.146698	0.0936419	2.59589	1
PAK5	6.15202	-0.206819	0.107386	0.187459	64.0129	-28.0064	5.97277	0.222806	0.128454	2.59228	1
P4HA1	7.21694	0.227217	0.10922	0.190479	67.8708	-29.9354	7.41386	0.146299	0.141859	2.56547	1
RAC2	6.92545	0.21725	0.110333	0.192234	61.2898	-26.6449	7.11373	0.132218	0.136062	2.54944	1
FGF9	6.10465	-0.143042	0.1106	0.192514	24.9849	-8.49243	5.98068	0.20432	0.0896535	2.54562	1
TRAF7	7.00628	0.102509	0.110792	0.192664	-24.8487	16.4244	7.09512	0.0641378	0.0642831	2.54289	1
TMEFF2	6.11545	-0.135008	0.11091	0.192684	18.4262	-5.21308	5.99845	0.193967	0.0846916	2.54121	1
LAMC2	6.62654	0.233923	0.111171	0.19295	79.4156	-35.7078	6.82927	0.251808	0.146849	2.53749	1
ID2	7.10445	-0.17003	0.111276	0.19295	37.5612	-14.7806	6.95709	0.125446	0.106771	2.536	1
MLLT3	6.41952	-0.0947489	0.111421	0.193007	-24.4177	16.2089	6.33741	0.111575	0.0595217	2.53395	1
RAD52	6.44746	-0.0898448	0.111522	0.193007	-30.1374	19.0687	6.3696	0.110293	0.0564569	2.53251	1
SP1	7.0595	0.100448	0.112409	0.194356	-20.8481	14.4241	7.14655	0.0867978	0.0632764	2.52002	1
FGF21	6.03485	-0.17039	0.112713	0.194695	43.8195	-17.9098	5.88718	0.196357	0.107426	2.51577	1
CD40LG	6.10441	-0.178214	0.113962	0.196665	50.0365	-21.0183	5.94995	0.218904	0.112749	2.49841	1
SH2D1B	6.20889	-0.19661	0.114765	0.197864	59.4662	-25.7331	6.0385	0.196031	0.124663	2.48734	1
API5	7.26312	0.107561	0.114937	0.197971	-14.885	11.4425	7.35634	0.0778798	0.0682327	2.485	1
IRS1	6.53964	-0.191108	0.11581	0.199286	53.11	-22.555	6.37401	0.14754	0.121523	2.47309	1
CYP19A1	5.98277	-0.127705	0.116491	0.200092	13.5489	-2.77446	5.87209	0.18201	0.0813579	2.46388	1
PTCRA	6.38481	-0.17358	0.116499	0.200092	44.9729	-18.4864	6.23437	0.16521	0.110586	2.46377	1
POU2AF1	6.29748	0.268938	0.116975	0.200718	96.5293	-44.2646	6.53056	0.270299	0.17156	2.45737	1
FGF23	6.07419	-0.176342	0.117137	0.200807	48.6813	-20.3406	5.92136	0.195378	0.112542	2.45519	1
PRM1	5.98049	-0.145101	0.117306	0.200906	27.9336	-9.96681	5.85474	0.192767	0.0926467	2.45292	1
CD207	6.02025	0.250113	0.11748	0.201015	85.1526	-38.5763	6.23701	0.197771	0.159772	2.45059	1
SOD2	7.90816	0.299538	0.118268	0.202171	108.275	-50.1377	8.16776	0.273863	0.191755	2.44011	1
ATF3	7.06599	-0.402741	0.118584	0.202521	143.856	-67.9281	6.71695	0.405698	0.258044	2.43592	1
TSHR	6.16076	-0.142005	0.118759	0.202629	25.9801	-8.99004	6.03769	0.191182	0.091029	2.43361	1
CASP10	6.61801	-0.0959016	0.118954	0.20277	-22.3862	15.1931	6.5349	0.0975446	0.0615078	2.43104	1
THBS4	6.17338	0.221877	0.119257	0.20298	73.7544	-32.8772	6.36568	0.2031	0.14242	2.42705	1
PRKCA	6.39412	-0.10308	0.119301	0.20298	-10.8457	9.42287	6.30478	0.141408	0.0661741	2.42647	1
TBC1D10B	6.82936	-0.0578427	0.119594	0.203288	-78.8112	43.4056	6.77923	0.0714008	0.0371625	2.42263	1
IFNB1	5.91508	-0.136726	0.119843	0.20352	22.1067	-7.05335	5.79659	0.188152	0.0879022	2.41937	1
SLC16A2	6.50173	0.123853	0.119972	0.203548	-1.31497	4.65749	6.60907	0.0763465	0.0796538	2.41769	1
CXCL11	6.07834	-0.131263	0.120088	0.203554	16.5915	-4.29574	5.96458	0.165368	0.0844456	2.41617	1
COL3A1	8.48892	0.795822	0.120465	0.204003	223.14	-107.57	9.17863	0.784174	0.5125	2.41126	1
IL22	6.00536	-0.129687	0.120859	0.204479	16.1961	-4.09805	5.89296	0.177139	0.0836055	2.40615	1
TIGIT	6.22062	-0.156717	0.12176	0.205797	34.4971	-13.2486	6.0848	0.147886	0.101276	2.39453	1
CEBPE	6.02634	-0.130866	0.121865	0.205797	16.5339	-4.26694	5.91292	0.161358	0.0845941	2.39318	1
IRGM	5.87867	-0.164898	0.122025	0.205875	43.0379	-17.5189	5.73576	0.196295	0.106638	2.39113	1
CD276	7.05285	0.12674	0.122449	0.206398	10.8426	-1.4213	7.16269	0.127792	0.0820552	2.38571	1
FLT3	5.96109	-0.133812	0.123057	0.20723	20.8029	-6.40144	5.84512	0.189589	0.0867742	2.37797	1
DSC3	6.16057	-0.147301	0.123455	0.207368	31.0694	-11.5347	6.03291	0.188365	0.0956232	2.37293	1
SSX4	6.20922	-0.146407	0.123497	0.207368	30.4411	-11.2205	6.08233	0.18848	0.0950536	2.37241	1
ATP5F1D	7.33699	0.090739	0.123595	0.207368	-31.1808	19.5904	7.41563	0.0700969	0.0589269	2.37116	1
IL19	6.13835	-0.138866	0.123597	0.207368	24.4155	-8.20777	6.018	0.180248	0.0901815	2.37114	1
PRMT8	6.06444	-0.150496	0.124233	0.208242	32.3214	-12.1607	5.93401	0.166922	0.0978994	2.36313	1
PCK1	6.21498	-0.15966	0.124999	0.209116	39.6295	-15.8148	6.07661	0.181091	0.104072	2.35354	1
MRC1	7.55137	-0.278427	0.125094	0.209116	97.5076	-44.7538	7.31006	0.195734	0.181535	2.35235	1
PGM2	6.43605	-0.0780834	0.1251	0.209116	-44.1734	26.0867	6.36838	0.0817974	0.0509114	2.35228	1
FUT7	6.08081	-0.116515	0.125923	0.210273	5.81346	1.09327	5.97983	0.169619	0.0761351	2.34206	1
LRP5	6.83466	-0.197105	0.126024	0.210273	63.4446	-27.7223	6.66383	0.205565	0.12883	2.3408	1
NLRP3	6.04217	-0.122069	0.126392	0.210693	9.99808	-0.999041	5.93638	0.154499	0.0798627	2.33626	1
VHL	6.56602	0.0672543	0.126637	0.210907	-59.6752	33.8376	6.62431	0.0802557	0.0440291	2.33325	1
HMGA2	6.18801	-0.181747	0.126848	0.211064	54.1007	-23.0504	6.03049	0.186865	0.119049	2.33066	1
SAMD9	6.54462	-0.10453	0.127259	0.211553	-9.96917	8.98459	6.45403	0.107291	0.0685445	2.32563	1
CCL26	5.78149	-0.124192	0.128265	0.213031	14.5517	-3.27583	5.67385	0.194534	0.0816527	2.31337	1
DKK4	6.19832	-0.122935	0.128927	0.213891	13.6084	-2.8042	6.09178	0.193654	0.0809664	2.30537	1
CD6	6.33561	-0.15344	0.129019	0.213891	37.2386	-14.6193	6.20263	0.193756	0.101082	2.30427	1
FGF7	6.33824	-0.188445	0.129839	0.215053	57.4416	-24.7208	6.17492	0.168941	0.124408	2.29443	1
RFC3	6.40736	-0.116714	0.130105	0.215237	5.78173	1.10914	6.3062	0.147068	0.0771057	2.29125	1
FZD9	5.77398	-0.136571	0.130188	0.215237	24.6523	-8.32616	5.65562	0.183298	0.0902437	2.29026	1
IFI35	6.72034	-0.115875	0.130371	0.215344	0.646753	3.67662	6.61992	0.0999333	0.0766043	2.28808	1
PAX3	6.05815	-0.136609	0.131402	0.216849	25.7106	-8.85532	5.93976	0.19705	0.090554	2.27586	1
ADAM12	6.07747	0.250076	0.131704	0.217068	86.7979	-39.3989	6.2942	0.176747	0.165897	2.2723	1
LIG4	5.9714	-0.105367	0.131828	0.217068	-3.56859	5.78429	5.88008	0.164274	0.0699215	2.27085	1
NRDE2	6.47594	-0.0727379	0.131894	0.217068	-49.4695	28.7347	6.4129	0.0840332	0.0482771	2.27007	1
PTPN5	6.28016	-0.136636	0.132435	0.21776	24.3272	-8.16359	6.16174	0.165904	0.0908139	2.26373	1
CD74	12.2206	0.353194	0.133533	0.219366	132.933	-62.4666	12.5267	0.361322	0.235413	2.25095	1
RAD50	6.70992	0.113505	0.133727	0.219443	-3.38387	5.69193	6.8083	0.0839749	0.0756922	2.24869	1
TLR3	6.40859	-0.095798	0.133859	0.219443	-22.0092	15.0046	6.32556	0.0749497	0.0639055	2.24717	1
IRF5	5.95316	-0.213777	0.133942	0.219443	73.4361	-32.718	5.76789	0.195654	0.142638	2.24621	1
CCNO	5.88956	0.150957	0.135002	0.220979	33.4291	-12.7145	6.02039	0.138946	0.100997	2.23402	1
GZMB	6.15767	-0.129052	0.135525	0.221538	18.2471	-5.12354	6.04582	0.152277	0.0864577	2.22804	1
BBC3	6.28373	-0.0973224	0.135588	0.221538	-13.8798	10.9399	6.19938	0.12162	0.065211	2.22733	1
NUPR1	6.31911	-0.17399	0.136729	0.223201	50.7511	-21.3756	6.16832	0.165154	0.116922	2.21439	1
NGF	6.14451	-0.12883	0.13701	0.223458	19.146	-5.57301	6.03286	0.16272	0.0866364	2.21122	1
MTF1	6.33809	-0.12835	0.137394	0.223883	15.3968	-3.6984	6.22685	0.119579	0.0863983	2.2069	1
FGF13	6.0059	-0.137975	0.137851	0.224426	29.2351	-10.6176	5.88632	0.212327	0.0929848	2.20179	1
CXCL13	6.08543	0.463621	0.138768	0.225621	160.171	-76.0856	6.48724	0.328839	0.313174	2.19157	1
C1QA	8.56097	-0.336689	0.138834	0.225621	126.648	-59.3239	8.26918	0.291563	0.22747	2.19083	1
CEBPB	7.31977	0.189519	0.139062	0.225788	66.0986	-29.0493	7.48402	0.282902	0.128115	2.18831	1
FLNC	5.99915	-0.154642	0.139668	0.226491	40.9735	-16.4867	5.86512	0.193976	0.104698	2.18162	1
RAD51	6.15	-0.112826	0.139787	0.226491	5.96699	1.0165	6.05221	0.165519	0.0764099	2.1803	1
TNFRSF1B	6.86088	-0.121713	0.139869	0.226491	5.9148	1.0426	6.7554	0.0887573	0.0824457	2.17939	1
CACNA2D4	6.10573	-0.137631	0.14009	0.226646	27.1271	-9.56354	5.98645	0.165387	0.0932804	2.17697	1
INHBB	6.3296	-0.141981	0.140734	0.227485	31.8784	-11.9392	6.20655	0.187739	0.0963847	2.16991	1
CCNB3	5.83444	-0.128359	0.140901	0.227551	22.07	-7.03498	5.72319	0.206066	0.0871743	2.16809	1
WDR76	6.351	-0.0943	0.141231	0.227881	-14.4163	11.2081	6.26927	0.138856	0.0640964	2.16449	1
CD79A	6.35205	0.309998	0.143316	0.23104	120.873	-56.4366	6.62071	0.330656	0.211812	2.14199	1
IL24	6.1995	-0.13238	0.143444	0.23104	23.132	-7.56601	6.08477	0.153587	0.0904803	2.14062	1
PKP3	6.67898	0.189214	0.144411	0.232292	59.9069	-25.9534	6.84297	0.150846	0.129638	2.13031	1
HMGA1	6.58688	0.11763	0.144578	0.232292	1.93981	3.03009	6.68883	0.081917	0.0806261	2.12855	1
MAPK9	6.50091	0.0891531	0.144605	0.232292	-27.0431	17.5216	6.57818	0.0723214	0.0611118	2.12825	1
CD1E	5.90766	0.144349	0.145693	0.233832	31.7784	-11.8892	6.03276	0.141007	0.0992147	2.11677	1
CD8B	6.25265	-0.169341	0.146666	0.235184	51.8361	-21.918	6.10589	0.184331	0.116673	2.10659	1
HHEX	6.48031	-0.15432	0.148563	0.238017	38.383	-15.1915	6.34657	0.131611	0.106824	2.08694	1
MIB1	6.67246	-0.0942193	0.150421	0.240779	-24.8512	16.4256	6.59081	0.0614734	0.0655189	2.06798	1
BMP8A	6.29665	-0.14549	0.150781	0.241143	36.4218	-14.2109	6.17056	0.175676	0.101261	2.06433	1
MRE11	6.43339	-0.0891212	0.151051	0.241362	-22.2041	15.1021	6.35615	0.0913237	0.0620695	2.0616	1
TNFRSF25	6.31335	-0.0947521	0.151652	0.242108	-11.5008	9.75039	6.23123	0.134008	0.0660882	2.05556	1
CCL20	5.94908	-0.159156	0.153333	0.244578	47.568	-19.784	5.81114	0.193541	0.111465	2.03877	1
MBNL3	6.35883	-0.110122	0.153607	0.244798	8.10994	-0.0549717	6.26339	0.185878	0.0771756	2.03606	1
C1QB	8.23648	-0.313365	0.154221	0.245531	122.512	-57.2558	7.9649	0.277475	0.219939	2.03	1
TLR10	6.06801	-0.140492	0.154338	0.245531	34.1869	-13.0934	5.94625	0.185185	0.0986339	2.02885	1
ADH4	5.89248	-0.136965	0.154518	0.245582	31.8614	-11.9307	5.77378	0.191323	0.0962003	2.02707	1
ACOT12	5.96517	-0.150937	0.154641	0.245582	42.2693	-17.1347	5.83435	0.192898	0.106045	2.02586	1
PPP2R1A	7.29044	0.113655	0.155375	0.246517	6.18254	0.908728	7.38894	0.108366	0.079994	2.01867	1
PNOC	6.06643	-0.137952	0.155501	0.246517	32.3474	-12.1737	5.94687	0.181436	0.0971247	2.01744	1
SF3A1	7.41854	0.0834879	0.157495	0.249459	-25.7019	16.8509	7.4909	0.106599	0.0590627	1.99811	1
FCGR3A/B	7.48733	-0.204159	0.159848	0.252921	73.1607	-32.5804	7.31039	0.169642	0.145249	1.97566	1
CLEC5A	6.34193	0.227884	0.15996	0.252921	82.7293	-37.3646	6.53943	0.163135	0.162171	1.9746	1
IL17A	5.97215	-0.115765	0.160431	0.253444	16.0016	-4.00081	5.87182	0.202749	0.082476	1.97016	1
MDM4	6.99398	0.128565	0.161126	0.25432	23.7723	-7.88617	7.10541	0.142627	0.0917469	1.96363	1
ITGA1	7.23238	-0.199527	0.161611	0.254666	73.2999	-32.6499	7.05946	0.194545	0.142552	1.95909	1
MAML2	6.74993	-0.0862988	0.161626	0.254666	-23.6388	15.8194	6.67514	0.0859903	0.0616585	1.95895	1
KLRG1	6.09899	-0.107487	0.162993	0.256597	6.25778	0.871112	6.00584	0.155599	0.0770474	1.94623	1
SLC7A5	6.57159	0.101413	0.164806	0.259227	-0.184656	4.09233	6.65948	0.144546	0.0730069	1.92956	1
ANGPT2	6.11964	-0.12158	0.166425	0.261546	21.1292	-6.5646	6.01427	0.170993	0.0878608	1.91485	1
SNAI2	6.22701	-0.182976	0.166787	0.261888	65.7114	-28.8557	6.06843	0.196149	0.132342	1.91158	1
IFNL2	6.26181	-0.157145	0.167327	0.262114	48.0417	-20.0208	6.12562	0.166396	0.113804	1.90673	1
CBLC	5.97723	0.113208	0.167346	0.262114	6.54856	0.725721	6.07534	0.0942611	0.0819882	1.90655	1
ANLN	6.17387	-0.102275	0.167366	0.262114	0.972075	3.51396	6.08523	0.139106	0.0740737	1.90638	1
SLC2A1	6.9457	0.24668	0.168104	0.262663	98.2429	-45.1215	7.15949	0.220482	0.178971	1.89977	1
MTF2	6.36449	-0.0812839	0.168138	0.262663	-28.5522	18.2761	6.29405	0.0838476	0.0589778	1.89947	1
TTC30A	6.23321	-0.107026	0.168173	0.262663	6.42658	0.786712	6.14046	0.145369	0.077662	1.89915	1
PRKAR2A	6.56442	0.066803	0.168296	0.262663	-49.5659	28.7829	6.62232	0.0797828	0.0484888	1.89806	1
HPRT1	6.20649	0.0974133	0.168921	0.263412	-9.12451	8.56226	6.29092	0.0883255	0.070811	1.89249	1
DTX1	6.11883	-0.0938033	0.170365	0.26521	-5.28141	6.6407	6.03753	0.175679	0.0684181	1.87972	1
CCL8	5.80874	-0.134424	0.170415	0.26521	33.4462	-12.7231	5.69224	0.183003	0.0980572	1.87929	1
LAIR2	6.3275	-0.107413	0.170513	0.26521	6.52034	0.739832	6.23441	0.133709	0.0783715	1.87843	1
CDC14B	6.16475	-0.110991	0.17099	0.265724	13.0214	-2.51072	6.06856	0.179056	0.081073	1.87424	1
CCR3	5.72143	-0.109908	0.171808	0.266766	12.8962	-2.44809	5.62617	0.193475	0.0804349	1.8671	1
IKBKE	6.2534	0.102266	0.172196	0.267139	-6.37733	7.18866	6.34203	0.0767232	0.0749102	1.86372	1
TIRAP	6.35138	-0.143427	0.172704	0.267699	39.0577	-15.5289	6.22708	0.15574	0.105185	1.85931	1
ERCC6	6.31322	0.0631907	0.173125	0.268121	-55.666	31.833	6.36798	0.0701117	0.0463876	1.85568	1
TANK	6.9448	-0.0656191	0.173621	0.268661	-53.4982	30.7491	6.88793	0.0609033	0.0482259	1.85139	1
NOG	6.27455	-0.149272	0.174933	0.270334	46.0518	-19.0259	6.14518	0.190641	0.11004	1.84016	1
CXCR5	6.10871	-0.146767	0.175001	0.270334	44.988	-18.494	5.98151	0.204223	0.10821	1.83957	1
ACTB	11.9594	0.198871	0.175336	0.270621	80.3815	-36.1908	12.1318	0.278631	0.146741	1.83672	1
FCN1	6.28628	-0.13367	0.176468	0.27194	33.294	-12.647	6.17043	0.165576	0.0988898	1.82712	1
CD1D	5.80623	-0.119029	0.176562	0.27194	21.689	-6.84452	5.70307	0.176267	0.0880771	1.82633	1
HLA-DMB	7.36645	0.224307	0.176641	0.27194	88.5717	-40.2859	7.56085	0.192923	0.166009	1.82566	1
MS4A6A	6.92089	0.169209	0.177601	0.273186	59.2975	-25.6487	7.06753	0.181989	0.12551	1.81758	1
DDX58	6.49052	-0.0700703	0.178109	0.273735	-43.5904	25.7952	6.4298	0.0710877	0.052035	1.81333	1
POLR2A	7.07518	0.125439	0.178922	0.274648	25.8214	-8.91071	7.1839	0.145954	0.093327	1.80656	1
ACVR1C	6.11061	-0.120005	0.179006	0.274648	23.75	-7.875	6.00661	0.187419	0.089301	1.80586	1
NR3C1	7.39384	-0.0955434	0.179588	0.275307	-9.97372	8.98686	7.31104	0.0811882	0.0711934	1.80103	1
TBXAS1	6.67173	-0.103017	0.179953	0.275634	-2.10095	5.05047	6.58244	0.0833835	0.076827	1.79801	1
SELENOK	6.39538	0.0861003	0.180113	0.275646	-17.0675	12.5337	6.47	0.104526	0.0642345	1.79669	1
RBL2	7.38491	-0.095585	0.180365	0.275799	-8.92645	8.46323	7.30207	0.0851929	0.0713517	1.79461	1
CDH11	6.52435	-0.113871	0.181518	0.277327	18.6982	-5.34909	6.42566	0.185869	0.0852265	1.78516	1
FPR1	6.32508	-0.119897	0.182445	0.278508	15.4006	-3.70032	6.22117	0.0943037	0.089927	1.7776	1
CCND2	7.00976	-0.156689	0.18373	0.280235	45.5044	-18.7522	6.87397	0.117704	0.117869	1.76719	1
RELB	6.55153	-0.0790965	0.184155	0.2804	-24.9191	16.4595	6.48298	0.105591	0.0595574	1.76377	1
CD3G	5.85565	-0.0983404	0.184239	0.2804	3.79241	2.10379	5.77043	0.187642	0.0740617	1.7631	1
STAG2	7.08276	0.124988	0.184527	0.2804	22.7122	-7.35612	7.19108	0.108702	0.0941926	1.76078	1
IL18	6.29626	0.0855635	0.184531	0.2804	-20.2209	14.1105	6.37042	0.0791961	0.0644821	1.76075	1
CREB3L4	6.26712	0.109755	0.184913	0.2804	6.14605	0.926973	6.36224	0.0881285	0.0827851	1.75769	1
MDC1	6.4068	-0.0766778	0.184913	0.2804	-28.9148	18.4574	6.34035	0.096954	0.057836	1.75769	1
TMUB2	6.51933	-0.0631289	0.184934	0.2804	-50.6417	29.3209	6.46462	0.0863079	0.0476188	1.75752	1
GRB7	6.33798	-0.105223	0.185076	0.2804	8.71765	-0.358824	6.24678	0.144704	0.0793966	1.75638	1
TWIST1	6.16484	-0.121852	0.186243	0.281932	25.8503	-8.92517	6.05924	0.16487	0.092188	1.74709	1
HNF1A	6.23279	-0.176982	0.18645	0.28201	66.7093	-29.3547	6.0794	0.191946	0.13396	1.74545	1
HLA-DMA	8.07422	0.198229	0.18685	0.282379	82.1578	-37.0789	8.24602	0.260978	0.150179	1.74228	1
IRAK4	6.30565	0.0823104	0.18736	0.282914	-22.8051	15.4026	6.37699	0.083124	0.0624307	1.73825	1
LEF1	6.1604	-0.122621	0.188794	0.284841	27.1391	-9.56956	6.05413	0.165089	0.0933077	1.72701	1
PGF	6.47579	-0.124045	0.18926	0.285115	34.6218	-13.3109	6.36829	0.32115	0.0944908	1.72337	1
FZD5	6.25562	-0.114795	0.18929	0.285115	15.0465	-3.52325	6.15613	0.106881	0.0874505	1.72314	1
PRR5	6.04484	-0.0872409	0.189818	0.285481	-9.8547	8.92735	5.96923	0.147591	0.0665394	1.71903	1
BLVRA	6.87815	0.0896156	0.189848	0.285481	-14.8234	11.4117	6.95582	0.0773978	0.0683552	1.7188	1
CDH2	5.90992	-0.117549	0.19049	0.286209	25.0054	-8.50269	5.80804	0.201195	0.0897918	1.71382	1
PIK3R3	6.38437	-0.0903373	0.191	0.286737	-6.5987	7.29935	6.30608	0.136658	0.0690849	1.70989	1
KDM6A	6.40773	-0.0913621	0.191487	0.287231	-5.71073	6.85536	6.32855	0.130953	0.0699454	1.70614	1
MYC	6.87197	0.114709	0.192316	0.288216	15.9957	-3.99787	6.97139	0.109256	0.0879835	1.69978	1
TPM4	8.82422	0.146216	0.192462	0.288216	48.9985	-20.4993	8.95094	0.208087	0.112186	1.69867	1
TUBB	7.8595	0.141969	0.192985	0.288642	46.4719	-19.2359	7.98254	0.218237	0.109056	1.69468	1
ZIC2	6.03243	-0.107996	0.193065	0.288642	15.7108	-3.85539	5.93884	0.183281	0.0829736	1.69407	1
MAP2K1	7.06215	0.105902	0.193618	0.28923	6.52419	0.737907	7.15393	0.0977061	0.0814662	1.68987	1
ECSIT	6.63868	-0.0955355	0.194741	0.290667	-3.80806	5.90403	6.55588	0.0965642	0.0736769	1.68138	1
IL21	5.90136	-0.124024	0.19617	0.29247	33.2714	-12.6357	5.79387	0.22857	0.0959535	1.67066	1
INHBA	6.52557	-0.170635	0.196329	0.29247	62.0574	-27.0287	6.37768	0.153678	0.132062	1.66947	1
STAT3	7.9111	0.126152	0.196433	0.29247	31.0879	-11.544	8.02044	0.152792	0.0976577	1.6687	1
BMPR1B	6.1179	-0.117587	0.196718	0.292654	25.5531	-8.77654	6.01599	0.181698	0.0910853	1.66658	1
FLNA	9.23115	-0.208201	0.197896	0.294166	89.887	-40.9435	9.05071	0.259886	0.161701	1.65783	1
BCL2	6.47605	-0.137674	0.198907	0.29525	41.9254	-16.9627	6.35673	0.168544	0.107167	1.65038	1
NDUFB8	6.98747	0.0410263	0.198952	0.29525	-105.951	56.9755	7.02302	0.0319076	0.0319384	1.65005	1
PPL	7.11837	-0.173386	0.199666	0.296067	65.2343	-28.6172	6.9681	0.161683	0.135194	1.64482	1
FUT5	6.01553	-0.101744	0.200758	0.29731	9.43804	-0.719022	5.92735	0.152782	0.0795254	1.63685	1
HSPA6	6.80497	0.123326	0.200832	0.29731	28.4431	-10.2215	6.91185	0.136925	0.0964098	1.63632	1
MMP1	6.20794	-0.124433	0.202583	0.299658	32.8905	-12.4453	6.1001	0.180862	0.0976539	1.62365	1
LCN2	6.08524	0.219022	0.204219	0.301831	87.0882	-39.5441	6.27506	0.160598	0.17251	1.61194	1
DUSP5	6.64685	0.157778	0.204496	0.301994	62.8716	-27.4358	6.78359	0.281568	0.124347	1.60997	1
NOTCH3	7.15495	0.182527	0.2078	0.306476	71.8558	-31.9279	7.31314	0.160022	0.144904	1.58669	1
KRT1	6.18919	-0.118481	0.207869	0.306476	29.2119	-10.6059	6.0865	0.186023	0.0940736	1.58621	1
PHGDH	6.23325	-0.103758	0.208246	0.306782	12.011	-2.00549	6.14332	0.135595	0.082452	1.58358	1
IL9	5.87509	-0.12368	0.208579	0.307023	34.7367	-13.3684	5.76791	0.201853	0.0983549	1.58126	1
GNGT1	5.35134	-0.175539	0.210082	0.308985	74.663	-33.3315	5.1992	0.257884	0.140057	1.57086	1
ENTPD1	6.4474	-0.115653	0.210363	0.309147	21.8148	-6.90738	6.34716	0.116377	0.0923323	1.56893	1
UQCR10	6.7846	0.074511	0.211137	0.309838	-33.6409	20.8204	6.84917	0.0594658	0.0595876	1.56361	1
RELA	7.50206	-0.0842719	0.211176	0.309838	-14.7375	11.3687	7.42903	0.0847213	0.0673993	1.56335	1
LDHA	6.16174	-0.101343	0.211382	0.309888	11.6355	-1.81777	6.07391	0.154827	0.0810893	1.56193	1
MAGEC1	6.13972	-0.106241	0.211552	0.309888	18.2865	-5.14325	6.04764	0.182409	0.0850398	1.56078	1
NKX3-1	6.11312	-0.0914113	0.212026	0.310331	0.805284	3.59736	6.0339	0.154466	0.0732454	1.55754	1
TGFB3	6.46606	-0.151662	0.213058	0.311346	58.0718	-25.0359	6.33462	0.215992	0.121797	1.55052	1
HMGB1	7.08018	-0.0890562	0.213062	0.311346	-11.3785	9.68926	7.003	0.0743376	0.0715202	1.5505	1
FLT1	6.31787	-0.107787	0.213692	0.312014	18.2459	-5.12296	6.22446	0.148372	0.0866817	1.54624	1
E2F3	6.32942	0.0595918	0.214454	0.312875	-56.986	32.493	6.38107	0.0512995	0.0480032	1.5411	1
F12	6.12719	-0.136607	0.215442	0.314063	45.1427	-18.5713	6.0088	0.17187	0.110279	1.53448	1
CCL4	6.56157	-0.185598	0.215837	0.314163	73.6607	-32.8304	6.40072	0.150927	0.149957	1.53184	1
SOX11	5.91091	-0.108591	0.215857	0.314163	21.6895	-6.84475	5.8168	0.183814	0.0877418	1.53171	1
TGFBR1	6.80928	0.070853	0.217117	0.315743	-36.7085	22.3542	6.87068	0.060089	0.0574066	1.52333	1
WEE1	6.82746	-0.192676	0.217686	0.316317	85.9391	-38.9695	6.66048	0.250989	0.156303	1.51956	1
IFNA7/17	6.23815	-0.180208	0.218335	0.316842	77.1289	-34.5645	6.08197	0.211854	0.146395	1.51528	1
SMC3	6.64902	0.0533689	0.218438	0.316842	-68.2462	38.1231	6.69527	0.0475154	0.0433649	1.51461	1
MLH1	6.4549	0.0487562	0.218572	0.316842	-79.4043	43.7021	6.49716	0.0420119	0.0396284	1.51372	1
MAPK8IP2	6.08732	-0.13149	0.218964	0.316926	42.8952	-17.4476	5.97337	0.187651	0.106964	1.51115	1
SPANXB1	6.13687	-0.134943	0.21898	0.316926	47.4106	-19.7053	6.01992	0.223643	0.109777	1.51104	1
ELOB	7.30194	0.114883	0.220211	0.318082	23.0283	-7.51416	7.4015	0.114272	0.0937081	1.50299	1
LYZ	9.43081	-0.562283	0.220282	0.318082	206.188	-99.0941	8.9435	0.524576	0.458716	1.50253	1
GZMK	6.16548	-0.131687	0.220305	0.318082	43.9682	-17.9841	6.05135	0.199039	0.107437	1.50238	1
FGF1	6.17402	-0.0953428	0.221012	0.318848	8.80345	-0.401724	6.09139	0.179716	0.0779046	1.49779	1
IL6ST	7.88189	0.135091	0.223303	0.321837	48.0072	-20.0036	7.99897	0.212273	0.110931	1.48302	1
GTF3C1	6.69222	-0.0577841	0.223481	0.321837	-50.2858	29.1429	6.64214	0.0924341	0.0474682	1.48188	1
CTSS	7.91705	-0.165376	0.223616	0.321837	69.0175	-30.5087	7.77373	0.205459	0.135891	1.48101	1
APLNR	6.25217	-0.137589	0.2241	0.322277	50.8893	-21.4447	6.13292	0.229167	0.113177	1.47792	1
CHAD	6.09832	-0.0857041	0.225832	0.324316	-0.147679	4.07384	6.02404	0.208697	0.0707617	1.46692	1
TWIST2	5.98772	-0.105925	0.225876	0.324316	22.0822	-7.04109	5.89591	0.198557	0.0874653	1.46665	1
LILRA4	5.87104	-0.170517	0.226231	0.324569	74.1069	-33.0535	5.72326	0.230304	0.140908	1.4644	1
SFRP4	6.80495	0.332717	0.227057	0.325496	148.969	-70.4847	7.09331	0.356219	0.275433	1.45921	1
NUF2	6.13393	-0.104426	0.227353	0.325663	19.7897	-5.89484	6.04343	0.176586	0.0865024	1.45735	1
TECR	7.25899	0.0753454	0.228465	0.326742	-19.711	13.8555	7.32429	0.105774	0.0625624	1.45039	1
MMP9	6.13044	0.230308	0.228467	0.326742	99.0423	-45.5211	6.33004	0.17803	0.191235	1.45038	1
IL1A	6.18812	-0.1224	0.228946	0.327168	38.7522	-15.3761	6.08204	0.210784	0.101739	1.4474	1
TERT	6.10371	-0.0874362	0.229707	0.327827	0.821293	3.58935	6.02793	0.165871	0.072796	1.44267	1
LEP	5.78664	-0.0952436	0.229769	0.327827	11.6242	-1.81208	5.70409	0.198603	0.0793066	1.44229	1
SPINK5	6.28271	-0.111153	0.231723	0.330355	28.8309	-10.4155	6.18638	0.2044	0.0929428	1.43026	1
TNKS	6.64275	-0.0467067	0.233906	0.333205	-76.6786	42.3393	6.60228	0.0522425	0.0392375	1.41695	1
SKP1	6.48886	-0.0938637	0.23424	0.33342	7.51117	0.244415	6.40751	0.13715	0.0789098	1.41493	1
CLEC4A	6.45649	-0.0758064	0.234849	0.334024	-19.9844	13.9922	6.39079	0.086772	0.0638122	1.41125	1
IL4R	7.15437	0.0858935	0.235246	0.334326	-8.34827	8.17413	7.22882	0.0813387	0.0723647	1.40886	1
WRN	6.29286	-0.073059	0.236853	0.336227	-18.9973	13.4987	6.22955	0.129928	0.0617632	1.39923	1
IFNA2	5.86093	-0.124003	0.236954	0.336227	42.1412	-17.0706	5.75346	0.214816	0.104853	1.39862	1
TNFSF14	6.26498	-0.126956	0.239426	0.339468	41.0218	-16.5109	6.15495	0.147394	0.107917	1.38397	1
ATG16L1	6.54969	-0.0642378	0.240657	0.340832	-35.3809	21.6904	6.49402	0.0909333	0.0547475	1.37674	1
CD37	7.07977	0.233924	0.240764	0.340832	111.505	-51.7524	7.2825	0.257924	0.19941	1.37611	1
UQCR11	6.74147	0.0852019	0.241937	0.342224	-6.93804	7.46902	6.81531	0.0850741	0.0728122	1.36927	1
LILRA3	6.06648	-0.253973	0.242698	0.343034	120.693	-56.3467	5.84637	0.265929	0.217392	1.36485	1
CDKN2A	5.89783	-0.108348	0.243167	0.343429	26.8595	-9.42975	5.80393	0.169253	0.0928347	1.36214	1
HK2	6.58632	0.134178	0.244393	0.344891	44.8791	-18.4396	6.70261	0.124634	0.115265	1.35507	1
CD55	8.54726	-0.337347	0.24485	0.345267	154.417	-73.2086	8.2549	0.361003	0.290079	1.35245	1
TCL1A	6.19389	-0.118956	0.245914	0.346497	38.7298	-15.3649	6.09079	0.193652	0.102519	1.34637	1
MAP2K4	6.51011	-0.0721882	0.246364	0.346862	-24.247	16.1235	6.44754	0.0765732	0.0622727	1.3438	1
BTLA	6.22421	-0.134068	0.246835	0.347256	51.7477	-21.8738	6.10802	0.196998	0.115768	1.34113	1
GBP2	6.23631	-0.0938236	0.247077	0.347324	8.59925	-0.299627	6.15499	0.11771	0.0810586	1.33976	1
FANCF	6.47065	-0.0535059	0.247267	0.347324	-51.5889	29.7945	6.42427	0.107904	0.0462449	1.33868	1
RFC4	6.23112	0.0883212	0.248199	0.348364	0.959466	3.52027	6.30767	0.103447	0.0764862	1.33341	1
PTCD2	5.89523	0.0784559	0.248476	0.348481	-8.76643	8.38322	5.96322	0.130439	0.0679826	1.33185	1
CARD9	6.00406	-0.0614833	0.249723	0.34996	-33.6843	20.8421	5.95077	0.141985	0.0534162	1.32485	1
COL1A2	9.03122	0.489043	0.250789	0.350958	202.523	-97.2615	9.45506	0.704111	0.425834	1.3189	1
CD1C	5.92709	0.11494	0.250823	0.350958	33.7374	-12.8687	6.02671	0.153816	0.100091	1.31872	1
TLR9	6.07327	-0.0832598	0.251377	0.351462	1.60266	3.19867	6.00111	0.186811	0.0725885	1.31563	1
TICAM2	6.37456	-0.0624463	0.252631	0.352944	-34.9504	21.4752	6.32044	0.0975072	0.0545868	1.30869	1
PIK3CB	6.35751	0.0672129	0.256177	0.357621	-28.4385	18.2193	6.41576	0.0821207	0.0591937	1.2893	1
ATF1	6.6338	-0.0499637	0.25689	0.358341	-62.1242	35.0621	6.5905	0.0638373	0.0440686	1.28544	1
NF1	6.87578	0.0766661	0.258035	0.359661	-20.3221	14.1611	6.94222	0.0644895	0.0677832	1.27927	1
LRP2	5.85284	-0.125717	0.258521	0.360061	48.0295	-20.0148	5.74388	0.206133	0.111265	1.27666	1
NOTCH2	7.27874	-0.0730077	0.260155	0.361923	-24.6926	16.3463	7.21547	0.0630077	0.0648367	1.26793	1
BATF3	6.26512	-0.0976781	0.260257	0.361923	15.9253	-3.96267	6.18046	0.12044	0.0867645	1.26739	1
TNFRSF12A	7.07787	0.0998555	0.260528	0.362022	22.4731	-7.23657	7.16441	0.175853	0.0887491	1.26595	1
CD274	5.85773	-0.103131	0.261895	0.363643	24.5036	-8.25178	5.76835	0.149516	0.0919233	1.25871	1
MAPK8IP1	6.10688	-0.181854	0.263129	0.365077	88.4968	-40.2484	5.94927	0.221729	0.162511	1.25222	1
NUP107	6.52276	-0.0645046	0.264805	0.36712	-31.5617	19.7809	6.46685	0.077539	0.0578462	1.24346	1
DTX4	6.75494	-0.124727	0.266894	0.369734	41.0544	-16.5272	6.64684	0.117011	0.112342	1.23264	1
SFRP1	6.50334	-0.146558	0.268452	0.371608	68.1952	-30.0976	6.37632	0.244399	0.132435	1.22464	1
KYAT1	6.43384	-0.113857	0.268812	0.371822	36.8625	-14.4312	6.33517	0.156121	0.102963	1.2228	1
CD40	6.80584	0.0697845	0.26966	0.37271	-29.2457	18.6228	6.86632	0.0589929	0.0632194	1.21848	1
TRAF3	6.53879	0.0600718	0.270158	0.372929	-34.6063	21.3032	6.59085	0.102978	0.0544771	1.21594	1
IL5	5.83662	-0.101011	0.270229	0.372929	26.0931	-9.04653	5.74908	0.180263	0.0916169	1.21558	1
SKP2	6.85315	-0.0597136	0.27343	0.377059	-37.6392	22.8196	6.8014	0.0776586	0.0545231	1.19946	1
LGALS3	8.30288	0.22984	0.273879	0.377352	118.992	-55.4959	8.50207	0.303446	0.210058	1.19721	1
GNG4	5.97375	-0.0875238	0.274059	0.377352	13.9555	-2.97774	5.8979	0.231691	0.0800209	1.19632	1
NSD3	6.55302	-0.0498966	0.274572	0.377771	-55.5271	31.7636	6.50978	0.0825046	0.045668	1.19376	1
IL17RB	6.12074	-0.0941911	0.274784	0.377776	16.4419	-4.22093	6.03911	0.132235	0.0862468	1.19271	1
FOXA2	6.54793	-0.107216	0.275891	0.37901	31.3359	-11.668	6.45501	0.145853	0.0984	1.18722	1
PDGFD	6.28059	-0.103304	0.277718	0.381231	29.8527	-10.9264	6.19106	0.175403	0.0951705	1.17823	1
TLR7	6.2257	-0.0911693	0.278755	0.382365	14.1114	-3.05571	6.14668	0.134774	0.0841728	1.17315	1
PMS2	6.23841	-0.0700405	0.279514	0.383116	-15.7899	11.8949	6.1777	0.108517	0.0647676	1.16945	1
PITX2	6.08475	-0.0815111	0.279818	0.383243	3.39048	2.30476	6.0141	0.146324	0.0754223	1.16797	1
MCM2	6.2975	-0.0634027	0.280104	0.383345	-26.3401	17.17	6.24255	0.106703	0.0587016	1.16658	1
ITGA4	6.39069	-0.105555	0.280463	0.383546	31.2289	-11.6144	6.29921	0.152628	0.0978008	1.16485	1
FLNB	7.11609	0.125079	0.280792	0.383707	45.1081	-18.554	7.22449	0.122692	0.11597	1.16325	1
NFATC4	6.36609	-0.0770687	0.281259	0.384055	-2.05448	5.02724	6.2993	0.149213	0.0715258	1.161	1
CCR2	6.1286	-0.0884652	0.281918	0.38463	13.8054	-2.90271	6.05193	0.166326	0.0822152	1.15782	1
IL20RA	6.35406	-0.14214	0.282104	0.38463	63.8994	-27.9497	6.23087	0.172397	0.132149	1.15692	1
IFNAR1	6.5396	-0.0575255	0.283844	0.386711	-38.6574	23.3287	6.48974	0.0816916	0.0536756	1.14859	1
RPS6KA6	6.00705	-0.106938	0.284319	0.387067	34.9628	-13.4814	5.91437	0.1755	0.0998801	1.14633	1
AR	6.058	0.0984664	0.286085	0.389178	26.9675	-9.48374	6.14333	0.181734	0.092305	1.13796	1
NR4A3	6.1142	-0.118199	0.286314	0.389199	47.3911	-19.6955	6.01176	0.201169	0.110856	1.13687	1
PIAS4	6.36374	-0.0697796	0.287452	0.390452	-15.9054	11.9527	6.30326	0.0955904	0.065599	1.13152	1
RAC3	6.49036	-0.0643806	0.290449	0.394227	-23.9401	15.9701	6.43457	0.0932293	0.0609009	1.11754	1
NGFR	6.40012	-0.125364	0.291176	0.394904	55.3169	-23.6585	6.29147	0.214047	0.118767	1.11418	1
ATM	7.02748	0.0792228	0.291383	0.394904	1.53623	3.23188	7.09614	0.127907	0.0750861	1.11322	1
TYK2	7.01752	0.0478653	0.29163	0.394925	-58.1868	33.0934	7.059	0.0686216	0.0453892	1.11208	1
LTK	6.1016	-0.0857622	0.291835	0.394925	13.915	-2.95751	6.02728	0.189254	0.0813602	1.11114	1
SGK2	6.13615	-0.0882944	0.292354	0.395333	15.6596	-3.8298	6.05963	0.162319	0.0838526	1.10875	1
FANCB	6.0004	-0.113415	0.293499	0.396584	43.9507	-17.9754	5.90211	0.188957	0.107965	1.1035	1
BTK	6.33825	-0.0872654	0.293717	0.396584	11.8866	-1.94331	6.26262	0.124654	0.0831098	1.1025	1
IL2RA	6.09702	0.0825057	0.294586	0.397253	6.3718	0.8141	6.16853	0.126402	0.0787183	1.09854	1
GSK3B	6.77704	-0.0593163	0.294867	0.397253	-32.3708	20.1854	6.72563	0.0867696	0.0566263	1.09726	1
CDK1	5.90349	-0.0789538	0.29487	0.397253	2.87655	2.56173	5.83507	0.139963	0.0753737	1.09725	1
MS4A2	6.12534	-0.109377	0.295286	0.397434	35.8366	-13.9183	6.03055	0.12873	0.104507	1.09536	1
HPGD	7.33121	0.245373	0.295443	0.397434	132.096	-62.0481	7.54386	0.347964	0.234525	1.09465	1
COL11A1	5.76409	0.207294	0.295997	0.397884	109.653	-50.8263	5.94375	0.236475	0.198357	1.09214	1
UBA7	6.96529	-0.0640336	0.297392	0.399226	-24.1509	16.0755	6.90979	0.0849068	0.0614502	1.08585	1
CD300A	6.38944	-0.0929377	0.297437	0.399226	21.8244	-6.91218	6.3089	0.156501	0.0891962	1.08565	1
BST2	7.62691	0.180439	0.297657	0.399226	99.9881	-45.994	7.78329	0.340414	0.173254	1.08466	1
PARP12	6.87058	-0.0488142	0.298358	0.399871	-53.6201	30.8101	6.82828	0.0752661	0.0469385	1.08152	1
NID2	6.44026	-0.15946	0.299184	0.400681	82.9771	-37.4886	6.30206	0.227453	0.153595	1.07783	1
NBN	6.59474	-0.0444826	0.301788	0.403869	-67.0483	37.5241	6.55619	0.0527861	0.043078	1.06628	1
GDF6	6.04449	-0.0842932	0.302427	0.404426	14.3542	-3.1771	5.97143	0.188091	0.0817394	1.06346	1
FOXJ1	6.11287	0.104142	0.303437	0.405478	33.5147	-12.7573	6.20313	0.13769	0.101198	1.05903	1
CDC25A	5.8797	-0.0983203	0.305062	0.407348	31.6595	-11.8298	5.79449	0.194723	0.0958625	1.05194	1
FAS	6.40233	-0.0690038	0.305859	0.408113	-14.1396	11.0698	6.34252	0.0884196	0.0673899	1.04847	1
STK11IP	6.44464	-0.0560074	0.306391	0.408522	-36.0449	22.0224	6.3961	0.0855159	0.0547576	1.04617	1
CDC7	5.97537	-0.0800976	0.306688	0.408617	8.01054	-0.00526963	5.90595	0.154975	0.0783584	1.04488	1
TCF3	6.53427	-0.0533175	0.307258	0.409076	-39.5681	23.7841	6.48806	0.0981641	0.0522213	1.04242	1
POU5F1	5.91659	-0.0944181	0.308537	0.410477	27.4722	-9.7361	5.83476	0.182227	0.0927217	1.03693	1
IL18RAP	6.20344	-0.160687	0.310353	0.412379	86.2504	-39.1252	6.06418	0.228925	0.158393	1.02917	1
DTX3	6.56618	-0.0606726	0.310422	0.412379	-29.4278	18.7139	6.51359	0.0712301	0.0598151	1.02888	1
ANGPTL4	6.38332	-0.113598	0.311877	0.414008	47.7663	-19.8832	6.28487	0.18282	0.11233	1.02271	1
RSAD2	6.53973	-0.0721862	0.314323	0.416663	-5.32607	6.66303	6.47717	0.106251	0.0717419	1.01242	1
HDAC2	6.64311	-0.0368844	0.314337	0.416663	-85.1661	46.583	6.61114	0.0467585	0.0366585	1.01236	1
FANCL	6.36575	0.0700774	0.314869	0.417064	-10.4167	9.20834	6.42648	0.0900069	0.0697248	1.01014	1
PIM1	6.64474	0.072869	0.315459	0.417539	-3.41852	5.70926	6.70789	0.112611	0.0725907	1.00768	1
CDC25C	5.97152	-0.0789803	0.316465	0.418565	8.73373	-0.366867	5.90307	0.156075	0.0788423	1.0035	1
PPP2CB	7.57285	-0.111376	0.316996	0.418962	47.5335	-19.7668	7.47633	0.195741	0.111304	1.0013	1
MAGEA12	6.64358	-0.166452	0.317961	0.419931	87.5859	-39.793	6.49932	0.179583	0.166676	0.997315	1
GNG7	6.11654	-0.0766363	0.318344	0.420131	5.97904	1.01048	6.05012	0.156609	0.0768002	0.995738	1
TNFSF13	6.51252	-0.0661081	0.319234	0.420998	-13.8586	10.9293	6.45522	0.102517	0.0663714	0.992083	1
SOX10	6.00475	-0.086667	0.320005	0.421709	21.3523	-6.67617	5.92964	0.19136	0.0871509	0.988926	1
TP73	6.14305	-0.0866501	0.320619	0.422211	19.0042	-5.5021	6.06795	0.14944	0.0872446	0.986418	1
PAX5	6.34092	-0.0912976	0.321305	0.422807	27.9595	-9.97977	6.2618	0.207756	0.0920544	0.983626	1
ITGA2B	5.78948	-0.0813928	0.321596	0.422882	13.6792	-2.83958	5.71894	0.166345	0.0821167	0.982447	1
CD58	6.67283	0.0581836	0.323659	0.42517	-25.7918	16.8959	6.72326	0.107734	0.0589518	0.974105	1
P2RY13	6.3908	-0.0708949	0.323805	0.42517	-3.21939	5.6097	6.32936	0.126527	0.0718527	0.973517	1
NDC1	6.21223	-0.0528162	0.324641	0.42596	-35.7704	21.8852	6.16646	0.108475	0.0536224	0.970156	1
PRKACA	6.74707	-0.0524374	0.326639	0.427895	-48.8122	28.4061	6.70163	0.0497668	0.0534581	0.962177	1
COL11A2	5.91067	-0.10084	0.326819	0.427895	36.9789	-14.4895	5.82327	0.159384	0.102841	0.96146	1
KLRK1	6.14697	-0.073297	0.326825	0.427895	3.59551	2.20225	6.08345	0.164913	0.0747525	0.961437	1
JAG1	6.61192	-0.137392	0.327128	0.427982	64.9389	-28.4695	6.49285	0.136921	0.140208	0.960235	1
TFE3	6.95953	-0.059517	0.328992	0.429852	-26.2844	17.1422	6.90795	0.0770562	0.0609714	0.952862	1
MX1	6.73233	0.0980651	0.329031	0.429852	35.2646	-13.6323	6.81732	0.1703	0.10047	0.952707	1
CD5	6.30266	-0.0731343	0.331816	0.432987	5.55053	1.22474	6.23927	0.185569	0.0753602	0.941798	1
SGK1	7.86382	0.154785	0.331909	0.432987	89.7402	-40.8701	7.99797	0.293112	0.159527	0.941434	1
PLK1	6.22371	-0.0761806	0.33219	0.432996	7.08067	0.459665	6.15769	0.137649	0.07856	0.940342	1
IL12RB1	6.37883	-0.0793955	0.332394	0.432996	11.6561	-1.82803	6.31002	0.13992	0.0819099	0.939548	1
SOX2	6.33918	-0.0960476	0.333509	0.434137	36.0011	-14.0006	6.25593	0.206677	0.0993182	0.935224	1
GOT2	6.79255	0.0742555	0.334021	0.434491	3.35803	2.32099	6.85691	0.120707	0.0768653	0.933247	1
FADD	6.63932	-0.041311	0.337414	0.438499	-60.363	34.1815	6.60352	0.0951493	0.0430642	0.920233	1
SPRY4	7.09265	-0.10575	0.337586	0.438499	46.0282	-19.0141	7.001	0.186215	0.110277	0.919577	1
HDAC11	6.43823	-0.0481385	0.339453	0.440338	-44.4125	26.2063	6.39651	0.0883838	0.0503938	0.912497	1
TNFSF11	5.87013	-0.0767429	0.339488	0.440338	13.0558	-2.52791	5.80362	0.19952	0.0803441	0.912365	1
RYBP	6.69843	0.0367417	0.340173	0.440604	-74.0618	41.0309	6.73027	0.0785619	0.0385204	0.909781	1
PHF6	6.29979	0.0555499	0.34018	0.440604	-28.9504	18.4752	6.34793	0.0904972	0.05824	0.909755	1
TAP2	6.85109	-0.0644462	0.342195	0.442898	-16.4849	12.2424	6.79524	0.0737471	0.0678497	0.90219	1
CSF1	6.87937	0.111016	0.342975	0.443591	48.0197	-20.0099	6.97559	0.135778	0.117068	0.899279	1
PSMB2	6.671	0.0433496	0.345026	0.445917	-59.7424	33.8712	6.70857	0.055988	0.0459075	0.891668	1
CD96	6.17197	-0.0780179	0.345363	0.445917	13.9726	-2.98629	6.10435	0.15921	0.0826792	0.890423	1
FOXA1	6.47037	-0.136944	0.345512	0.445917	74.8436	-33.4218	6.35169	0.189968	0.14517	0.889872	1
TNFRSF18	6.22206	-0.0760874	0.347717	0.44823	9.31701	-0.658506	6.15612	0.125486	0.081028	0.88177	1
H3-5	7.78233	0.097751	0.347799	0.44823	42.4486	-17.2243	7.86705	0.240253	0.104116	0.881471	1
CD53	7.18778	0.16297	0.349553	0.44959	94.9806	-43.4903	7.32902	0.212724	0.174214	0.87508	1
IFNGR1	7.44208	-0.0839559	0.349594	0.44959	24.4553	-8.22763	7.36932	0.190664	0.0897561	0.874932	1
PRC1	6.35869	-0.0647082	0.349599	0.44959	-5.60502	6.80251	6.30261	0.149218	0.0691793	0.874914	1
MNAT1	6.60826	-0.0625075	0.350045	0.449845	-12.1378	10.0689	6.55409	0.111188	0.0668886	0.873294	1
GPSM3	6.60843	-0.075274	0.350703	0.450371	7.11753	0.441234	6.5432	0.109048	0.08066	0.870911	1
APOM	5.67486	-0.0747509	0.351976	0.451368	11.2465	-1.62325	5.61008	0.165159	0.0803113	0.866321	1
CYBB	7.08588	0.132359	0.351977	0.451368	73.3592	-32.6796	7.20059	0.199277	0.142206	0.866316	1
PARP4	7.37838	0.0901344	0.352473	0.451684	24.5055	-8.25274	7.45649	0.103431	0.0969393	0.864534	1
JUNB	8.34745	-0.149777	0.353187	0.452279	90.3898	-41.1949	8.21764	0.27844	0.161324	0.861973	1
CEBPA	6.45226	-0.092017	0.354082	0.452989	32.4308	-12.2154	6.37251	0.147728	0.0992952	0.858775	1
CD81	9.68199	-0.133384	0.354242	0.452989	72.0573	-32.0286	9.56639	0.167316	0.143982	0.858205	1
MAD2L2	6.33635	-0.063413	0.354771	0.453269	-9.70603	8.85302	6.28139	0.110092	0.0685268	0.856318	1
GLS	7.03274	-0.144188	0.354961	0.453269	79.7085	-35.8543	6.90778	0.167115	0.155877	0.855643	1
TRAF1	6.3036	-0.10205	0.355383	0.453489	46.8226	-19.4113	6.21516	0.198216	0.11042	0.854143	1
ELK1	6.55855	-0.0546369	0.357125	0.45539	-26.3826	17.1913	6.51119	0.0956221	0.0593326	0.847979	1
PTTG2	5.81454	-0.0839894	0.358081	0.456289	27.0639	-9.53194	5.74175	0.205051	0.0913894	0.844612	1
RBX1	7.21772	0.0619924	0.358617	0.456651	-11.4043	9.70213	7.27145	0.108512	0.0675296	0.84273	1
COL5A1	7.53552	0.292292	0.360019	0.458114	163.036	-77.5178	7.78884	0.344534	0.31933	0.837827	1
MMP11	6.29777	0.152914	0.360407	0.458286	89.5543	-40.7772	6.4303	0.196091	0.167195	0.836474	1
DAXX	6.37845	0.0385929	0.361058	0.458675	-70.102	39.051	6.4119	0.0492576	0.0422542	0.834211	1
DKK1	6.22198	-0.0829834	0.361219	0.458675	24.7801	-8.39007	6.15007	0.172043	0.0908865	0.83365	1
CUL1	7.01525	-0.0405149	0.361673	0.45893	-65.4624	36.7312	6.98014	0.0486842	0.0444154	0.832075	1
FANCG	6.3106	-0.0579284	0.36207	0.459112	-16.0891	12.0445	6.2604	0.128089	0.0635579	0.830699	1
IFNAR2	7.06586	0.0571181	0.363055	0.46004	-20.3167	14.1584	7.11536	0.0966813	0.0627976	0.827296	1
PVRIG	6.98658	0.0626771	0.36437	0.461382	-7.54749	7.77375	7.0409	0.124112	0.0690984	0.822776	1
IL10RA	6.76592	-0.10579	0.366145	0.463306	49.4169	-20.7084	6.67424	0.148302	0.117061	0.816707	1
ASL	6.82027	0.0495158	0.367798	0.465073	-36.721	22.3605	6.86318	0.0779912	0.0549806	0.81109	1
ULBP2	6.14827	-0.211447	0.370666	0.468373	130.315	-61.1574	5.96502	0.288916	0.236194	0.80143	1
MAF	6.91229	-0.0807475	0.371223	0.46875	19.3164	-5.65819	6.84231	0.114437	0.090303	0.799567	1
RASA4	6.89572	-0.0876858	0.372033	0.46933	33.996	-12.998	6.81972	0.189788	0.0982284	0.796863	1
COL17A1	5.98776	-0.0678481	0.3722	0.46933	7.79502	0.10249	5.92896	0.214468	0.0760322	0.796306	1
TMEM45B	6.4226	-0.121075	0.373768	0.470979	65.2543	-28.6271	6.31767	0.155576	0.136125	0.791099	1
TNFSF15	6.12945	-0.0805068	0.374149	0.471131	24.004	-8.002	6.05968	0.164966	0.0905865	0.789839	1
ITGAX	6.87479	-0.10465	0.37447	0.471208	46.142	-19.071	6.7841	0.12057	0.117831	0.788777	1
CD83	6.72309	-0.130082	0.376045	0.472661	72.8619	-32.4309	6.61035	0.157498	0.146951	0.783591	1
BAP1	6.70087	-0.0873991	0.376257	0.472661	24.3419	-8.17093	6.62512	0.0965587	0.0987769	0.782895	1
IFITM2	8.47493	0.158575	0.376407	0.472661	101.041	-46.5205	8.61236	0.268395	0.179275	0.782402	1
PPP3CA	6.78168	0.0640335	0.383206	0.480865	-3.4244	5.7122	6.83718	0.101955	0.0734324	0.760393	1
CLECL1	6.2328	-0.0650141	0.384419	0.482054	3.66954	2.16523	6.17646	0.166343	0.0747475	0.756521	1
WT1	5.97873	-0.0881319	0.385112	0.482314	38.5112	-15.2556	5.90235	0.211578	0.101474	0.754319	1
CCL21	6.19125	-0.262288	0.385159	0.482314	158.074	-75.0372	5.96393	0.352633	0.302026	0.754171	1
CCL13	5.98719	0.111571	0.386433	0.483307	59.1583	-25.5792	6.08388	0.14977	0.12882	0.750137	1
OAS2	6.59316	-0.054842	0.386639	0.483307	-22.43	15.215	6.54563	0.0770559	0.0633479	0.749485	1
SRSF2	7.39324	0.0563075	0.38687	0.483307	-18.9285	13.4642	7.44204	0.0811667	0.0650723	0.748756	1
ALCAM	7.69515	0.158754	0.387338	0.483307	101.78	-46.8899	7.83274	0.234684	0.183647	0.747281	1
RHOA	8.34682	0.0998858	0.387358	0.483307	55.3402	-23.6701	8.43339	0.291074	0.115553	0.747218	1
STMN1	6.50602	-0.0747126	0.387553	0.483307	7.96426	0.0178694	6.44127	0.0823624	0.0864665	0.746607	1
ZBTB20	6.83572	0.0442919	0.388043	0.483585	-44.8697	26.4348	6.8741	0.0719826	0.051313	0.745067	1
CLCF1	6.3874	0.0462897	0.388771	0.48416	-37.0592	22.5296	6.42752	0.09385	0.0537098	0.742783	1
LFNG	6.71127	-0.102358	0.390005	0.485364	55.1553	-23.5777	6.62256	0.205312	0.119076	0.738926	1
CCR7	6.04999	-0.118573	0.391688	0.487124	71.7544	-31.8772	5.94722	0.220359	0.138429	0.733695	1
ETV4	6.25144	-0.061527	0.393383	0.488896	-2.80342	5.40171	6.19811	0.127387	0.0720881	0.728459	1
SMAD5	6.69573	0.0624819	0.395705	0.491307	-7.54161	7.77081	6.74988	0.0783366	0.0735672	0.721339	1
APP	8.85216	-0.164492	0.395865	0.491307	111.146	-51.5731	8.7096	0.319657	0.193741	0.72085	1
EWSR1	7.87152	0.0614035	0.39682	0.492154	-1.15508	4.57754	7.92474	0.141865	0.0724683	0.717942	1
POLD1	6.14441	-0.0347707	0.398448	0.493836	-62.9829	35.4914	6.11428	0.121006	0.0411782	0.713005	1
CASP8	6.73466	-0.0422551	0.401033	0.496652	-47.3375	27.6687	6.69804	0.0695232	0.050317	0.705226	1
FOSL1	6.1407	-0.0769536	0.401269	0.496652	25.6564	-8.82821	6.074	0.171255	0.0916816	0.704521	1
CD3EAP	6.16969	-0.0779604	0.402851	0.498227	26.1504	-9.07522	6.10212	0.152336	0.0931937	0.6998	1
NECTIN1	6.66193	0.0661886	0.403091	0.498227	7.88143	0.0592831	6.71929	0.137585	0.0791623	0.699085	1
HLA-DRB5	6.542	-0.100098	0.404734	0.499917	66.0383	-29.0192	6.45524	0.625349	0.120137	0.694216	1
KITLG	6.40345	0.114252	0.406529	0.501529	70.0482	-31.0241	6.50247	0.200245	0.137651	0.688927	1
KMT2C	7.25541	0.0480945	0.406593	0.501529	-37.1808	22.5904	7.29709	0.0572431	0.0579518	0.688742	1
DACH2	5.72526	-0.0796411	0.409282	0.504502	33.1611	-12.5805	5.65624	0.211224	0.0965161	0.680887	1
TDO2	6.08902	-0.0742913	0.411335	0.506688	24.9616	-8.48078	6.02463	0.18504	0.0904285	0.67494	1
KRT10	6.60582	0.034812	0.412614	0.507919	-69.8785	38.9393	6.63599	0.0483666	0.0424899	0.671256	1
TLR6	6.17022	-0.0630313	0.41344	0.508591	6.52241	0.738794	6.11559	0.159414	0.0770691	0.668886	1
MAGEA4	6.51837	-0.0611839	0.415225	0.510317	3.93145	2.03428	6.46535	0.16225	0.0750968	0.663792	1
GADD45B	7.13805	0.0786988	0.415407	0.510317	35.1396	-13.5698	7.20626	0.25857	0.0966323	0.663273	1
PSEN1	7.03208	-0.0391818	0.419183	0.514607	-54.6167	31.3084	6.99813	0.0549413	0.048502	0.652605	1
TCF7	6.35323	-0.0963364	0.420489	0.515861	54.7684	-23.3842	6.26974	0.190125	0.119587	0.648948	1
MEF2C	5.97359	-0.113857	0.421228	0.516317	74.5276	-33.2638	5.87491	0.228958	0.141561	0.646886	1
RASAL1	5.99047	0.0757291	0.421431	0.516317	26.2858	-9.14288	6.0561	0.139777	0.0941973	0.646322	1
HDAC10	6.31634	-0.0361567	0.424634	0.519889	-54.1865	31.0933	6.285	0.103779	0.045286	0.637455	1
OPN3	6.52165	-0.0705358	0.425273	0.520321	18.8623	-5.43114	6.46052	0.129714	0.0884676	0.635697	1
NFKB1	7.05672	-0.0374066	0.426296	0.52122	-52.2644	30.1322	7.0243	0.0839527	0.04702	0.632894	1
CEACAM3	5.61567	-0.0875527	0.428112	0.523088	45.8125	-18.9063	5.53979	0.179249	0.110487	0.62794	1
ATRX	7.24902	0.0626525	0.429415	0.523922	6.41987	0.790064	7.30331	0.118869	0.0792875	0.624406	1
FZD1	7.04296	0.0993447	0.429606	0.523922	59.7897	-25.8949	7.12906	0.186148	0.125774	0.623889	1
PC	6.31798	-0.0536953	0.429662	0.523922	-8.10866	8.05433	6.27145	0.139342	0.0679886	0.623736	1
SF3B1	7.95381	0.0618408	0.430747	0.524892	7.35124	0.324381	8.00741	0.142634	0.0784868	0.620807	1
PLA2G4E	6.03051	0.0787632	0.433318	0.527669	31.3002	-11.6501	6.09877	0.123592	0.100524	0.613914	1
CCL17	5.71781	-0.14832	0.434403	0.528636	105.425	-48.7123	5.58926	0.240069	0.189746	0.611022	1
CEP55	5.82192	0.0677124	0.437635	0.532211	19.8047	-5.90235	5.8806	0.161564	0.0872364	0.602477	1
JAK1	7.42459	0.0435148	0.439354	0.533943	-32.121	20.0605	7.4623	0.0940937	0.0562727	0.597969	1
REN	6.29724	-0.0605735	0.441291	0.53593	7.24704	0.376482	6.24474	0.137977	0.0786653	0.592923	1
CCR4	6.03437	-0.066362	0.441776	0.53593	18.1113	-5.05564	5.97686	0.153573	0.0862744	0.591664	1
TNFRSF13B	6.17351	-0.0696085	0.441876	0.53593	24.9005	-8.45027	6.11319	0.181974	0.0905148	0.591405	1
HAMP	6.14086	0.06315	0.443341	0.537164	13.6609	-2.83046	6.19559	0.16037	0.0823806	0.587621	1
RIPK3	6.58983	-0.0386781	0.443486	0.537164	-41.0576	24.5288	6.55631	0.122797	0.0504726	0.587246	1
CD180	6.06505	0.070087	0.444025	0.537458	25.1979	-8.59894	6.12579	0.16585	0.0915676	0.585858	1
MCAT	6.19801	-0.0494469	0.448709	0.542764	-13.44	10.72	6.15516	0.125852	0.0652705	0.573912	1
PPP3CB	6.38381	-0.03344	0.45388	0.548653	-61.683	34.8415	6.35482	0.0594899	0.0446485	0.560944	1
PMCH	5.90609	-0.0840696	0.457288	0.552404	49.1141	-20.557	5.83323	0.193748	0.1131	0.552525	1
NOD2	6.15252	-0.058374	0.457914	0.552792	7.89391	0.053043	6.10193	0.147412	0.0786408	0.550988	1
SLAMF7	6.62071	0.0845651	0.458983	0.553713	51.0771	-21.5386	6.694	0.212201	0.114196	0.548374	1
IFNA1	5.9093	-0.230354	0.460301	0.554784	158.803	-75.4014	5.70966	0.315813	0.311984	0.545162	1
CXCR4	6.90716	0.131782	0.460483	0.554784	98.0999	-45.05	7.02138	0.221815	0.178554	0.544721	1
PSMB7	7.04122	-0.0574361	0.463944	0.558582	2.04665	2.97667	6.99145	0.0936866	0.0784251	0.536363	1
TPSAB1/B2	8.05168	-0.184435	0.464576	0.558972	142.143	-67.0715	7.89183	0.432323	0.25219	0.534847	1
BCL10	6.26684	0.0419644	0.465732	0.55999	-29.4906	18.7453	6.30321	0.0968045	0.0575295	0.532085	1
PDK1	6.43461	0.0873409	0.466167	0.560143	54.3845	-23.1923	6.51031	0.180211	0.119854	0.531046	1
PPP2R2B	5.9854	-0.0585752	0.466488	0.560157	9.22234	-0.61117	5.93463	0.133258	0.0804379	0.530282	1
NTHL1	6.21335	-0.0534832	0.467734	0.561281	-2.75058	5.37529	6.167	0.104952	0.0736511	0.527323	1
COL5A2	6.74328	0.205114	0.469471	0.562992	147.78	-69.8902	6.92105	0.287644	0.283565	0.523221	1
SLC16A1	6.6835	-0.0701934	0.46982	0.563039	28.7436	-10.3718	6.62266	0.132172	0.0971171	0.522398	1
SYK	6.6239	0.0586692	0.472711	0.566129	3.16481	2.41759	6.67475	0.0820737	0.0817035	0.515631	1
ICAM3	6.54691	0.0834805	0.473681	0.566916	44.6219	-18.3109	6.61926	0.118267	0.116511	0.513376	1
MERTK	6.5176	-0.0568879	0.477642	0.571278	5.93532	1.03234	6.4683	0.10522	0.0801125	0.504243	1
PTTG1	6.15977	-0.0459752	0.479824	0.573509	-14.9428	11.4714	6.11993	0.112255	0.0650666	0.499264	1
CD27	5.95116	0.0791755	0.483164	0.577121	49.4081	-20.704	6.01978	0.202651	0.112911	0.491713	1
TLR1	6.40489	-0.0455895	0.486018	0.579899	-15.3347	11.6673	6.36537	0.102525	0.0654405	0.485331	1
U2AF1	7.40209	0.0446816	0.486129	0.579899	-15.945	11.9725	7.44081	0.117675	0.0641537	0.485082	1
IRF4	6.00927	0.086387	0.488415	0.582242	60.7731	-26.3865	6.08414	0.22072	0.124687	0.480017	1
CR1	6.31943	0.079023	0.498197	0.593512	51.7213	-21.8606	6.38791	0.182549	0.116668	0.458776	1
TNFAIP6	6.17031	-0.0704765	0.501551	0.597116	39.9871	-15.9936	6.10923	0.173728	0.104868	0.451653	1
DAB2	6.96964	0.0865943	0.502561	0.597925	53.5137	-22.7568	7.04468	0.120237	0.129155	0.449525	1
JAK3	6.41713	0.0760935	0.504003	0.599248	48.8505	-20.4252	6.48308	0.17721	0.113878	0.446497	1
BRD4	7.5759	-0.0302159	0.505502	0.600636	-55.3726	31.6863	7.54972	0.0895786	0.0453789	0.443367	1
TAPBP	7.3446	0.0494485	0.507464	0.6021	2.0367	2.98165	7.38746	0.143406	0.0746065	0.439292	1
APOE	5.96839	-0.0507168	0.507587	0.6021	6.3324	0.8338	5.92444	0.168723	0.0765422	0.439037	1
VEGFA	8.17469	-0.154128	0.507731	0.6021	132.613	-62.3063	8.04111	0.391671	0.232691	0.43874	1
ORC6	6.01685	-0.0482748	0.510834	0.60509	2.83358	2.58321	5.97502	0.187146	0.0734173	0.432359	1
PGPEP1	6.45814	0.0370502	0.510921	0.60509	-34.5957	21.2978	6.49025	0.0754814	0.0563583	0.432181	1
GTF2H3	6.29969	-0.0412649	0.51301	0.607168	-22.5892	15.2946	6.26392	0.0783943	0.0630809	0.427923	1
TGFB1	7.16196	-0.0629074	0.513804	0.607711	25.9269	-8.96347	7.10744	0.115139	0.096347	0.426312	1
PIK3CD	6.5384	-0.0675564	0.515376	0.609172	35.1466	-13.5733	6.47986	0.12823	0.103855	0.423137	1
LAIR1	6.66647	0.0503621	0.515871	0.60936	-1.04267	4.52133	6.71012	0.0842361	0.0775132	0.42214	1
FCGR1A	6.76602	0.0606362	0.518726	0.612333	22.2062	-7.1031	6.81857	0.107085	0.0939644	0.416425	1
CXCL10	6.11801	-0.0974433	0.519375	0.6127	77.1454	-34.5727	6.03356	0.169872	0.151237	0.415134	1
HLA-DRA	10.2757	0.152717	0.520323	0.613252	134.008	-63.004	10.4081	0.365253	0.237564	0.413253	1
POLR1B	6.00645	-0.0381119	0.520519	0.613252	-22.3489	15.1745	5.97342	0.144065	0.0593139	0.412864	1
ROR2	6.26263	-0.0661092	0.524489	0.617527	38.6978	-15.3489	6.20534	0.169214	0.103873	0.405057	1
HLA-DRB3	9.2746	-0.115032	0.526149	0.61908	103.844	-47.9222	9.17491	0.307529	0.181468	0.401823	1
STAT4	6.14408	-0.052972	0.526914	0.619577	12.8596	-2.42981	6.09817	0.126897	0.0837205	0.40034	1
SELL	6.22652	0.117042	0.528994	0.621619	102.294	-47.1469	6.32796	0.223776	0.185915	0.396324	1
MAP3K1	6.80962	0.0432101	0.531521	0.623565	-17.4095	12.7048	6.84707	0.0670392	0.0690604	0.391482	1
CD9	8.37707	-0.103736	0.531535	0.623565	91.1903	-41.5952	8.28717	0.232767	0.165801	0.391455	1
IGLL1	6.62756	0.0708315	0.531956	0.623565	48.6982	-20.3491	6.68895	0.182903	0.113326	0.390654	1
ICAM1	7.70957	-0.0716775	0.532026	0.623565	54.7782	-23.3891	7.64745	0.298642	0.114699	0.39052	1
CHIT1	6.27281	-0.0754855	0.534138	0.625262	58.5369	-25.2685	6.20739	0.233553	0.121418	0.386513	1
ID1	8.29129	0.0713013	0.534164	0.625262	45.7011	-18.8505	8.35308	0.133464	0.114695	0.386463	1
TET2	6.63473	-0.0290958	0.537873	0.629197	-55.0943	31.5471	6.60952	0.0632392	0.047231	0.379496	1
ACTA2	7.91685	-0.157168	0.538464	0.629436	136.518	-64.2592	7.78064	0.267791	0.255501	0.378395	1
RNF43	6.41373	-0.0342261	0.538953	0.629436	-31.0224	19.5112	6.38407	0.116539	0.0557068	0.377485	1
IDO1	6.42141	-0.0830925	0.53912	0.629436	65.266	-28.633	6.3494	0.161238	0.135298	0.377174	1
IGF1	6.23897	-0.0682921	0.541655	0.63194	51.0812	-21.5406	6.17978	0.265936	0.111897	0.372481	1
VCAM1	6.27385	0.09811	0.541962	0.63194	88.445	-40.2225	6.35888	0.240151	0.160876	0.371916	1
SUV39H2	6.17496	-0.0448174	0.546027	0.63627	1.01413	3.49293	6.13612	0.136551	0.0742347	0.364484	1
FCER1G	7.43709	0.0805767	0.548832	0.63895	70.7785	-31.3893	7.50693	0.270739	0.134404	0.359415	1
ATG7	6.77348	-0.0281103	0.549031	0.63895	-56.7471	32.3736	6.74912	0.0590647	0.046912	0.359055	1
NCOR1	6.96816	0.0254431	0.550003	0.63967	-66.4612	37.2306	6.99021	0.0601454	0.0425644	0.357312	1
GPT	6.50076	-0.0481369	0.560566	0.651529	10.8365	-1.41823	6.45904	0.119118	0.0827094	0.338724	1
IRF2	6.52862	-0.0177641	0.560919	0.651529	-102.623	55.3115	6.51322	0.0528134	0.0305499	0.338116	1
CD19	5.98475	0.0826032	0.56249	0.652935	75.3465	-33.6732	6.05634	0.229592	0.142629	0.335411	1
ALKBH2	6.23985	-0.0346746	0.563079	0.6532	-24.8506	16.4253	6.2098	0.0993795	0.0599621	0.334401	1
MASP2	6.27131	-0.0381349	0.563711	0.653443	-11.6111	9.80556	6.23826	0.133269	0.0660531	0.333319	1
HLA-DRB4	8.90921	-0.104221	0.564009	0.653443	102.444	-47.2218	8.81889	0.282636	0.180659	0.33281	1
NFE2L2	7.40969	0.043428	0.567324	0.656864	-0.280684	4.14034	7.44733	0.0998177	0.0759236	0.32718	1
LY86	6.61326	-0.0416381	0.567689	0.656866	-2.43577	5.21788	6.57717	0.118688	0.0728629	0.326565	1
NKX2-1	7.8465	0.125773	0.570831	0.659668	124.32	-58.1602	7.9555	0.295944	0.22189	0.321295	1
COL24A1	6.0257	-0.0498038	0.570839	0.659668	22.2065	-7.10323	5.98254	0.19103	0.0878658	0.321281	1
CREBBP	7.07026	-0.0247445	0.572213	0.660835	-63.6718	35.8359	7.04881	0.0592811	0.0438113	0.318994	1
C3AR1	6.36595	0.0450874	0.573665	0.66209	4.13603	1.93199	6.40503	0.0934186	0.0801323	0.316588	1
MXI1	6.66473	-0.0371171	0.576086	0.664461	-21.1224	14.5612	6.63256	0.0662187	0.066386	0.312605	1
SOCS3	7.7465	0.108908	0.581059	0.66977	114.174	-53.0869	7.84089	0.353886	0.197355	0.304526	1
TNFSF13B	6.18967	0.036974	0.585265	0.674003	-11.8053	9.90264	6.22171	0.101663	0.0677539	0.2978	1
CD59	7.38169	-0.0711956	0.585475	0.674003	63.508	-27.754	7.31998	0.184089	0.130537	0.297466	1
CALML6	5.85539	-0.0518472	0.587479	0.675881	30.6727	-11.3364	5.81046	0.182024	0.0955721	0.294298	1
EIF2B4	6.64842	0.0231694	0.588685	0.676601	-66.3635	37.1818	6.6685	0.0574973	0.0428474	0.292403	1
CPSF7	7.19493	-0.0448366	0.588852	0.676601	12.2712	-2.13559	7.15607	0.131079	0.082954	0.29214	1
ZC3H12A	6.48174	0.0414567	0.590101	0.677468	2.72824	2.63588	6.51767	0.113149	0.0769583	0.290187	1
DNAJC14	6.70632	-0.0237597	0.590354	0.677468	-68.4859	38.243	6.68573	0.0440068	0.0441365	0.289791	1
IGFBP3	6.89152	0.186603	0.591393	0.67823	168.948	-80.4739	7.05324	0.327829	0.347609	0.288174	1
MR1	6.5211	0.0278705	0.594575	0.681449	-42.5685	25.2842	6.54526	0.0731329	0.0523668	0.283255	1
HELLS	6.04214	-0.0480994	0.595203	0.681737	22.7701	-7.38506	6.00045	0.14777	0.0905295	0.282292	1
CCL19	6.14811	0.143899	0.597498	0.683933	147.618	-69.8088	6.27282	0.349404	0.272535	0.278787	1
P4HA2	7.06496	0.0527788	0.601837	0.688465	34.7574	-13.3787	7.1107	0.15272	0.101155	0.272234	1
CD44	8.38258	-0.070983	0.60233	0.688594	71.193	-31.5965	8.32106	0.244654	0.13623	0.271497	1
CYP8B1	5.9333	-0.0473733	0.605436	0.691709	26.2126	-9.1063	5.89224	0.180641	0.0917023	0.266874	1
WNT5A	6.42695	0.0589655	0.608068	0.694277	41.9705	-16.9852	6.47805	0.112429	0.11498	0.262999	1
IL1R2	6.15953	-0.0519355	0.610873	0.697041	35.5852	-13.7926	6.11452	0.151329	0.102069	0.258906	1
UBE2T	6.11927	0.0364299	0.611602	0.697434	-5.81157	6.90578	6.15085	0.102108	0.0717423	0.257849	1
NFKB2	6.82499	-0.0358169	0.613265	0.69889	-6.42029	7.21015	6.79395	0.107938	0.0708657	0.255448	1
WNT3	6.34345	-0.0359276	0.61478	0.700177	-4.0512	6.0256	6.31231	0.124734	0.0713896	0.253272	1
PSAT1	6.22425	-0.0335864	0.616496	0.70169	-9.71118	8.85559	6.19514	0.13728	0.0670625	0.250823	1
BCL2A1	6.19667	-0.0399109	0.618614	0.703659	7.9298	0.0351008	6.16208	0.122501	0.0801721	0.247821	1
CD86	6.25424	-0.0470045	0.619649	0.703864	27.2749	-9.63747	6.21351	0.145024	0.0947006	0.246362	1
EP300	6.88986	0.0252069	0.620147	0.703864	-51.3256	29.6628	6.91171	0.0520382	0.0508571	0.245661	1
RAC1	7.94792	0.0506237	0.620215	0.703864	38.5896	-15.2948	7.9918	0.198261	0.102157	0.245566	1
STAT1	7.33955	-0.0512124	0.620348	0.703864	35.1057	-13.5528	7.29517	0.131881	0.103385	0.245378	1
LOXL2	6.13786	0.0526019	0.621383	0.704597	34.8722	-13.4361	6.18345	0.110965	0.106505	0.243928	1
PNMA1	6.40111	-0.0328155	0.622873	0.705845	-13.1658	10.5829	6.37267	0.103713	0.0667277	0.24185	1
NRP1	7.79524	0.0557541	0.625307	0.70816	48.155	-20.0775	7.84356	0.16344	0.11417	0.238479	1
EYA1	6.11244	-0.0359836	0.628927	0.711815	3.28958	2.35521	6.08126	0.166808	0.0744634	0.233519	1
CHEK1	6.13963	-0.0382969	0.629407	0.711914	8.24033	-0.120164	6.10644	0.138814	0.0793617	0.232866	1
C6	6.09802	-0.043261	0.630355	0.712541	24.2998	-8.14988	6.06053	0.184363	0.0898974	0.231579	1
DDIT3	6.47648	-0.0336682	0.635109	0.717467	-6.5638	7.2819	6.4473	0.105546	0.0709478	0.225196	1
SPA17	6.16784	-0.0368267	0.635934	0.717952	7.09522	0.452392	6.13592	0.15268	0.0777932	0.2241	1
SHC2	6.66811	-0.0344686	0.641456	0.723735	-2.00647	5.00323	6.63824	0.106885	0.0740202	0.216843	1
ESR1	6.30607	-0.0297955	0.644654	0.72689	-15.5091	11.7546	6.28025	0.114262	0.0646041	0.212707	1
STAT6	7.52757	-0.037512	0.645107	0.726949	11.0441	-1.52205	7.49506	0.139724	0.081447	0.212124	1
CCL3/L1	6.65193	0.0575859	0.648282	0.730073	56.9018	-24.4509	6.70184	0.147519	0.126243	0.208073	1
CTSL	7.44524	0.066491	0.649153	0.7306	71.8138	-31.9069	7.50286	0.153768	0.146154	0.206969	1
PTGS2	7.43382	-0.168415	0.655663	0.737469	182.905	-87.4523	7.28786	0.415438	0.37769	0.198834	1
FCER2	6.23734	-0.0540859	0.656205	0.73762	57.9938	-24.9969	6.19046	0.219822	0.121498	0.198167	1
ITGAM	6.30975	0.0425395	0.657118	0.738188	20.7553	-6.37764	6.34662	0.0934675	0.0958323	0.197044	1
ME2	6.49496	0.0352308	0.659166	0.74003	1.79086	3.10457	6.52549	0.0842611	0.0798767	0.194539	1
MYD88	6.80177	-0.0389785	0.659907	0.740403	18.2197	-5.10986	6.76799	0.121949	0.088579	0.193637	1
MYBL2	6.05247	-0.032177	0.660922	0.741084	0.167122	3.91644	6.02458	0.142295	0.0733563	0.192405	1
ATG12	6.3694	0.0227178	0.662584	0.742488	-43.5778	25.7889	6.38909	0.0708508	0.0520636	0.1904	1
IL17RA	6.56805	-0.0463424	0.66502	0.744756	35.7231	-13.8616	6.52788	0.112853	0.107028	0.187483	1
CASP1	7.03054	-0.0255254	0.665731	0.745093	-32.3823	20.1912	7.00841	0.0646842	0.0590848	0.186636	1
PYCARD	6.62644	-0.027227	0.667132	0.746199	-20.0288	14.0144	6.60285	0.0922829	0.0633057	0.184975	1
TFEB	6.27907	-0.0252936	0.669013	0.747842	-25.8066	16.9033	6.25715	0.103676	0.0591658	0.182759	1
EPM2AIP1	6.71452	0.0392725	0.669876	0.748345	18.0543	-5.02717	6.74855	0.0960325	0.0921201	0.181747	1
TNFRSF10D	6.15234	-0.0511712	0.672444	0.750751	52.2872	-22.1436	6.108	0.143779	0.12103	0.178757	1
FCGRT	7.96596	-0.0420347	0.67487	0.752996	31.0143	-11.5072	7.92953	0.12384	0.100208	0.175958	1
MGMT	6.52116	0.0181943	0.67579	0.753558	-62.5982	35.2991	6.53692	0.0687394	0.0435046	0.174903	1
KRT14	6.61931	-0.0367407	0.6763	0.753663	19.7263	-5.86316	6.58747	0.14691	0.0879981	0.174321	1
IL10	5.98926	-0.048014	0.680896	0.758318	49.2583	-20.6291	5.94764	0.149412	0.116754	0.16912	1
MEN1	6.46017	0.0197222	0.681826	0.758887	-49.9587	28.9793	6.47727	0.0831232	0.0481061	0.168078	1
FAM30A	6.24233	0.0365402	0.686108	0.763184	25.7053	-8.85265	6.274	0.200411	0.0904141	0.163331	1
IL2RG	6.67398	-0.0450173	0.690422	0.767512	46.0529	-19.0264	6.63497	0.15052	0.113028	0.158629	1
TFRC	6.95103	-0.0431222	0.691854	0.768633	44.2668	-18.1334	6.91365	0.180383	0.108801	0.157085	1
LRP6	6.37407	-0.0272798	0.69284	0.769256	-12.8249	10.4124	6.35043	0.0818852	0.0690619	0.156028	1
ANP32B	7.7043	-0.0402458	0.693853	0.769909	35.0048	-13.5024	7.66942	0.142349	0.102242	0.154946	1
MIA	6.52692	-0.0322339	0.69499	0.770469	11.9674	-1.9837	6.49898	0.13896	0.0822099	0.153737	1
CDKN1B	6.72811	0.0233088	0.695208	0.770469	-26.0212	17.0106	6.74831	0.0963131	0.0594921	0.153505	1
TRBC1/2	7.33166	-0.0723027	0.695925	0.770723	105.862	-48.9309	7.269	0.307244	0.184999	0.152746	1
PLCG2	6.5041	-0.042034	0.696288	0.770723	41.3726	-16.6863	6.46768	0.154149	0.107687	0.152362	1
STK11	6.90199	-0.0151763	0.699097	0.773074	-79.1543	43.5772	6.88883	0.0444243	0.0392619	0.149413	1
CCND1	7.73052	0.0757981	0.699456	0.773074	112.271	-52.1353	7.79621	0.311852	0.19634	0.149038	1
RASGRF2	6.046	-0.035547	0.699691	0.773074	25.9306	-8.9653	6.0152	0.166794	0.0921535	0.148793	1
OAS3	6.70683	-0.0263271	0.700896	0.773665	-13.6169	10.8084	6.68401	0.0816983	0.0685404	0.147541	1
PTPRC	7.19441	-0.0728227	0.701081	0.773665	104.104	-48.052	7.13129	0.221123	0.189711	0.14735	1
CD3E	6.25441	-0.0442543	0.703326	0.775671	51.3737	-21.6868	6.21605	0.183683	0.116204	0.145035	1
TLK2	6.42274	-0.016599	0.707991	0.77989	-61.0583	34.5292	6.40836	0.0664481	0.0443166	0.140291	1
FOXC1	6.11321	-0.0333537	0.708013	0.77989	21.1892	-6.59458	6.0843	0.149739	0.0890558	0.14027	1
CCR5	6.15925	0.0377421	0.70932	0.780855	33.0636	-12.5318	6.19196	0.132676	0.101248	0.138957	1
CXCL9	6.01465	-0.0547904	0.710406	0.781576	73.0165	-32.5083	5.96717	0.155868	0.14756	0.137871	1
COX4I1	8.3543	0.0459783	0.711605	0.782052	57.4642	-24.7321	8.39415	0.169672	0.124366	0.136679	1
PSEN2	6.35281	-0.0229553	0.711702	0.782052	-24.4631	16.2316	6.33292	0.0767828	0.0621132	0.136583	1
CD164	7.80424	-0.0333835	0.714213	0.784336	22.8475	-7.42374	7.77531	0.139499	0.0911611	0.134105	1
DUSP6	7.64693	0.055546	0.717619	0.78699	84.2982	-38.1491	7.69507	0.255485	0.153594	0.130785	1
SOS2	6.59746	-0.0165842	0.717905	0.78699	-62.1232	35.0616	6.58309	0.0491561	0.0459066	0.130509	1
CCL22	5.70086	-0.0335228	0.717933	0.78699	24.3219	-8.16095	5.6718	0.135058	0.0928035	0.130482	1
SIRPA	7.06396	0.0325309	0.720465	0.789152	19.0813	-5.54064	7.09216	0.107932	0.0909099	0.128047	1
GRIN2A	6.03264	0.0301597	0.720964	0.789152	11.3411	-1.67053	6.05877	0.105648	0.0844405	0.127571	1
CD160	5.89918	-0.0308099	0.721212	0.789152	18.1502	-5.07508	5.87247	0.152941	0.0863412	0.127334	1
CPA3	6.84671	-0.0574259	0.724386	0.792147	90.0572	-41.0286	6.79694	0.247033	0.162863	0.124329	1
MBNL1	7.43023	-0.0313293	0.725494	0.79288	21.7261	-6.86304	7.40307	0.154539	0.0892253	0.123289	1
PEBP1	8.08581	0.0386879	0.726555	0.793413	44.3554	-18.1777	8.11934	0.156554	0.110628	0.122299	1
PDGFC	6.56866	-0.0248409	0.726858	0.793413	-4.47605	6.23803	6.54714	0.124529	0.0711144	0.122016	1
CX3CR1	6.21157	0.0424888	0.731871	0.798404	53.121	-22.5605	6.24839	0.132622	0.124005	0.117401	1
CD69	6.48657	-0.0393103	0.732596	0.798508	45.8612	-18.9306	6.4525	0.132355	0.115052	0.116741	1
BRD2	7.78457	-0.0262464	0.732847	0.798508	2.78958	2.60521	7.76183	0.114581	0.0768923	0.116513	1
CXCL8	6.47888	0.0880041	0.735906	0.800685	140.756	-66.3779	6.55515	0.298637	0.260923	0.113758	1
NDUFB10	7.3526	0.0349883	0.735913	0.800685	32.4962	-12.2481	7.38292	0.111325	0.10374	0.113751	1
IL6R	6.26856	0.0238167	0.736171	0.800685	-9.63869	8.81934	6.2892	0.0863924	0.0706877	0.113521	1
NFIL3	6.2827	0.0242785	0.737253	0.801382	-1.67345	4.83673	6.30375	0.136696	0.0723668	0.112555	1
HSD17B8	6.29855	0.0207781	0.739147	0.802958	-21.362	14.681	6.31656	0.09357	0.0623997	0.110878	1
CD48	6.44442	0.0373386	0.740514	0.803961	47.3836	-19.6918	6.47678	0.170829	0.112747	0.109676	1
SPINK1	6.08011	-0.0424397	0.741308	0.803963	61.4349	-26.7175	6.04333	0.17709	0.128557	0.108981	1
GPR160	6.17272	-0.0252739	0.741403	0.803963	0.391706	3.80415	6.15082	0.0982928	0.0765886	0.108897	1
SPRY2	7.04352	0.0404653	0.743049	0.805266	53.1698	-22.5849	7.07859	0.135721	0.123438	0.107465	1
UBB	9.092	-0.0367251	0.743692	0.805481	45.9435	-18.9717	9.06017	0.156794	0.11232	0.106908	1
MS4A1	6.27633	0.0825005	0.745692	0.807165	141.17	-66.585	6.34783	0.366646	0.254376	0.105187	1
LGALS9	7.02665	-0.0260742	0.748079	0.809265	9.9721	-0.98605	7.00405	0.130623	0.0811841	0.103152	1
BIRC7	6.02166	0.0351672	0.749213	0.80958	41.8961	-16.9481	6.05214	0.136474	0.110008	0.102194	1
SIN3A	6.86015	-0.0140565	0.749264	0.80958	-67.6385	37.8192	6.84797	0.0459859	0.0439803	0.102151	1
S100A7	6.25372	0.0570228	0.752851	0.812972	96.3918	-44.1959	6.30314	0.18825	0.181093	0.0991505	1
AKT2	7.17531	-0.013973	0.756071	0.815905	-59.0593	33.5297	7.1632	0.0690409	0.0449806	0.0965001	1
CD1B	5.88506	-0.0234769	0.756706	0.815905	5.19997	1.40002	5.86471	0.167588	0.0757785	0.0959817	1
SERINC5	7.35391	-0.0233555	0.757192	0.815905	-3.94294	5.97147	7.33367	0.0824412	0.0755425	0.0955864	1
CR2	6.1471	0.0472815	0.757369	0.815905	83.2194	-37.6097	6.18808	0.2398	0.153045	0.0954428	1
EZH2	6.19882	-0.0213238	0.759267	0.817463	-6.93894	7.46947	6.18034	0.122547	0.0695846	0.093908	1
PIN1	5.6811	-0.0366953	0.76058	0.818156	55.4342	-23.7171	5.6493	0.18906	0.120423	0.0928538	1
LAMP1	8.21512	0.0377603	0.760813	0.818156	57.1595	-24.5797	8.24784	0.169195	0.124043	0.0926675	1
LY9	6.27203	-0.0285655	0.763411	0.820463	30.0606	-11.0303	6.24727	0.184517	0.0949007	0.0906038	1
CD3D	6.63241	-0.0407034	0.765038	0.821724	67.2877	-29.6439	6.59713	0.176339	0.13619	0.0893242	1
CD22	6.28135	0.0531062	0.766063	0.822256	100.896	-46.4481	6.32737	0.275677	0.178491	0.088523	1
MSH2	6.34978	-0.0138298	0.76644	0.822256	-58.8089	33.4045	6.3378	0.0543952	0.0465597	0.0882294	1
VEGFB	7.20211	0.0255602	0.767662	0.823079	12.219	-2.10952	7.22426	0.0964665	0.0865174	0.0872815	1
ABCF1	6.57206	0.0160731	0.773447	0.828791	-40.8859	24.4429	6.58599	0.0563082	0.0558347	0.0828685	1
ISG15	6.20873	-0.03392	0.777873	0.833041	45.7437	-18.8719	6.17933	0.113233	0.120245	0.0795758	1
SRD5A2	5.99352	0.0403753	0.778848	0.833593	77.443	-34.7215	6.02851	0.258099	0.143776	0.0788599	1
IL1RN	6.25714	-0.0250781	0.782342	0.836813	24.7805	-8.39025	6.23541	0.174312	0.0907745	0.0763239	1
SMAD4	6.86374	-0.0177133	0.782975	0.836813	-20.3665	14.1833	6.84839	0.0798519	0.0643084	0.0758692	1
EIF2AK2	7.0416	-0.0127985	0.783242	0.836813	-53.1206	30.5603	7.03051	0.0861597	0.0465236	0.075678	1
MCL1	8.75509	-0.037766	0.785779	0.839029	75.8725	-33.9362	8.72236	0.318751	0.13895	0.0738729	1
RPS6KB1	6.63889	0.0139646	0.789322	0.842316	-44.7095	26.3547	6.65099	0.0636957	0.0522646	0.0713908	1
MAPK14	6.93785	0.0128555	0.794278	0.846685	-47.1048	27.5524	6.94899	0.0852632	0.0493002	0.0679953	1
CCNB1	6.1055	0.0193703	0.794684	0.846685	-2.82444	5.41222	6.12229	0.0961546	0.0744345	0.0677212	1
TNFRSF13C	6.1629	0.0374454	0.795202	0.846685	77.3494	-34.6747	6.19536	0.247238	0.144264	0.0673725	1
DDB2	6.59023	-0.0167939	0.795286	0.846685	-13.2073	10.6036	6.57567	0.14129	0.064728	0.0673158	1
IFI6	7.12496	-0.0422876	0.796116	0.846843	92.3932	-42.1966	7.08831	0.291538	0.163667	0.0667584	1
SETD2	6.76479	0.0154459	0.796369	0.846843	-31.421	19.7105	6.77818	0.0638687	0.0598564	0.0665897	1
EGR1	8.8964	-0.0772182	0.797669	0.847728	163.676	-77.8379	8.82948	0.564928	0.301204	0.0657231	1
CEACAM1	5.97592	0.0294396	0.799838	0.849535	48.0325	-20.0163	6.00143	0.142891	0.116107	0.064291	1
FCRL2	6.16236	0.0261662	0.800523	0.849764	40.699	-16.3495	6.18504	0.212132	0.103559	0.0638422	1
NSD1	6.74642	-0.0107802	0.80355	0.852048	-60.9035	34.4517	6.73708	0.083926	0.0433366	0.0618794	1
MAP3K7	6.57153	-0.0127326	0.803614	0.852048	-44.4937	26.2468	6.56049	0.0755668	0.0512023	0.0618378	1
C7	7.33761	-0.0890938	0.804322	0.852299	181.504	-86.752	7.2604	0.525871	0.359601	0.0613837	1
EPHA2	6.58637	-0.0226094	0.805907	0.85348	18.702	-5.351	6.56678	0.0992787	0.0920167	0.0603732	1
MECOM	6.71544	-0.0210811	0.806627	0.853743	14.8269	-3.41345	6.69717	0.117389	0.0861226	0.0599173	1
AKT1	7.751	0.0238537	0.808063	0.854625	26.4505	-9.22525	7.77167	0.10702	0.0981936	0.0590129	1
ITGB1	8.72879	-0.028592	0.808404	0.854625	55.368	-23.684	8.70401	0.232135	0.117912	0.0587995	1
XRCC4	6.34546	0.0185761	0.810004	0.855818	3.17021	2.41489	6.36156	0.113417	0.0772651	0.0578022	1
PRKAR2B	6.33951	-0.0279388	0.814767	0.860349	46.9667	-19.4834	6.3153	0.119527	0.119253	0.0548873	1
NSD2	6.52498	-0.0221806	0.821128	0.86656	24.2124	-8.10618	6.50576	0.097965	0.0981033	0.0511187	1
INPP5D	6.71352	-0.0300664	0.822632	0.867642	64.7363	-28.3682	6.68746	0.16471	0.134129	0.0502482	1
FGF11	6.44448	-0.0230831	0.823515	0.868068	36.3001	-14.15	6.42447	0.142738	0.103499	0.0497409	1
EIF4EBP1	6.89572	0.0210367	0.825026	0.869155	23.2993	-7.64963	6.91395	0.106344	0.0951518	0.0488788	1
CD28	6.1855	-0.0178179	0.826112	0.869794	12.9785	-2.48926	6.17005	0.177455	0.0811047	0.0482638	1
FCER1A	6.35433	0.0222842	0.829396	0.87244	35.0859	-13.543	6.37364	0.131404	0.103418	0.0464301	1
CD4	7.22687	0.0253689	0.830389	0.87244	48.0538	-20.0269	7.24885	0.128235	0.118434	0.0458829	1
MSRB2	6.59385	0.00974662	0.830508	0.87244	-60.8744	34.4372	6.6023	0.0548884	0.0455342	0.0458177	1
TRAC	6.71404	-0.0331537	0.830551	0.87244	84.4761	-38.238	6.68531	0.239355	0.154927	0.0457939	1
PLA2G2A	6.20095	0.0334524	0.831837	0.873285	87.9029	-39.9514	6.22994	0.278929	0.157538	0.0450907	1
GMIP	6.31959	-0.0204066	0.835099	0.876201	26.0593	-9.02964	6.30191	0.105834	0.0980305	0.0433331	1
BATF	6.42363	-0.0212806	0.836489	0.877152	40.0855	-16.0428	6.40519	0.208822	0.103111	0.0425952	1
HLA-DPA1	8.04898	0.0222552	0.842266	0.882698	44.0896	-18.0448	8.06827	0.141377	0.111837	0.0395994	1
SYT17	6.79437	0.0204157	0.843334	0.883307	30.145	-11.0725	6.81207	0.102957	0.103302	0.0390581	1
NDUFB11	6.94705	-0.0146781	0.845588	0.885156	-6.0292	7.0146	6.93433	0.076165	0.0753684	0.037928	1
TLR5	6.32983	-0.0127484	0.846994	0.886116	-14.2951	11.1476	6.31878	0.10288	0.0660691	0.0372318	1
GRB2	7.25106	0.0144315	0.849457	0.88818	1.00355	3.49823	7.26357	0.108912	0.0760309	0.0360282	1
HLA-DRB	10.2531	0.0376814	0.852059	0.890386	117.776	-54.8882	10.2858	0.39503	0.202053	0.0347795	1
ITGA9	6.07234	0.0210078	0.852991	0.890847	47.8343	-19.9171	6.09055	0.169054	0.113369	0.0343375	1
LCP1	7.2348	0.0307896	0.854883	0.892061	91.5103	-41.7552	7.26149	0.212492	0.168349	0.0334495	1
FOXM1	5.90815	0.0138713	0.855138	0.892061	2.55939	2.72031	5.92017	0.125312	0.0759796	0.0333305	1
PSMD7	6.86431	-0.0133403	0.857324	0.893827	-2.29218	5.14609	6.85275	0.102398	0.074203	0.0323214	1
PIK3CG	6.17105	-0.0110203	0.859504	0.895585	-18.8766	13.4383	6.1615	0.120551	0.0622596	0.0313309	1
NCF4	6.47394	-0.0133485	0.862225	0.897903	0.658954	3.67052	6.46237	0.0971596	0.076918	0.030117	1
CXADR	6.5718	0.0133092	0.863997	0.899225	1.53981	3.23009	6.58334	0.0962434	0.0777004	0.0293397	1
HLA-DOA	6.91458	0.0193942	0.864487	0.899225	48.6801	-20.34	6.93139	0.177984	0.113638	0.0291268	1
HSPB1	8.88472	0.0319509	0.866721	0.901032	107.087	-49.5436	8.91242	0.264363	0.190383	0.028165	1
SLC25A1	7.27299	0.00600735	0.8677	0.901532	-88.1176	48.0588	7.2782	0.042961	0.0360627	0.0277492	1
ARNT2	6.43664	0.0118299	0.868539	0.901887	-6.66985	7.33493	6.44689	0.098405	0.0714732	0.027395	1
BCAT1	6.34991	-0.0164999	0.873161	0.905861	36.0102	-14.0051	6.33561	0.14116	0.103354	0.0254864	1
CDC6	5.90625	0.0111616	0.873366	0.905861	-3.82152	5.91076	5.91592	0.157053	0.0700293	0.0254034	1
MLPH	7.61027	0.0293924	0.87492	0.906954	99.173	-45.5865	7.63575	0.188442	0.186723	0.0247785	1
CDK2	6.23095	0.00987598	0.876743	0.908323	-20.316	14.158	6.23951	0.0860517	0.063675	0.024056	1
COMP	6.18631	-0.0291114	0.878468	0.909591	104.455	-48.2275	6.16108	0.22116	0.190381	0.0233819	1
JUP	7.24607	0.0190417	0.879264	0.909895	58.2283	-25.1142	7.26257	0.169037	0.125355	0.0230743	1
TNFRSF11A	6.11719	-0.011522	0.880645	0.910804	2.33207	2.83397	6.1072	0.112261	0.0767357	0.0225455	1
HLA-DOB	6.52988	-0.0152522	0.884111	0.913867	40.9326	-16.4663	6.51666	0.194322	0.10464	0.0212459	1
FLT3LG	6.06831	-0.0116773	0.886162	0.91539	10.7509	-1.37546	6.05819	0.134042	0.0815668	0.0204956	1
KRT7	8.16357	-0.027714	0.886594	0.91539	111.588	-51.7942	8.13955	0.323342	0.194327	0.020339	1
IL21R	6.48328	-0.0123118	0.889901	0.918281	19.0719	-5.53595	6.47261	0.126157	0.0889397	0.0191626	1
IRF8	6.67681	0.0262044	0.897102	0.925185	107.816	-49.9081	6.69952	0.198848	0.202628	0.0167244	1
POU2F2	6.11736	0.0152383	0.898019	0.925603	54.1029	-23.0515	6.13057	0.189141	0.118896	0.0164261	1
HLA-DQA2	6.27183	0.0135208	0.900967	0.92797	41.7427	-16.8714	6.28355	0.14763	0.108654	0.0154852	1
BLK	6.06799	0.0153516	0.90134	0.92797	60.3932	-26.1966	6.0813	0.228241	0.123835	0.0153683	1
CD2	6.32986	-0.0126907	0.901882	0.928002	36.427	-14.2135	6.31886	0.150821	0.102939	0.0151989	1
CCR1	6.02312	-0.0117143	0.906337	0.932056	29.2246	-10.6123	6.01297	0.11544	0.099561	0.0138438	1
CHEK2	6.09908	-0.00757406	0.90688	0.932085	-16.332	12.166	6.09252	0.103571	0.0647494	0.0136831	1
STC1	6.19421	-0.0162674	0.908272	0.932987	72.2066	-32.1033	6.18011	0.193016	0.141188	0.0132753	1
MSH6	6.49759	-0.00505247	0.909902	0.934132	-60.2585	34.1292	6.49321	0.0665792	0.0446483	0.0128056	1
MKI67	6.17037	-0.00863747	0.910743	0.934146	2.27253	2.86373	6.16289	0.107971	0.0770504	0.0125667	1
PROM1	6.01283	0.0182749	0.910947	0.934146	86.8263	-39.4131	6.02867	0.190932	0.163397	0.012509	1
CST2	6.71633	-0.0207069	0.912785	0.935501	100.069	-46.0343	6.69838	0.187267	0.189058	0.0119961	1
ASNS	6.69286	0.00688989	0.914935	0.937175	-18.8212	13.4106	6.69883	0.0871527	0.0645023	0.0114097	1
ITGB6	7.14647	0.0159498	0.915811	0.937542	79.7136	-35.8568	7.16029	0.203253	0.15088	0.0111751	1
PRDM1	6.39653	0.0121247	0.918265	0.939523	52.6097	-22.3048	6.40704	0.175924	0.118152	0.0105309	1
COL6A3	8.56636	0.0345382	0.92119	0.941473	175.006	-83.5028	8.59629	0.410694	0.3491	0.00978809	1
OLFML2B	6.33563	0.0133956	0.921209	0.941473	66.2026	-29.1013	6.34724	0.170137	0.135432	0.00978328	1
EGFR	7.25631	0.0115598	0.922845	0.942613	44.3612	-18.1806	7.26632	0.111115	0.119357	0.00938001	1
CENPF	5.8917	-0.00641945	0.924018	0.943279	-9.9973	8.99865	5.88614	0.128189	0.0673081	0.00909623	1
TAPBPL	6.70895	-0.00636943	0.927662	0.946466	-12.6479	10.3239	6.70343	0.0760972	0.0701579	0.0082423	1
HRAS	6.2895	0.00669347	0.931488	0.949834	7.29975	0.350124	6.2953	0.154554	0.0778552	0.00739141	1
MS4A4A	6.41106	0.00796058	0.935511	0.953401	28.51	-10.255	6.41796	0.118709	0.0983849	0.00654685	1
KRT17	6.66966	0.0158025	0.937099	0.954482	104.382	-48.1911	6.68336	0.186418	0.200245	0.00622772	1
ICOSLG	6.16769	-0.00685336	0.938342	0.955211	20.9895	-6.49476	6.16175	0.154665	0.0885972	0.00598367	1
ITGB7	6.36485	-0.00651075	0.941634	0.958024	21.3153	-6.65765	6.3592	0.153739	0.0889246	0.00536065	1
LILRB2	6.32594	-0.00764202	0.948388	0.964355	50.7554	-21.3777	6.31931	0.153304	0.118059	0.00419007	1
CD79B	6.30294	0.00972041	0.949606	0.965051	84.7257	-38.3629	6.31136	0.262388	0.153799	0.00399449	1
CXCL12	6.78445	-0.00998072	0.951636	0.966572	85.6568	-38.8284	6.7758	0.173777	0.164556	0.00367872	1
BNIP3	6.55492	-0.00945587	0.953364	0.967785	79.862	-35.931	6.54672	0.151459	0.161688	0.00342018	1
FST	5.71831	-0.00477162	0.954256	0.968148	15.4496	-3.72479	5.71417	0.173355	0.0831826	0.00329053	1
MCM7	6.80247	-0.00332606	0.955945	0.969318	-27.1886	17.5943	6.79959	0.0791304	0.0602077	0.0030518	1
ARNT	6.82633	0.00221855	0.960749	0.973645	-59.395	33.6975	6.82826	0.0658242	0.0450799	0.00242199	1
NUMBL	6.48654	0.00327307	0.961458	0.973746	-11.4228	9.71141	6.48938	0.10536	0.0677325	0.00233516	1
HLA-DQA1	7.51475	-0.00605953	0.961923	0.973746	64.1265	-28.0632	7.5095	0.255339	0.126927	0.00227912	1
RASGRP1	6.19562	0.00404304	0.964698	0.97601	22.2439	-7.12194	6.19913	0.130296	0.0913508	0.00195881	1
HSPA1A	8.1239	-0.010155	0.967388	0.977136	136.267	-64.1336	8.1151	0.306091	0.248384	0.00167151	1
NFATC2	6.33023	-0.00357167	0.967761	0.977136	15.708	-3.854	6.32714	0.104371	0.0883704	0.00163354	1
PUM1	6.90405	-0.00197396	0.967806	0.977136	-54.8523	31.4262	6.90234	0.0521875	0.0489085	0.00162895	1
SLAMF6	6.43017	0.00351471	0.967969	0.977136	21.2795	-6.63977	6.43322	0.181009	0.0875259	0.00161252	1
WIPF1	7.26699	0.00390391	0.97011	0.978753	34.2078	-13.1039	7.27037	0.11888	0.104187	0.00140402	1
CCR6	6.32505	0.00342042	0.974535	0.98267	41.7759	-16.888	6.32801	0.166527	0.107154	0.00101893	1
THBS1	7.92249	0.00711545	0.977239	0.984849	136.116	-64.058	7.92866	0.295532	0.249401	0.000813971	1
CD68	8.20737	-0.00405807	0.97867	0.985742	84.3343	-38.1672	8.20385	0.289274	0.151778	0.000714859	1
ATP11C	6.38939	0.00157307	0.979277	0.985806	-23.5326	15.7663	6.39075	0.101929	0.0605601	0.00067472	1
MRM2	6.45671	-0.00115963	0.981222	0.987215	-46.8052	27.4026	6.4557	0.0883054	0.049269	0.000553975	1
ALDOC	6.43277	0.0024456	0.98298	0.988435	43.4702	-17.7351	6.43489	0.119744	0.114639	0.0004551	1
IL34	6.2319	-0.00170339	0.984806	0.989722	20.1121	-6.05605	6.23042	0.130867	0.089446	0.000362667	1
TYMS	6.37763	-0.00129169	0.987458	0.991837	7.71847	0.140764	6.37651	0.0997558	0.0821717	0.0002471	1
F2RL1	6.34053	0.00108102	0.988038	0.991869	-2.47891	5.23945	6.34146	0.1312	0.0721014	0.000224793	1
IRAK2	6.25404	-0.00069395	0.99083	0.993765	-20.2854	14.1427	6.25343	0.146681	0.0603775	0.000132101	1
HAVCR2	6.43308	0.000865232	0.991022	0.993765	-2.12461	5.0623	6.43383	0.0829572	0.0768954	0.000126609	1
SH2B2	6.60391	0.00032431	0.996851	0.998667	9.08987	-0.544936	6.6042	0.10954	0.0821775	1.55745e-05	1
NOD1	6.5688	-0.0002755	0.997014	0.998667	-10.6356	9.31782	6.56856	0.0702476	0.0736097	1.40079e-05	1
IL1B	6.31753	0.000377544	0.997775	0.998877	67.3019	-29.6509	6.31785	0.184781	0.135365	7.77898e-06	1
UBE2C	6.41762	0.000158995	0.998632	0.999184	22.4791	-7.23954	6.41776	0.118011	0.0927524	2.93845e-06	1
FPR3	6.37666	7.58107e-05	0.999312	0.999312	12.8511	-2.42556	6.37673	0.0923853	0.0879402	7.43168e-07	1

## Sheet: Immune_pROIs
Row_name	Intercept	Coef_immune	Pvalue	Adj_Pvalue	AIC	logLik	meanExp	StdErr_intercept	StdErr_immun	Chisq	Df	Gene	Significant
P50225;P0DMN0	17.9272	0.040417	2.93931e-10	3.39196e-07	24.3058	-8.15288	18.758	0.148497	0.00641342	39.7145	1	SULT1A1	UP
Q8WXH0	19.5958	0.0350083	0.000103603	0.0597789	33.5284	-12.7642	20.3834	0.23893	0.00901812	15.0699	1	SYNE2
P50914	21.7266	-0.0434343	0.000189209	0.0727825	42.6331	-17.3166	20.8861	0.328409	0.0116352	13.9353	1	RPL14
Q9UJU6	20.3328	-0.0150594	0.000584527	0.154538	12.0983	-2.04913	20.0232	0.1014	0.00437938	11.8246	1	DBNL
P07355	23.5561	0.0204304	0.000669575	0.154538	23.8878	-7.94391	23.9781	0.194042	0.00600587	11.5719	1	ANXA2
Q07021	20.6704	-0.0300496	0.000981961	0.161155	35.5651	-13.7826	20.0528	0.211118	0.00911796	10.8613	1	C1QBP
O75339	24.8536	-0.0419835	0.00103847	0.161155	46.4201	-19.2101	23.9907	0.296378	0.0128003	10.7577	1	CILP
P01861	21.7976	-0.0794349	0.00111719	0.161155	65.0946	-28.5473	20.1403	0.604733	0.0243724	10.6225	1	IGHG4
O95436	21.9221	-0.064463	0.00136155	0.170486	59.381	-25.6905	20.5562	0.540093	0.0201278	10.2572	1	SLC34A2
A0A0B4J1X5	22.2428	-0.0779862	0.00166271	0.170486	66.5816	-29.2908	20.611	0.588083	0.0247994	9.88898	1	IGHV3-74
P17987	20.0325	-0.0167956	0.0019776	0.170486	17.0393	-4.51966	19.6901	0.134749	0.00542919	9.57022	1	TCP1
Q99460	19.728	-0.0239282	0.00197808	0.170486	28.6954	-10.3477	19.2037	0.206253	0.00773499	9.56977	1	PSMD1
P02730	21.1569	-0.0769704	0.00199314	0.170486	67.7122	-29.8561	19.5747	0.576523	0.0248994	9.55584	1	SLC4A1
Q9NTK5	18.8145	0.0229201	0.00206829	0.170486	29.0614	-10.5307	19.2857	0.17229	0.00744101	9.48793	1	OLA1
Q96EP5	19.3059	0.0144414	0.00280359	0.215689	13.282	-2.64099	19.5969	0.123918	0.00483234	8.93108	1	DAZAP1
Q01105;P0DME0	22.3177	-0.0439978	0.00314786	0.22704	49.5642	-20.7821	21.4215	0.39368	0.0148998	8.71972	1	SET
Q9H307	22.0543	-0.0715358	0.00340829	0.231363	65.1933	-28.5966	20.619	0.604428	0.0244292	8.5749	1	PNN
P27361	18.7753	0.0343178	0.00403863	0.258921	42.1848	-17.0924	19.4538	0.300424	0.0119361	8.26636	1	MAPK3
P35754	20.0074	-0.0268784	0.00530746	0.322358	37.352	-14.676	19.4549	0.223242	0.0096416	7.77158	1	GLRX
O14974	19.5341	-0.0280561	0.00755706	0.436042	40.0055	-16.0027	18.9579	0.243614	0.010503	7.13555	1	PPP1R12A
Q9H3N1	18.9929	0.0452427	0.00844606	0.464131	53.9711	-22.9856	20.0055	0.447279	0.0171784	6.93636	1	TMX1
O14773	21.7836	-0.0190666	0.0112795	0.569529	28.1932	-10.0966	21.3908	0.179672	0.00752456	6.42075	1	TPP1
Q9Y5K6	18.6833	0.0345442	0.0117437	0.569529	47.0911	-19.5455	19.3905	0.331064	0.0137093	6.34916	1	CD2AP
Q14847	21.253	0.0117604	0.0118446	0.569529	14.0553	-3.02765	21.5121	0.13659	0.00467289	6.33398	1	LASP1
Q96JB5	19.8883	-0.0342659	0.0123717	0.571078	46.7995	-19.3998	19.1614	0.359406	0.0136989	6.25681	1	CDK5RAP3
Q15436	19.6316	0.026316	0.0130594	0.579637	40.391	-16.1955	20.1725	0.245483	0.0106021	6.16104	1	SEC23A
O60716	20.1387	0.0141885	0.0163968	0.668122	20.0966	-6.04828	20.4243	0.143287	0.00591197	5.75981	1	CTNND1
P43307	20.1577	-0.013643	0.0171939	0.668122	19.9901	-5.99505	19.9239	0.162043	0.00572627	5.67647	1	SSR1
P09211	22.8098	0.0211513	0.0176047	0.668122	32.905	-12.4525	23.2184	0.230208	0.00891019	5.63506	1	GSTP1
Q96HE7	19.598	0.0251174	0.0177973	0.668122	45.1584	-18.5792	20.2389	0.41151	0.0105989	5.61599	1	ERO1L
O95571	20.2383	-0.0273663	0.0184353	0.668122	41.8033	-16.9017	19.7003	0.312152	0.0116118	5.5543	1	ETHE1
P14923	19.0304	0.0238311	0.0190257	0.668122	38.8647	-15.4323	19.5212	0.236141	0.0101624	5.49916	1	JUP
Q6DN03	25.3548	-0.0216404	0.0191057	0.668122	35.2236	-13.6118	24.9604	0.260427	0.00923435	5.49181	1	HIST2H2BC
O75494;Q8WXF0	21.1936	-0.0341072	0.0207459	0.688773	49.0055	-20.5027	20.477	0.379469	0.0147486	5.34801	1	SRSF10
P30048	21.1789	-0.0182347	0.021406	0.688773	32.4946	-12.2473	20.8177	0.252233	0.00792555	5.29343	1	PRDX3
P06753	21.7328	-0.0189772	0.0214868	0.688773	32.3773	-12.1886	21.3427	0.1911	0.00825341	5.28687	1	TPM3
Q9Y446	18.3047	0.0328969	0.0229483	0.715738	48.3909	-20.1954	18.9967	0.359282	0.0144647	5.17242	1	PKP3
Q96FW1	18.952	0.0228329	0.0238633	0.72469	37.5691	-14.7846	19.4213	0.241829	0.0101061	5.10454	1	OTUB1
P61106	20.6126	-0.0111877	0.0253765	0.732797	16.3666	-4.18329	20.3826	0.115869	0.00500427	4.99801	1	RAB14
P62879;Q9HAV0	20.9458	-0.0133721	0.0263559	0.732797	22.285	-7.14251	20.671	0.139409	0.00602094	4.93252	1	GNB2
Q9UH99	19.8969	-0.0182958	0.0266691	0.732797	32.3834	-12.1917	19.5208	0.191137	0.008255	4.91211	1	SUN2
Q9C0C2	19.6103	0.00943306	0.0266702	0.732797	9.54819	-0.774097	19.779	0.113209	0.0042562	4.91203	1	TNKS1BP1
Q9BVC6	21.7153	-0.00966229	0.0276741	0.73935	11.2474	-1.62372	21.5533	0.12253	0.00438821	4.84826	1	TMEM109
P02042	22.9048	-0.0511245	0.0294528	0.73935	65.9443	-28.9721	21.8082	0.695135	0.0234799	4.74095	1	HBD
P23381	20.1656	0.0256567	0.0302099	0.73935	41.9205	-16.9603	20.6819	0.297979	0.011838	4.69731	1	WARS
Q9Y5P6	20.3575	-0.0265506	0.0303121	0.73935	45.0327	-18.5163	19.8118	0.283835	0.012258	4.6915	1	GMPPB
Q99733	19.5337	0.0110577	0.030551	0.73935	17.0513	-4.52566	19.761	0.118375	0.00511251	4.67802	1	NAP1L4
Q3LXA3	18.836	0.0235396	0.0309531	0.73935	41.3061	-16.6531	19.3199	0.252604	0.0109097	4.65556	1	DAK
P22314	21.658	0.0135103	0.0327316	0.73935	23.8714	-7.93572	21.9357	0.146495	0.00632696	4.55977	1	UBA1
Q02218	21.0114	0.00561248	0.0328999	0.73935	5.55206	1.22397	21.152	0.14324	0.00263089	4.55098	1	OGDH
Q30154	22.6845	-0.0651164	0.0332686	0.73935	73.2643	-32.6321	21.3454	0.725993	0.0305879	4.53191	1	HLA-DRB5
P55060	22.0499	0.119144	0.0333156	0.73935	91.6369	-41.8185	24.6398	1.41226	0.0559817	4.52949	1	CSE1L
O60784	19.3397	0.0125346	0.035515	0.75031	29.7189	-10.8595	19.6289	0.281576	0.00596193	4.42024	1	TOM1
P22102	19.0659	0.018324	0.0356703	0.75031	33.1558	-12.5779	19.5063	0.242436	0.00872295	4.4128	1	GART
Q15019	20.5825	0.00977561	0.036643	0.75031	13.9059	-2.95294	20.7655	0.135333	0.00467795	4.36693	1	SEPT2
O43237	19.1534	0.0134757	0.0373225	0.75031	28.0563	-10.0281	19.4782	0.231795	0.00647179	4.33563	1	DYNC1LI2
Q9UHB6	19.2694	0.0175028	0.0375057	0.75031	31.3648	-11.6824	19.6291	0.204174	0.00841391	4.3273	1	LIMA1
Q07666	23.884	0.0112823	0.0377105	0.75031	18.9759	-5.48795	24.1159	0.125713	0.00542943	4.31803	1	KHDRBS1
P11216	21.5662	0.00957204	0.0386211	0.754722	19.0035	-5.50176	21.8029	0.183822	0.00462819	4.27746	1	PYGB
P53004	18.6866	0.0238808	0.0392403	0.754722	41.5082	-16.7541	19.1673	0.282392	0.0115833	4.25043	1	BLVRA
O00391	21.0505	0.01852	0.0409234	0.764358	35.3586	-13.6793	21.4312	0.20976	0.0090593	4.17918	1	QSOX1
Q13885	21.3194	0.029471	0.041066	0.764358	49.1967	-20.5983	21.9318	0.342585	0.0144263	4.17329	1	TUBB2A
Q9BUF5	19.5662	0.0155367	0.0421697	0.768611	30.894	-11.447	19.882	0.237282	0.0076466	4.12838	1	TUBB6
P04275	19.8812	-0.0419019	0.0426266	0.768611	59.794	-25.897	19.0013	0.51471	0.0206683	4.11015	1	VWF
Q14195	22.7197	0.0183327	0.0434389	0.770547	34.0536	-13.0268	23.0918	0.217873	0.009078	4.07824	1	DPYSL3
P51659	19.7915	-0.0270569	0.0450613	0.770547	46.862	-19.431	19.2179	0.368863	0.0135009	4.01635	1	HSD17B4
P41250	19.9628	0.0115408	0.0452465	0.770547	21.8571	-6.92857	20.1781	0.178945	0.00576359	4.00943	1	GARS
Q13418	20.9234	0.0139824	0.0459306	0.770547	28.142	-10.071	21.2256	0.218003	0.0070051	3.98414	1	ILK
P06727	18.8952	0.0453492	0.0463495	0.770547	63.1923	-27.5962	19.7076	0.604846	0.0227634	3.96885	1	APOA4
O75915	20.8832	0.00998682	0.047207	0.770547	19.2676	-5.6338	21.1312	0.172545	0.00503257	3.93799	1	ARL6IP5
P04083	22.6639	0.00598523	0.047408	0.770547	10.5055	-1.25274	22.7108	0.171097	0.00301882	3.93085	1	ANXA1
P50570;Q9UQ16	19.087	0.0277733	0.0481293	0.771405	47.5038	-19.7519	19.676	0.347604	0.0140537	3.90547	1	DNM2
P48047	20.8389	-0.0100292	0.0494747	0.772043	17.0061	-4.50305	20.6327	0.118208	0.00510529	3.85917	1	ATP5O
P00915	21.2237	-0.0643785	0.0500715	0.772043	75.4694	-33.7347	19.8337	0.906156	0.032857	3.83906	1	CA1
P55209	20.747	-0.026086	0.0501761	0.772043	45.7054	-18.8527	20.1663	0.339678	0.0133197	3.83556	1	NAP1L1
Q15149	23.0273	0.0112029	0.0510176	0.774171	22.1213	-7.06064	23.2976	0.182148	0.00574113	3.80769	1	PLEC
O43488;Q8NHP1	19.8509	0.0298798	0.051907	0.774171	51.7215	-21.8608	20.4617	0.360274	0.015371	3.77877	1	AKR7A2
P06744	21.6969	0.0177546	0.0528919	0.774171	35.9505	-13.9753	22.0988	0.272845	0.00917169	3.74733	1	GPI
P13796	22.1026	-0.0187749	0.0534419	0.774171	36.7552	-14.3776	21.7165	0.229612	0.00972119	3.73005	1	LCP1
Q93009	19.0326	0.0238467	0.054041	0.774171	44.2739	-18.137	19.5282	0.29415	0.0123782	3.71143	1	USP7
O60701	19.2227	0.0376349	0.0543859	0.774171	58.115	-25.0575	19.9375	0.508383	0.0195633	3.70081	1	UGDH
P30085	20.332	0.0142186	0.0550104	0.774171	34.4111	-13.2056	20.6655	0.30089	0.0074102	3.68177	1	CMPK1
P09525	21.2739	0.015417	0.0581407	0.808366	31.6982	-11.8491	21.563	0.236438	0.00813721	3.58964	1	ANXA4
P20618	20.5613	0.0131555	0.0591532	0.812653	25.0039	-8.50196	20.8333	0.178547	0.00697143	3.56097	1	PSMB1
Q9H0W9	18.5307	0.0204443	0.0605245	0.817648	41.255	-16.6275	18.951	0.252201	0.0108923	3.52295	1	C11orf54
P02750	19.2778	0.028233	0.0610966	0.817648	49.7524	-20.8762	19.8246	0.37275	0.0150753	3.50736	1	LRG1
P60953	20.79	-0.0163792	0.0628719	0.817648	33.1409	-12.5705	20.4444	0.239863	0.00880557	3.45996	1	CDC42
O75643	18.6967	0.0135756	0.0642173	0.817648	28.5485	-10.2742	18.976	0.170043	0.00733551	3.42497	1	SNRNP200
P02549	20.173	-0.0570121	0.0642918	0.817648	74.5331	-33.2666	19.0011	0.713489	0.0308148	3.42306	1	SPTA1
P01860	24.3941	-0.0486985	0.0653986	0.817648	67.6632	-29.8316	23.2507	0.678771	0.0264303	3.39489	1	IGHG3
Q15046	20.0696	-0.0155979	0.0669069	0.817648	33.6328	-12.8164	19.7736	0.254199	0.00851274	3.35732	1	KARS
P51991	22.4764	0.00984364	0.0669138	0.817648	23.5202	-7.76009	22.7641	0.209967	0.00537243	3.35715	1	HNRNPA3
P00505	20.1255	-0.0226453	0.0674621	0.817648	45.7991	-18.8995	19.6882	0.373318	0.0123841	3.34372	1	GOT2
P09496	19.544	0.0389697	0.0678452	0.817648	62.7777	-27.3888	20.345	0.494135	0.0213412	3.3344	1	CLTA
O43809	22.9065	0.0168264	0.0679878	0.817648	35.7089	-13.8544	23.2532	0.214415	0.00921953	3.33095	1	NUDT21
Q9BWM7	18.8883	0.0264713	0.068227	0.817648	48.4789	-20.2395	19.4649	0.362112	0.0145167	3.32517	1	SFXN3
Q9Y3Z3	20.7779	-0.0181054	0.0688895	0.817648	36.7013	-14.3506	20.3905	0.24199	0.0099527	3.30928	1	SAMHD1
Q04446	19.2027	0.0192867	0.0694363	0.817648	38.4605	-15.2302	19.6179	0.266697	0.010623	3.2963	1	GBE1
P36543	20.6106	-0.0265745	0.0710914	0.827978	49.5873	-20.7936	20.1314	0.400969	0.0147236	3.25764	1	ATP6V1E1
Q93062	19.3177	0.0209192	0.0717485	0.827978	41.4251	-16.7126	19.7267	0.286919	0.0116172	3.24256	1	RBPMS
P00338	23.6502	0.0134271	0.0734809	0.830926	33.9815	-12.9907	23.9272	0.289124	0.0075019	3.2035	1	LDHA
Q9P258	18.4702	0.0285888	0.0737252	0.830926	53.533	-22.7665	19.0579	0.370151	0.0159865	3.19807	1	RCC2
Q32MZ4	18.8435	0.0230418	0.0749576	0.830926	45.288	-18.644	19.3263	0.311862	0.0129395	3.17098	1	LRRFIP1
Q02543	22.0983	-0.0415505	0.0755424	0.830926	65.6979	-28.8489	21.2442	0.54135	0.0233803	3.15829	1	RPL18A
P01903	22.6581	-0.0203427	0.0756042	0.830926	42.4537	-17.2268	22.1829	0.329469	0.0114492	3.15695	1	HLA-DRA
Q9BY77	20.4697	0.0412823	0.077074	0.839089	65.6574	-28.8287	21.3182	0.540665	0.0233507	3.12555	1	POLDIP3
P07954	20.4261	-0.0115433	0.0780928	0.839871	23.5829	-7.79143	20.1877	0.157452	0.00655178	3.10415	1	FH
P61026	20.7841	-0.0173473	0.0795436	0.839871	45.6881	-18.8441	20.6523	0.459654	0.00989387	3.0742	1	RAB10
P07437	23.0055	0.0114812	0.0803833	0.839871	25.4592	-8.72961	23.2619	0.197532	0.00656647	3.05713	1	TUBB
P62942	20.3094	0.0142149	0.0804639	0.839871	31.9033	-11.9516	20.6016	0.18829	0.00813206	3.05551	1	FKBP1A
Q93052	19.4818	0.0132729	0.0807848	0.839871	29.4664	-10.7332	19.742	0.220228	0.00760122	3.04904	1	LPP
P37837	21.2639	0.0177734	0.0825416	0.843092	37.9197	-14.9599	21.6276	0.245517	0.0102374	3.01413	1	TALDO1
O00159	20.5774	0.00996832	0.0825558	0.843092	29.0227	-10.5113	20.701	0.280892	0.00574197	3.01385	1	MYO1C
Q01813	18.9588	0.0156294	0.0847807	0.848847	41.0939	-16.547	19.4142	0.373528	0.00906792	2.97079	1	PFKP
P01591	21.47	-0.0384304	0.0852726	0.848847	69.7462	-30.8731	20.4138	0.908772	0.0223318	2.96143	1	IGJ
Q14126	18.6174	0.0168852	0.0853261	0.848847	37.6422	-14.8211	18.9825	0.284342	0.00981364	2.96041	1	DSG2
Q9Y371	20.1669	-0.00972863	0.0878736	0.864085	20.3365	-6.16827	19.9224	0.165894	0.00570018	2.9129	1	SH3GLB1
P12830	21.0889	0.0350114	0.0887943	0.864085	61.605	-26.8025	21.8086	0.476355	0.0205733	2.8961	1	CDH1
P08621	20.8494	0.0087382	0.089104	0.864085	23.6688	-7.83442	21.1467	0.222285	0.00513968	2.89049	1	SNRNP70
P16435	18.7334	0.0224726	0.0915945	0.880834	46.0857	-19.0429	19.2429	0.355088	0.0133207	2.84612	1	POR
P78371	20.6478	-0.0113616	0.0931949	0.888817	24.56	-8.28	20.4299	0.163035	0.00676777	2.8183	1	CCT2
O15173	20.3607	-0.0405115	0.0940593	0.889709	64.8031	-28.4016	19.5367	0.606941	0.0241952	2.80349	1	PGRMC2
P62136;P36873	19.8762	-0.0177931	0.0959308	0.900034	40.6466	-16.3233	19.5104	0.247451	0.0106872	2.77192	1	PPP1CA
P61158	21.5183	-0.00520437	0.0977949	0.907364	1.4872	3.2564	21.4113	0.072783	0.00314342	2.74114	1	ACTR3
Q00688	20.5535	0.0154118	0.0982846	0.907364	34.6289	-13.3144	20.9031	0.247794	0.00932225	2.73316	1	FKBP3
Q7Z6Z7	19.2704	0.0190816	0.100921	0.915241	43.1655	-17.5827	19.6636	0.270422	0.0116322	2.69092	1	HUWE1
Q13409	20.2792	-0.0343159	0.101642	0.915241	61.4425	-26.7213	19.5394	0.590648	0.0209634	2.67959	1	DYNC1I2
P05455	19.1032	0.0133003	0.103435	0.915241	32.0428	-12.0214	19.3766	0.189113	0.00816759	2.65176	1	SSB
Q93077;P04908	23.6241	-0.0151284	0.104546	0.915241	34.3115	-13.1557	23.3379	0.231981	0.00932008	2.63479	1	HIST1H2AC
P01911	21.5741	-0.0200716	0.104777	0.915241	55.4985	-23.7493	20.9929	0.693683	0.0123737	2.63128	1	HLA-DRB1
P50395	22.168	0.00749708	0.104921	0.915241	13.7842	-2.8921	22.3221	0.10717	0.00462368	2.62911	1	GDI2
P39656	21.4881	-0.0119445	0.106317	0.915241	28.0701	-10.0351	21.2971	0.207969	0.00739613	2.60814	1	DDOST
P04792	23.3422	0.00581563	0.107812	0.915241	11.4284	-1.71422	23.4745	0.146591	0.00361644	2.58601	1	HSPB1
P04899	20.7492	0.0101966	0.109747	0.915241	31.4769	-11.7385	20.956	0.293199	0.00637553	2.55786	1	GNAI2
P21796	19.6149	0.0288501	0.110128	0.915241	57.4324	-24.7162	20.2079	0.418121	0.0180582	2.55239	1	VDAC1
P08575	20.4279	-0.0324725	0.110264	0.915241	60.1614	-26.0807	19.7729	0.483117	0.0203333	2.55044	1	PTPRC
P27824	22.5522	-0.00865803	0.110633	0.915241	24.0386	-8.01929	22.3952	0.214729	0.00542702	2.54516	1	CANX
O75396	20.209	0.00962704	0.114875	0.915241	21.0384	-6.5192	20.4221	0.161622	0.00610598	2.48584	1	SEC22B
P04844	20.5931	-0.0118173	0.115108	0.915241	27.3641	-9.68206	20.3696	0.186529	0.0075	2.48265	1	RPN2
Q63HN8	19.9727	-0.0135585	0.116978	0.915241	34.0078	-13.0039	19.6736	0.256362	0.00864932	2.45732	1	RNF213
Q02413	18.6896	-0.0571911	0.117013	0.915241	79.9399	-35.9699	17.514	0.844824	0.0364871	2.45685	1	DSG1
P55265	21.3915	-0.0126497	0.117248	0.915241	34.4152	-13.2076	21.1409	0.277111	0.00807549	2.45371	1	ADAR
Q14157	18.6051	0.0167045	0.118878	0.915241	38.7297	-15.3648	18.9784	0.27298	0.0107114	2.43205	1	UBAP2L
Q07157	19.783	0.00509261	0.118993	0.915241	2.71673	2.64164	19.8877	0.075634	0.00326655	2.43053	1	TJP1
Q13363	19.1452	0.0222017	0.120796	0.915241	49.9886	-20.9943	19.6016	0.331343	0.0143103	2.40698	1	CTBP1
P00918	20.5062	-0.0297612	0.120897	0.915241	57.7841	-24.8921	19.9029	0.512267	0.0191882	2.40566	1	CA2
Q14008	24.4412	-0.0576386	0.121113	0.915241	79.0289	-35.5144	23.0649	0.998312	0.0371833	2.40287	1	CKAP5
Q8N257	26.7012	-0.0121655	0.121938	0.915241	29.1505	-10.5753	26.4793	0.208358	0.00786552	2.39225	1	HIST3H2BB
P36957	20.9815	-0.00730472	0.122645	0.915241	19.8122	-5.90609	20.8544	0.189142	0.00473176	2.38321	1	DLST
P01833	23.7503	-0.0298903	0.12407	0.915241	63.7267	-27.8634	22.7223	0.716634	0.0194356	2.36518	1	PIGR
P13473	19.5548	0.0228382	0.124113	0.915241	51.1771	-21.5885	20.0242	0.343879	0.0148518	2.36464	1	LAMP2
Q8IVF2	21.6155	0.0214055	0.124873	0.915241	49.6315	-20.8158	22.0087	0.42108	0.0139483	2.35511	1	AHNAK2
P27348	20.4065	0.0181545	0.125105	0.915241	42.2283	-17.1142	20.7789	0.288145	0.0118371	2.35222	1	YWHAQ
O00571;O15523	19.7857	0.0114157	0.12529	0.915241	31.4843	-11.7422	20.1025	0.250589	0.00744695	2.34992	1	DDX3X
P45880	20.045	0.0184901	0.125456	0.915241	43.1172	-17.5586	20.4354	0.290105	0.0120671	2.34785	1	VDAC2
P22105	19.7664	-0.0450776	0.126549	0.915241	73.6415	-32.8208	18.6315	0.89249	0.0295039	2.33434	1	TNXB
Q14683	22.2551	-0.020742	0.127669	0.915241	47.521	-19.7605	21.9533	0.381087	0.013616	2.32062	1	SMC1A
O95865	19.6507	0.00744974	0.129204	0.915241	14.8134	-3.40669	19.7943	0.136856	0.00491003	2.30205	1	DDAH2
P62993	20.6335	-0.024424	0.12967	0.915241	51.8526	-21.9263	20.1459	0.415215	0.0161171	2.29645	1	GRB2
P23368	19.5118	-0.0215527	0.131983	0.915241	49.9836	-20.9918	19.0687	0.331291	0.0143081	2.26902	1	ME2
P01019	18.3819	0.0186061	0.132147	0.915241	43.5286	-17.7643	18.7436	0.302166	0.0123572	2.2671	1	AGT
P42765	20.0673	-0.00665088	0.13251	0.915241	15.5216	-3.7608	19.9005	0.155166	0.00442132	2.26285	1	ACAA2
P01011	20.4061	0.0330801	0.134192	0.915241	63.0296	-27.5148	21.0536	0.619257	0.0220862	2.24333	1	SERPINA3
Q8NFU3	19.4534	0.0259291	0.134245	0.915241	54.7065	-23.3533	19.9494	0.469382	0.0173141	2.24272	1	TSTD1
P58546	18.957	0.0268219	0.136275	0.915241	56.4736	-24.2368	19.4982	0.425267	0.0180036	2.21952	1	MTPN
O00299	21.1256	0.0138143	0.136444	0.915241	35.193	-13.5965	21.4105	0.219494	0.00927655	2.21761	1	CLIC1
P27816	20.7325	0.00971837	0.136739	0.915241	25.4293	-8.71465	20.9055	0.198028	0.00653096	2.21428	1	MAP4
P17980	19.4629	0.00834591	0.137741	0.915241	22.8051	-7.40257	19.6453	0.192651	0.00562296	2.20301	1	PSMC3
P84103	22.8154	-0.00979087	0.137994	0.915241	23.6588	-7.8294	22.6298	0.15971	0.00660072	2.20019	1	SRSF3
Q71U36;P0DPH7	23.7025	0.00510348	0.138206	0.915241	5.19418	1.40291	23.8203	0.105872	0.00344247	2.19782	1	TUBA1A
P55268	20.5577	-0.0310909	0.139091	0.915241	61.6049	-26.8025	19.7667	0.594911	0.0210189	2.18798	1	LAMB2
O75400	19.8277	-0.01072	0.14025	0.915241	36.8847	-14.4424	19.8161	0.363593	0.00726847	2.17521	1	PRPF40A
P49589	18.9364	0.0286726	0.140683	0.915241	59.8282	-25.9141	19.5258	0.450627	0.0194621	2.17048	1	CARS
P62316	20.076	0.00750393	0.142112	0.915241	22.6981	-7.34903	20.2675	0.209836	0.00511178	2.15494	1	SNRPD2
P49593	18.4224	0.0227255	0.14296	0.915241	51.3256	-21.6628	18.9784	0.424314	0.0155138	2.14581	1	PPM1F
P04233	20.4504	-0.0132784	0.143385	0.915241	35.8219	-13.9109	20.1233	0.273147	0.00907429	2.14125	1	CD74
P20592	18.8753	0.0081852	0.143465	0.915241	23.0485	-7.52425	19.1269	0.196282	0.00559478	2.14039	1	MX2
Q8WUM4	20.3117	0.0127976	0.143735	0.915241	33.9252	-12.9626	20.5407	0.252791	0.00875334	2.13751	1	PDCD6IP
O15144	20.1319	-0.00791974	0.144374	0.915241	19.1201	-5.56005	20.0321	0.16113	0.00542562	2.1307	1	ARPC2
P68871	25.867	-0.0391844	0.144415	0.915241	69.2596	-30.6298	25.0862	0.752005	0.026847	2.13027	1	HBB
P61978	22.3458	-0.00950249	0.146322	0.915241	23.9156	-7.9578	22.1552	0.155217	0.00654151	2.11018	1	HNRNPK
Q9H444	18.511	0.0209811	0.146905	0.915241	48.4221	-20.2111	18.9732	0.374434	0.0144642	2.1041	1	CHMP4B
P63000	19.9715	0.0216645	0.14746	0.915241	51.4005	-21.7003	20.4168	0.346289	0.0149559	2.09833	1	RAC1
P14618	23.7647	0.00942664	0.148731	0.915241	27.791	-9.8955	23.9782	0.226421	0.00652802	2.08522	1	PKM
P25787	19.7992	0.00899527	0.149607	0.915241	23.4426	-7.72128	19.9841	0.144545	0.00624273	2.07625	1	PSMA2
Q99829	20.5602	0.00815726	0.150119	0.915241	24.1556	-8.07779	20.7655	0.207233	0.00566825	2.07105	1	CPNE1
P60228	19.5118	0.0117734	0.150446	0.915241	33.7353	-12.8676	19.8321	0.263508	0.0081876	2.06772	1	EIF3E
P40925	20.0622	0.0188548	0.151005	0.915241	47.2345	-19.6172	20.4497	0.304017	0.0131302	2.06207	1	MDH1
P42766	20.5627	0.0165908	0.151752	0.915241	41.2936	-16.6468	20.9189	0.299757	0.0115746	2.05455	1	RPL35
P06756	20.8452	0.0153908	0.153021	0.915241	39.0474	-15.5237	21.1327	0.280905	0.0107708	2.04188	1	ITGAV
P50454	22.3531	0.0124264	0.153764	0.915241	33.2868	-12.6434	22.6234	0.244636	0.00871194	2.03451	1	SERPINH1
P26639	19.5645	0.0171761	0.154546	0.915241	42.5502	-17.2751	19.9423	0.301465	0.0120648	2.0268	1	TARS
P00450;CON__ENSEMBL:ENSBTAP00000031900	20.907	0.0145745	0.156615	0.915241	37.8647	-14.9324	21.1559	0.275197	0.0102887	2.00661	1	CP
P35659	19.3692	0.0344371	0.156764	0.915241	66.8729	-29.4364	20.0764	0.56408	0.0243193	2.00517	1	DEK
P16157	18.857	-0.0422478	0.156942	0.915241	73.513	-32.7565	17.9885	0.691103	0.029848	2.00344	1	ANK1
P20674	19.1268	0.029279	0.157491	0.915241	61.3757	-26.6879	19.8656	0.594397	0.020713	1.99815	1	COX5A
Q71DI3	21.2684	-0.0209858	0.158319	0.915241	50.8151	-21.4076	20.948	0.427673	0.0148756	1.99021	1	HIST2H3A
P32119	23.2736	-0.00672657	0.158839	0.915241	20.6925	-6.34627	23.1783	0.198297	0.00477404	1.98525	1	PRDX2
O75340	18.9993	0.0259166	0.159434	0.915241	57.5894	-24.7947	19.5356	0.430952	0.01842	1.97959	1	PDCD6
Q14204	21.781	0.00616398	0.159823	0.915241	11.6235	-1.81173	21.9167	0.125332	0.00438509	1.9759	1	DYNC1H1
P68371	23.4655	0.00754537	0.160045	0.915241	17.1006	-4.55032	23.6081	0.144074	0.00537068	1.9738	1	TUBB4B
P05107	19.7915	-0.0104897	0.160207	0.915241	27.5798	-9.7899	19.579	0.199213	0.0074693	1.97227	1	ITGB2
Q6NZI2	20.6638	-0.0409419	0.161327	0.917098	71.9201	-31.9601	19.6613	0.815745	0.0292312	1.96175	1	PTRF
P11586	22.3119	0.0274391	0.165815	0.937994	58.7828	-25.3914	22.887	0.479738	0.0198005	1.92038	1	MTHFD1
P49748	20.126	-0.0120088	0.167758	0.942024	32.4671	-12.2335	19.8732	0.231932	0.00870552	1.90287	1	ACADVL
P00558	23.6513	0.0159697	0.168412	0.942024	46.9097	-19.4548	24.0484	0.420149	0.0115947	1.89702	1	PGK1
O14979	19.6393	0.0111294	0.168977	0.942024	29.837	-10.9185	19.9033	0.209565	0.0080912	1.892	1	HNRNPDL
Q09666	24.5194	0.00596343	0.17052	0.942168	12.1747	-2.08735	24.6277	0.130058	0.00435117	1.87837	1	AHNAK
P14550	20.967	0.00729271	0.171691	0.942168	18.4183	-5.20917	21.1169	0.123542	0.00533565	1.86812	1	AKR1A1
P12814	22.0866	0.0109774	0.171727	0.942168	31.5079	-11.7539	22.3122	0.185978	0.0080322	1.8678	1	ACTN1
Q01518	21.5725	0.00601088	0.172898	0.942168	11.7474	-1.8737	21.6884	0.125625	0.0044102	1.85763	1	CAP1
P62805	26.5131	-0.0100233	0.173742	0.942168	27.1246	-9.56229	26.3276	0.178764	0.00736858	1.85036	1	HIST1H4A
Q9Y383	19.9324	0.036294	0.17494	0.942168	70.013	-31.0065	20.6784	0.619502	0.0267556	1.84009	1	LUC7L2
Q9BVK6	19.6992	-0.0094946	0.175333	0.942168	27.0127	-9.50636	19.5641	0.204768	0.00700571	1.83675	1	TMED9
P11940	21.2098	0.00948518	0.175534	0.942168	26.1713	-9.08564	21.4253	0.195171	0.00700202	1.83504	1	PABPC1
P61019	20.2553	-0.009301	0.17887	0.94509	26.7345	-9.36726	20.0641	0.160206	0.00691914	1.80699	1	RAB2A
Q9HC38	19.0172	0.0174022	0.18063	0.94509	44.9095	-18.4547	19.3664	0.328683	0.0129982	1.79244	1	GLOD4
Q96D15	19.7605	0.017124	0.182513	0.94509	44.6973	-18.3486	20.1427	0.335478	0.0128457	1.77704	1	RCN3
P35637	21.4718	0.0102348	0.182929	0.94509	28.3775	-10.1888	21.6895	0.203049	0.00768496	1.77367	1	FUS
Q86UP2	19.882	-0.0143363	0.183948	0.94509	38.9559	-15.4779	19.5615	0.274182	0.0107898	1.76544	1	KTN1
Q9NQW7	18.9772	0.0104947	0.185029	0.94509	31.8191	-11.9096	19.1823	0.243119	0.00791799	1.75676	1	XPNPEP1
Q53GG5	19.164	0.0245507	0.185388	0.94509	56.6005	-24.3003	19.663	0.450829	0.018538	1.7539	1	PDLIM3
P25774	20.7129	-0.0153016	0.185625	0.94509	41.1788	-16.5894	20.4252	0.289162	0.0115603	1.75201	1	CTSS
Q16762	20.4156	0.0232907	0.186445	0.94509	57.4501	-24.7251	20.9407	0.541835	0.0176288	1.74549	1	TST
P20810	20.2962	0.0155817	0.187185	0.94509	41.8545	-16.9273	20.5971	0.299751	0.0118137	1.73964	1	CAST
P47985	19.6836	-0.00628078	0.187245	0.94509	15.7029	-3.85146	19.6205	0.14746	0.00476259	1.73916	1	UQCRFS1
P23284	22.2524	0.00915823	0.187699	0.94509	25.5278	-8.76392	22.4457	0.166754	0.00695166	1.73559	1	PPIB
P99999	21.807	-0.0113518	0.189224	0.94509	31.8722	-11.9361	21.6029	0.217131	0.00864649	1.72365	1	CYCS
P06733	24.7323	0.0122345	0.19061	0.94509	39.471	-15.7355	24.9805	0.327877	0.00934805	1.7129	1	ENO1
Q86V81	21.3756	0.00980897	0.194108	0.94509	30.0464	-11.0232	21.6046	0.228548	0.00755395	1.68616	1	ALYREF
P69905	26.0634	-0.0344761	0.195543	0.94509	68.8483	-30.4241	25.3715	0.73897	0.0266357	1.67535	1	HBA1
P23396	22.4121	-0.0103578	0.196353	0.94509	29.7566	-10.8783	22.221	0.195163	0.00801679	1.6693	1	RPS3
O60664	22.8173	0.0113563	0.19832	0.94509	34.0405	-13.0202	23.0318	0.252685	0.00882829	1.6547	1	PLIN3
Q86UE4	22.2105	-0.00813021	0.199333	0.94509	23.9481	-7.97406	22.0841	0.186786	0.00633464	1.64725	1	MTDH
Q8WWI1	19.0737	0.0228896	0.199843	0.94509	55.8489	-23.9244	19.4363	0.489169	0.0178546	1.64352	1	LMO7
Q9UNZ2	19.2277	0.0107996	0.199907	0.94509	33.0365	-12.5182	19.4497	0.195078	0.00842519	1.64305	1	NSFL1C
P61916	20.7913	-0.0210261	0.201804	0.94509	59.7043	-25.8521	20.0872	0.657418	0.0164726	1.62927	1	NPC2
Q9UGT4	19.5878	0.015719	0.202309	0.94509	43.8936	-17.9468	19.8668	0.335459	0.0123286	1.62562	1	SUSD2
Q96TA1	22.5729	0.00832746	0.202448	0.94509	23.7295	-7.86476	22.7494	0.17959	0.00653335	1.62463	1	FAM129B
O76021	19.1242	0.026145	0.202585	0.94509	61.5195	-26.7598	19.6616	0.475084	0.0205184	1.62364	1	RSL1D1
P51452	21.5247	0.0284951	0.203251	0.94509	63.924	-27.962	22.106	0.522996	0.0223957	1.61886	1	DUSP3
Q9BX66	21.2731	-0.0418118	0.20386	0.94509	76.6345	-34.3173	20.4137	0.761916	0.0329063	1.6145	1	SORBS1
Q04917	20.2482	0.0201941	0.204864	0.94509	51.8607	-21.9304	20.653	0.385175	0.0159282	1.60735	1	YWHAH
P35270	19.6838	0.0120782	0.205555	0.94509	35.6011	-13.8006	19.9329	0.229388	0.0095413	1.60246	1	SPR
Q96HC4	19.9727	0.0148975	0.206254	0.94509	42.3469	-17.1735	20.2792	0.283554	0.0117866	1.59753	1	PDLIM5
P40939	20.0308	0.0101632	0.206416	0.94509	29.7382	-10.8691	20.2812	0.210524	0.00804379	1.59638	1	HADHA
P47897	18.5954	0.0126662	0.207687	0.94509	36.9311	-14.4656	18.8646	0.245718	0.010053	1.58748	1	QARS
P31942	21.2788	-0.0090227	0.207978	0.94509	27.3457	-9.67287	21.1044	0.204889	0.00716574	1.58544	1	HNRNPH3
P50502;Q8NFI4	19.877	0.00784203	0.207987	0.94509	25.7756	-8.88781	20.0272	0.209702	0.00622819	1.58538	1	ST13
P27695	21.2064	-0.0154658	0.208178	0.94509	46.0882	-19.0441	20.9465	0.381613	0.0122882	1.58405	1	APEX1
P12004	19.2632	0.0182662	0.210454	0.94509	49.0849	-20.5425	19.6377	0.35207	0.0145859	1.5683	1	PCNA
P55884	19.7407	0.0161859	0.212235	0.94509	45.8122	-18.9061	20.135	0.359509	0.0129752	1.55612	1	EIF3B
P31150	19.074	0.0149318	0.212275	0.94509	43.4754	-17.7377	19.4004	0.336535	0.011971	1.55584	1	GDI1
P06576	22.4422	-0.00740801	0.213977	0.94509	19.9675	-5.98373	22.3177	0.151306	0.0059612	1.54432	1	ATP5B
P13674	19.0576	0.00869687	0.214186	0.94509	29.0314	-10.5157	19.2464	0.229235	0.00700154	1.54291	1	P4HA1
Q14103	21.35	0.0121877	0.214335	0.94509	37.8277	-14.9138	21.6417	0.287279	0.00981508	1.5419	1	HNRNPD
O60504	23.6103	-0.0380838	0.215302	0.94509	72.5578	-32.2789	22.7745	0.759097	0.0307346	1.53541	1	SORBS3
Q07955	21.3679	-0.0126972	0.215725	0.94509	37.3733	-14.6867	21.1392	0.255354	0.0102564	1.53259	1	SRSF1
Q9UBS4	19.9296	-0.0202979	0.217165	0.94509	52.4857	-22.2428	19.5389	0.422504	0.0164475	1.52301	1	DNAJB11
Q9NVJ2;Q96BM9	23.2821	-0.0470267	0.217192	0.94509	81.331	-36.6655	22.3154	0.88236	0.0381082	1.52283	1	ARL8B
Q14005	19.2621	-0.020836	0.217334	0.94509	53.4712	-22.7356	18.8453	0.441825	0.0168897	1.52189	1	IL16
P29966	20.7041	0.00997414	0.217367	0.94509	32.1554	-12.0777	20.9271	0.243722	0.00808566	1.52167	1	MARCKS
P0DP23	23.3498	-0.00729978	0.218583	0.94509	20.3999	-6.19993	23.2282	0.160445	0.00593331	1.51365	1
Q9Y2Q3	20.3956	-0.0176407	0.219148	0.94509	50.0909	-21.0454	20.0329	0.332403	0.0143561	1.50994	1	GSTK1
P49207	22.3542	-0.0118995	0.220898	0.94509	37.3333	-14.6667	22.1107	0.226412	0.00972071	1.49853	1	RPL34
P31146	21.9358	-0.017156	0.221227	0.94509	47.4988	-19.7494	21.6013	0.344926	0.0140246	1.4964	1	CORO1A
P30046	19.1437	-0.00725827	0.22202	0.94509	24.0786	-8.0393	18.966	0.197828	0.00594369	1.49126	1	DDT
P62899	22.1783	0.0116137	0.222093	0.94509	37.0182	-14.5091	22.5138	0.281438	0.00951177	1.49079	1	RPL31
P26447	22.7453	-0.0112386	0.222519	0.94509	38.483	-15.2415	22.4486	0.313414	0.00921306	1.48805	1	S100A4
Q6NYC8	22.3746	-0.0481408	0.222975	0.94509	82.4814	-37.2407	21.385	0.91466	0.0395032	1.48512	1	PPP1R18
P06702	23.6742	-0.0177502	0.223305	0.94509	59.5906	-25.7953	23.59	0.752186	0.0145757	1.48301	1	S100A9
P17858	19.9571	0.0104683	0.223713	0.94509	31.7991	-11.8996	20.1905	0.222739	0.00860373	1.4804	1	PFKL
P60660	23.274	0.00407626	0.224875	0.94509	4.52904	1.73548	23.3499	0.104004	0.00335864	1.47299	1	MYL6
Q86WV6	19.8334	0.0105541	0.225927	0.94509	32.1599	-12.0799	20.0678	0.217171	0.00871579	1.46632	1	TMEM173
P35221	21.9813	0.00886757	0.229405	0.94509	28.1737	-10.0869	22.1689	0.209676	0.007378	1.44455	1	CTNNA1
Q7Z406	23.1539	0.00966989	0.229534	0.94509	30.8474	-11.4237	23.2901	0.227294	0.00804778	1.44375	1	MYH14
O95340	19.1075	-0.0125574	0.229871	0.94509	44.988	-18.494	18.7396	0.412674	0.0104584	1.44166	1	PAPSS2
Q9BXM0	19.7463	-0.0250083	0.230204	0.94509	62.022	-27.011	19.2323	0.482604	0.0208431	1.4396	1	PRX
P19827;CON__Q0VCM5	20.4484	0.0217861	0.232073	0.94509	58.9619	-25.481	20.9048	0.574109	0.0182304	1.42811	1	ITIH1
P60866	22.382	-0.0318058	0.232116	0.94509	68.9766	-30.4883	21.7259	0.628881	0.0266174	1.42785	1	RPS20
P00738	24.8339	-0.0120941	0.232887	0.94509	43.7291	-17.8646	24.4769	0.393454	0.010138	1.42314	1	HP
Q9BRA2	20.7476	0.0308762	0.233014	0.94509	67.3605	-29.6803	21.3684	0.627318	0.0258891	1.42237	1	TXNDC17
P10768	19.6883	0.0212441	0.233658	0.94509	57.0386	-24.5193	20.125	0.413007	0.0178373	1.41845	1	ESD
Q13425	20.3171	0.00701782	0.234638	0.94509	20.0227	-6.01134	20.476	0.157035	0.00590479	1.41252	1	SNTB2
Q9NZN4	21.243	-0.00972057	0.23476	0.94509	36.8912	-14.4456	20.9247	0.318006	0.00818101	1.41179	1	EHD2
O95994	22.8945	0.0161882	0.236367	0.94509	50.2216	-21.1108	23.1181	0.442	0.0136711	1.40213	1	AGR2
Q13200	19.4352	0.00816804	0.237014	0.94509	26.6808	-9.34041	19.6031	0.159937	0.00690753	1.39827	1	PSMD2
P19823	20.3278	0.0184942	0.238396	0.94509	51.6649	-21.8325	20.6753	0.428624	0.0156863	1.39005	1	ITIH2
P60174	23.2031	0.0155054	0.239018	0.94509	47.0904	-19.5452	23.4877	0.382367	0.0131687	1.38638	1	TPI1
P15924	18.8003	0.0363522	0.239047	0.94509	74.5963	-33.2981	19.5476	0.714899	0.0308757	1.3862	1	DSP
P35241	18.0697	0.0148673	0.239587	0.94509	44.5822	-18.2911	18.3654	0.304218	0.0126421	1.38302	1	RDX
P30050	22.4874	-0.00851009	0.24004	0.94509	26.2937	-9.14684	22.3335	0.179161	0.00724332	1.38036	1	RPL12
Q99459	20.7856	-0.0288887	0.240553	0.94509	67.3451	-29.6726	20.1918	0.569946	0.0246154	1.37735	1	CDC5L
O43795	19.515	-0.0158043	0.241122	0.94509	48.0824	-20.0412	19.1901	0.312181	0.0134828	1.37402	1	MYO1B
Q63ZY3	17.8724	0.0134839	0.241596	0.94509	42.0089	-17.0045	18.1769	0.319393	0.0115148	1.37126	1	KANK2
Q9NQG5	18.9147	0.0181765	0.244086	0.951605	51.5265	-21.7633	19.2925	0.372685	0.0156044	1.35684	1	RPRD1B
Q9BSJ8	21.1567	0.005279	0.247107	0.955726	12.6689	-2.33445	21.2802	0.128762	0.00456106	1.33959	1	ESYT1
Q07960	20.7885	0.00905168	0.247488	0.955726	29.2675	-10.6338	20.9757	0.188143	0.00782698	1.33743	1	ARHGAP1
Q5SSJ5	21.44	0.00794258	0.247804	0.955726	27.7683	-9.88413	21.6084	0.216721	0.00687253	1.33564	1	HP1BP3
Q8N1G4	19.0091	0.0146168	0.250512	0.955726	44.3946	-18.1973	19.3381	0.332606	0.0127202	1.32044	1	LRRC47
P30086	21.9264	0.0096761	0.251784	0.955726	31.3341	-11.667	22.0908	0.221973	0.00844317	1.31338	1	PEBP1
P51572	20.3038	0.0244564	0.25263	0.955726	61.3098	-26.6549	20.8612	0.573652	0.0213783	1.3087	1	BCAP31
P43121	18.5865	-0.0150317	0.253097	0.955726	45.3028	-18.6514	18.2573	0.335526	0.0131527	1.30613	1	MCAM
Q8IUX7	19.1018	0.0471815	0.253588	0.955726	82.7338	-37.3669	20.0467	0.985691	0.0413264	1.30343	1	AEBP1
Q99497	21.4958	0.0117552	0.253774	0.955726	37.4656	-14.7328	21.7437	0.260119	0.0103004	1.30241	1	PARK7
P62328	22.5332	0.0167004	0.253798	0.955726	49.4414	-20.7207	22.8724	0.34989	0.0146344	1.30228	1	TMSB4X
O95336	19.7806	0.00722502	0.255374	0.955726	22.1472	-7.07358	19.9402	0.156325	0.00635226	1.29366	1	PGLS
Q9NUQ9	19.4466	0.00890888	0.257597	0.955726	35.3641	-13.6821	19.7744	0.300506	0.00786942	1.28162	1	FAM49B
P61923	18.4095	0.0120752	0.261762	0.955726	40.1169	-16.0584	18.6991	0.303461	0.0107599	1.25941	1	COPZ1
P26196	19.4368	-0.0143712	0.262896	0.955726	44.8874	-18.4437	19.1902	0.341823	0.0128363	1.25344	1	DDX6
P09972	20.923	0.010775	0.263347	0.955726	39.3364	-15.6682	21.2027	0.317087	0.00963334	1.25108	1	ALDOC
P04075	23.7292	0.0109645	0.265257	0.955726	41.7401	-16.8701	23.9857	0.358255	0.00984199	1.24111	1	ALDOA
Q7Z2W4	18.8826	-0.00767204	0.267743	0.955726	25.9601	-8.98007	18.7294	0.163205	0.0069225	1.22827	1	ZC3HAV1
P35606	20.3667	-0.00916544	0.269861	0.955726	32.5831	-12.2916	20.1783	0.192333	0.00830667	1.21745	1	COPB2
P62979;P62987	23.6294	-0.00647416	0.269984	0.955726	19.577	-5.7885	23.5	0.144936	0.00586906	1.21683	1	RPS27A
P25705	22.7753	-0.00535892	0.270304	0.955726	14.0263	-3.01316	22.6984	0.131486	0.0048613	1.2152	1	ATP5A1
P48637	21.5605	0.0104344	0.270519	0.955726	36.425	-14.2125	21.8237	0.273211	0.00946972	1.21412	1	GSS
P19367	20.7553	0.00791464	0.271174	0.955726	27.9756	-9.9878	20.918	0.166542	0.00719275	1.2108	1	HK1
O43175	19.1816	0.0145919	0.271557	0.955726	45.583	-18.7915	19.4563	0.333334	0.0132716	1.20886	1	PHGDH
P51648	18.7332	0.0207815	0.272323	0.955726	58.1324	-25.0662	19.1452	0.446574	0.0189314	1.20501	1	ALDH3A2
Q9HC84	22.4698	-0.0247657	0.272547	0.955726	71.4741	-31.737	21.7929	1.00633	0.0225714	1.20388	1	MUC5B
P46940	24.3633	0.00601185	0.27334	0.955726	18.2855	-5.14275	24.4886	0.152131	0.00548825	1.19991	1	IQGAP1
Q9H4M9	19.4418	0.0103012	0.273511	0.955726	36.5651	-14.2826	19.6535	0.21782	0.0094074	1.19905	1	EHD1
O43681	19.8553	0.00922493	0.273866	0.955726	32.0759	-12.0379	20.0456	0.199806	0.00843073	1.19728	1	ASNA1
P18669;P15259	21.9164	0.0151386	0.274216	0.955726	47.1011	-19.5505	22.214	0.361802	0.0138454	1.19554	1	PGAM1
Q92597	20.7349	0.0120953	0.274224	0.955726	46.7167	-19.3584	21.1109	0.434643	0.0110622	1.19549	1	NDRG1
P49773	21.0886	-0.0316445	0.274323	0.955726	71.052	-31.526	20.4504	0.697752	0.0289476	1.195	1	HINT1
P52943	20.6344	0.0137405	0.275649	0.955726	47.8828	-19.9414	20.868	0.413571	0.0126043	1.18842	1	CRIP2
P49327	21.172	-0.0138531	0.276743	0.955726	46.7647	-19.3824	20.9401	0.385381	0.0127365	1.18302	1	FASN
P11233	19.0831	0.00688579	0.277096	0.955726	25.2223	-8.61116	19.2163	0.200432	0.00633545	1.18128	1	RALA
P11142	23.7704	0.00634172	0.277254	0.955726	20.5582	-6.27911	23.9176	0.16475	0.00583679	1.1805	1	HSPA8
Q9NX46	18.9522	0.0138613	0.277331	0.955726	44.6904	-18.3452	19.2236	0.339633	0.0127597	1.18012	1	ADPRHL2
P35749	21.2267	-0.029527	0.279108	0.955726	69.1757	-30.5878	20.6196	0.657014	0.0272811	1.17143	1	MYH11
Q15287	19.6204	0.00996751	0.280233	0.955726	37.0632	-14.5316	19.9017	0.288738	0.00923093	1.16596	1	RNPS1
P00325;P00326	20.3519	-0.0380799	0.281161	0.955726	78.0059	-35.0029	19.2907	0.987139	0.035334	1.16147	1	ADH1B
P02765	20.0528	0.0131678	0.282003	0.955726	48.1163	-20.0581	20.1586	0.429826	0.0122397	1.15741	1	AHSG
Q04837	20.1049	-0.00953453	0.282183	0.955726	35.971	-13.9855	19.9205	0.28041	0.00886579	1.15655	1	SSBP1
Q14444	19.0365	0.0190968	0.282726	0.955726	55.4933	-23.7466	19.4596	0.479994	0.0177774	1.15394	1	CAPRIN1
P42704	19.5338	0.0120146	0.28415	0.955726	43.8183	-17.9092	19.8349	0.361174	0.0112177	1.14714	1	LRPPRC
Q9P0K7	18.6435	0.00869844	0.284488	0.955726	31.884	-11.942	18.8223	0.188177	0.00812717	1.14552	1	RAI14
Q96I99	19.0657	0.0168607	0.284536	0.955726	51.0645	-21.5323	19.4514	0.398418	0.015755	1.1453	1	SUCLG2
O00422	19.1365	0.0121962	0.284722	0.955726	41.533	-16.7665	19.4431	0.313129	0.0114008	1.14441	1	SAP18
P02763	20.7004	0.01058	0.285932	0.955726	36.6472	-14.3236	20.8609	0.264521	0.00991482	1.13868	1	ORM1
P62081	22.375	0.00894415	0.286158	0.955726	32.0296	-12.0148	22.607	0.234972	0.00838577	1.13761	1	RPS7
P10253	19.852	0.00940892	0.287464	0.955726	33.8103	-12.9052	20.01	0.248926	0.00884544	1.13146	1	GAA
P04040	21.4806	-0.0146528	0.287937	0.955726	46.8178	-19.4089	21.1654	0.352145	0.0137888	1.12924	1	CAT
Q15020	19.0581	0.0143418	0.289112	0.955726	48.1922	-20.0961	19.3529	0.313253	0.0135291	1.12375	1	SART3
Q5JTV8	20.3484	-0.00577421	0.290103	0.955726	18.0555	-5.02775	20.2195	0.15079	0.00545821	1.11914	1	TOR1AIP1
P16152	21.2415	0.00841754	0.290138	0.955726	29.2842	-10.6421	21.4318	0.197234	0.00795745	1.11898	1	CBR1
P02679	22.8733	-0.0200484	0.291004	0.955726	57.2327	-24.6163	22.5106	0.497525	0.0189866	1.11497	1	FGG
A0A075B6P5;A0A087WW87	21.6291	-0.0187851	0.29312	0.955726	60.3001	-26.1501	21.1665	0.630344	0.0178684	1.10524	1	IGKV2D-28
P18621	22.4231	-0.00761508	0.293259	0.955726	26.6119	-9.30596	22.265	0.175556	0.00724557	1.1046	1	RPL17
P36955;CON__Q95121	19.9943	0.0224771	0.295033	0.955726	61.3051	-26.6526	20.4107	0.569975	0.0214651	1.09651	1	SERPINF1
Q86UX7	19.8131	-0.0196136	0.296797	0.955726	56.7275	-24.3637	19.4113	0.47167	0.0187991	1.08853	1	FERMT3
Q13423	21.9873	0.024282	0.297024	0.955726	63.5666	-27.7833	22.5073	0.586599	0.0232845	1.08751	1	NNT
P80723	19.3655	0.0120915	0.297935	0.955726	44.1787	-18.0893	19.5691	0.358542	0.0116167	1.08342	1	BASP1
P55786	19.9561	0.0083164	0.298235	0.955726	32.8469	-12.4234	20.1475	0.255492	0.0079948	1.08207	1	NPEPPS
P40227	20.0253	-0.00668203	0.299192	0.955726	24.4201	-8.21006	19.8879	0.149028	0.00643637	1.07779	1	CCT6A
Q9H2U2	19.4177	0.012829	0.302415	0.955726	43.7393	-17.8696	19.6652	0.30425	0.01244	1.06351	1	PPA2
P06454	19.4978	0.0263026	0.303459	0.955726	69.3738	-30.6869	20.1895	0.78716	0.0255602	1.05893	1	PTMA
P08240	21.2465	-0.0100311	0.304592	0.955726	36.7306	-14.3653	21.0998	0.270637	0.00977082	1.05398	1	SRPR
P25786	20.5528	0.00620934	0.305266	0.955726	20.5971	-6.29857	20.6856	0.149381	0.00605667	1.05105	1	PSMA1
P30101	22.8937	0.0049915	0.305511	0.955726	13.7829	-2.89146	22.9953	0.128646	0.00487125	1.04998	1	PDIA3
P23528	23.0106	0.00853633	0.306836	0.955726	30.7891	-11.3945	23.182	0.208625	0.00835351	1.04425	1	CFL1
P31930	20.494	-0.00747957	0.309307	0.955726	26.7609	-9.38047	20.3504	0.182625	0.00735687	1.03363	1	UQCRC1
Q16186	21.7807	-0.0131335	0.309568	0.955726	46.7306	-19.3653	21.5107	0.299268	0.0129251	1.03252	1	ADRM1
P36578	22.3756	0.00619294	0.310224	0.955726	22.8888	-7.44442	22.5448	0.181289	0.00610291	1.02972	1	RPL4
P84243	25.8957	-0.00918395	0.310337	0.955726	33.4078	-12.7039	25.7401	0.224445	0.00905256	1.02924	1	H3F3A
P17655	20.909	0.00755627	0.311452	0.955726	31.6048	-11.8024	21.0259	0.251809	0.00746534	1.02451	1	CAPN2
P35442	19.5576	0.0355341	0.313563	0.955726	78.318	-35.159	20.2811	0.82589	0.03526	1.01561	1	THBS2
P62263	22.4884	0.00865663	0.313749	0.955726	31.8768	-11.9384	22.6805	0.210503	0.00859315	1.01483	1	RPS14
P15941	20.239	-0.0136046	0.313939	0.955726	48.717	-20.3585	19.8859	0.410266	0.0135102	1.01403	1	MUC1
O14818;Q8TAA3	20.4958	-0.00681315	0.314326	0.955726	26.0432	-9.02161	20.3557	0.156782	0.00677126	1.01241	1	PSMA7
P23142;CON__ENSEMBL:ENSBTAP00000016046	21.2021	0.0306049	0.315471	0.955726	73.5685	-32.7843	21.8245	0.715803	0.0304888	1.00763	1	FBLN1
Q12907	20.8592	-0.00722221	0.315733	0.955726	26.6587	-9.32933	20.7406	0.195635	0.0071987	1.00654	1	LMAN2
Q13242	19.4138	0.010364	0.315881	0.955726	37.6336	-14.8168	19.6681	0.266427	0.0103334	1.00592	1	SRSF9
P38606	20.8245	-0.00614844	0.316784	0.955726	21.0155	-6.50774	20.7185	0.159068	0.00614175	1.00218	1	ATP6V1A
P62753	21.889	0.00743031	0.317006	0.955726	27.2503	-9.62514	22.0495	0.181354	0.00742563	1.00126	1	RPS6
O75475	21.1165	-0.0247765	0.31725	0.955726	67.5499	-29.7749	20.6072	0.573605	0.0247734	1.00025	1	PSIP1
Q13442	19.2144	0.0143919	0.318212	0.955726	50.642	-21.321	19.6809	0.434057	0.0144187	0.996282	1	PDAP1
P13693	21.4162	-0.0353245	0.319303	0.955726	77.039	-34.5195	20.6774	0.90141	0.0354702	0.991801	1	TPT1
P41218	18.7519	0.0117927	0.319539	0.955726	43.3878	-17.6939	19.0071	0.337839	0.0118471	0.990832	1	MNDA
Q09028	20.506	-0.00672171	0.320263	0.955726	25.9878	-8.9939	20.4147	0.19882	0.00676285	0.987871	1	RBBP4
Q08257	22.6428	-0.00924536	0.321268	0.955726	36.7273	-14.3637	22.442	0.281297	0.00932129	0.983775	1	CRYZ
Q9UBQ7	19.0633	0.00757306	0.322491	0.955726	29.9669	-10.9835	19.219	0.177234	0.00765457	0.978818	1	GRHPR
Q9H8L6	20.8693	0.0256049	0.323585	0.955726	69.0212	-30.5106	21.3956	0.600594	0.025939	0.974401	1	MMRN2
Q9NTJ5	21.3267	-0.0224529	0.324141	0.955726	64.3319	-28.1659	20.8608	0.533328	0.0227721	0.972165	1	SACM1L
P07195	21.1026	0.00926136	0.325287	0.955726	39.2201	-15.61	21.2244	0.321079	0.00941529	0.967569	1	LDHB
P24821	22.3743	0.0159835	0.327907	0.955726	56.0535	-24.0267	22.7786	0.532107	0.0163374	0.957146	1	TNC
Q7Z4W1	25.7342	-0.0393799	0.328433	0.955726	81.3914	-36.6957	24.9337	0.982976	0.0402956	0.955065	1	DCXR
Q2VIR3	19.5497	-0.0169039	0.330241	0.955726	54.3149	-23.1575	19.2177	0.427517	0.0173618	0.947952	1	EIF2S3L
P02647;CON__P15497	22.0206	0.0154146	0.330414	0.955726	51.3687	-21.6843	22.2811	0.412262	0.0158378	0.947276	1	APOA1
P84098	21.9659	0.00752433	0.331136	0.955726	29.908	-10.954	22.1411	0.222457	0.00774245	0.94445	1	RPL19
P49591	23.8616	0.00894595	0.331304	0.955726	33.8922	-12.9461	24.0789	0.234722	0.00920847	0.943795	1	SARS
O15027	19.4295	-0.00758894	0.332353	0.955726	32.9665	-12.4832	19.3637	0.261662	0.0078286	0.939709	1	SEC16A
O00291	18.7467	-0.00627866	0.333021	0.955726	22.8262	-7.4131	18.6412	0.169329	0.0064859	0.937116	1	HIP1
P09651	22.5885	0.0080026	0.333875	0.955726	31.1912	-11.5956	22.8008	0.225799	0.00828135	0.933811	1	HNRNPA1
P55084	21.1942	-0.00762645	0.334838	0.955726	29.0179	-10.509	21.0562	0.198345	0.00790785	0.930096	1	HADHB
P61981	21.8965	0.00901745	0.335714	0.955726	35.0874	-13.5437	22.0917	0.224561	0.00936714	0.92673	1	YWHAG
P46937	18.7969	0.0132845	0.335967	0.955726	46.8604	-19.4302	19.066	0.352676	0.0138069	0.925759	1	YAP1
O15143	21.2113	0.00700639	0.336039	0.955726	28.1303	-10.0651	21.4229	0.211393	0.00728298	0.925486	1	ARPC1B
P17174	19.9003	0.0106294	0.336184	0.955726	42.0222	-17.0111	20.0385	0.330672	0.0110524	0.92493	1	GOT1
P10155	19.5542	-0.0111742	0.336849	0.955726	41.6168	-16.8084	19.2931	0.306516	0.0116348	0.922387	1	TROVE2
P05997	22.5681	0.0573525	0.337172	0.955726	95.7262	-43.8631	23.747	1.38361	0.0597566	0.921156	1	COL5A2
P04439	21.7	-0.00777832	0.33729	0.955726	31.6154	-11.8077	21.6058	0.236054	0.00810636	0.920704	1	HLA-A
Q14974	20.3693	0.00536295	0.338008	0.955726	18.0078	-5.00392	20.4899	0.144147	0.00559743	0.917973	1	KPNB1
P17931	22.5912	0.00698865	0.339395	0.955726	32.6333	-12.3167	22.6567	0.272635	0.00731519	0.912717	1	LGALS3
P09429;B2RPK0	20.5746	0.0168813	0.340707	0.955726	56.8241	-24.412	20.9216	0.410247	0.0177182	0.907768	1	HMGB1
P31947	22.9909	0.0085302	0.341403	0.955726	39.591	-15.7955	23.1604	0.343497	0.00896597	0.905157	1	SFN
P07099	21.7533	-0.00846635	0.341923	0.955726	32.9404	-12.4702	21.6046	0.231455	0.00890846	0.903207	1	EPHX1
P00403	21.0911	0.00595446	0.342269	0.955726	30.0479	-11.024	21.2785	0.271499	0.00626989	0.901914	1	MT-CO2
P13611	21.7051	0.0326067	0.342554	0.955726	76.4191	-34.2095	22.3362	0.91695	0.0343543	0.900849	1	VCAN
P48681	19.2838	-0.0152614	0.343216	0.955726	52.9238	-22.4619	18.8987	0.451659	0.0161015	0.898382	1	NES
Q9UL46	19.953	0.0134668	0.344772	0.955726	49.333	-20.6665	20.2351	0.333885	0.0142539	0.892606	1	PSME2
Q9UKV3	20.4157	0.00777327	0.346513	0.955726	31.1844	-11.5922	20.6229	0.226413	0.00825736	0.886187	1	ACIN1
Q8NCW5	19.7934	-0.0135334	0.347701	0.955726	50.1315	-21.0658	19.4897	0.4221	0.0144117	0.881828	1	APOA1BP
Q92878	20.7884	0.0255904	0.349053	0.955726	70.69	-31.345	21.3144	0.632747	0.0273277	0.876896	1	RAD50
P11177	19.2728	0.0101534	0.350511	0.955726	41.6565	-16.8283	19.6258	0.328097	0.0108756	0.871607	1	PDHB
P46781	22.2185	-0.00907867	0.351071	0.955726	35.7136	-13.8568	22.0824	0.250458	0.0097357	0.869582	1	RPS9
P53396	18.9338	0.00738982	0.351155	0.955726	30.1951	-11.0975	19.0929	0.22169	0.007926	0.869279	1	ACLY
P05109	21.9895	-0.0184622	0.351812	0.955726	67.654	-29.827	21.9415	0.90372	0.0198288	0.86691	1	S100A8
Q16851	20.5859	0.00727123	0.35307	0.955726	29.5176	-10.7588	20.6954	0.215162	0.0078299	0.862391	1	UGP2
P02675;CON__P02676	23.2038	-0.0180382	0.354157	0.955726	58.0492	-25.0246	22.8757	0.510921	0.019468	0.858505	1	FGB
P62273	20.6878	-0.0265546	0.354883	0.955726	72.2609	-32.1305	20.142	0.664584	0.0287027	0.855921	1	RPS29
P11215	18.8754	0.0112905	0.355624	0.955726	44.6422	-18.3211	19.0711	0.353652	0.0122227	0.853286	1	ITGAM
Q15404	19.3973	0.00858528	0.35568	0.955726	34.189	-13.0945	19.5498	0.233252	0.00929517	0.853089	1	RSU1
P25325	19.186	0.0101416	0.355693	0.955726	39.9634	-15.9817	19.3375	0.294067	0.0109804	0.853041	1	MPST
O75874	21.0742	0.0078802	0.356036	0.955726	31.4608	-11.7304	21.2186	0.215645	0.0085381	0.851828	1	IDH1
Q14573	20.8023	0.0395517	0.356933	0.955726	84.8637	-38.4318	21.6182	1.00006	0.0429338	0.848655	1	ITPR3
P30711	19.484	0.0109949	0.357938	0.955726	46.2492	-19.1246	19.6872	0.393443	0.0119601	0.845116	1	GSTT1
P11047	20.6335	-0.0197289	0.358089	0.955726	61.5854	-26.7927	20.1784	0.581911	0.0214675	0.844583	1	LAMC1
Q6FI13;Q16777	26.4035	-0.00786902	0.359614	0.955726	31.7091	-11.8546	26.265	0.213509	0.0085897	0.839239	1	HIST2H2AA3
P48426	18.9643	-0.00733643	0.359827	0.955726	31.4268	-11.7134	18.8135	0.185507	0.00801186	0.838498	1	PIP4K2A
P31937	19.1467	-0.00824702	0.360077	0.955726	33.2154	-12.6077	18.9573	0.230756	0.00901098	0.837625	1	HIBADH
O94760	19.5203	0.0205241	0.36053	0.955726	64.8921	-28.446	19.909	0.678965	0.0224465	0.836047	1	DDAH1
P04406	24.1984	0.00615098	0.361089	0.955726	27.6012	-9.80059	24.3274	0.218175	0.00673495	0.834103	1	GAPDH
Q9Y6W5	19.6513	-0.00653263	0.363287	0.956625	27.944	-9.97201	19.517	0.166377	0.00718566	0.826499	1	WASF2
O75131;Q8IYJ1	20.3016	-0.0049297	0.364375	0.956625	17.4316	-4.7158	20.2282	0.145256	0.00543481	0.822757	1	CPNE3
P08758	23.7633	0.00618131	0.364398	0.956625	25.6003	-8.80015	23.9049	0.193303	0.00681499	0.82268	1	ANXA5
A0A0C4DH31	18.9008	-0.00911128	0.364744	0.956625	46.6684	-19.3342	18.6751	0.482436	0.0100526	0.821492	1	IGHV1-18
P13667	21.8425	-0.00737702	0.365982	0.95689	31.8633	-11.9316	21.6908	0.189535	0.00816019	0.817262	1	PDIA4
P49411	20.6143	0.0146885	0.366779	0.95689	55.1184	-23.5592	20.9649	0.506508	0.0162749	0.814547	1	TUFM
O75947	20.4729	-0.00797801	0.368255	0.95689	32.6701	-12.335	20.3027	0.224001	0.00886695	0.809545	1	ATP5H
P84077	21.127	-0.00847174	0.369183	0.95689	34.735	-13.3675	20.9518	0.243818	0.00943396	0.806412	1	ARF1
Q15637	19.874	0.00488582	0.370836	0.95689	19.1531	-5.57655	19.9745	0.126411	0.00545958	0.800862	1	SF1
Q9UHG3	20.2389	-0.00691994	0.372342	0.95689	28.3953	-10.1977	20.0935	0.195042	0.00775695	0.795834	1	PCYOX1
Q9H0D6	19.0625	0.0113786	0.372612	0.95689	46.3246	-19.1623	19.2964	0.295495	0.0127621	0.794936	1	XRN2
Q13510	20.4677	-0.00552623	0.373798	0.95689	24.9688	-8.48441	20.3007	0.200673	0.00621357	0.790999	1	ASAH1
P62937;A0A075B759	23.8111	0.0070249	0.374142	0.95689	30.3532	-11.1766	23.9571	0.185651	0.00790432	0.789862	1	PPIA
P68036;A0A1B0GUS4	19.2247	0.0193759	0.374635	0.95689	63.4936	-27.7468	19.623	0.505315	0.021824	0.788234	1	UBE2L3
P23526	20.8228	0.00756753	0.377567	0.95689	32.1916	-12.0958	20.9914	0.231955	0.00857619	0.778609	1	AHCY
P08572	24.7453	-0.0186314	0.377939	0.95689	62.4918	-27.2459	24.2524	0.622832	0.0211312	0.777395	1	COL4A2
Q14767	19.8456	0.0293434	0.378345	0.95689	76.2041	-34.102	20.4298	0.785901	0.0333088	0.776071	1	LTBP2
Q03518	18.9311	-0.010582	0.380128	0.95689	42.5765	-17.2883	18.7168	0.311184	0.012057	0.770287	1	TAP1
Q96PK6	20.2411	-0.00774665	0.380369	0.95689	34.5416	-13.2708	20.0819	0.204472	0.00883095	0.769509	1	RBM14
Q96A33	19.0735	0.0169136	0.381053	0.95689	58.6445	-25.3223	19.4282	0.456951	0.0193087	0.767302	1	CCDC47
Q14019	24.3522	-0.0100557	0.381907	0.95689	42.993	-17.4965	24.1455	0.266278	0.0115002	0.764553	1	COTL1
P31949	22.958	-0.00550659	0.384633	0.95689	29.6747	-10.8373	22.8781	0.261981	0.00633385	0.755841	1	S100A11
P14866	21.8161	0.00646736	0.385783	0.95689	30.336	-11.168	21.9727	0.234575	0.00745697	0.752194	1	HNRNPL
P52209	20.6764	0.00641282	0.386224	0.95689	27.0121	-9.50603	20.8119	0.192386	0.00740096	0.750796	1	PGD
P01889	19.5908	0.0140859	0.386346	0.95689	56.8644	-24.4322	20.1486	0.559678	0.0162606	0.750411	1	HLA-B
Q04760	19.7061	0.0140279	0.386724	0.95689	52.0396	-22.0198	19.9893	0.418196	0.0162065	0.749217	1	GLO1
P53992	21.1435	0.0203153	0.387255	0.95689	64.1385	-28.0692	21.5919	0.572929	0.0234966	0.747543	1	SEC24C
P31151	19.7914	-0.0175167	0.387276	0.95689	62.3459	-27.1729	19.4629	0.63823	0.0202606	0.747479	1	S100A7
Q13177;Q13153	18.5812	0.00944187	0.387459	0.95689	40.0788	-16.0394	18.7717	0.261284	0.0109251	0.746901	1	PAK2
P34932	20.1347	0.00574752	0.390351	0.95689	25.6621	-8.83106	20.2528	0.154926	0.0066911	0.737847	1	HSPA4
O00303	19.2982	-0.0121118	0.390439	0.95689	49.5212	-20.7606	19.0492	0.326538	0.0141028	0.737573	1	EIF3F
P28838	20.8314	-0.00592646	0.390572	0.95689	26.4963	-9.24816	20.7092	0.160364	0.00690262	0.737162	1	LAP3
Q15363	19.9016	0.00748105	0.393076	0.95689	34.2816	-13.1408	20.0553	0.202817	0.00875947	0.729406	1	TMED2
Q14839	19.4815	-0.00778197	0.393784	0.95689	33.6171	-12.8086	19.3391	0.227918	0.00912546	0.727226	1	CHD4
P18206	21.9604	0.00400627	0.39406	0.95689	14.3637	-3.18184	22.0428	0.108839	0.00470066	0.726378	1	VCL
O15400	19.3541	-0.0115169	0.394178	0.95689	48.1624	-20.0812	19.1173	0.312962	0.0135165	0.726014	1	STX7
P61960	19.474	-0.00824335	0.394592	0.95689	36.1722	-14.0861	19.3146	0.231939	0.00968303	0.724745	1	UFM1
P30043	21.5388	-0.00458752	0.394731	0.95689	20.1257	-6.06286	21.4677	0.17123	0.0053903	0.724318	1	BLVRB
P63220	21.0673	0.00978438	0.395395	0.95689	42.1961	-17.0981	21.3572	0.323074	0.0115127	0.722286	1	RPS21
Q9NZU5	18.8839	0.0123651	0.398295	0.95689	48.7937	-20.3968	19.0734	0.378274	0.014639	0.713468	1	LMCD1
Q9NR99	20.7691	0.0257313	0.399279	0.95689	73.8539	-32.9269	21.2917	0.712581	0.0305268	0.710497	1	MXRA5
P46977	20.372	0.010544	0.401384	0.95689	45.0867	-18.5434	20.6684	0.354516	0.012565	0.704175	1	STT3A
P04179	21.7924	-0.00663888	0.401726	0.95689	32.0716	-12.0358	21.7301	0.246563	0.00791717	0.703153	1	SOD2
P31040	19.6309	-0.00909962	0.401844	0.95689	39.2135	-15.6067	19.4815	0.280118	0.0108544	0.702802	1	SDHA
P51884	22.5483	0.026798	0.401925	0.95689	74.2139	-33.1069	22.9767	0.859493	0.0319713	0.702559	1	LUM
Q9NQR4	22.7516	0.0427852	0.402438	0.95689	89.9007	-40.9504	23.5929	1.20564	0.0511006	0.701028	1	NIT2
P16949	19.2367	0.0239071	0.405629	0.95689	70.3169	-31.1585	19.8065	0.722063	0.0287479	0.691576	1	STMN1
P61088	21.2199	0.00547054	0.405686	0.95689	23.4733	-7.73667	21.343	0.159808	0.00657905	0.691407	1	UBE2N
O43399	20.7049	-0.0037507	0.405771	0.95689	15.6887	-3.84435	20.6773	0.15395	0.00451153	0.691158	1	TPD52L2
P55072	24.8477	-0.00358548	0.406028	0.95689	11.6255	-1.81274	24.774	0.0999134	0.00431515	0.690402	1	VCP
Q9UKY7	19.8507	0.00892766	0.406927	0.95689	38.8887	-15.4443	20.0411	0.27425	0.0107651	0.68776	1	CDV3
P10321	21.076	-0.00706276	0.407758	0.95689	33.573	-12.7865	20.8773	0.252929	0.00853148	0.685329	1	HLA-C
P36269	20.0095	-0.00765617	0.408607	0.95689	40.3777	-16.1889	19.8819	0.34921	0.00926508	0.68285	1	GGT5
P62847	22.2586	-0.00595737	0.40895	0.95689	26.7633	-9.38163	22.1453	0.172763	0.00721456	0.681851	1	RPS24
Q8WU39	20.9484	0.0219299	0.409413	0.95689	72.6579	-32.329	21.4697	0.918405	0.026584	0.680506	1	MZB1
P40429	22.4316	-0.00649694	0.409716	0.95689	29.6125	-10.8062	22.3081	0.188571	0.00788086	0.679625	1	RPL13A
P62995	21.4914	-0.00682835	0.410079	0.95689	31.0932	-11.5466	21.4032	0.224044	0.0082893	0.678573	1	TRA2B
P49755	21.0784	0.00521784	0.410273	0.95689	22.7374	-7.36869	21.2079	0.174023	0.00633684	0.67801	1	TMED10
Q8N8S7	18.8076	0.0123504	0.410451	0.95689	51.2779	-21.6389	19.0612	0.349083	0.0150048	0.677493	1	ENAH
Q99729	19.9065	0.00673398	0.411353	0.957059	30.2913	-11.1457	20.0249	0.213339	0.00819702	0.674888	1	HNRNPAB
P13804	20.1762	0.00519177	0.413318	0.957657	21.9897	-6.99485	20.2937	0.158701	0.00634638	0.669236	1	ETFA
P14543	20.4457	-0.0192258	0.413435	0.957657	64.3905	-28.1953	19.9907	0.632758	0.0235073	0.668902	1	NID1
O43491	21.3405	-0.0069512	0.414099	0.957657	31.4919	-11.746	21.1802	0.221428	0.00851131	0.667	1	EPB41L2
P17661	21.3076	-0.0122068	0.417919	0.961995	51.6427	-21.8213	21.0567	0.348919	0.0150695	0.656158	1	DES
P18754	20.1731	0.0129275	0.418236	0.961995	53.1885	-22.5943	20.4281	0.46179	0.01597	0.655268	1	RCC1
P48444	20.2186	-0.0064243	0.418476	0.961995	29.5514	-10.7757	20.1097	0.212017	0.00794037	0.654591	1	ARCN1
P42167	21.3903	-0.00721316	0.420661	0.965095	33.0105	-12.5053	21.2649	0.22435	0.00895739	0.648468	1	TMPO
Q14315	21.398	-0.0126529	0.424885	0.972852	51.3172	-21.6586	21.1199	0.407549	0.0158563	0.636764	1	FLNC
Q96CX2	21.1817	-0.00691515	0.426126	0.97318	36.336	-14.168	21.0073	0.290963	0.00868914	0.63336	1	KCTD12
P12694	18.1962	-0.0061281	0.429212	0.97318	29.6352	-10.8176	18.0667	0.1825	0.00775178	0.624955	1	BCKDHA
P17096	21.1461	-0.0213808	0.430049	0.97318	68.4148	-30.2074	20.81	0.685631	0.0270949	0.622692	1	HMGA1
Q8IZ83	20.9581	-0.00822659	0.430133	0.97318	38.51	-15.255	20.8565	0.283279	0.0104271	0.622463	1	ALDH16A1
P26038	22.9428	0.00508392	0.430731	0.97318	23.929	-7.96449	23.0473	0.183852	0.00645215	0.620853	1	MSN
P16070	21.4181	-0.0175266	0.431584	0.97318	64.1621	-28.0811	21.0578	0.515983	0.0222847	0.618556	1	CD44
Q13753	19.4967	0.0140066	0.431913	0.97318	55.2138	-23.6069	19.7254	0.467332	0.0178219	0.617674	1	LAMC2
P42338	21.0766	-0.0177932	0.434422	0.97318	64.8427	-28.4213	20.7109	0.527074	0.0227638	0.610973	1	PIK3CB
P68104;Q5VTE0	24.0856	0.00669863	0.435746	0.97318	31.676	-11.838	24.242	0.216211	0.00859464	0.607459	1	EEF1A1
P25398	20.8066	0.0173677	0.436606	0.97318	64.2203	-28.1102	21.1636	0.516922	0.0223253	0.605185	1	RPS12
Q9NSD9	20.8806	0.0073509	0.436898	0.97318	36.7274	-14.3637	21.0317	0.218927	0.00945524	0.604415	1	FARSB
P16144	19.7001	0.0116161	0.439314	0.97318	51.5384	-21.7692	19.9389	0.347784	0.0150204	0.598073	1	ITGB4
P78344	19.1837	-0.00593887	0.439722	0.97318	28.4303	-10.2152	19.0401	0.203912	0.00768624	0.597007	1	EIF4G2
P02649;CON__Q03247	19.2075	0.0180684	0.440128	0.97318	63.7666	-27.8833	19.5692	0.600231	0.0234054	0.595949	1	APOE
P31948	20.6202	0.00675743	0.440967	0.97318	32.3586	-12.1793	20.761	0.225167	0.00876948	0.593766	1	STIP1
P39023	21.9523	0.00582138	0.441574	0.97318	28.5806	-10.2903	22.0793	0.210033	0.00756477	0.592189	1	RPL3
P12270	18.8157	0.00441656	0.443092	0.97318	25.1626	-8.58129	19.0224	0.217092	0.00575836	0.588261	1	TPR
P05388	21.4065	-0.00530042	0.444871	0.97318	25.3841	-8.69206	21.3329	0.187337	0.00693778	0.583687	1	RPLP0
P09960	20.7789	0.0147465	0.445371	0.97318	57.701	-24.8505	21.0192	0.500962	0.0193231	0.582407	1	LTA4H
Q13162	21.2163	-0.0114401	0.445904	0.97318	49.5512	-20.7756	21.0046	0.3739	0.0150081	0.581042	1	PRDX4
P46777	21.5045	0.0137967	0.447621	0.97318	57.6267	-24.8134	21.7881	0.420667	0.0181682	0.576668	1	RPL5
P01023	20.5949	-0.00696246	0.449118	0.97318	34.0307	-13.0154	20.4037	0.240729	0.00919881	0.572878	1	A2M
P13797	21.8304	0.00574154	0.449814	0.97318	33.5016	-12.7508	21.9042	0.2773	0.00759739	0.571121	1	PLS3
P82979	20.0525	0.00738448	0.449858	0.97318	36.2802	-14.1401	20.2188	0.235768	0.00977233	0.57101	1	SARNP
P51911	19.3801	0.0280421	0.450519	0.97318	80.5281	-36.264	19.9565	0.860498	0.037164	0.569346	1	CNN1
P02671	22.7221	-0.016785	0.45079	0.97318	63.3717	-27.6859	22.4052	0.627544	0.0222583	0.568664	1	FGA
P34897	20.3575	0.00936955	0.451013	0.97318	46.6126	-19.3063	20.6286	0.389378	0.012431	0.568105	1	SHMT2
P12081	19.1163	0.0155316	0.451814	0.97318	61.4762	-26.7381	19.4393	0.480357	0.020643	0.566097	1	HARS
P15144	20.4713	0.0164062	0.452191	0.97318	61.5001	-26.75	20.7837	0.555478	0.0218236	0.565153	1	ANPEP
Q1KMD3	20.9777	0.0043901	0.452499	0.97318	20.48	-6.24001	21.1121	0.16382	0.00584368	0.564386	1	HNRNPUL2
Q92598	18.8239	0.0151679	0.453206	0.97318	63.1643	-27.5821	19.2412	0.669375	0.0202217	0.562622	1	HSPH1
Q9HD20	19.9208	-0.0161979	0.454677	0.97318	63.2601	-27.6301	19.5879	0.501642	0.0216654	0.558966	1	ATP13A1
P23634	19.1521	-0.00740499	0.454995	0.97318	38.2354	-15.1177	18.9999	0.229491	0.00991147	0.558178	1	ATP2B4
Q14247	20.5184	0.00512064	0.457075	0.97318	24.6355	-8.31777	20.6059	0.177309	0.00688561	0.553049	1	CTTN
P06396	22.7336	0.004567	0.457348	0.97318	25.3929	-8.69646	22.7723	0.207473	0.00614487	0.552377	1	GSN
P29401	22.9735	0.00655519	0.459257	0.97318	35.3917	-13.6959	23.0951	0.271733	0.00885751	0.547706	1	TKT
Q9UDY2	18.7076	0.00833925	0.465207	0.97318	41.7078	-16.8539	18.8574	0.316079	0.0114189	0.533337	1	TJP2
Q15365	21.4376	0.00463788	0.466078	0.97318	22.5871	-7.29355	21.5283	0.171453	0.00636307	0.531259	1	PCBP1
Q16643	19.466	-0.0110825	0.468795	0.97318	51.0699	-21.535	19.2344	0.363332	0.0152981	0.524815	1	DBN1
P08670	25.5817	-0.00631941	0.469273	0.97318	38.2404	-15.1202	25.4451	0.324261	0.00873254	0.523687	1	VIM
Q00610	21.6989	0.00601176	0.470501	0.97318	30.673	-11.3365	21.8295	0.210266	0.0083304	0.5208	1	CLTC
P07339	23.1267	-0.00644543	0.471783	0.97318	36.1003	-14.0501	22.965	0.28018	0.00895721	0.517796	1	CTSD
P02751	22.8222	0.0179347	0.472108	0.97318	66.2415	-29.1207	23.1846	0.602343	0.0249421	0.517039	1	FN1
P37108	19.6765	0.0145343	0.473349	0.97318	59.1802	-25.5901	20.0398	0.521448	0.0202698	0.514148	1	SRP14
P24752	20.0001	-0.00749842	0.473686	0.97318	40.1974	-16.0987	19.8	0.311751	0.0104654	0.513365	1	ACAT1
P15311	22.1267	0.0077172	0.474021	0.97318	42.1208	-17.0604	22.32	0.338973	0.0107789	0.512587	1	EZR
P49588	19.5704	0.00695824	0.474218	0.97318	36.3832	-14.1916	19.7468	0.266084	0.00972319	0.512132	1	AARS
P13010	21.0252	0.00511719	0.474511	0.97318	27.2356	-9.61781	21.1641	0.203847	0.00715532	0.511453	1	XRCC5
P43243	22.0338	0.00418399	0.475888	0.97318	20.5436	-6.27181	22.1529	0.163803	0.00586872	0.508271	1	MATR3
P62333	19.4307	0.00339416	0.4774	0.97318	15.536	-3.76802	19.5013	0.14576	0.0047772	0.504797	1	PSMC6
P04843	21.9135	-0.00438787	0.477782	0.97318	23.107	-7.55349	21.8605	0.18169	0.0061812	0.503921	1	RPN1
Q14980	20.3907	-0.00316753	0.478413	0.97318	10.7566	-1.37831	20.332	0.114	0.00446851	0.502479	1	NUMA1
Q12905	20.4224	-0.00476598	0.479048	0.97318	24.3395	-8.16974	20.3315	0.162589	0.00673319	0.501029	1	ILF2
O00151	21.2154	0.00456552	0.48158	0.97318	22.674	-7.33701	21.297	0.164679	0.0064873	0.495283	1	PDLIM1
P62258	22.5347	-0.00640239	0.482939	0.97318	33.6253	-12.8126	22.408	0.233966	0.00912564	0.492218	1	YWHAE
P46783	21.6801	-0.00590083	0.483363	0.97318	31.2633	-11.6316	21.5784	0.205667	0.0084189	0.491265	1	RPS10
Q6XQN6	19.7382	0.0110992	0.483407	0.97318	52.4032	-22.2016	19.9667	0.373768	0.0158372	0.491168	1	NAPRT
Q13509	19.7463	0.00948214	0.483768	0.97318	51.5448	-21.7724	20.0717	0.481066	0.013541	0.490357	1	TUBB3
O43852	20.9849	0.00444447	0.484172	0.97318	23.3019	-7.65095	21.1153	0.179659	0.0063528	0.489451	1	CALU
P61254	22.4442	0.00644398	0.484248	0.97318	34.9047	-13.4524	22.6214	0.256068	0.00921246	0.48928	1	RPL26
Q15233	21.4173	0.00345956	0.485063	0.97318	21.124	-6.56201	21.5364	0.196014	0.00495509	0.487459	1	NONO
P49189	21.538	0.00802752	0.485572	0.97318	41.4706	-16.7353	21.7269	0.308205	0.0115112	0.486323	1	ALDH9A1
P27105	20.9979	-0.0081505	0.485768	0.97318	48.5173	-20.2586	20.9232	0.460194	0.0116928	0.485886	1	STOM
P22087	20.4865	-0.00570282	0.485977	0.97318	31.8083	-11.9042	20.3892	0.236791	0.00818521	0.485422	1	FBL
P00751;CON__Q3KUS7	20.8416	0.00737635	0.487251	0.97318	38.4379	-15.2189	20.96	0.268186	0.0106182	0.48259	1	CFB
O00764	20.8062	0.00637496	0.488265	0.97318	34.096	-13.048	20.9752	0.242306	0.00919815	0.480346	1	PDXK
P39019	21.9516	0.00648409	0.488473	0.97318	35.2849	-13.6425	22.122	0.258112	0.00936007	0.479889	1	RPS19
Q15942	20.4944	0.00746799	0.489055	0.97318	39.0832	-15.5416	20.6226	0.280349	0.0107948	0.478604	1	ZYX
P35998	20.0249	0.0087757	0.489755	0.97318	46.1824	-19.0912	20.2053	0.294185	0.0127055	0.477065	1	PSMC2
P62826	21.2073	0.00861255	0.490084	0.97318	43.6221	-17.811	21.3885	0.31239	0.0124788	0.476341	1	RAN
P49419	20.069	0.00768032	0.490527	0.97318	41.4875	-16.7437	20.2163	0.318945	0.0111395	0.47537	1	ALDH7A1
Q12906	21.3515	0.00571739	0.491875	0.97318	30.6346	-11.3173	21.4821	0.211705	0.00831826	0.472422	1	ILF3
Q9UKK3	19.76	0.00873463	0.494302	0.97318	45.4253	-18.7127	19.9448	0.302544	0.0127796	0.467147	1	PARP4
Q15417	20.9889	0.0100649	0.494381	0.97318	50.5788	-21.2894	21.1941	0.343446	0.0147286	0.466978	1	CNN3
Q16881	21.3757	-0.0224107	0.494561	0.97318	74.6669	-33.3334	20.8015	0.808841	0.0328087	0.466587	1	TXNRD1
P09104	22.1935	0.00707818	0.495604	0.97318	46.0926	-19.0463	22.2715	0.446529	0.0103874	0.464337	1	ENO2
Q9BUJ2	19.7658	-0.00798682	0.499319	0.97318	43.8774	-17.9387	19.6016	0.273739	0.0118225	0.456383	1	HNRNPUL1
Q96JY6	19.6487	-0.00492183	0.50065	0.97318	26.9914	-9.49569	19.5203	0.196532	0.0073082	0.453559	1	PDLIM2
P63261	26.6034	-0.00319181	0.501777	0.97318	13.821	-2.91048	26.55	0.13289	0.00475185	0.451176	1	ACTG1
P11171	19.8712	0.0111082	0.504083	0.97318	53.9526	-22.9763	20.1047	0.392493	0.016627	0.44633	1	EPB41
P62241	22.8036	0.00528807	0.504109	0.97318	30.288	-11.144	22.9538	0.223171	0.00791581	0.446276	1	RPS8
Q13347	19.4492	0.00566441	0.504273	0.97318	36.0074	-14.0037	19.6748	0.291398	0.00848243	0.445932	1	EIF3I
Q92626	19.7786	0.011965	0.504532	0.97318	56.6439	-24.3219	20.0268	0.42024	0.0179284	0.445391	1	PXDN
P56199	18.5742	0.0122122	0.505411	0.97318	56.3967	-24.1983	18.788	0.491961	0.0183367	0.443556	1	ITGA1
P09874	20.0695	0.00973475	0.505422	0.97318	50.4759	-21.238	20.3666	0.425529	0.0146171	0.443533	1	PARP1
Q92522	20.7343	0.00543474	0.505687	0.97318	31.9275	-11.9638	20.9176	0.238835	0.00816556	0.442982	1	H1FX
P42224	19.5669	0.00696225	0.50582	0.97318	39.3017	-15.6509	19.6769	0.296452	0.0104639	0.442704	1	STAT1
P11277	22.5886	-0.00978514	0.507418	0.97318	48.9935	-20.4968	22.3974	0.370104	0.0147619	0.439387	1	SPTB
Q13263	20.2076	0.00398395	0.508582	0.97318	21.8636	-6.93181	20.2913	0.140916	0.00602672	0.436984	1	TRIM28
Q07020	23.0564	-0.00531898	0.508818	0.97318	30.538	-11.269	22.9528	0.191147	0.00805078	0.436497	1	RPL18
P20231;Q9BZJ3	20.5338	0.017692	0.509582	0.97318	70.2413	-31.1207	20.7791	0.795667	0.0268268	0.434926	1	TPSB2
P98095	19.5694	0.0194229	0.509691	0.97318	71.3829	-31.6914	19.9403	0.71799	0.029459	0.434701	1	FBLN2
P0DMV8	22.7149	0.00225466	0.509869	0.97318	13.6295	-2.81477	22.7589	0.181922	0.00342112	0.434335	1	HSPA1A
P12277	19.627	-0.0177217	0.51377	0.97318	68.7384	-30.3692	19.2528	0.66226	0.0271398	0.426382	1	CKB
P01857	24.3732	-0.00952492	0.514705	0.97318	49.8378	-20.9189	24.1147	0.410183	0.0146193	0.424491	1	IGHG1
P24534	20.8331	-0.00510646	0.51672	0.97318	30.7611	-11.3806	20.7284	0.182785	0.00787536	0.420436	1	EEF1B2
Q14764	21.7428	0.00561607	0.519098	0.97318	33.572	-12.786	21.8661	0.248761	0.00871065	0.415685	1	MVP
P62750	22.8649	-0.00570389	0.519432	0.97318	33.767	-12.8835	22.7901	0.248074	0.00885394	0.415021	1	RPL23A
P54727	20.227	-0.00439142	0.519936	0.97318	24.4854	-8.24268	20.1498	0.178726	0.00682487	0.41402	1	RAD23B
P18077	21.5391	0.00508695	0.520587	0.97318	32.0901	-12.0451	21.728	0.246793	0.00791815	0.412731	1	RPL35A
Q13813	21.4933	-0.0037097	0.523126	0.97318	19.1405	-5.57026	21.399	0.146932	0.00580971	0.407726	1	SPTAN1
P36871	20.0773	0.011878	0.524899	0.97318	56.7612	-24.3806	20.2719	0.491763	0.0186816	0.404256	1	PGM1
O75531	21.0931	-0.00402054	0.524972	0.97318	26.2376	-9.11878	21.0386	0.212586	0.00632459	0.404114	1	BANF1
P32969	22.2338	0.00444409	0.525041	0.97318	27.5215	-9.76073	22.3941	0.210948	0.00699203	0.40398	1	RPL9
Q02818	20.9889	-0.00294867	0.525335	0.97318	13.1101	-2.55506	20.9226	0.130096	0.00464253	0.403406	1	NUCB1
Q96G03	19.8184	-0.00972058	0.52597	0.97318	52.1871	-22.0936	19.6186	0.354907	0.015328	0.402171	1	PGM2
P49721	19.8991	-0.00650654	0.526009	0.97318	39.3441	-15.6721	19.7654	0.237582	0.0102609	0.402096	1	PSMB2
P04080	21.6869	-0.00757076	0.527307	0.97318	42.3816	-17.1908	21.5591	0.309968	0.0119767	0.399578	1	CSTB
P12429	20.1777	0.00674756	0.52944	0.97318	44.3854	-18.1927	20.2696	0.387792	0.0107298	0.395467	1	ANXA3
Q9NY33	19.9103	0.00561502	0.529517	0.97318	32.9319	-12.4659	20.0399	0.222799	0.00893055	0.395318	1	DPP3
O14950;P19105	22.6843	0.00355635	0.531324	0.97318	20.4264	-6.21319	22.7574	0.131543	0.00568119	0.391858	1	MYL12B
Q9UMY4	20.6555	0.0150181	0.531362	0.97318	64.5278	-28.2639	20.9665	0.603753	0.0239932	0.391787	1	SNX12
P01008;CON__P41361	18.8262	0.01056	0.531839	0.97318	53.4898	-22.7449	18.9708	0.442619	0.0168906	0.390877	1	SERPINC1
P02794	21.7515	0.00547978	0.537214	0.97318	42.6695	-17.3348	21.7667	0.425226	0.00888087	0.380728	1	FTH1
P18583	21.2252	-0.00342733	0.537707	0.97318	18.2556	-5.12779	21.1602	0.149614	0.00556128	0.379806	1	SON
P62195	18.7211	0.0085883	0.53881	0.97318	47.3852	-19.6926	18.9245	0.343576	0.0139735	0.377749	1	PSMC5
Q9H3P7	18.9432	-0.00561865	0.540038	0.97318	34.5083	-13.2541	18.9141	0.250953	0.00916949	0.375469	1	ACBD3
P21333	23.3966	0.00770019	0.540692	0.97318	43.9725	-17.9863	23.5426	0.311443	0.0125868	0.374259	1	FLNA
P22626	23.4385	0.00466658	0.540898	0.97318	28.5648	-10.2824	23.5719	0.207911	0.00763193	0.373877	1	HNRNPA2B1
Q99798	21.7623	-0.00552997	0.541538	0.97318	34.0532	-13.0266	21.6657	0.24686	0.00905826	0.372697	1	ACO2
P62913	22.0511	0.00568561	0.541978	0.97318	34.7136	-13.3568	22.1953	0.249409	0.00932336	0.371885	1	RPL11
P04196	19.9177	0.00750536	0.543165	0.97318	43.6712	-17.8356	20.0579	0.29892	0.0123436	0.369706	1	HRG
Q9H299	22.2189	0.00722334	0.543404	0.97318	44.0256	-18.0128	22.3286	0.349269	0.0118869	0.369268	1	SH3BGRL3
P51858	21.7057	0.00599269	0.543792	0.97318	40.3861	-16.193	21.896	0.32995	0.00987119	0.368557	1	HDGF
P05386	20.3348	0.0169359	0.543861	0.97318	71.3552	-31.6776	20.6829	0.646037	0.0279016	0.36843	1	RPLP1
Q15582	22.782	0.0132933	0.54413	0.97318	64.78	-28.39	23.0749	0.68736	0.0219152	0.367939	1	TGFBI
P07737	22.9247	0.00399972	0.544357	0.97318	25.2118	-8.6059	23.0069	0.152761	0.0065976	0.367525	1	PFN1
P62834	21.1869	-0.00397248	0.54459	0.97318	25.807	-8.90351	21.0961	0.201602	0.00655647	0.367099	1	RAP1A
P05155	20.2541	0.0101995	0.546666	0.97318	55.3514	-23.6757	20.4638	0.391796	0.0169212	0.363324	1	SERPING1
P26885	20.5862	-0.0123027	0.547119	0.97318	60.0774	-26.0387	20.3267	0.489322	0.0204336	0.362504	1	FKBP2
P62910	21.7151	-0.00476152	0.548783	0.97318	29.1424	-10.5712	21.6122	0.200881	0.00794137	0.359502	1	RPL32
Q9H8Y8	20.0658	-0.0042845	0.550339	0.97318	27.1806	-9.59029	19.9786	0.202755	0.00717368	0.356711	1	GORASP2
P63244	21.489	-0.00437383	0.550562	0.97318	26.8299	-9.41497	21.4287	0.193207	0.00732734	0.356312	1	GNB2L1
P09622	19.87	-0.00618804	0.551226	0.97318	39.179	-15.5895	19.8103	0.296276	0.0103839	0.355126	1	DLD
O95831	20.325	0.00746492	0.551619	0.97318	46.5155	-19.2578	20.5493	0.384703	0.012539	0.354424	1	AIFM1
Q99613;B5ME19	19.8405	0.00424976	0.55222	0.97318	28.9542	-10.4771	19.9473	0.22448	0.00714921	0.353356	1	EIF3C
Q13492	19.6583	-0.00245848	0.554215	0.97318	10.428	-1.21398	19.6078	0.0962435	0.00415665	0.349819	1	PICALM
P35237	19.5799	0.00922855	0.556704	0.97318	52.9577	-22.4788	19.7696	0.363557	0.0157016	0.345444	1	SERPINB6
P00352	20.2357	0.0130996	0.557361	0.97318	62.8478	-27.4239	20.4952	0.605528	0.0223251	0.344295	1	ALDH1A1
O94979	20.1148	-0.00690471	0.558033	0.97318	42.0738	-17.0369	20	0.311649	0.0117875	0.343121	1	SEC31A
O75083	20.75	0.00359878	0.558157	0.97318	21.1452	-6.57261	20.8162	0.161173	0.00614565	0.342905	1	WDR1
O15230	19.5823	-0.0148569	0.558948	0.97318	66.3903	-29.1952	19.2307	0.636878	0.0254222	0.341529	1	LAMA5
P07910	22.0549	0.0051887	0.56304	0.97318	33.8781	-12.9391	22.1931	0.246606	0.00897185	0.334467	1	HNRNPC
P07988	21.8944	-0.0130142	0.563121	0.97318	68.1049	-30.0525	21.3581	0.814097	0.0225077	0.334329	1	SFTPB
P51608	19.9905	-0.00360152	0.563857	0.97318	26.339	-9.16951	19.9867	0.216314	0.00624048	0.33307	1	MECP2
Q02252	19.3958	-0.00839307	0.564344	0.97318	54.608	-23.304	19.2626	0.540888	0.0145612	0.332238	1	ALDH6A1
Q99536	20.8355	-0.00418067	0.565255	0.97318	28.9279	-10.4639	20.712	0.221267	0.00727005	0.330688	1	VAT1
Q9BR76	20.9022	0.00357199	0.56526	0.97318	21.3186	-6.6593	20.9845	0.154845	0.00621166	0.330679	1	CORO1B
P16104	21.9513	-0.0048156	0.567623	0.97318	31.0492	-11.5246	21.8588	0.21482	0.00842542	0.326676	1	H2AFX
Q9BS26	21.1943	-0.00379206	0.568861	0.97318	23.5386	-7.76929	21.1449	0.171055	0.00665589	0.324592	1	ERP44
P35232	20.7174	0.00229227	0.570653	0.97318	7.59355	0.203225	20.7707	0.100395	0.00404216	0.321591	1	PHB
P43304	19.4021	-0.00501483	0.570693	0.97318	37.8385	-14.9193	19.3495	0.312802	0.00884399	0.321525	1	GPD2
P38117	19.9252	0.0052593	0.573454	0.97318	35.0795	-13.5397	20.0465	0.223347	0.00934203	0.316937	1	ETFB
P07900	22.1071	0.00506006	0.576114	0.97318	34.4078	-13.2039	22.2042	0.252636	0.00905084	0.31256	1	HSP90AA1
P50990	20.2352	-0.00449364	0.576244	0.97318	30.1385	-11.0692	20.1546	0.193201	0.00804046	0.312346	1	CCT8
Q92841	21.5742	0.00384518	0.578415	0.97318	24.8015	-8.40073	21.6684	0.178438	0.00691952	0.308804	1	DDX17
P01871	24.0009	-0.00780772	0.579058	0.97318	52.1676	-22.0838	23.7798	0.482289	0.014074	0.30776	1	IGHM
P51888	21.8041	0.0207394	0.579208	0.97318	79.9705	-35.9853	22.0964	1.05399	0.0373991	0.307517	1	PRELP
Q13724	19.6534	0.00452589	0.580662	0.97318	31.0614	-11.5307	19.778	0.22647	0.00819286	0.305166	1	MOGS
P39687	21.3958	-0.00693026	0.581001	0.97318	44.1757	-18.0879	21.2896	0.334197	0.0125566	0.304619	1	ANP32A
Q9Y230	19.7304	0.0129628	0.58124	0.97318	64.1384	-28.0692	20.0356	0.573273	0.0235015	0.304234	1	RUVBL2
Q01995	22.0154	0.0141313	0.582071	0.97318	67.2834	-29.6417	22.2981	0.6172	0.0256764	0.302899	1	TAGLN
P29692	21.2352	-0.00313976	0.583889	0.97318	19.0691	-5.53455	21.1776	0.139219	0.00573249	0.29999	1	EEF1D
P02462	20.6168	0.00638746	0.583935	0.97318	47.1726	-19.5863	20.67	0.424526	0.0116635	0.299917	1	COL4A1
P15880	22.3919	-0.00415228	0.584033	0.97318	28.0615	-10.0307	22.3458	0.202175	0.00758403	0.299759	1	RPS2
Q9BTV4	20.8506	-0.0032538	0.584389	0.97318	21.8983	-6.94913	20.7837	0.137735	0.00594861	0.299193	1	TMEM43
Q9BXN1	20.8228	-0.0183956	0.586752	0.97318	78.2657	-35.1329	20.3338	1.03703	0.0338434	0.295446	1	ASPN
Q92945	20.7184	0.00425943	0.587551	0.97318	28.832	-10.416	20.8223	0.20184	0.0078531	0.294185	1	KHSRP
Q9H0E2	20.1929	-0.0127913	0.588663	0.97318	66.0698	-29.0349	19.93	0.547678	0.0236536	0.292438	1	TOLLIP
P61353	21.9206	-0.0144661	0.590548	0.97318	68.9108	-30.4554	21.6326	0.642703	0.0268865	0.28949	1	RPL27
P52272	22.7483	0.00458968	0.591339	0.97318	32.3491	-12.1746	22.8741	0.235234	0.00854853	0.288259	1	HNRNPM
P30740	21.2948	0.00922568	0.591598	0.97318	54.8275	-23.4138	21.4403	0.47656	0.0171953	0.287856	1	SERPINB1
O75390	19.2237	-0.00485344	0.592596	0.97318	33.8999	-12.9499	19.129	0.243842	0.00907055	0.286308	1	CS
P08133	22.7937	-0.00427564	0.593397	0.97318	29.4113	-10.7056	22.707	0.202994	0.00800802	0.28507	1	ANXA6
Q92817	19.6362	0.0113105	0.594618	0.97318	62.4238	-27.2119	19.7794	0.617651	0.021254	0.28319	1	EVPL
P78527	20.2188	0.0054458	0.596498	0.97318	37.6424	-14.8212	20.3703	0.270184	0.0102859	0.28031	1	PRKDC
P62736	24.8371	-0.00942671	0.596881	0.97318	55.2332	-23.6166	24.6536	0.4363	0.0178235	0.279726	1	ACTA2
P21281	20.8299	0.00309127	0.59699	0.97318	20.9314	-6.4657	20.8937	0.136581	0.00584656	0.279559	1	ATP6V1B2
P02787	22.9101	0.00555899	0.599195	0.97318	43.724	-17.862	22.8594	0.377651	0.0105773	0.276212	1	TF
Q92499	19.9197	0.00300796	0.599255	0.97318	18.73	-5.36498	19.9885	0.142132	0.00572431	0.276121	1	DDX1
Q9HDC9	20.52	-0.00259562	0.599393	0.97318	23.4306	-7.71531	20.5345	0.228923	0.00494146	0.275912	1	APMAP
Q92973	19.5581	-0.00588482	0.600372	0.97318	40.3189	-16.1595	19.4403	0.278386	0.0112335	0.274434	1	TNPO1
P07237	23.2198	0.00404874	0.601659	0.97318	32.7443	-12.3721	23.314	0.26037	0.00775597	0.272501	1	P4HB
O75347	19.7875	0.0110155	0.602061	0.97318	62.4522	-27.2261	20.0139	0.489135	0.0211252	0.271898	1	TBCA
P0C0L5	19.5948	0.00740943	0.606985	0.97318	48.624	-20.312	19.7393	0.348634	0.0144045	0.264588	1	C4B
Q8N163	19.5109	0.00501106	0.607508	0.97318	35.7416	-13.8708	19.6407	0.248744	0.0097561	0.26382	1	CCAR2
P02545	24.4679	0.00282717	0.607935	0.97318	20.0651	-6.03255	24.5273	0.167751	0.00551079	0.263194	1	LMNA
P67775;P62714	21.2928	-0.0093769	0.608073	0.97318	57.531	-24.7655	21.0994	0.426072	0.0182847	0.262991	1	PPP2CA
Q13404	20.0285	-0.00612428	0.609069	0.97318	51.4023	-21.7011	20.1713	0.54156	0.0119754	0.261533	1	UBE2V1
P37802	23.4775	0.00403626	0.60939	0.97318	30.3424	-11.1712	23.5753	0.224275	0.00789961	0.261064	1	TAGLN2
Q15424	20.1569	0.00331183	0.609638	0.97318	26.5279	-9.26396	20.2758	0.211676	0.00648629	0.260702	1	SAFB
P02790	21.1986	-0.0055939	0.611134	0.97318	42.9803	-17.4901	20.9055	0.349954	0.0110018	0.258526	1	HPX
P39060	22.0737	0.00671166	0.612108	0.97318	48.6653	-20.3327	22.2259	0.415622	0.0132363	0.257116	1	COL18A1
Q00341	20.5081	0.00384088	0.612663	0.97318	30.9356	-11.4678	20.5935	0.239296	0.00758654	0.256315	1	HDLBP
P00734	19.8892	-0.006409	0.612879	0.97318	44.7061	-18.3531	19.6988	0.343415	0.0126668	0.256004	1	F2
Q92734	18.8572	0.00754895	0.614505	0.97318	51.4788	-21.7394	19.0062	0.441241	0.0149884	0.253667	1	TFG
Q00839	21.9078	0.00364011	0.615319	0.97318	26.2255	-9.11274	21.9947	0.185263	0.00724406	0.252501	1	HNRNPU
P63241	22.4858	-0.00491497	0.618548	0.97318	36.2125	-14.1062	22.3937	0.243823	0.00987122	0.247913	1	EIF5A
Q96A08	25.655	-0.00454107	0.61942	0.97318	33.6512	-12.8256	25.5623	0.230897	0.009143	0.246683	1	HIST1H2BA
P51149	20.933	0.00185437	0.619936	0.97318	5.21468	1.39266	20.971	0.0977615	0.00373909	0.245957	1	RAB7A
P00491	20.3021	-0.00518011	0.622876	0.97318	42.3053	-17.1527	20.2477	0.348904	0.0105334	0.241846	1	PNP
Q96IU4	18.9996	0.0106415	0.624719	0.97318	61.6404	-26.8202	19.2323	0.573005	0.0217541	0.23929	1	ABHD14B
O95810	17.9884	0.0128478	0.627633	0.97318	71.4923	-31.7462	18.1202	0.861532	0.026487	0.235284	1	SDPR
Q16891	20.8338	0.00468242	0.62773	0.97318	35.8313	-13.9157	20.9275	0.233637	0.00965599	0.235151	1	IMMT
P35555	23.7944	-0.0141242	0.62803	0.97318	72.2641	-32.1321	23.4336	0.834284	0.029152	0.234742	1	FBN1
P09668	20.0886	-0.00691607	0.628037	0.97318	54.005	-23.0025	19.7575	0.531307	0.0142749	0.234732	1	CTSH
P14868	19.4911	0.00555283	0.628772	0.97318	41.9589	-16.9795	19.7019	0.319191	0.0114857	0.23373	1	DARS
Q13751	19.7826	0.00735194	0.630975	0.97318	51.3876	-21.6938	19.8233	0.431526	0.0153052	0.230741	1	LAMB3
P62277	21.7997	0.00435946	0.631996	0.97318	33.8882	-12.9441	21.9191	0.242388	0.00910271	0.229363	1	RPS13
P46779	20.8865	0.0061998	0.63245	0.97318	55.2194	-23.6097	21.3719	0.640368	0.0129627	0.228752	1	RPL28
P22352	20.0936	0.0129265	0.632454	0.97318	69.0635	-30.5317	20.2538	0.737966	0.0270273	0.228747	1	GPX3
Q6P2E9	18.275	0.00389194	0.632562	0.97318	31.7498	-11.8749	18.3949	0.237058	0.00814002	0.228602	1	EDC4
P10599	21.8049	-0.00523666	0.633578	0.97318	43.6223	-17.8112	21.7744	0.363309	0.0109853	0.22724	1	TXN
P62906	21.7882	0.00455619	0.634212	0.97318	35.1911	-13.5956	21.9095	0.24667	0.00957571	0.226392	1	RPL10A
Q13308	19.3149	0.00795703	0.636905	0.97318	55.2298	-23.6149	19.4785	0.390309	0.016857	0.222812	1	PTK7
P00747	20.1014	-0.00747197	0.636909	0.97318	51.5091	-21.7545	19.9198	0.41853	0.0158296	0.222807	1	PLG
P21291	22.3042	0.00564667	0.638302	0.97318	42.6312	-17.3156	22.4024	0.316247	0.0120123	0.22097	1	CSRP1
P31943	21.9809	0.00277607	0.638653	0.97318	23.5127	-7.75636	22.0665	0.19241	0.00591179	0.220508	1	HNRNPH1
P00387	20.9014	-0.00309567	0.639239	0.97318	23.3529	-7.67644	20.8272	0.171393	0.0066039	0.219739	1	CYB5R3
P02760	21.0586	0.0101529	0.639554	0.97318	61.9935	-26.9968	21.1637	0.591387	0.0216792	0.219326	1	AMBP
O60493	19.5599	-0.00313343	0.639594	0.97318	24.851	-8.42551	19.4983	0.187984	0.00669155	0.219273	1	SNX3
P29350	21.8791	-0.0119325	0.640827	0.97318	66.6161	-29.308	21.6099	0.636524	0.0255763	0.217663	1	PTPN6
Q99623	20.5498	0.00248984	0.640915	0.97318	16.4494	-4.22471	20.6111	0.136273	0.0053382	0.217547	1	PHB2
P31939	19.9962	0.00366504	0.640941	0.97318	30.8079	-11.404	20.0716	0.181954	0.00785841	0.217514	1	ATIC
P01009	22.1781	0.00799537	0.641099	0.97318	55.9713	-23.9857	22.1519	0.509951	0.0171515	0.217307	1	SERPINA1
Q96PD5;CON__ENSEMBL:ENSBTAP00000016285	18.6659	0.00750144	0.643148	0.97318	52.9007	-22.4504	18.7162	0.448692	0.0161913	0.214648	1	PGLYRP2
Q99715	20.6921	0.0185156	0.643245	0.97318	81.3222	-36.6611	21.0753	0.966032	0.0399762	0.214523	1	COL12A1
Q53EL6	19.1318	-0.00578023	0.643585	0.97318	44.2306	-18.1153	19.0107	0.30028	0.0124926	0.214084	1	PDCD4
P13073	19.4062	0.00736383	0.644733	0.97318	53.5009	-22.7505	19.5576	0.369781	0.0159705	0.212605	1	COX4I1
Q99538	19.7296	0.00444167	0.6456	0.97318	35.564	-13.782	19.8233	0.252039	0.00965825	0.211493	1	LGMN
P45974	20.0805	-0.00319588	0.646742	0.97318	25.2011	-8.60056	19.998	0.183104	0.00697344	0.210033	1	USP5
P02792	22.491	0.00616937	0.647465	0.97318	53.6975	-22.8487	22.5317	0.551795	0.0134912	0.209111	1	FTL
P68402	19.7422	0.00601051	0.648288	0.97318	46.1418	-19.0709	19.8668	0.314435	0.0131768	0.208066	1	PAFAH1B2
Q15293	20.8707	-0.00334744	0.649067	0.97318	27.8692	-9.93461	20.8061	0.206511	0.00735607	0.207078	1	RCN1
Q9UHD8	20.6069	0.00458347	0.649077	0.97318	37.6328	-14.8164	20.7649	0.277763	0.0100726	0.207065	1	SEPT9
O75369	21.5833	0.00239777	0.650096	0.97318	16.3753	-4.18766	21.6373	0.129071	0.00528574	0.205779	1	FLNB
P49257	21.1878	0.00424955	0.650321	0.97318	36.8295	-14.4147	21.3658	0.281658	0.00937437	0.205495	1	LMAN1
Q15181	20.8854	0.00674187	0.650427	0.97318	49.3014	-20.6507	21.016	0.383916	0.0148772	0.205362	1	PPA1
Q01082	21.5956	-0.0023993	0.650539	0.97318	18.1815	-5.09074	21.5463	0.122631	0.0052963	0.205221	1	SPTBN1
P26640	21.046	-0.00347171	0.650577	0.97318	28.9314	-10.4657	21.0397	0.211908	0.00766449	0.205173	1	VARS
P53999	21.1868	-0.00381293	0.650672	0.97318	36.1407	-14.0704	21.1939	0.29559	0.00842023	0.205055	1	SUB1
P54819	21.3123	-0.00483101	0.651244	0.97318	42.6327	-17.3164	21.2312	0.351257	0.0106873	0.204336	1	AK2
Q14697	22.2763	-0.00299218	0.651757	0.97318	24.8208	-8.41042	22.216	0.155361	0.0066298	0.203692	1	GANAB
Q07065	21.7285	0.00319351	0.65278	0.97318	26.7783	-9.38917	21.8076	0.199873	0.00709821	0.202413	1	CKAP4
P46778	22.0924	-0.00362042	0.652995	0.97318	29.5945	-10.7972	22.0422	0.20486	0.00805246	0.202144	1	RPL21
Q96NY7	19.2102	-0.0080217	0.653609	0.97318	59.4968	-25.7484	19.0572	0.601245	0.0178755	0.201381	1	CLIC6
Q13185	20.0165	-0.00792201	0.65667	0.97318	55.0732	-23.5366	19.9083	0.442446	0.0178217	0.197594	1	CBX3
Q12797	20.4265	0.00353221	0.65684	0.97318	29.3674	-10.6837	20.5215	0.195059	0.00795042	0.197385	1	ASPH
Q15005	20.7679	-0.0106641	0.656875	0.97318	64.5492	-28.2746	20.6001	0.602735	0.0240058	0.197342	1	SPCS2
O14579	20.2266	-0.0133541	0.657669	0.97318	71.8724	-31.9362	19.9916	0.749218	0.0301357	0.196368	1	COPE
P05023	20.8112	0.00277162	0.658273	0.97318	25.5716	-8.7858	20.8462	0.206216	0.0062664	0.195628	1	ATP1A1
P00390	20.2353	0.00756847	0.658838	0.97318	55.0332	-23.5166	20.3875	0.403545	0.0171419	0.194938	1	GSR
P23588	20.3103	-0.00770533	0.659576	0.97318	54.4749	-23.2375	20.1715	0.434346	0.0174923	0.194039	1	EIF4B
O43242	19.3785	-0.00252311	0.6597	0.97318	19.5766	-5.7883	19.3475	0.15796	0.00573008	0.193888	1	PSMD3
Q96KP4	21.7769	0.00392319	0.659863	0.97318	32.8854	-12.4427	21.8517	0.229005	0.00891428	0.193689	1	CNDP2
P02749	20.361	-0.00763913	0.660543	0.97318	54.233	-23.1165	20.14	0.439309	0.0173947	0.192864	1	APOH
Q02952	19.0918	-0.0070408	0.662761	0.97318	52.5771	-22.2886	18.9142	0.440874	0.0161447	0.190187	1	AKAP12
Q8WYA6	19.9088	0.00792292	0.663729	0.97318	55.7284	-23.8642	20.1241	0.457857	0.0182233	0.189025	1	CTNNBL1
Q06210;O94808	20.1599	0.00492014	0.664803	0.97318	43.9861	-17.993	20.2339	0.361074	0.0113553	0.187741	1	GFPT1
P27797	22.0918	0.00379785	0.666383	0.97318	36.1441	-14.0721	22.2067	0.284585	0.00880933	0.185862	1	CALR
P02743	21.2854	0.0112375	0.67046	0.97318	69.7555	-30.8778	21.3178	0.783994	0.0264089	0.181065	1	APCS
Q9BW04	19.0704	-0.00807548	0.671853	0.97318	60.7293	-26.3647	18.7693	0.61178	0.0190637	0.179442	1	SARG
Q14011	20.4046	0.00246482	0.671858	0.97318	21.3783	-6.68917	20.4738	0.172994	0.00581875	0.179437	1	CIRBP
Q9Y4L1	21.9127	-0.00333049	0.672606	0.97318	28.9891	-10.4946	21.8593	0.195078	0.00788144	0.178569	1	HYOU1
Q04637;O43432	21.0954	-0.00260282	0.673948	0.97318	28.4212	-10.2106	21.0597	0.247783	0.00618634	0.177019	1	EIF4G1
Q9NYU2	20.5696	-0.00226296	0.67478	0.97318	17.0815	-4.54073	20.539	0.142941	0.00539319	0.176061	1	UGGT1
Q9Y6C2	21.8219	0.00817389	0.674908	0.97318	59.4357	-25.7179	21.9429	0.559576	0.0194885	0.175914	1	EMILIN1
P10909	20.6704	0.00920795	0.675409	0.97318	61.7549	-26.8774	20.784	0.550035	0.0219898	0.17534	1	CLU
P26373	22.9109	0.0035194	0.67576	0.97318	32.3438	-12.1719	23.0298	0.23863	0.00841447	0.174938	1	RPL13
P83731	22.4795	0.0030203	0.676522	0.97318	26.1843	-9.09216	22.5504	0.183871	0.00723922	0.174067	1	RPL24
Q15121	19.771	-0.00701197	0.678378	0.97318	54.1434	-23.0717	19.613	0.403239	0.0169095	0.171957	1	PEA15
O00468	20.511	-0.0115039	0.679381	0.97318	70.2075	-31.1038	20.2554	0.661362	0.0278339	0.170823	1	AGRN
Q9P2E9	21.7913	0.00247843	0.68037	0.97318	22.3081	-7.15403	21.8658	0.177499	0.00601621	0.16971	1	RRBP1
Q12805	20.8203	0.0129802	0.681452	0.97318	73.7019	-32.851	21.0242	0.839633	0.0316218	0.168496	1	EFEMP1
P19971	21.6569	0.00416013	0.681778	0.97318	39.3655	-15.6828	21.7209	0.30493	0.0101457	0.168131	1	TYMP
P61160	20.8939	0.00373993	0.682386	0.97318	34.9595	-13.4798	20.9746	0.214871	0.0091394	0.167452	1	ACTR2
P62851	21.5188	-0.00306878	0.682437	0.97318	28.3433	-10.1716	21.4587	0.177718	0.00750055	0.167396	1	RPS25
O15347	20.088	0.00378925	0.682613	0.97318	46.4581	-19.229	20.2855	0.527604	0.00926693	0.167199	1	HMGB3
P04632	20.93	0.00222585	0.682641	0.97318	19.4372	-5.71862	20.961	0.163556	0.00544401	0.167168	1	CAPNS1
P33121	19.9795	-0.00356318	0.683269	0.97318	35.7578	-13.8789	19.9521	0.280409	0.00873314	0.166469	1	ACSL1
P08238	22.9524	0.00427275	0.683723	0.97318	38.4502	-15.2251	23.0462	0.279906	0.0104882	0.165965	1	HSP90AB1
Q8NCM8	22.0884	-0.0144952	0.683856	0.97318	78.8636	-35.4318	21.7907	0.829206	0.0355966	0.165817	1	DYNC2H1
Q9NR12	21.0225	0.00748453	0.684365	0.97318	56.0679	-24.034	21.1858	0.460958	0.0184115	0.165253	1	PDLIM7
P08708	21.1944	-0.00280621	0.684805	0.97318	24.7584	-8.3792	21.1482	0.17785	0.00691331	0.164767	1	RPS17
Q96P48	18.196	0.00438008	0.686053	0.97318	39.2988	-15.6494	18.2702	0.265424	0.0108359	0.163392	1	ARAP1
Q8IWL2	20.6231	-0.0115032	0.686559	0.97318	76.3219	-34.161	19.851	1.07311	0.0285065	0.162836	1	SFTPA1
Q15907;P62491	21.2805	0.00289096	0.687278	0.97318	27.9259	-9.96293	21.3399	0.166283	0.00718158	0.162048	1	RAB11B
Q16853	20.256	-0.0128782	0.687464	0.97318	74.2153	-33.1076	19.8901	0.85811	0.0320115	0.161845	1	AOC3
P62266	21.531	0.0151032	0.688704	0.97318	79.1355	-35.5677	22.0683	0.982956	0.0377002	0.160492	1	RPS23
P02788	20.7876	-0.0117081	0.690434	0.97318	76.9514	-34.4757	20.8317	1.08282	0.0293977	0.158616	1	LTF
P62917	22.9854	0.00418281	0.690448	0.97318	38.3595	-15.1797	23.1145	0.277141	0.010503	0.158601	1	RPL8
P98179	21.6731	0.00308503	0.690699	0.97318	28.8216	-10.4108	21.7587	0.207555	0.00775315	0.158329	1	RBM3
P02461;CON__P04258	23.5489	0.0121303	0.691773	0.97318	72.7511	-32.3755	23.7035	0.819066	0.0305974	0.157173	1	COL3A1
Q00796	19.0956	0.00796868	0.691968	0.97318	62.6142	-27.3071	19.1696	0.651653	0.0201135	0.156963	1	SORD
Q96AE4	20.7218	-0.00354333	0.693501	0.97318	33.3925	-12.6962	20.6603	0.219289	0.00899076	0.155321	1	FUBP1
P62249	22.1345	-0.00331138	0.695527	0.97318	31.2825	-11.6412	22.0896	0.208938	0.00846109	0.153167	1	RPS16
Q16363	20.4894	-0.00634419	0.696531	0.97318	55.9284	-23.9642	20.327	0.530209	0.0162668	0.152106	1	LAMA4
P40926	22.6127	-0.00350419	0.697063	0.97318	33.6194	-12.8097	22.5484	0.217469	0.00900153	0.151545	1	MDH2
P21810	22.4945	0.0139137	0.697399	0.97318	77.8357	-34.9179	22.6599	0.963184	0.0357832	0.151192	1	BGN
Q9NVA2	20.1513	0.00207758	0.699058	0.97318	18.648	-5.324	20.194	0.124432	0.00537408	0.149454	1	SEPT11
O43707	22.38	0.00189622	0.69972	0.97318	14.6121	-3.30607	22.4223	0.134986	0.00491635	0.148763	1	ACTN4
P07203	21.0975	-0.00360714	0.700294	0.97318	37.3765	-14.6882	21.0344	0.290387	0.00937107	0.148166	1	GPX1
Q16630	19.8692	0.00255742	0.701429	0.97318	24.2882	-8.14412	19.9624	0.182106	0.00667051	0.146989	1	CPSF6
Q9Y2B0	19.6355	0.00526061	0.701478	0.97318	47.9551	-19.9775	19.7693	0.388245	0.0137236	0.146939	1	CNPY2
Q13283	21.0647	0.00295298	0.702488	0.97318	31.752	-11.876	21.2252	0.246767	0.00773103	0.145897	1	G3BP1
P67809	20.9961	0.00291634	0.703369	0.97318	30.9956	-11.4978	21.1125	0.238325	0.00765891	0.144991	1	YBX1
P50991	20.8272	-0.00260376	0.704135	0.97318	26.4441	-9.22205	20.7737	0.158759	0.00685662	0.144206	1	CCT4
P53621	20.8646	-0.00264333	0.704324	0.97318	24.9468	-8.47338	20.8277	0.175809	0.00696549	0.144013	1	COPA
P15289	18.4188	0.00459026	0.704447	0.97318	44.5752	-18.2876	18.4912	0.355127	0.0121011	0.143887	1	ARSA
P07814	21.2357	0.0026462	0.705271	0.97318	26.7897	-9.39485	21.3067	0.202433	0.00699655	0.143046	1	EPRS
P30626	20.337	0.00193098	0.705382	0.97318	17.0201	-4.51003	20.3767	0.11826	0.00510752	0.142934	1	SRI
Q9ULA0	20.0314	0.00384552	0.705585	0.97318	37.087	-14.5435	20.1022	0.256597	0.0101789	0.142727	1	DNPEP
Q9UQ35	19.7113	-0.00407229	0.706322	0.97318	40.031	-16.0155	19.699	0.300703	0.0108075	0.141979	1	SRRM2
P08603	20.6257	-0.00490205	0.706783	0.97318	47.0933	-19.5466	20.4151	0.385595	0.0130311	0.141512	1	CFH
Q6PCB0	18.9688	0.00460428	0.707012	0.97318	46.9006	-19.4503	19.099	0.40037	0.0122496	0.14128	1	VWA1
Q8NC51	20.9965	0.00362673	0.708213	0.97318	36.6332	-14.3166	21.0674	0.271144	0.00969046	0.140069	1	SERBP1
Q9P0L0	20.4474	0.00938339	0.70998	0.97318	66.4215	-29.2108	20.6018	0.615146	0.0252321	0.138297	1	VAPA
O95171	20.6005	-0.00524594	0.710617	0.97318	49.6031	-20.8016	20.4926	0.327374	0.014139	0.137662	1	SCEL
Q13557	19.9308	0.00341049	0.710752	0.97318	36.1094	-14.0547	20.0183	0.274683	0.00919649	0.137527	1	CAMK2D
P62269	21.3347	0.00342879	0.711944	0.97318	34.2212	-13.1106	21.4359	0.239719	0.00928591	0.136343	1	RPS18
P07384	21.0432	0.00245254	0.712132	0.97318	24.4855	-8.24273	21.0938	0.157438	0.00664656	0.136157	1	CAPN1
Q16836	20.131	-0.0056713	0.712244	0.97318	54.5552	-23.2776	20.056	0.513575	0.0153759	0.136046	1	HADH
Q8WX93	20.1516	0.00931293	0.71266	0.97318	66.5512	-29.2756	20.349	0.61447	0.0252873	0.135634	1	PALLD
P27694	22.9888	-0.0112119	0.71269	0.97318	74.1487	-33.0743	22.7583	0.704969	0.0304469	0.135605	1	RPA1
Q9Y3I0	20.9501	0.0014775	0.713302	0.97318	9.36805	-0.684023	20.9805	0.0931079	0.00402123	0.135001	1	RTCB
P62857	21.9492	0.00422923	0.713984	0.97318	44.7801	-18.39	22.164	0.37273	0.0115392	0.134331	1	RPS28
Q6P996	19.2974	0.00586817	0.714986	0.97318	51.9137	-21.9568	19.3902	0.393501	0.0160698	0.133348	1	PDXDC1
P62829	21.7624	0.00249377	0.716038	0.97318	25.3505	-8.67523	21.8526	0.189404	0.00685555	0.132321	1	RPL23
Q13838	21.4688	0.00247743	0.716591	0.97318	25.7003	-8.85013	21.5216	0.160104	0.00682452	0.131782	1	DDX39B
P09871	20.26	-0.00821622	0.716608	0.97318	64.1285	-28.0643	20.0829	0.646357	0.0226344	0.131766	1	C1S
Q96AG4	20.1371	-0.00314634	0.716858	0.97318	33.424	-12.712	20.0956	0.247487	0.00867569	0.131523	1	LRRC59
P05783;CON__H-INV:HIT000015463;CON__Q92764	25.5433	-0.00411947	0.717612	0.97318	46.4753	-19.2376	25.3701	0.416104	0.0113907	0.130793	1	KRT18
O75368	21.0437	-0.00280054	0.719616	0.97318	28.8998	-10.4499	20.9644	0.206849	0.00780156	0.128861	1	SH3BGRL
P62820	21.9501	-0.00174631	0.72007	0.97318	15.5348	-3.7674	21.9253	0.143536	0.00487299	0.128426	1	RAB1A
P38159	21.9667	0.00316627	0.720502	0.97318	33.6272	-12.8136	22.0918	0.246109	0.00884956	0.128012	1	RBMX
P31946	22.1076	0.00188079	0.722	0.97318	16.6639	-4.33194	22.1703	0.142535	0.00528629	0.126585	1	YWHAB
Q9Y265	19.6017	0.00220833	0.722195	0.97318	22.7702	-7.38509	19.6776	0.177581	0.00621143	0.126399	1	RUVBL1
P08571	19.8135	0.00488004	0.722922	0.97318	54.9575	-23.4787	19.8015	0.58617	0.0137638	0.125711	1	CD14
P12956	20.9649	0.00251524	0.723233	0.97318	25.7303	-8.86514	21.0264	0.185395	0.00710236	0.125416	1	XRCC6
O60506	20.523	0.00266784	0.724414	0.97318	29.1494	-10.5747	20.6237	0.217108	0.00756692	0.124303	1	SYNCRIP
Q9P2M7	19.0259	0.00636893	0.724554	0.97318	55.5944	-23.7972	19.2534	0.470426	0.0180741	0.124171	1	CGN
P62314	21.0495	-0.0026281	0.725111	0.97318	27.6998	-9.84991	21.0278	0.200855	0.00747391	0.123648	1	SNRPD1
Q16181	20.6949	0.00151189	0.725802	0.97318	12.7314	-2.36571	20.7247	0.135094	0.00431087	0.123001	1	SEPT7
P23246	22.0856	0.00348442	0.7267	0.97318	37.2103	-14.6052	22.1886	0.273304	0.00996918	0.122163	1	SFPQ
Q9UQE7	19.0077	0.00506756	0.727077	0.97318	48.4547	-20.2274	19.1418	0.365387	0.0145195	0.121813	1	SMC3
P04114;CON__ENSEMBL:ENSBTAP00000032840	20.9841	0.0063329	0.727161	0.97318	56.053	-24.0265	21.1226	0.486332	0.0181508	0.121734	1	APOB
Q15109	17.0386	-0.01524	0.727896	0.97318	84.2962	-38.1481	16.4994	1.17816	0.0438025	0.121052	1	AGER
P14314	21.3323	0.00231214	0.728244	0.97318	23.9298	-7.96489	21.3823	0.160919	0.00665434	0.12073	1	PRKCSH
Q12874	19.5257	0.00513458	0.729364	0.97318	51.1539	-21.5769	19.6312	0.34363	0.014841	0.119697	1	SF3A3
Q07954	20.0817	-0.00342408	0.72997	0.97318	36.2645	-14.1323	19.9937	0.251747	0.0099201	0.11914	1	LRP1
Q13151	21.7256	-0.00268113	0.730665	0.97318	30.522	-11.261	21.6705	0.180336	0.00778852	0.118502	1	HNRNPA0
Q9Y3U8	21.348	0.00452435	0.731626	0.97318	47.3846	-19.6923	21.441	0.305447	0.013192	0.117624	1	RPL36
P59998	21.2638	-0.00168119	0.732563	0.97318	19.7233	-5.86163	21.2561	0.180956	0.00491981	0.116771	1	ARPC4
P08311	20.4225	0.00876241	0.733437	0.97318	67.4848	-29.7424	20.7251	0.70234	0.0257297	0.115979	1	CTSG
Q8IX12	18.9815	-0.00401077	0.735839	0.97318	43.993	-17.9965	18.9035	0.3486	0.0118884	0.113818	1	CCAR1
Q14203	19.6012	0.00228012	0.737219	0.97318	25.1954	-8.59768	19.64	0.189212	0.00679541	0.112586	1	DCTN1
O96009	22.4311	-0.00608618	0.737808	0.97318	56.9534	-24.4767	22.236	0.514292	0.0181808	0.112063	1	NAPSA
P50895	18.733	-0.00922664	0.738276	0.97318	69.5997	-30.7998	18.5281	0.664045	0.0276133	0.111648	1	BCAM
Q01469	21.0615	0.00548621	0.738658	0.97318	57.1387	-24.5694	21.0763	0.563209	0.016444	0.11131	1	FABP5
Q9Y3L3;Q6ZT62	20.5857	0.0118385	0.739508	0.97318	79.1558	-35.5779	20.829	0.824377	0.035604	0.110559	1	SH3BP1
Q9UPN3	22.1056	0.0012956	0.740471	0.97318	9.05704	-0.528519	22.0928	0.118813	0.00391149	0.109713	1	MACF1
P04003;CON__Q28065	20.1315	-0.00793603	0.741016	0.97318	64.5596	-28.2798	19.9583	0.611642	0.0240116	0.109235	1	C4BPA
P47755	19.7484	0.00773745	0.743844	0.97318	64.6945	-28.3473	19.895	0.569119	0.0236788	0.106777	1	CAPZA2
O60832	20.3371	-0.00285795	0.744422	0.97318	35.2611	-13.6306	20.3291	0.271932	0.00876663	0.106278	1	DKC1
Q01844	20.7227	0.00303312	0.746706	0.97318	34.9253	-13.4627	20.7933	0.227381	0.00939086	0.10432	1	EWSR1
Q7KZF4	21.4743	0.00251853	0.748149	0.97318	33.7058	-12.8529	21.5816	0.272678	0.00784391	0.103093	1	SND1
O15145	21.3534	0.0012838	0.750103	0.97318	9.17738	-0.588691	21.4059	0.116851	0.00403072	0.101445	1	ARPC3
P26368	19.1522	-0.00253017	0.750518	0.97318	30.4124	-11.2062	19.1428	0.223767	0.00795759	0.101097	1	U2AF2
Q92614	21.5279	-0.0090042	0.751263	0.97318	70.7144	-31.3572	21.3401	0.678057	0.0284067	0.100472	1	MYO18A
Q96QK1	19.6018	-0.0018855	0.752257	0.97318	20.077	-6.03849	19.5617	0.148617	0.00597311	0.0996443	1	VPS35
Q9UJZ1	19.9398	0.00364148	0.752513	0.97318	43.1263	-17.5631	20.0147	0.267389	0.0115482	0.0994318	1	STOML2
Q9NYL9	20.4537	0.00845927	0.753279	0.97318	69.76	-30.88	20.6211	0.629114	0.0269131	0.098796	1	TMOD3
P07686	20.7569	0.00440773	0.753761	0.97318	48.2972	-20.1486	20.7981	0.387758	0.0140515	0.0983973	1	HEXB
Q9Y2W1	20.0724	0.00400219	0.755729	0.97318	44.6799	-18.34	20.188	0.318049	0.0128649	0.0967795	1	THRAP3
O95479	20.0702	0.00188399	0.756276	0.97318	21.2447	-6.62235	20.1003	0.165439	0.00607007	0.0963322	1	H6PD
Q06830	23.8115	0.00255881	0.756805	0.97318	31.4101	-11.7051	23.8517	0.229486	0.00826279	0.0959011	1	PRDX1
P17844	20.6909	0.00278486	0.757067	0.97318	34.2005	-13.1002	20.7778	0.250735	0.00900276	0.0956876	1	DDX5
P21397	20.5436	-0.00623141	0.75778	0.97318	59.0657	-25.5328	20.343	0.518486	0.0202058	0.0951085	1	MAOA
Q08380	21.883	0.00415536	0.758475	0.97318	49.8815	-20.9408	21.8766	0.437654	0.0135141	0.0945462	1	LGALS3BP
Q9NY15	18.7384	-0.00280271	0.7594	0.97318	40.085	-16.0425	18.7214	0.347124	0.00915113	0.0938009	1	STAB1
Q15084	22.6105	-0.00209922	0.760255	0.97318	24.7929	-8.39647	22.5797	0.181088	0.0068794	0.0931143	1	PDIA6
Q86VP6	19.2637	0.00170432	0.761892	0.97318	18.1944	-5.09718	19.3101	0.145521	0.00562488	0.0918072	1	CAND1
Q15437	19.9376	-0.00405861	0.762725	0.97318	46.1634	-19.0817	19.8999	0.351493	0.0134433	0.0911464	1	SEC23B
Q06323	20.4116	0.00323263	0.762994	0.97318	39.2456	-15.6228	20.4577	0.288166	0.01072	0.0909329	1	PSME1
P20073	21.0403	0.00169601	0.762999	0.97318	18.2686	-5.13429	21.0746	0.138237	0.00562441	0.0909291	1	ANXA7
P35611	19.1946	0.00449367	0.764137	0.97318	51.4442	-21.7221	19.287	0.346762	0.0149763	0.0900316	1	ADD1
Q9NZT1	19.4066	0.0080487	0.765646	0.97318	68.4245	-30.2123	19.6668	0.70144	0.0270023	0.0888486	1	CALML5
Q14498	19.9436	0.00298602	0.766468	0.97318	36.9326	-14.4663	20.0498	0.264593	0.010054	0.0882075	1	RBM39
P48643	20.5186	0.00171249	0.766673	0.97318	19.8939	-5.94696	20.5592	0.13699	0.00577121	0.0880487	1	CCT5
P60842	21.2701	0.00241647	0.767467	0.97318	30.2282	-11.1141	21.3396	0.2135	0.0081723	0.0874324	1	EIF4A1
Q9NS69	18.6755	0.00287552	0.769131	0.97318	37.786	-14.893	18.7349	0.227203	0.00979697	0.0861491	1	TOMM22
Q9HC35	19.1829	0.00427176	0.769528	0.97318	49.0554	-20.5277	19.2518	0.39103	0.0145797	0.0858448	1	EML4
P27658	19.189	-0.00768872	0.770691	0.97318	67.7874	-29.8937	18.956	0.693415	0.0263791	0.0849551	1	COL8A1
P14625	23.4336	-0.0024129	0.771452	0.97318	31.7443	-11.8722	23.4082	0.233004	0.00830672	0.0843761	1	HSP90B1
O75821	20.8657	-0.0086219	0.771456	0.97318	71.5011	-31.7506	20.7086	0.729397	0.0296824	0.0843736	1	EIF3G
P0DOY2	22.3485	0.017741	0.773247	0.97318	95.7262	-43.8631	22.7023	1.45828	0.0615729	0.0830187	1
P26641	21.4506	0.00180759	0.773493	0.97318	21.6559	-6.82797	21.4962	0.157056	0.00628053	0.082834	1	EEF1G
P00441	21.1065	0.00586701	0.773769	0.97318	59.5262	-25.7631	21.2084	0.501206	0.0204106	0.0826267	1	SOD1
P30084	19.9979	0.00343808	0.774272	0.97318	42.3206	-17.1603	20.0639	0.302942	0.0119881	0.0822495	1	ECHS1
P20160	20.2242	-0.00552153	0.775017	0.97318	60.2679	-26.1339	20.1592	0.590133	0.0193183	0.0816919	1	AZU1
P38646	21.8642	-0.00170258	0.7785	0.97318	22.4555	-7.22774	21.8292	0.140154	0.0060531	0.0791151	1	HSPA9
Q15366	20.2756	-0.00293273	0.778677	0.97318	38.6226	-15.3113	20.26	0.285161	0.0104351	0.0789858	1	PCBP2
Q9Y490	22.1902	-0.00113463	0.77944	0.97318	8.17555	-0.0877732	22.1415	0.10943	0.00405154	0.0784276	1	TLN1
Q08211	20.9067	0.00226801	0.780049	0.97318	30.8574	-11.4287	20.9966	0.225547	0.00812166	0.0779832	1	DHX9
P09382	21.6645	0.00783121	0.780859	0.97318	69.6744	-30.8372	21.7742	0.70166	0.0281495	0.0773953	1	LGALS1
P40121	23.3673	0.00241427	0.780996	0.97318	37.1759	-14.588	23.3308	0.305727	0.00868378	0.0772956	1	CAPG
O75955	19.2509	0.00225612	0.781494	0.97318	36.1927	-14.0963	19.4102	0.306229	0.00813389	0.0769356	1	FLOT1
[truncated: 243 more rows]

## Sheet: Immune_tROIs
Row_name	Intercept	Coef_immune2	Coef_immune3	Pvalue	Adj_Pvalue	AIC	logLik	meanExp	StdErr_intercept	StdErr_immune2	StdErr_immune3	Chisq	Df	Avr_coef	Trend	Significant
[truncated: 1,812 more rows]

[truncated: 3 more sheets: Mucin_pROIs, Stroma_pROIs, pGSEA_results]
