# Supplementary material for: Spatially Resolved Proteomic and Transcriptomic Profiling of Anaplastic Lymphoma Kinase-Rearranged Pulmonary Adenocarcinomas Reveals Key Players in Inter- and Intratumoral Heterogeneity
Source: Int J Mol Sci. 2023 Jul 12;24(14):11369. doi: 10.3390/ijms241411369 (PMC10380216; doi:10.3390/ijms241411369)
Supplement: Supplementary file 1 [file ijms-24-11369-s001.zip › Szeitz et al_IJMS_2023 - TableS5.xlsx]

## Sheet: README
Table S5. Proteins and genes contributing to intratumoral homogeneity and heterogeneity.
pROIs_stable_proteins
List of proteins that were identified as stably expressed in at least one tumor.
Column	Description
Protein	Protein group accession number.
Gene	Gene names for the protein groups.
Among_top_stable	In how many tumors was the protein among the top stable proteins.
pROIs_variable_proteins
List of proteins that were identified as variably expressed in at least one tumor.
Column/row	Description
Protein	Protein group accession number.
Gene	Gene names for the protein groups.
Among_top_variable	In how many tumors was the protein among the top variable proteins.
pROIs_stable_proteins_ORA
Pathway enrichment analysis for the proteins stably expressed in minimum four tumors.
Column/row	Description
pathway	The gene set name.
pval	One-sided Fisher test p-value.
padj	P-values adjusted with the Benjamini-Hochberg method.
overlap	How many stably expressed proteins are members of the gene set.
size	How many of the background proteins are members of the gene set.
genes	The list of stably expressed proteins that are also members of the gene set.
pROIs_variable_proteins_ORA
Pathway enrichment analysis for the proteins variably expressed in minimum four tumors.
Column/row	Description
pathway	The gene set name.
pval	One-sided Fisher's exact test p-value.
padj	P-values adjusted with the Benjamini-Hochberg method.
overlap	How many variably expressed proteins are members of the gene set.
size	How many of the background proteins are members of the gene set.
genes	The list of variably expressed proteins that are also members of the gene set.
tROIs_stable_genes
List of genes that were identified as stably expressed in at least one tumor.
Column/row	Description
Gene	Gene name.
Among_top_stable	In how many tumors was the gene among the top stable genes.
tROIs_variable_genes
List of genes that were identified as variably expressed in at least one tumor.
Column/row	Description
Gene	Gene name.
Among_top_variable	In how many tumors was the gene among the top variable genes.
tROIs_stable_genes_ORA
Pathway enrichment analysis for the genes stably expressed in minimum four tumors.
Column/row	Description
pathway	The gene set name.
pval	One-sided Fisher's exact test p-value.
padj	P-values adjusted with the Benjamini-Hochberg method.
overlap	How many stably expressed genes are members of the gene set.
size	How many of the background genes are members of the gene set.
genes	The list of stably expressed genes that are also members of the gene set.
tROIs_variable_genes_ORA
Pathway enrichment analysis for the genes variably expressed in minimum four tumors.
Column/row	Description
pathway	The gene set name.
pval	One-sided Fisher test p-value.
padj	P-values adjusted with the Benjamini-Hochberg method.
overlap	How many variably expressed genes are members of the gene set.
size	How many of the background genes are members of the gene set.
genes	The list of variably expressed genes that are also members of the gene set.

## Sheet: pROIs_stable_proteins
Protein	Gene	Among_top_stable
A0A075B6P5;A0A087WW87	IGKV2D-28	1
A0A0B4J1X5	IGHV3-74	1
A0A0C4DH31	IGHV1-18	2
B9A064;P0CG04	IGLL5	3
E9PAV3	NACA	1
O00151	PDLIM1	2
O00159	MYO1C	1
O00264	PGRMC1	1
O00291	HIP1	2
O00299	CLIC1	1
O00422	SAP18	3
O00534	VWA5A	2
O00571;O15523	DDX3X	2
O00764	PDXK	2
O14579	COPE	1
O14773	TPP1	2
O14818;Q8TAA3	PSMA7	1
O14828	SCAMP3	1
O14950;P19105	MYL12B	2
O14974	PPP1R12A	1
O14979	HNRNPDL	1
O15027	SEC16A	2
O15143	ARPC1B	1
O15144	ARPC2	3
O15145	ARPC3	5
O15400	STX7	1
O43242	PSMD3	2
O43399	TPD52L2	4
O43488;Q8NHP1	AKR7A2	1
O43491	EPB41L2	3
O43681	ASNA1	3
O43707	ACTN4	4
O43776	NARS	1
O43795	MYO1B	1
O43809	NUDT21	1
O43852	CALU	3
O60437	PPL	4
O60493	SNX3	1
O60504	SORBS3	1
O60506	SYNCRIP	3
O60664	PLIN3	2
O60716	CTNND1	1
O60749	SNX2	1
O60784	TOM1	1
O60826	CCDC22	2
O60832	DKC1	1
O75083	WDR1	3
O75131;Q8IYJ1	CPNE3	3
O75340	PDCD6	1
O75347	TBCA	2
O75367	H2AFY	4
O75368	SH3BGRL	2
O75369	FLNB	3
O75390	CS	1
O75396	SEC22B	1
O75400	PRPF40A	3
O75531	BANF1	2
O75643	SNRNP200	1
O75821	EIF3G	1
O75874	IDH1	1
O75915	ARL6IP5	2
O75947	ATP5H	1
O75955	FLOT1	2
O76021	RSL1D1	1
O94760	DDAH1	1
O95171	SCEL	1
O95336	PGLS	3
O95340	PAPSS2	1
O95479	H6PD	1
O95831	AIFM1	2
O95865	DDAH2	3
O96009	NAPSA	1
O96019	ACTL6A	1
P00338	LDHA	2
P00352	ALDH1A1	1
P00387	CYB5R3	1
P00390	GSR	1
P00403	MT-CO2	2
P00441	SOD1	2
P00450;CON__ENSEMBL:ENSBTAP00000031900	CP	1
P00491	PNP	2
P00558	PGK1	1
P00568	AK1	2
P00738	HP	2
P00751;CON__Q3KUS7	CFB	1
P00918	CA2	2
P01019	AGT	1
P01023	A2M	1
P01591	IGJ	1
P01619		1
P01834	IGKC	1
P01857	IGHG1	1
P01861	IGHG4	1
P01876	IGHA1	3
P01903	HLA-DRA	1
P01911	HLA-DRB1	1
P02461;CON__P04258	COL3A1	2
P02545	LMNA	5
P02763	ORM1	2
P02765	AHSG	2
P02787	TF	1
P02790	HPX	1
P04040	CAT	1
P04075	ALDOA	1
P04080	CSTB	1
P04083	ANXA1	5
P04179	SOD2	2
P04217	A1BG	1
P04233	CD74	1
P04406	GAPDH	4
P04439	HLA-A	2
P04632	CAPNS1	4
P04792	HSPB1	4
P04843	RPN1	1
P04844	RPN2	2
P04899	GNAI2	3
P05023	ATP1A1	1
P05091	ALDH2	1
P05107	ITGB2	2
P05109	S100A8	1
P05114	HMGN1	2
P05198	EIF2S1	4
P05362	ICAM1	2
P05387	RPLP2	2
P05388	RPLP0	3
P05455	SSB	1
P05556	ITGB1	3
P06396	GSN	3
P06576	ATP5B	2
P06703	S100A6	2
P06733	ENO1	2
P06744	GPI	1
P06748	NPM1	4
P06753	TPM3	2
P07099	EPHX1	2
P07195	LDHB	2
P07203	GPX1	4
P07237	P4HB	3
P07339	CTSD	2
P07355	ANXA2	3
P07384	CAPN1	2
P07437	TUBB	2
P07686	HEXB	1
P07737	PFN1	2
P07741	APRT	4
P07814	EPRS	4
P07858	CTSB	1
P07900	HSP90AA1	2
P07910	HNRNPC	2
P07942	LAMB1	1
P07954	FH	1
P08238	HSP90AB1	2
P08240	SRPR	1
P08571	CD14	1
P08575	PTPRC	1
P08621	SNRNP70	2
P08670	VIM	4
P08708	RPS17	1
P08758	ANXA5	3
P08865	RPSA	1
P09104	ENO2	2
P09211	GSTP1	3
P09382	LGALS1	2
P09467	FBP1	1
P09525	ANXA4	2
P09622	DLD	2
P09651	HNRNPA1	1
P09668	CTSH	1
P09874	PARP1	1
P09960	LTA4H	1
P09972	ALDOC	1
P0C0L4	C4A	2
P0C0S5	H2AFZ	2
P0DMV8	HSPA1A	5
P0DP23		2
P10253	GAA	2
P10321	HLA-C	1
P10599	TXN	1
P10644	PRKAR1A	2
P10768	ESD	2
P10809	HSPD1	2
P11021	HSPA5	3
P11047	LAMC1	1
P11142	HSPA8	2
P11171	EPB41	1
P11215	ITGAM	1
P11216	PYGB	4
P11233	RALA	1
P11277	SPTB	1
P11940	PABPC1	2
P12270	TPR	2
P12429	ANXA3	2
P12694	BCKDHA	2
P12814	ACTN1	1
P12830	CDH1	1
P12955	PEPD	1
P12956	XRCC6	2
P13010	XRCC5	3
P13073	COX4I1	1
P13473	LAMP2	1
P13489	RNH1	1
P13639	EEF2	2
P13667	PDIA4	2
P13674	P4HA1	3
P13693	TPT1	2
P13796	LCP1	1
P13797	PLS3	2
P13861	PRKAR2A	2
P14174	MIF	1
P14314	PRKCSH	1
P14317	HCLS1	2
P14550	AKR1A1	2
P14618	PKM	3
P14625	HSP90B1	4
P14866	HNRNPL	2
P14868	DARS	2
P14923	JUP	1
P15144	ANPEP	1
P15289	ARSA	1
P15311	EZR	2
P15880	RPS2	1
P15924	DSP	1
P16070	CD44	1
P16144	ITGB4	2
P16152	CBR1	3
P16615;O14983	ATP2A2	2
P16930	FAH	1
P16949	STMN1	1
P17096	HMGA1	2
P17174	GOT1	1
P17655	CAPN2	2
P17844	DDX5	1
P17931	LGALS3	3
P17980	PSMC3	2
P17987	TCP1	1
P18077	RPL35A	2
P18206	VCL	2
P18583	SON	3
P18621	RPL17	1
P18669;P15259	PGAM1	1
P18754	RCC1	2
P19338	NCL	3
P19367	HK1	2
P19823	ITIH2	1
P19827;CON__Q0VCM5	ITIH1	1
P19838	NFKB1	1
P19971	TYMP	2
P20073	ANXA7	1
P20160	AZU1	1
P20592	MX2	1
P20674	COX5A	1
P20700	LMNB1	2
P20810	CAST	1
P21281	ATP6V1B2	3
P21291	CSRP1	1
P21397	MAOA	1
P21399	ACO1	1
P21980	TGM2	1
P22102	GART	1
P22314	UBA1	4
P22352	GPX3	1
P22392	NME2	1
P22626	HNRNPA2B1	2
P23141	CES1	2
P23246	SFPQ	1
P23284	PPIB	2
P23396	RPS3	1
P23526	AHCY	2
P23528	CFL1	4
P23588	EIF4B	1
P24534	EEF1B2	2
P25325	MPST	3
P25398	RPS12	1
P25685	DNAJB1	1
P25705	ATP5A1	3
P25774	CTSS	1
P25786	PSMA1	1
P25787	PSMA2	1
P26038	MSN	2
P26368	U2AF2	1
P26373	RPL13	2
P26599	PTBP1	1
P26639	TARS	2
P26640	VARS	2
P26641	EEF1G	2
P27348	YWHAQ	1
P27635	RPL10	1
P27694	RPA1	1
P27695	APEX1	2
P27797	CALR	2
P27816	MAP4	2
P27824	CANX	4
P28331	NDUFS1	1
P28838	LAP3	2
P29350	PTPN6	1
P29401	TKT	2
P29590	PML	1
P29692	EEF1D	3
P29966	MARCKS	1
P30040	ERP29	1
P30041	PRDX6	4
P30043	BLVRB	4
P30044	PRDX5	2
P30046	DDT	2
P30048	PRDX3	1
P30050	RPL12	2
P30084	ECHS1	1
P30085	CMPK1	1
P30086	PEBP1	2
P30101	PDIA3	5
P30153	PPP2R1A	2
P30711	GSTT1	1
P30740	SERPINB1	1
P31146	CORO1A	2
P31939	ATIC	2
P31942	HNRNPH3	2
P31943	HNRNPH1	3
P31946	YWHAB	4
P31947	SFN	4
P31948	STIP1	2
P31949	S100A11	1
P32119	PRDX2	3
P32456	GBP2	1
P32969	RPL9	2
P33121	ACSL1	3
P33241	LSP1	1
P34897	SHMT2	2
P35221	CTNNA1	1
P35222	CTNNB1	3
P35232	PHB	4
P35237	SERPINB6	1
P35270	SPR	1
P35611	ADD1	1
P35637	FUS	2
P35754	GLRX	1
P35998	PSMC2	1
P36269	GGT5	2
P36543	ATP6V1E1	3
P36578	RPL4	3
P36957	DLST	4
P37108	SRP14	2
P37802	TAGLN2	2
P37837	TALDO1	1
P38159	RBMX	1
P38606	ATP6V1A	1
P38646	HSPA9	2
P38919	EIF4A3	1
P39019	RPS19	2
P39023	RPL3	2
P39060	COL18A1	2
P39656	DDOST	1
P39687	ANP32A	2
P40121	CAPG	1
P40227	CCT6A	3
P40429	RPL13A	1
P40925	MDH1	1
P40939	HADHA	2
P41218	MNDA	1
P41250	GARS	2
P42167	TMPO	1
P42224	STAT1	1
P42704	LRPPRC	2
P42765	ACAA2	3
P42766	RPL35	1
P43243	MATR3	1
P43304	GPD2	1
P43307	SSR1	1
P43490	NAMPT	1
P45880	VDAC2	2
P45974	USP5	3
P46108	CRK	2
P46776	RPL27A	2
P46777	RPL5	1
P46778	RPL21	1
P46781	RPS9	1
P46782	RPS5	2
P46783	RPS10	1
P46937	YAP1	2
P46939	UTRN	1
P46940	IQGAP1	3
P46977	STT3A	1
P47755	CAPZA2	1
P47756	CAPZB	2
P47897	QARS	1
P47985	UQCRFS1	3
P48047	ATP5O	1
P48426	PIP4K2A	1
P48444	ARCN1	1
P48643	CCT5	2
P49189	ALDH9A1	2
P49207	RPL34	1
P49257	LMAN1	2
P49368	CCT3	2
P49419	ALDH7A1	2
P49588	AARS	1
P49591	SARS	1
P49593	PPM1F	1
P49755	TMED10	2
P49773	HINT1	1
P50395	GDI2	2
P50402	EMD	3
P50454	SERPINH1	2
P50502;Q8NFI4	ST13	1
P50552	VASP	2
P50570;Q9UQ16	DNM2	1
P50914	RPL14	1
P50990	CCT8	2
P50991	CCT4	1
P50995	ANXA11	2
P51148	RAB5C	2
P51149	RAB7A	5
P51452	DUSP3	1
P51608	MECP2	3
P51858	HDGF	2
P51911	CNN1	1
P51991	HNRNPA3	2
P52209	PGD	1
P52272	HNRNPM	3
P52565	ARHGDIA	4
P52907	CAPZA1	3
P52943	CRIP2	2
P53004	BLVRA	1
P53621	COPA	1
P53992	SEC24C	1
P54136	RARS	2
P54727	RAD23B	1
P54920	NAPA	2
P55072	VCP	2
P55265	ADAR	2
P55786	NPEPPS	1
P55795	HNRNPH2	1
P55884	EIF3B	2
P56199	ITGA1	1
P58107	EPPK1	2
P58546	MTPN	1
P59998	ARPC4	3
P60174	TPI1	2
P60660	MYL6	4
P60842	EIF4A1	1
P60903	S100A10	3
P60953	CDC42	1
P61019	RAB2A	2
P61026	RAB10	3
P61158	ACTR3	4
P61160	ACTR2	1
P61163	ACTR1A	2
P61247	RPS3A	1
P61254	RPL26	2
P61457	PCBD1	2
P61586	RHOA	2
P61604	HSPE1	2
P61923	COPZ1	1
P61960	UFM1	1
P61978	HNRNPK	2
P62081	RPS7	1
P62136;P36873	PPP1CA	2
P62241	RPS8	2
P62249	RPS16	1
P62263	RPS14	3
P62269	RPS18	1
P62277	RPS13	3
P62280	RPS11	1
P62314	SNRPD1	3
P62316	SNRPD2	3
P62328	TMSB4X	1
P62333	PSMC6	3
P62424	RPL7A	3
P62701	RPS4X	1
P62750	RPL23A	1
P62753	RPS6	3
P62805	HIST1H4A	3
P62820	RAB1A	3
P62829	RPL23	2
P62834	RAP1A	1
P62841	RPS15	2
P62847	RPS24	1
P62857	RPS28	1
P62906	RPL10A	2
P62913	RPL11	1
P62917	RPL8	2
P62937;A0A075B759	PPIA	1
P62979;P62987	RPS27A	1
P62995	TRA2B	2
P63000	RAC1	3
P63104	YWHAZ	2
P63151;Q66LE6	PPP2R2A	1
P63220	RPS21	1
P63241	EIF5A	1
P63244	GNB2L1	2
P63261	ACTG1	5
P67775;P62714	PPP2CA	1
P67809	YBX1	2
P67936	TPM4	1
P68036;A0A1B0GUS4	UBE2L3	2
P68104;Q5VTE0	EEF1A1	1
P68366	TUBA4A	1
P68371	TUBB4B	3
P68402	PAFAH1B2	2
P78344	EIF4G2	1
P78371	CCT2	2
P82979	SARNP	2
P84077	ARF1	1
P84098	RPL19	2
P84103	SRSF3	2
P84243	H3F3A	1
P98160	HSPG2	1
P98179	RBM3	2
P99999	CYCS	1
Q00341	HDLBP	2
Q00577	PURA	2
Q00610	CLTC	1
Q00839	HNRNPU	3
Q01082	SPTBN1	3
Q01105;P0DME0	SET	1
Q01130	SRSF2	2
Q01469	FABP5	1
Q01518	CAP1	5
Q01813	PFKP	1
Q01844	EWSR1	2
Q02218	OGDH	4
Q02818	NUCB1	4
Q02878	RPL6	3
Q03252	LMNB2	2
Q03518	TAP1	1
Q04446	GBE1	1
Q04637;O43432	EIF4G1	4
Q04760	GLO1	3
Q04917	YWHAH	1
Q06323	PSME1	2
Q06830	PRDX1	3
Q07020	RPL18	1
Q07065	CKAP4	1
Q07157	TJP1	2
Q07666	KHDRBS1	1
Q07954	LRP1	1
Q07955	SRSF1	1
Q07960	ARHGAP1	3
Q08170	SRSF4	1
Q08211	DHX9	1
Q08257	CRYZ	1
Q08380	LGALS3BP	1
Q09666	AHNAK	3
Q12797	ASPH	3
Q12805	EFEMP1	1
Q12874	SF3A3	1
Q12905	ILF2	1
Q12906	ILF3	3
Q12907	LMAN2	1
Q13011	ECH1	1
Q13045	FLII	1
Q13151	HNRNPA0	1
Q13177;Q13153	PAK2	1
Q13247	SRSF6	1
Q13263	TRIM28	2
Q13283	G3BP1	2
Q13363	CTBP1	1
Q13418	ILK	1
Q13423	NNT	1
Q13425	SNTB2	1
Q13435	SF3B2	4
Q13442	PDAP1	2
Q13492	PICALM	2
Q13510	ASAH1	1
Q13557	CAMK2D	2
Q13561	DCTN2	4
Q13576	IQGAP2	2
Q13753	LAMC2	1
Q13813	SPTAN1	2
Q13838	DDX39B	2
Q13885	TUBB2A	2
Q14011	CIRBP	3
Q14019	COTL1	1
Q14103	HNRNPD	1
Q14112	NID2	1
Q14152	EIF3A	2
Q14157	UBAP2L	1
Q14203	DCTN1	1
Q14204	DYNC1H1	3
Q14247	CTTN	1
Q14254	FLOT2	3
Q14444	CAPRIN1	1
Q14498	RBM39	1
Q14683	SMC1A	1
Q14697	GANAB	1
Q14764	MVP	2
Q14847	LASP1	2
Q14974	KPNB1	2
Q14980	NUMA1	2
Q15005	SPCS2	3
Q15019	SEPT2	4
Q15046	KARS	1
Q15056	EIF4H	2
Q15084	PDIA6	2
Q15121	PEA15	1
Q15149	PLEC	1
Q15233	NONO	4
Q15287	RNPS1	1
Q15365	PCBP1	2
Q15424	SAFB	1
Q15435	PPP1R7	1
Q15437	SEC23B	2
Q15459	SF3A1	1
Q15599	SLC9A3R2	1
Q15637	SF1	2
Q15746	MYLK	1
Q15907;P62491	RAB11B	2
Q15942	ZYX	1
Q16181	SEPT7	4
Q16531	DDB1	3
Q16555	DPYSL2	1
Q16629	SRSF7	1
Q16630	CPSF6	1
Q16643	DBN1	1
Q16666	IFI16	1
Q16787	LAMA3	1
Q16836	HADH	1
Q16851	UGP2	1
Q16881	TXNRD1	1
Q16891	IMMT	1
Q1KMD3	HNRNPUL2	3
Q2VIR3	EIF2S3L	1
Q5JTV8	TOR1AIP1	2
Q5SSJ5	HP1BP3	2
Q63HN8	RNF213	1
Q66K74	MAP1S	4
Q6DN03	HIST2H2BC	2
Q6FI13;Q16777	HIST2H2AA3	2
Q6NYC8	PPP1R18	1
Q6P2E9	EDC4	1
Q6PCB0	VWA1	1
Q6XQN6	NAPRT	3
Q71U36;P0DPH7	TUBA1A	4
Q7Z2W4	ZC3HAV1	2
Q7Z406	MYH14	2
Q7Z4W1	DCXR	2
Q7Z6Z7	HUWE1	2
Q86UE4	MTDH	1
Q86UP2	KTN1	2
Q86UX7	FERMT3	1
Q86V81	ALYREF	2
Q86VP6	CAND1	2
Q86WV6	TMEM173	1
Q8IWL2	SFTPA1	1
Q8IX12	CCAR1	1
Q8IZ83	ALDH16A1	3
Q8N163	CCAR2	2
Q8N1G4	LRRC47	1
Q8N257	HIST3H2BB	2
Q8N3V7	SYNPO	2
Q8N766	EMC1	2
Q8NBS9	TXNDC5	1
Q8NC51	SERBP1	1
Q8NCM8	DYNC2H1	1
Q8NFU3	TSTD1	1
Q8WUM4	PDCD6IP	3
Q8WVM8	SCFD1	1
Q8WXH0	SYNE2	1
Q8WYA6	CTNNBL1	2
Q92499	DDX1	2
Q92522	H1FX	1
Q92597	NDRG1	1
Q92614	MYO18A	1
Q92626	PXDN	1
Q92817	EVPL	1
Q92841	DDX17	3
Q92878	RAD50	1
Q92945	KHSRP	1
Q92973	TNPO1	2
Q93009	USP7	1
Q93052	LPP	1
Q93062	RBPMS	1
Q93077;P04908	HIST1H2AC	1
Q96A08	HIST1H2BA	1
Q96AG4	LRRC59	2
Q96CX2	KCTD12	3
Q96CS3	FAF2	2
Q96D15	RCN3	1
Q96EP5	DAZAP1	1
Q96HC4	PDLIM5	1
Q96HE7	ERO1L	1
Q96HY6	DDRGK1	2
Q96IU4	ABHD14B	2
Q96JB5	CDK5RAP3	2
Q96JY6	PDLIM2	2
Q96KP4	CNDP2	1
Q96NY7	CLIC6	1
Q96P48	ARAP1	2
Q96PK6	RBM14	1
Q96QK1	VPS35	2
Q96S97	MYADM	1
Q96TA1	FAM129B	2
Q99460	PSMD1	2
Q99497	PARK7	1
Q99536	VAT1	1
Q99538	LGMN	1
Q99613;B5ME19	EIF3C	1
Q99623	PHB2	2
Q99714	HSD17B10	2
Q99729	HNRNPAB	2
Q99733	NAP1L4	1
Q99829	CPNE1	2
Q9BR76	CORO1B	3
Q9BRA2	TXNDC17	1
Q9BS26	ERP44	1
Q9BSJ8	ESYT1	4
Q9BTV4	TMEM43	3
Q9BUF5	TUBB6	1
Q9BUJ2	HNRNPUL1	1
Q9BVC6	TMEM109	3
Q9BVK6	TMED9	2
Q9BW04	SARG	1
Q9BY77	POLDIP3	1
Q9BZQ8	FAM129A	1
Q9C0C2	TNKS1BP1	3
Q9H0E2	TOLLIP	1
Q9H0W9	C11orf54	1
Q9H223	EHD4	1
Q9H299	SH3BGRL3	1
Q9H2U2	PPA2	1
Q9H307	PNN	1
Q9H3P7	ACBD3	1
Q9H444	CHMP4B	1
Q9H4A4	RNPEP	1
Q9H8Y8	GORASP2	1
Q9HBL0	TNS1	1
Q9HC35	EML4	3
Q9HCN8	SDF2L1	1
Q9HDC9	APMAP	2
Q9NQC3	RTN4	1
Q9NQG5	RPRD1B	2
Q9NQW7	XPNPEP1	2
Q9NRC6	SPTBN5	1
Q9NS69	TOMM22	1
Q9NSD9	FARSB	2
Q9NTK5	OLA1	3
Q9NUQ9	FAM49B	2
Q9NVA2	SEPT11	2
Q9NVJ2;Q96BM9	ARL8B	1
Q9NZB2	FAM120A	4
Q9NZM1	MYOF	2
Q9NZN4	EHD2	3
Q9NY15	STAB1	1
Q9NY33	DPP3	1
Q9NYL9	TMOD3	1
Q9NYU2	UGGT1	1
Q9P0M6	H2AFY2	2
Q9P2E9	RRBP1	3
Q9UBQ7	GRHPR	2
Q9UEY8	ADD3	2
Q9UHB6	LIMA1	2
Q9UHD8	SEPT9	2
Q9UHG3	PCYOX1	2
Q9UJ70	NAGK	1
Q9UKY7	CDV3	1
Q9UL46	PSME2	1
Q9ULA0	DNPEP	3
Q9ULV4	CORO1C	4
Q9UMS4	PRPF19	2
Q9UMY4	SNX12	1
Q9UNF0	PACSIN2	1
Q9UNZ2	NSFL1C	2
Q9UPN3	MACF1	3
Q9UQ80	PA2G4	1
Q9UQE7	SMC3	1
Q9Y230	RUVBL2	2
Q9Y265	RUVBL1	3
Q9Y285	FARSA	2
Q9Y2B0	CNPY2	2
Q9Y2D5	AKAP2	1
Q9Y2W1	THRAP3	1
Q9Y371	SH3GLB1	2
Q9Y3I0	RTCB	2
Q9Y3L3;Q6ZT62	SH3BP1	1
Q9Y3U8	RPL36	1
Q9Y3Z3	SAMHD1	1
Q9Y446	PKP3	1
Q9Y490	TLN1	5
Q9Y5K6	CD2AP	2
Q9Y5P6	GMPPB	1
Q9Y678	COPG1	1
Q9Y6C2	EMILIN1	1
Q9Y6W5	WASF2	3

## Sheet: pROIs_variable_proteins
Protein	Gene	Among_top_variable
A0A075B6P5;A0A087WW87	IGKV2D-28	1
A0A0B4J1X5	IGHV3-74	2
A0A0C4DH31	IGHV1-18	2
A6NMZ7	COL6A6	5
O00303	EIF3F	3
O00422	SAP18	3
O00468	AGRN	3
O00534	VWA5A	1
O00567	NOP56	5
O00571;O15523	DDX3X	1
O14579	COPE	2
O14828	SCAMP3	3
O14974	PPP1R12A	2
O14979	HNRNPDL	1
O15027	SEC16A	1
O15173	PGRMC2	5
O15230	LAMA5	4
O15400	STX7	1
O43143	DHX15	2
O43175	PHGDH	2
O43294	TGFB1I1	3
O43488;Q8NHP1	AKR7A2	2
O43491	EPB41L2	1
O43776	NARS	2
O43795	MYO1B	4
O43809	NUDT21	1
O60504	SORBS3	4
O60664	PLIN3	1
O60701	UGDH	2
O60749	SNX2	2
O60826	CCDC22	2
O75339	CILP	1
O75340	PDCD6	2
O75347	TBCA	2
O75368	SH3BGRL	1
O75400	PRPF40A	1
O75475	PSIP1	4
O75494;Q8WXF0	SRSF10	2
O75533	SF3B1	1
O75821	EIF3G	2
O75947	ATP5H	2
O76021	RSL1D1	2
O94760	DDAH1	2
O94979	SEC31A	1
O95171	SCEL	2
O95340	PAPSS2	1
O95436	SLC34A2	4
O95571	ETHE1	3
O95810	SDPR	5
O95994	AGR2	1
O96009	NAPSA	3
P00167	CYB5A	5
P00325;P00326	ADH1B	5
P00352	ALDH1A1	2
P00367	GLUD1	1
P00390	GSR	1
P00441	SOD1	2
P00450;CON__ENSEMBL:ENSBTAP00000031900	CP	1
P00488	F13A1	2
P00505	GOT2	3
P00734	F2	2
P00738	HP	1
P00747	PLG	4
P00751;CON__Q3KUS7	CFB	2
P00915	CA1	4
P00918	CA2	2
P01008;CON__P41361	SERPINC1	3
P01009	SERPINA1	2
P01011	SERPINA3	2
P01019	AGT	3
P01024	C3	1
P01042	KNG1	5
P01591	IGJ	4
P01619		1
P01780		1
P01833	PIGR	3
P01860	IGHG3	2
P01861	IGHG4	4
P01871	IGHM	1
P01876	IGHA1	1
P01889	HLA-B	3
P01903	HLA-DRA	2
P01911	HLA-DRB1	2
P02042	HBD	4
P02452;CON__Q862S4	COL1A1	2
P02461;CON__P04258	COL3A1	2
P02462	COL4A1	1
P02549	SPTA1	6
P02647;CON__P15497	APOA1	3
P02649;CON__Q03247	APOE	6
P02671	FGA	4
P02675;CON__P02676	FGB	4
P02679	FGG	4
P02730	SLC4A1	6
P02743	APCS	3
P02746	C1QB	3
P02748;CON__Q3MHN2	C9	2
P02749	APOH	4
P02750	LRG1	3
P02751	FN1	6
P02760	AMBP	4
P02765	AHSG	3
P02766	TTR	3
P02774	GC	2
P02788	LTF	4
P02792	FTL	2
P04003;CON__Q28065	C4BPA	4
P04004	VTN	3
P04040	CAT	4
P04080	CSTB	1
P04114;CON__ENSEMBL:ENSBTAP00000032840	APOB	2
P04196	HRG	3
P04217	A1BG	1
P04275	VWF	3
P05107	ITGB2	1
P05109	S100A8	2
P05114	HMGN1	1
P05141	SLC25A5	2
P05155	SERPING1	1
P05164	MPO	4
P05362	ICAM1	2
P05386	RPLP1	2
P05997	COL5A2	4
P06454	PTMA	3
P06702	S100A9	1
P06727	APOA4	5
P06756	ITGAV	1
P07108	DBI	2
P07585	DCN	4
P07686	HEXB	1
P07814	EPRS	1
P07858	CTSB	1
P07942	LAMB1	2
P07988	SFTPB	1
P08123	COL1A2	3
P08240	SRPR	1
P08311	CTSG	3
P08571	CD14	1
P08572	COL4A2	3
P08575	PTPRC	2
P08603	CFH	1
P09211	GSTP1	1
P09382	LGALS1	1
P09429;B2RPK0	HMGB1	1
P09467	FBP1	1
P09493	TPM1	3
P09496	CLTA	4
P09525	ANXA4	1
P09622	DLD	1
P09668	CTSH	1
P09871	C1S	1
P09874	PARP1	1
P09960	LTA4H	1
P09972	ALDOC	1
P0C0L5	C4B	4
P0CG39	POTEJ	1
P0DOY2		4
P10155	TROVE2	1
P10253	GAA	1
P10412	HIST1H1E	1
P10768	ESD	1
P10909	CLU	2
P11047	LAMC1	4
P11171	EPB41	2
P11177	PDHB	1
P11215	ITGAM	1
P11277	SPTB	1
P11413	G6PD	2
P11586	MTHFD1	2
P12004	PCNA	1
P12081	HARS	3
P12109	COL6A1	2
P12110	COL6A2	1
P12111	COL6A3	2
P12277	CKB	2
P12429	ANXA3	2
P12694	BCKDHA	1
P12830	CDH1	1
P12955	PEPD	1
P13073	COX4I1	1
P13473	LAMP2	3
P13489	RNH1	1
P13611	VCAN	3
P13693	TPT1	3
P13796	LCP1	1
P14543	NID1	4
P14868	DARS	1
P14923	JUP	1
P15121	AKR1B1	1
P15144	ANPEP	2
P15289	ARSA	2
P15428	HPGD	3
P15924	DSP	3
P15941	MUC1	2
P16070	CD44	1
P16104	H2AFX	1
P16144	ITGB4	2
P16152	CBR1	1
P16157	ANK1	5
P16401	HIST1H1B	1
P16435	POR	1
P16930	FAH	2
P16949	STMN1	2
P17096	HMGA1	2
P17661	DES	3
P18206	VCL	1
P18669;P15259	PGAM1	1
P18754	RCC1	1
P19367	HK1	1
P19404	NDUFV2	1
P19823	ITIH2	2
P19827;CON__Q0VCM5	ITIH1	2
P19838	NFKB1	2
P19971	TYMP	1
P20160	AZU1	4
P20231;Q9BZJ3	TPSB2	4
P20340;Q9NRW1	RAB6A	2
P20674	COX5A	3
P20700	LMNB1	1
P20774	OGN	5
P21291	CSRP1	1
P21397	MAOA	1
P21399	ACO1	1
P21796	VDAC1	3
P21810	BGN	4
P21980	TGM2	1
P22102	GART	2
P22105	TNXB	4
P22352	GPX3	4
P23141	CES1	3
P23142;CON__ENSEMBL:ENSBTAP00000016046	FBLN1	4
P23246	SFPQ	1
P23368	ME2	2
P23381	WARS	1
P23588	EIF4B	1
P23634	ATP2B4	2
P24821	TNC	2
P24844	MYL9	3
P25311	AZGP1	2
P25398	RPS12	3
P25685	DNAJB1	1
P25787	PSMA2	1
P25788	PSMA3	1
P26196	DDX6	2
P26368	U2AF2	1
P26599	PTBP1	1
P26639	TARS	1
P26885	FKBP2	2
P27105	STOM	1
P27348	YWHAQ	1
P27361	MAPK3	2
P27658	COL8A1	4
P27694	RPA1	1
P27695	APEX1	1
P27816	MAP4	1
P28066	PSMA5	1
P29350	PTPN6	1
P30048	PRDX3	1
P30084	ECHS1	2
P30153	PPP2R1A	1
P30711	GSTT1	1
P30740	SERPINB1	2
P31040	SDHA	1
P31146	CORO1A	2
P31151	S100A7	3
P31937	HIBADH	2
P32456	GBP2	1
P33121	ACSL1	2
P33241	LSP1	1
P34932	HSPA4	1
P35237	SERPINB6	2
P35241	RDX	4
P35268	RPL22	2
P35270	SPR	2
P35442	THBS2	5
P35555	FBN1	5
P35580	MYH10	2
P35606	COPB2	1
P35611	ADD1	3
P35659	DEK	2
P35749	MYH11	4
P35754	GLRX	1
P35998	PSMC2	1
P36222	CHI3L1	4
P36269	GGT5	1
P36543	ATP6V1E1	1
P36871	PGM1	1
P36955;CON__Q95121	SERPINF1	5
P37108	SRP14	1
P37837	TALDO1	1
P39060	COL18A1	1
P40199	CEACAM6	2
P40227	CCT6A	1
P40925	MDH1	2
P40939	HADHA	1
P41218	MNDA	2
P42224	STAT1	1
P42338	PIK3CB	1
P42704	LRPPRC	1
P42766	RPL35	1
P43121	MCAM	4
P43304	GPD2	1
P43490	NAMPT	1
P45880	VDAC2	1
P46777	RPL5	2
P46779	RPL28	1
P46782	RPS5	1
P46821;P78559	MAP1B	2
P46937	YAP1	1
P46977	STT3A	2
P47755	CAPZA2	5
P47897	QARS	1
P48047	ATP5O	1
P48426	PIP4K2A	1
P48444	ARCN1	1
P48637	GSS	1
P48681	NES	4
P49207	RPL34	1
P49327	FASN	1
P49411	TUFM	3
P49588	AARS	1
P49589	CARS	3
P49591	SARS	1
P49593	PPM1F	3
P49721	PSMB2	2
P49748	ACADVL	1
P49773	HINT1	3
P50225;P0DMN0	SULT1A1	2
P50402	EMD	1
P50552	VASP	1
P50570;Q9UQ16	DNM2	1
P50895	BCAM	5
P50914	RPL14	2
P50990	CCT8	1
P51452	DUSP3	1
P51572	BCAP31	2
P51648	ALDH3A2	5
P51659	HSD17B4	4
P51884	LUM	4
P51888	PRELP	4
P51911	CNN1	4
P52566	ARHGDIB	2
P52943	CRIP2	2
P53004	BLVRA	1
P53992	SEC24C	2
P54652	HSPA2	2
P54819	AK2	1
P54920	NAPA	1
P55060	CSE1L	3
P55083	MFAP4	3
P55084	HADHB	1
P55209	NAP1L1	1
P55268	LAMB2	4
P55290	CDH13	4
P55884	EIF3B	1
P56199	ITGA1	3
P58546	MTPN	2
P60866	RPS20	2
P60953	CDC42	2
P61019	RAB2A	3
P61026	RAB10	1
P61353	RPL27	4
P61626	LYZ	1
P61916	NPC2	3
P61923	COPZ1	1
P61960	UFM1	2
P62136;P36873	PPP1CA	3
P62195	PSMC5	2
P62263	RPS14	1
P62266	RPS23	1
P62269	RPS18	1
P62273	RPS29	3
P62328	TMSB4X	3
P62736	ACTA2	2
P62826	RAN	1
P62857	RPS28	1
P62879;Q9HAV0	GNB2	1
P62913	RPL11	1
P62917	RPL8	1
P62993	GRB2	1
P62995	TRA2B	1
P63000	RAC1	1
P63151;Q66LE6	PPP2R2A	1
P63220	RPS21	2
P67775;P62714	PPP2CA	2
P67936	TPM4	1
P68036;A0A1B0GUS4	UBE2L3	3
P68402	PAFAH1B2	1
P68871	HBB	4
P69905	HBA1	4
P78347	GTF2I	1
P78527	PRKDC	1
P80723	BASP1	3
P84077	ARF1	1
P98095	FBLN2	4
P98160	HSPG2	2
Q00610	CLTC	1
Q00796	SORD	2
Q01105;P0DME0	SET	1
Q01130	SRSF2	1
Q01469	FABP5	2
Q01813	PFKP	1
Q01995	TAGLN	3
Q02252	ALDH6A1	2
Q02413	DSG1	5
Q02543	RPL18A	3
Q02952	AKAP12	3
Q03518	TAP1	1
Q04446	GBE1	2
Q04760	GLO1	1
Q04917	YWHAH	1
Q05682	CALD1	3
Q05707	COL14A1	3
Q06210;O94808	GFPT1	1
Q07021	C1QBP	1
Q07954	LRP1	1
Q07955	SRSF1	1
Q07960	ARHGAP1	1
Q08211	DHX9	1
Q12797	ASPH	1
Q12805	EFEMP1	2
Q12874	SF3A3	3
Q12955	ANK3	4
Q13148	TARDBP	1
Q13162	PRDX4	3
Q13177;Q13153	PAK2	1
Q13185	CBX3	1
Q13242	SRSF9	2
Q13247	SRSF6	2
Q13308	PTK7	2
Q13363	CTBP1	2
Q13404	UBE2V1	1
Q13409	DYNC1I2	2
Q13418	ILK	1
Q13423	NNT	1
Q13435	SF3B2	1
Q13442	PDAP1	2
Q13509	TUBB3	2
Q13557	CAMK2D	1
Q13576	IQGAP2	1
Q13751	LAMB3	3
Q13753	LAMC2	3
Q13885	TUBB2A	2
Q14005	IL16	4
Q14008	CKAP5	4
Q14112	NID2	2
Q14126	DSG2	1
Q14157	UBAP2L	3
Q14258	TRIM25	1
Q14315	FLNC	3
Q14444	CAPRIN1	3
Q14498	RBM39	1
Q14573	ITPR3	5
Q14624	ITIH4	3
Q14683	SMC1A	2
Q14764	MVP	1
Q14767	LTBP2	5
Q14839	CHD4	1
Q14978	NOLC1	1
Q15005	SPCS2	2
Q15020	SART3	3
Q15046	KARS	1
Q15063	POSTN	6
Q15109	AGER	5
Q15121	PEA15	3
Q15181	PPA1	1
Q15363	TMED2	3
Q15404	RSU1	1
Q15417	CNN3	3
Q15435	PPP1R7	2
Q15436	SEC23A	2
Q15437	SEC23B	1
Q15582	TGFBI	3
Q15599	SLC9A3R2	3
Q15746	MYLK	3
Q15942	ZYX	1
Q16186	ADRM1	1
Q16363	LAMA4	3
Q16543	CDC37	3
Q16629	SRSF7	1
Q16643	DBN1	2
Q16666	IFI16	1
Q16762	TST	2
Q16787	LAMA3	4
Q16836	HADH	2
Q16853	AOC3	4
Q16881	TXNRD1	2
Q27J81	INF2	1
Q2VIR3	EIF2S3L	4
Q30154	HLA-DRB5	3
Q32MZ4	LRRFIP1	2
Q3LXA3	DAK	2
Q53EL6	PDCD4	3
Q53GG5	PDLIM3	4
Q63HN8	RNF213	1
Q63ZY3	KANK2	1
Q6DN03	HIST2H2BC	1
Q6IAA8	LAMTOR1	1
Q6NZI2	PTRF	5
Q6NYC8	PPP1R18	4
Q6P2Q9	PRPF8	3
Q6P996	PDXDC1	3
Q6PCB0	VWA1	2
Q6XQN6	NAPRT	2
Q71DI3	HIST2H3A	3
Q7L014	DDX46	2
Q7Z4W1	DCXR	2
Q7Z6Z7	HUWE1	2
Q86UP2	KTN1	1
Q86UX7	FERMT3	4
Q86WV6	TMEM173	1
Q8IUX7	AEBP1	5
Q8IVF2	AHNAK2	1
Q8IWL2	SFTPA1	5
Q8IZ83	ALDH16A1	2
Q8N163	CCAR2	1
Q8N1G4	LRRC47	2
Q8N3V7	SYNPO	1
Q8N766	EMC1	1
Q8N8S7	ENAH	3
Q8NBJ7	SUMF2	1
Q8NBS9	TXNDC5	1
Q8NC51	SERBP1	1
Q8NCM8	DYNC2H1	3
Q8NCW5	APOA1BP	2
Q8NFU3	TSTD1	3
Q8WU39	MZB1	5
Q8WUM4	PDCD6IP	1
Q8WWI1	LMO7	1
Q8WX93	PALLD	4
Q8WXH0	SYNE2	2
Q8WYA6	CTNNBL1	2
Q92597	NDRG1	1
Q92598	HSPH1	3
Q92614	MYO18A	2
Q92626	PXDN	2
Q92734	TFG	3
Q92817	EVPL	2
Q92878	RAD50	1
Q92973	TNPO1	1
Q93009	USP7	2
Q93062	RBPMS	1
Q96A33	CCDC47	5
Q96AY3	FKBP10	2
Q96C86	DCPS	2
Q96CX2	KCTD12	2
Q96CS3	FAF2	2
Q96FW1	OTUB1	2
Q96G03	PGM2	2
Q96HC4	PDLIM5	1
Q96HE7	ERO1L	2
Q96I99	SUCLG2	2
Q96IU4	ABHD14B	2
Q96JB5	CDK5RAP3	2
Q96JY6	PDLIM2	1
Q96NY7	CLIC6	3
Q96P48	ARAP1	2
Q96PD5;CON__ENSEMBL:ENSBTAP00000016285	PGLYRP2	3
Q96PK6	RBM14	2
Q96S97	MYADM	2
Q99439	CNN2	1
Q99459	CDC5L	3
Q99460	PSMD1	2
Q99538	LGMN	2
Q99623	PHB2	1
Q99715	COL12A1	5
Q9BRA2	TXNDC17	1
Q9BTV4	TMEM43	1
Q9BUJ2	HNRNPUL1	3
Q9BVK6	TMED9	1
Q9BW04	SARG	4
Q9BWM7	SFXN3	3
Q9BX66	SORBS1	4
Q9BXM0	PRX	5
Q9BXN1	ASPN	5
Q9BXP5	SRRT	1
Q9BY77	POLDIP3	2
Q9BZQ8	FAM129A	3
Q9H0D6	XRN2	1
Q9H0E2	TOLLIP	3
Q9H0W9	C11orf54	2
Q9H223	EHD4	1
Q9H299	SH3BGRL3	1
Q9H2U2	PPA2	2
Q9H307	PNN	2
Q9H3N1	TMX1	2
Q9H444	CHMP4B	2
Q9H4A4	RNPEP	1
Q9H4M9	EHD1	2
Q9H8L6	MMRN2	3
Q9HC35	EML4	1
Q9HC38	GLOD4	2
Q9HC84	MUC5B	3
Q9HCN8	SDF2L1	4
Q9HD20	ATP13A1	4
Q9NQG5	RPRD1B	1
Q9NQR4	NIT2	4
Q9NR12	PDLIM7	3
Q9NR31	SAR1A	3
Q9NR99	MXRA5	5
Q9NRC6	SPTBN5	3
Q9NS69	TOMM22	2
Q9NTJ5	SACM1L	2
Q9NTK5	OLA1	1
Q9NVJ2;Q96BM9	ARL8B	2
Q9NX46	ADPRHL2	1
Q9NZ08	ERAP1	1
Q9NZT1	CALML5	2
Q9NZU5	LMCD1	2
Q9NY15	STAB1	1
Q9NY33	DPP3	2
Q9NYL9	TMOD3	2
Q9P0K7	RAI14	2
Q9P0L0	VAPA	1
Q9P258	RCC2	2
Q9P2M7	CGN	2
Q9UBQ7	GRHPR	1
Q9UBS4	DNAJB11	3
Q9UBX5	FBLN5	5
Q9UDY2	TJP2	1
Q9UEY8	ADD3	1
Q9UGT4	SUSD2	4
Q9UH99	SUN2	1
Q9UHB6	LIMA1	1
Q9UHB9	SRP68	1
Q9UHD8	SEPT9	1
Q9UHG3	PCYOX1	2
Q9UHQ9	CYB5R1	1
Q9UJZ1	STOML2	3
Q9UKK3	PARP4	1
Q9UKM9	RALY	1
Q9UKY7	CDV3	1
Q9UL46	PSME2	1
Q9UMS4	PRPF19	1
Q9UMY4	SNX12	3
Q9UNF0	PACSIN2	2
Q9UNZ2	NSFL1C	1
Q9UQ80	PA2G4	1
Q9UQE7	SMC3	1
Q9Y230	RUVBL2	1
Q9Y285	FARSA	1
Q9Y2B0	CNPY2	1
Q9Y2D5	AKAP2	3
Q9Y2J2	EPB41L3	1
Q9Y2Q3	GSTK1	1
Q9Y2W1	THRAP3	1
Q9Y371	SH3GLB1	1
Q9Y383	LUC7L2	2
Q9Y3L3;Q6ZT62	SH3BP1	4
Q9Y3U8	RPL36	2
Q9Y3Z3	SAMHD1	1
Q9Y446	PKP3	4
Q9Y5K6	CD2AP	1
Q9Y5P6	GMPPB	1
Q9Y696	CLIC4	2
Q9Y6C2	EMILIN1	1
Q9Y6G9	DYNC1LI1	1
Q9Y6N5	SQRDL	2
Q9Y6W5	WASF2	1

## Sheet: pROIs_stable_proteins_ORA
pathway	pval	padj	overlap	size	genes
HALLMARK_PI3K_AKT_MTOR_SIGNALING	2.41448e-07	0.000393802	7	23	YWHAB/ACTR3/CFL1/ARHGDIA/SFN/HSP90B1/ARPC3
REACTOME_EPHB_MEDIATED_FORWARD_SIGNALING	0.000155225	0.0907173	4	14	ARPC3/ACTR3/CFL1/ACTG1
REACTOME_ONCOGENIC_MAPK_SIGNALING	0.000166862	0.0907173	5	26	TLN1/LMNA/YWHAB/PHB/ACTG1
REACTOME_SIGNALING_BY_RHO_GTPASES_MIRO_GTPASES_AND_RHOBTB3	0.000269638	0.109945	12	181	VIM/RAB7A/MYL6/ARPC3/ACTR3/ESYT1/ARHGDIA/YWHAB/TUBA1A/CFL1/SFN/ACTG1
REACTOME_RHO_GTPASE_EFFECTORS	0.00038163	0.124488	8	87	MYL6/ARPC3/ACTR3/YWHAB/TUBA1A/CFL1/SFN/ACTG1
REACTOME_EPH_EPHRIN_SIGNALING	0.000463934	0.126113	5	32	MYL6/ARPC3/ACTR3/CFL1/ACTG1
REACTOME_SIGNALING_BY_MODERATE_KINASE_ACTIVITY_BRAF_MUTANTS	0.000555592	0.129453	4	19	TLN1/YWHAB/PHB/ACTG1
REACTOME_UNFOLDED_PROTEIN_RESPONSE_UPR	0.00119201	0.243021	4	23	EIF2S1/TLN1/LMNA/HSP90B1
REACTOME_SIGNALING_BY_BRAF_AND_RAF1_FUSIONS	0.00140815	0.255187	4	24	TLN1/LMNA/YWHAB/ACTG1
REACTOME_TRANSLOCATION_OF_SLC2A4_GLUT4_TO_THE_PLASMA_MEMBRANE	0.00165028	0.26916	4	25	YWHAB/TUBA1A/SFN/ACTG1
HALLMARK_UNFOLDED_PROTEIN_RESPONSE	0.00330581	0.490162	4	30	HSP90B1/EIF2S1/NPM1/EIF4G1
REACTOME_REGULATION_OF_LOCALIZATION_OF_FOXO_TRANSCRIPTION_FACTORS	0.00426157	0.579218	2	5	YWHAB/SFN
REACTOME_RHO_GTPASES_ACTIVATE_WASPS_AND_WAVES	0.00499777	0.58224	3	17	ARPC3/ACTR3/ACTG1
REACTOME_MAP2K_AND_MAPK_ACTIVATION	0.00499777	0.58224	3	17	TLN1/YWHAB/ACTG1
REACTOME_RAF_ACTIVATION	0.00630563	0.60497	2	6	YWHAB/PHB
REACTOME_TP53_REGULATES_TRANSCRIPTION_OF_CELL_CYCLE_GENES	0.00630563	0.60497	2	6	SFN/NPM1
REACTOME_LYSINE_CATABOLISM	0.00630563	0.60497	2	6	OGDH/DLST
REACTOME_FCGAMMA_RECEPTOR_FCGR_DEPENDENT_PHAGOCYTOSIS	0.00714128	0.647079	4	37	ARPC3/ACTR3/CFL1/ACTG1
REACTOME_RHO_GTPASES_ACTIVATE_PKNS	0.00801091	0.676345	3	20	MYL6/YWHAB/SFN
REACTOME_MTORC1_MEDIATED_SIGNALLING	0.0087083	0.676345	2	7	EIF4G1/YWHAB
REACTOME_CHK1_CHK2_CDS1_MEDIATED_INACTIVATION_OF_CYCLIN_B_CDK1_COMPLEX	0.0087083	0.676345	2	7	YWHAB/SFN
REACTOME_MUSCLE_CONTRACTION	0.010288	0.718519	4	41	VIM/MYL6/ANXA1/TLN1
REACTOME_ACTIVATION_OF_BAD_AND_TRANSLOCATION_TO_MITOCHONDRIA	0.011454	0.718519	2	8	YWHAB/SFN
REACTOME_ACTIVATION_OF_BH3_ONLY_PROTEINS	0.011454	0.718519	2	8	YWHAB/SFN
REACTOME_MTOR_SIGNALLING	0.011454	0.718519	2	8	EIF4G1/YWHAB
REACTOME_CALNEXIN_CALRETICULIN_CYCLE	0.011454	0.718519	2	8	CANX/PDIA3
REACTOME_SMOOTH_MUSCLE_CONTRACTION	0.0119001	0.718853	3	23	MYL6/ANXA1/TLN1
REACTOME_CELLULAR_RESPONSES_TO_STIMULI	0.01272	0.740942	11	248	BLVRB/HSPB1/PRDX6/EIF2S1/TLN1/LMNA/HSP90B1/TUBA1A/DCTN2/HSPA1A/GPX1
REACTOME_SEMAPHORIN_INTERACTIONS	0.015001	0.82028	3	25	MYL6/TLN1/CFL1
REACTOME_DEVELOPMENTAL_BIOLOGY	0.0150879	0.82028	11	254	MYL6/ARPC3/EIF4G1/ACTR3/PPL/CAPNS1/CAP1/TLN1/TUBA1A/CFL1/ACTG1
HALLMARK_APOPTOSIS	0.016505	0.83243	4	47	HSPB1/GPX1/LMNA/ANXA1
KEGG_ARRHYTHMOGENIC_RIGHT_VENTRICULAR_CARDIOMYOPATHY_ARVC	0.0167072	0.83243	3	26	LMNA/ACTN4/ACTG1
REACTOME_REGULATION_OF_MRNA_STABILITY_BY_PROTEINS_THAT_BIND_AU_RICH_ELEMENTS	0.0177279	0.83243	4	48	HSPB1/EIF4G1/YWHAB/HSPA1A
REACTOME_INTERLEUKIN_4_AND_INTERLEUKIN_13_SIGNALING	0.0185183	0.83243	3	27	VIM/ANXA1/HSP90B1
REACTOME_VESICLE_MEDIATED_TRANSPORT	0.0199897	0.83243	9	196	RAB7A/ARPC3/ACTR3/HSP90B1/YWHAB/TUBA1A/DCTN2/SFN/ACTG1
REACTOME_MAPK_FAMILY_SIGNALING_CASCADES	0.0200053	0.83243	5	75	HSPB1/TLN1/YWHAB/PHB/ACTG1
REACTOME_RHOG_GTPASE_CYCLE	0.0204347	0.83243	3	28	RAB7A/ESYT1/ARHGDIA
REACTOME_SYNTHESIS_OF_12_EICOSATETRAENOIC_ACID_DERIVATIVES	0.0212858	0.83243	1	1	GPX1
REACTOME_ROLE_OF_ABL_IN_ROBO_SLIT_SIGNALING	0.0212858	0.83243	1	1	CAP1
REACTOME_BUTYROPHILIN_BTN_FAMILY_INTERACTIONS	0.0212858	0.83243	1	1	PPL
REACTOME_GLYOXYLATE_METABOLISM_AND_GLYCINE_DEGRADATION	0.0216008	0.83243	2	11	OGDH/DLST
REACTOME_FOXO_MEDIATED_TRANSCRIPTION	0.0216008	0.83243	2	11	YWHAB/SFN
REACTOME_RAC2_GTPASE_CYCLE	0.0224567	0.83243	3	29	RAB7A/ESYT1/ARHGDIA
REACTOME_PARASITE_INFECTION	0.0224567	0.83243	3	29	ARPC3/ACTR3/ACTG1
REACTOME_MEMBRANE_TRAFFICKING	0.0232146	0.841401	8	168	RAB7A/ARPC3/ACTR3/YWHAB/TUBA1A/DCTN2/SFN/ACTG1
KEGG_PATHOGENIC_ESCHERICHIA_COLI_INFECTION	0.0245846	0.851196	3	30	TUBA1A/ARPC3/ACTG1
REACTOME_HSP90_CHAPERONE_CYCLE_FOR_STEROID_HORMONE_RECEPTORS_SHR_IN_THE_PRESENCE_OF_LIGAND	0.0245846	0.851196	3	30	TUBA1A/DCTN2/HSPA1A
REACTOME_ATTENUATION_PHASE	0.0255724	0.851196	2	12	HSPB1/HSPA1A
REACTOME_DEFECTIVE_INTRINSIC_PATHWAY_FOR_APOPTOSIS	0.0255724	0.851196	2	12	CAPNS1/LMNA
REACTOME_MHC_CLASS_II_ANTIGEN_PRESENTATION	0.0295605	0.917549	4	56	RAB7A/CANX/TUBA1A/DCTN2
REACTOME_RHO_GTPASES_ACTIVATE_ROCKS	0.0298161	0.917549	2	13	MYL6/CFL1
REACTOME_G2_M_DNA_DAMAGE_CHECKPOINT	0.0298161	0.917549	2	13	YWHAB/SFN
REACTOME_DISEASES_OF_PROGRAMMED_CELL_DEATH	0.0298161	0.917549	2	13	CAPNS1/LMNA
KEGG_ANTIGEN_PROCESSING_AND_PRESENTATION	0.0341523	0.933127	3	34	HSPA1A/CANX/PDIA3
REACTOME_GAP_JUNCTION_TRAFFICKING_AND_REGULATION	0.0343191	0.933127	2	14	TUBA1A/ACTG1
REACTOME_HSF1_DEPENDENT_TRANSACTIVATION	0.0343191	0.933127	2	14	HSPB1/HSPA1A
REACTOME_N_GLYCAN_TRIMMING_IN_THE_ER_AND_CALNEXIN_CALRETICULIN_CYCLE	0.0343191	0.933127	2	14	CANX/PDIA3
KEGG_LYSINE_DEGRADATION	0.0343191	0.933127	2	14	DLST/OGDH
REACTOME_DISEASES_OF_SIGNAL_TRANSDUCTION_BY_GROWTH_FACTOR_RECEPTORS_AND_SECOND_MESSENGERS	0.0354076	0.933127	6	117	TLN1/LMNA/YWHAB/PHB/NPM1/ACTG1
REACTOME_HSF1_ACTIVATION	0.0390688	0.933127	2	15	HSPB1/HSPA1A
REACTOME_RHO_GTPASES_ACTIVATE_IQGAPS	0.0390688	0.933127	2	15	TUBA1A/ACTG1
REACTOME_CITRIC_ACID_CYCLE_TCA_CYCLE	0.0390688	0.933127	2	15	OGDH/DLST
REACTOME_RHOH_GTPASE_CYCLE	0.0390688	0.933127	2	15	RAB7A/ARHGDIA
KEGG_CELL_CYCLE	0.0390688	0.933127	2	15	YWHAB/SFN
REACTOME_RAC1_GTPASE_CYCLE	0.0395643	0.933127	3	36	RAB7A/ESYT1/ARHGDIA
REACTOME_ADAPTIVE_IMMUNE_SYSTEM	0.0408241	0.933127	8	187	RAB7A/PPL/CANX/UBA1/YWHAB/PDIA3/TUBA1A/DCTN2
REACTOME_NERVOUS_SYSTEM_DEVELOPMENT	0.0409796	0.933127	9	222	MYL6/ARPC3/EIF4G1/ACTR3/CAP1/TLN1/TUBA1A/CFL1/ACTG1
REACTOME_SYNTHESIS_OF_15_EICOSATETRAENOIC_ACID_DERIVATIVES	0.0421276	0.933127	1	2	GPX1
REACTOME_FORMYL_PEPTIDE_RECEPTORS_BIND_FORMYL_PEPTIDES_AND_MANY_OTHER_LIGANDS	0.0421276	0.933127	1	2	ANXA1
REACTOME_BUTYRATE_RESPONSE_FACTOR_1_BRF1_BINDS_AND_DESTABILIZES_MRNA	0.0421276	0.933127	1	2	YWHAB
REACTOME_RECYCLING_OF_EIF2_GDP	0.0421276	0.933127	1	2	EIF2S1
REACTOME_RESPONSE_OF_EIF2AK1_HRI_TO_HEME_DEFICIENCY	0.0421276	0.933127	1	2	EIF2S1
REACTOME_SIGNALING_BY_MRAS_COMPLEX_MUTANTS	0.0421276	0.933127	1	2	YWHAB
REACTOME_INTRINSIC_PATHWAY_FOR_APOPTOSIS	0.0440532	0.933127	2	16	YWHAB/SFN
REACTOME_KERATINIZATION	0.0440532	0.933127	2	16	PPL/CAPNS1
REACTOME_FORMATION_OF_THE_CORNIFIED_ENVELOPE	0.0440532	0.933127	2	16	PPL/CAPNS1
REACTOME_RHOF_GTPASE_CYCLE	0.0440532	0.933127	2	16	RAB7A/ESYT1
REACTOME_AUF1_HNRNP_D0_BINDS_AND_DESTABILIZES_MRNA	0.0484521	0.979805	3	39	HSPB1/EIF4G1/HSPA1A
REACTOME_CLATHRIN_MEDIATED_ENDOCYTOSIS	0.0484521	0.979805	3	39	ARPC3/ACTR3/ACTG1
REACTOME_IRE1ALPHA_ACTIVATES_CHAPERONES	0.0492606	0.979805	2	17	TLN1/LMNA
REACTOME_AURKA_ACTIVATION_BY_TPX2	0.0492606	0.979805	2	17	TUBA1A/DCTN2
HALLMARK_MYC_TARGETS_V2	0.0492606	0.979805	2	17	NPM1/PHB
REACTOME_RESPONSE_TO_ELEVATED_PLATELET_CYTOSOLIC_CA2	0.0520597	0.990231	4	67	ACTN4/CAP1/TLN1/CFL1
REACTOME_RECRUITMENT_OF_MITOTIC_CENTROSOME_PROTEINS_AND_COMPLEXES	0.0546797	0.990231	2	18	TUBA1A/DCTN2
REACTOME_RECYCLING_PATHWAY_OF_L1	0.0546797	0.990231	2	18	TUBA1A/ACTG1
REACTOME_ANCHORING_OF_THE_BASAL_BODY_TO_THE_PLASMA_MEMBRANE	0.0546797	0.990231	2	18	TUBA1A/DCTN2
REACTOME_AGGREPHAGY	0.0546797	0.990231	2	18	VIM/TUBA1A
KEGG_REGULATION_OF_ACTIN_CYTOSKELETON	0.0569394	0.990231	4	69	ARPC3/CFL1/ACTN4/ACTG1
REACTOME_CELL_CYCLE	0.0600337	0.990231	6	133	LMNA/YWHAB/TUBA1A/DCTN2/SFN/NPM1
KEGG_VASOPRESSIN_REGULATED_WATER_REABSORPTION	0.0602994	0.990231	2	19	DCTN2/ARHGDIA
HALLMARK_MITOTIC_SPINDLE	0.0616955	0.990231	3	43	MAP1S/ARHGDIA/ACTN4
REACTOME_ARMS_MEDIATED_ACTIVATION	0.0625345	0.990231	1	3	YWHAB
REACTOME_HEME_DEGRADATION	0.0625345	0.990231	1	3	BLVRB
REACTOME_P75NTR_REGULATES_AXONOGENESIS	0.0625345	0.990231	1	3	ARHGDIA
REACTOME_ATF6_ATF6_ALPHA_ACTIVATES_CHAPERONES	0.0625345	0.990231	1	3	HSP90B1
REACTOME_ATF6_ATF6_ALPHA_ACTIVATES_CHAPERONE_GENES	0.0625345	0.990231	1	3	HSP90B1
REACTOME_RAP1_SIGNALLING	0.0625345	0.990231	1	3	YWHAB
REACTOME_SEMA3A_PLEXIN_REPULSION_SIGNALING_BY_INHIBITING_INTEGRIN_ADHESION	0.0625345	0.990231	1	3	TLN1
REACTOME_TRISTETRAPROLIN_TTP_ZFP36_BINDS_AND_DESTABILIZES_MRNA	0.0625345	0.990231	1	3	YWHAB
REACTOME_TP53_REGULATES_TRANSCRIPTION_OF_GENES_INVOLVED_IN_G2_CELL_CYCLE_ARREST	0.0625345	0.990231	1	3	SFN
REACTOME_TP53_REGULATES_TRANSCRIPTION_OF_ADDITIONAL_CELL_CYCLE_GENES_WHOSE_EXACT_ROLE_IN_THE_P53_PATHWAY_REMAIN_UNCERTAIN	0.0625345	0.990231	1	3	NPM1
REACTOME_INTERLEUKIN_35_SIGNALLING	0.0625345	0.990231	1	3	CANX
REACTOME_INTERLEUKIN_27_SIGNALING	0.0625345	0.990231	1	3	CANX
REACTOME_DETOXIFICATION_OF_REACTIVE_OXYGEN_SPECIES	0.0661092	1	2	20	PRDX6/GPX1
KEGG_HYPERTROPHIC_CARDIOMYOPATHY_HCM	0.0720989	1	2	21	LMNA/ACTG1
KEGG_DILATED_CARDIOMYOPATHY	0.0720989	1	2	21	LMNA/ACTG1
REACTOME_APOPTOTIC_CLEAVAGE_OF_CELLULAR_PROTEINS	0.0720989	1	2	21	VIM/LMNA
REACTOME_RECRUITMENT_OF_NUMA_TO_MITOTIC_CENTROSOMES	0.0720989	1	2	21	TUBA1A/DCTN2
REACTOME_ANTIGEN_PRESENTATION_FOLDING_ASSEMBLY_AND_PEPTIDE_LOADING_OF_CLASS_I_MHC	0.0720989	1	2	21	CANX/PDIA3
KEGG_CITRATE_CYCLE_TCA_CYCLE	0.0720989	1	2	21	DLST/OGDH
REACTOME_REGULATION_OF_PLK1_ACTIVITY_AT_G2_M_TRANSITION	0.0782584	1	2	22	TUBA1A/DCTN2
REACTOME_APOPTOSIS	0.0788438	1	4	77	VIM/LMNA/YWHAB/SFN
REACTOME_SYNTHESIS_OF_5_EICOSATETRAENOIC_ACIDS	0.0825153	1	1	4	GPX1
REACTOME_DEPOSITION_OF_NEW_CENPA_CONTAINING_NUCLEOSOMES_AT_THE_CENTROMERE	0.0825153	1	1	4	NPM1
REACTOME_TFAP2A_ACTS_AS_A_TRANSCRIPTIONAL_REPRESSOR_DURING_RETINOIC_ACID_INDUCED_CELL_DIFFERENTIATION	0.0825153	1	1	4	NPM1
REACTOME_PREVENTION_OF_PHAGOSOMAL_LYSOSOMAL_FUSION	0.0825153	1	1	4	RAB7A
REACTOME_MATURATION_OF_SARS_COV_1_SPIKE_PROTEIN	0.0825153	1	1	4	CANX
HALLMARK_APICAL_SURFACE	0.0825153	1	1	4	HSPB1
REACTOME_COPI_INDEPENDENT_GOLGI_TO_ER_RETROGRADE_TRAFFIC	0.0910491	1	2	24	TUBA1A/DCTN2
REACTOME_RHOD_GTPASE_CYCLE	0.0910491	1	2	24	RAB7A/ESYT1
REACTOME_RHOBTB_GTPASE_CYCLE	0.0910491	1	2	24	VIM/ACTG1
KEGG_NEUROTROPHIN_SIGNALING_PATHWAY	0.0910491	1	2	24	YWHAB/ARHGDIA
HALLMARK_MTORC1_SIGNALING	0.0944108	1	4	82	GAPDH/ACTR3/CANX/HSP90B1
REACTOME_SIGNALING_BY_VEGF	0.097662	1	2	25	HSPB1/ACTG1
REACTOME_PYRUVATE_METABOLISM_AND_CITRIC_ACID_TCA_CYCLE	0.097662	1	2	25	OGDH/DLST
REACTOME_SELECTIVE_AUTOPHAGY	0.097662	1	2	25	VIM/TUBA1A
REACTOME_RHO_GTPASE_CYCLE	0.100048	1	5	117	VIM/RAB7A/ESYT1/ARHGDIA/ACTG1
REACTOME_PERK_REGULATES_GENE_EXPRESSION	0.102079	1	1	5	EIF2S1
REACTOME_SEMA3A_PAK_DEPENDENT_AXON_REPULSION	0.102079	1	1	5	CFL1
REACTOME_DEPOLYMERISATION_OF_THE_NUCLEAR_LAMINA	0.102079	1	1	5	LMNA
REACTOME_PROCESSING_OF_SMDT1	0.102079	1	1	5	PHB
REACTOME_SUPPRESSION_OF_PHAGOSOMAL_MATURATION	0.102079	1	1	5	RAB7A
REACTOME_CDC42_GTPASE_CYCLE	0.104408	1	2	26	RAB7A/ARHGDIA
KEGG_ADHERENS_JUNCTION	0.104408	1	2	26	ACTN4/ACTG1
REACTOME_APOPTOTIC_EXECUTION_PHASE	0.111279	1	2	27	VIM/LMNA
REACTOME_RAC3_GTPASE_CYCLE	0.111279	1	2	27	RAB7A/ESYT1
REACTOME_TP53_REGULATES_METABOLIC_GENES	0.118268	1	2	28	YWHAB/SFN
KEGG_FC_GAMMA_R_MEDIATED_PHAGOCYTOSIS	0.118268	1	2	28	ARPC3/CFL1
KEGG_VIRAL_MYOCARDITIS	0.118268	1	2	28	EIF4G1/ACTG1
REACTOME_PROGRAMMED_CELL_DEATH	0.118478	1	4	89	VIM/LMNA/YWHAB/SFN
REACTOME_LEISHMANIA_INFECTION	0.119297	1	3	57	ARPC3/ACTR3/ACTG1
REACTOME_TRAFFICKING_AND_PROCESSING_OF_ENDOSOMAL_TLR	0.121233	1	1	6	HSP90B1
REACTOME_PROLONGED_ERK_ACTIVATION_EVENTS	0.121233	1	1	6	YWHAB
REACTOME_GAP_JUNCTION_DEGRADATION	0.121233	1	1	6	ACTG1
REACTOME_PURINE_SALVAGE	0.121233	1	1	6	APRT
REACTOME_ALK_MUTANTS_BIND_TKIS	0.121233	1	1	6	NPM1
KEGG_P53_SIGNALING_PATHWAY	0.121233	1	1	6	SFN
HALLMARK_ESTROGEN_RESPONSE_EARLY	0.125365	1	2	29	BLVRB/SFN
KEGG_MAPK_SIGNALING_PATHWAY	0.125365	1	2	29	HSPB1/HSPA1A
REACTOME_SIGNALING_BY_INTERLEUKINS	0.126679	1	5	126	VIM/CANX/ANXA1/HSP90B1/CFL1
REACTOME_TRANSCRIPTIONAL_REGULATION_BY_TP53	0.128768	1	3	59	YWHAB/SFN/NPM1
HALLMARK_APICAL_JUNCTION	0.128768	1	3	59	ACTN4/ACTG1/CAP1
REACTOME_REGULATION_OF_HSF1_MEDIATED_HEAT_SHOCK_RESPONSE	0.132563	1	2	30	HSPB1/HSPA1A
REACTOME_NUCLEAR_ENVELOPE_NE_REASSEMBLY	0.139856	1	2	31	LMNA/TUBA1A
REACTOME_METABOLISM_OF_PORPHYRINS	0.139987	1	1	7	BLVRB
REACTOME_GAP_JUNCTION_ASSEMBLY	0.139987	1	1	7	TUBA1A
REACTOME_TRANSPORT_OF_CONNEXONS_TO_THE_PLASMA_MEMBRANE	0.139987	1	1	7	TUBA1A
REACTOME_SIGNALING_BY_HIPPO	0.139987	1	1	7	YWHAB
REACTOME_CASPASE_MEDIATED_CLEAVAGE_OF_CYTOSKELETAL_PROTEINS	0.139987	1	1	7	VIM
REACTOME_DEADENYLATION_OF_MRNA	0.139987	1	1	7	EIF4G1
REACTOME_NEGATIVE_REGULATION_OF_MAPK_PATHWAY	0.139987	1	1	7	YWHAB
REACTOME_GLYCOGEN_BREAKDOWN_GLYCOGENOLYSIS	0.139987	1	1	7	PYGB
REACTOME_TRANSCRIPTIONAL_REGULATION_BY_THE_AP_2_TFAP2_FAMILY_OF_TRANSCRIPTION_FACTORS	0.139987	1	1	7	NPM1
REACTOME_MITOCHONDRIAL_CALCIUM_ION_TRANSPORT	0.139987	1	1	7	PHB
REACTOME_TRANSLATION_OF_SARS_COV_1_STRUCTURAL_PROTEINS	0.139987	1	1	7	CANX
KEGG_ALDOSTERONE_REGULATED_SODIUM_REABSORPTION	0.139987	1	1	7	SFN
REACTOME_INNATE_IMMUNE_SYSTEM	0.14693	1	11	368	RAB7A/PYGB/ARPC3/ACTR3/PRDX6/CAP1/HSP90B1/CFL1/ACTG1/APRT/HSPA1A
REACTOME_CILIUM_ASSEMBLY	0.147236	1	2	32	TUBA1A/DCTN2
HALLMARK_MYC_TARGETS_V1	0.149479	1	5	133	NPM1/CANX/EIF2S1/FAM120A/PHB
REACTOME_RHO_GTPASES_ACTIVATE_FORMINS	0.154696	1	2	33	TUBA1A/ACTG1
REACTOME_PLATELET_ACTIVATION_SIGNALING_AND_AGGREGATION	0.157012	1	4	99	ACTN4/CAP1/TLN1/CFL1
REACTOME_POST_TRANSLATIONAL_PROTEIN_MODIFICATION	0.15729	1	9	291	RAB7A/NUCB1/CANX/UBA1/HSP90B1/PDIA3/TUBA1A/DCTN2/NPM1
REACTOME_CLASS_A_1_RHODOPSIN_LIKE_RECEPTORS	0.158349	1	1	8	ANXA1
REACTOME_NEPHRIN_FAMILY_INTERACTIONS	0.158349	1	1	8	ACTN4
REACTOME_PEPTIDE_LIGAND_BINDING_RECEPTORS	0.158349	1	1	8	ANXA1
REACTOME_ADHERENS_JUNCTIONS_INTERACTIONS	0.158349	1	1	8	ACTG1
REACTOME_TBC_RABGAPS	0.158349	1	1	8	RAB7A
REACTOME_SYNTHESIS_OF_ACTIVE_UBIQUITIN_ROLES_OF_E1_AND_E2_ENZYMES	0.158349	1	1	8	UBA1
REACTOME_CARBOXYTERMINAL_POST_TRANSLATIONAL_MODIFICATIONS_OF_TUBULIN	0.158349	1	1	8	TUBA1A
REACTOME_NUCLEOTIDE_SALVAGE	0.158349	1	1	8	APRT
REACTOME_ACTIVATION_OF_AMPK_DOWNSTREAM_OF_NMDARS	0.158349	1	1	8	TUBA1A
REACTOME_MATURATION_OF_SARS_COV_2_SPIKE_PROTEIN	0.158349	1	1	8	CANX
REACTOME_INTERLEUKIN_12_FAMILY_SIGNALING	0.16223	1	2	34	CANX/CFL1
REACTOME_MITOTIC_PROMETAPHASE	0.169831	1	2	35	TUBA1A/DCTN2
REACTOME_CYTOKINE_SIGNALING_IN_IMMUNE_SYSTEM	0.170179	1	6	177	VIM/EIF4G1/CANX/ANXA1/HSP90B1/CFL1
REACTOME_GLYCOSPHINGOLIPID_METABOLISM	0.176327	1	1	9	ESYT1
REACTOME_SIGNALLING_TO_ERKS	0.176327	1	1	9	YWHAB
REACTOME_SUMOYLATION_OF_TRANSCRIPTION_COFACTORS	0.176327	1	1	9	NPM1
REACTOME_POST_CHAPERONIN_TUBULIN_FOLDING_PATHWAY	0.176327	1	1	9	TUBA1A
REACTOME_STRIATED_MUSCLE_CONTRACTION	0.176327	1	1	9	VIM
REACTOME_INTERACTION_BETWEEN_L1_AND_ANKYRINS	0.176327	1	1	9	ACTG1
KEGG_PHENYLALANINE_METABOLISM	0.176327	1	1	9	PRDX6
REACTOME_ASPARAGINE_N_LINKED_GLYCOSYLATION	0.182168	1	4	105	CANX/PDIA3/TUBA1A/DCTN2
REACTOME_CELLULAR_RESPONSE_TO_HEAT_STRESS	0.185212	1	2	37	HSPB1/HSPA1A
KEGG_TIGHT_JUNCTION	0.185212	1	2	37	ACTN4/ACTG1
REACTOME_CELLULAR_RESPONSE_TO_CHEMICAL_STRESS	0.190585	1	3	71	BLVRB/PRDX6/GPX1
REACTOME_CELL_CELL_COMMUNICATION	0.19298	1	2	38	ACTN4/ACTG1
REACTOME_MEIOTIC_SYNAPSIS	0.193928	1	1	10	LMNA
REACTOME_GRB2_SOS_PROVIDES_LINKAGE_TO_MAPK_SIGNALING_FOR_INTEGRINS	0.193928	1	1	10	TLN1
REACTOME_P130CAS_LINKAGE_TO_MAPK_SIGNALING_FOR_INTEGRINS	0.193928	1	1	10	TLN1
REACTOME_EPHA_MEDIATED_GROWTH_CONE_COLLAPSE	0.193928	1	1	10	MYL6
REACTOME_CELL_CELL_JUNCTION_ORGANIZATION	0.193928	1	1	10	ACTG1
REACTOME_INTRAFLAGELLAR_TRANSPORT	0.193928	1	1	10	TUBA1A
REACTOME_CHROMOSOME_MAINTENANCE	0.193928	1	1	10	NPM1
REACTOME_ASSEMBLY_AND_CELL_SURFACE_PRESENTATION_OF_NMDA_RECEPTORS	0.193928	1	1	10	TUBA1A
REACTOME_KINESINS	0.193928	1	1	10	TUBA1A
KEGG_PORPHYRIN_AND_CHLOROPHYLL_METABOLISM	0.193928	1	1	10	BLVRB
KEGG_NOD_LIKE_RECEPTOR_SIGNALING_PATHWAY	0.193928	1	1	10	HSP90B1
REACTOME_L1CAM_INTERACTIONS	0.208644	1	2	40	TUBA1A/ACTG1
REACTOME_AUTOPHAGY	0.208644	1	2	40	VIM/TUBA1A
KEGG_LEUKOCYTE_TRANSENDOTHELIAL_MIGRATION	0.208644	1	2	40	ACTN4/ACTG1
REACTOME_EXPORT_OF_VIRAL_RIBONUCLEOPROTEINS_FROM_NUCLEUS	0.211161	1	1	11	HSPA1A
REACTOME_INITIATION_OF_NUCLEAR_ENVELOPE_NE_REFORMATION	0.211161	1	1	11	LMNA
REACTOME_EPH_EPHRIN_MEDIATED_REPULSION_OF_CELLS	0.211161	1	1	11	ACTG1
REACTOME_SEMA4D_INDUCED_CELL_MIGRATION_AND_GROWTH_CONE_COLLAPSE	0.211161	1	1	11	MYL6
REACTOME_DEADENYLATION_DEPENDENT_MRNA_DECAY	0.211161	1	1	11	EIF4G1
REACTOME_CELL_EXTRACELLULAR_MATRIX_INTERACTIONS	0.211161	1	1	11	ACTG1
REACTOME_CHAPERONE_MEDIATED_AUTOPHAGY	0.211161	1	1	11	VIM
REACTOME_TRANSLATION_OF_SARS_COV_2_STRUCTURAL_PROTEINS	0.211161	1	1	11	CANX
REACTOME_NUCLEAR_EVENTS_STIMULATED_BY_ALK_SIGNALING_IN_CANCER	0.211161	1	1	11	NPM1
REACTOME_INFECTIOUS_DISEASE	0.226946	1	8	276	RAB7A/ARPC3/ACTR3/CANX/TUBA1A/NPM1/ACTG1/HSPA1A
REACTOME_SCAVENGING_BY_CLASS_A_RECEPTORS	0.228033	1	1	12	HSP90B1
REACTOME_GLYCOGEN_METABOLISM	0.228033	1	1	12	PYGB
REACTOME_RHOQ_GTPASE_CYCLE	0.228033	1	1	12	RAB7A
REACTOME_RHOJ_GTPASE_CYCLE	0.228033	1	1	12	RAB7A
REACTOME_LATE_ENDOSOMAL_MICROAUTOPHAGY	0.228033	1	1	12	VIM
REACTOME_RESPONSE_OF_MTB_TO_PHAGOCYTOSIS	0.228033	1	1	12	RAB7A
KEGG_VEGF_SIGNALING_PATHWAY	0.228033	1	1	12	HSPB1
KEGG_PROSTATE_CANCER	0.228033	1	1	12	HSP90B1
REACTOME_ORGANELLE_BIOGENESIS_AND_MAINTENANCE	0.232383	1	2	43	TUBA1A/DCTN2
KEGG_FOCAL_ADHESION	0.235387	1	3	79	ACTN4/ACTG1/TLN1
HALLMARK_ESTROGEN_RESPONSE_LATE	0.240342	1	2	44	BLVRB/SFN
KEGG_ARACHIDONIC_ACID_METABOLISM	0.244551	1	1	13	GPX1
REACTOME_REPRODUCTION	0.244551	1	1	13	LMNA
REACTOME_MEIOSIS	0.244551	1	1	13	LMNA
REACTOME_NUCLEAR_IMPORT_OF_REV_PROTEIN	0.244551	1	1	13	NPM1
REACTOME_P75_NTR_RECEPTOR_MEDIATED_SIGNALLING	0.244551	1	1	13	ARHGDIA
REACTOME_INTEGRIN_SIGNALING	0.244551	1	1	13	TLN1
REACTOME_SEMA4D_IN_SEMAPHORIN_SIGNALING	0.244551	1	1	13	MYL6
REACTOME_GPCR_LIGAND_BINDING	0.244551	1	1	13	ANXA1
REACTOME_RHO_GTPASES_ACTIVATE_CIT	0.244551	1	1	13	MYL6
REACTOME_DEATH_RECEPTOR_SIGNALLING	0.244551	1	1	13	ARHGDIA
REACTOME_EXTRA_NUCLEAR_ESTROGEN_SIGNALING	0.244551	1	1	13	HSPB1
REACTOME_SEALING_OF_THE_NUCLEAR_ENVELOPE_NE_BY_ESCRT_III	0.244551	1	1	13	TUBA1A
KEGG_HUNTINGTONS_DISEASE	0.248316	1	2	45	DCTN2/GPX1
REACTOME_INTERACTIONS_OF_REV_WITH_HOST_CELLULAR_PROTEINS	0.260723	1	1	14	NPM1
REACTOME_SPHINGOLIPID_METABOLISM	0.260723	1	1	14	ESYT1
REACTOME_SARS_COV_1_INFECTION	0.260723	1	1	14	CANX
KEGG_STARCH_AND_SUCROSE_METABOLISM	0.260723	1	1	14	PYGB
KEGG_AMYOTROPHIC_LATERAL_SCLEROSIS_ALS	0.260723	1	1	14	GPX1
REACTOME_REGULATION_OF_INSULIN_LIKE_GROWTH_FACTOR_IGF_TRANSPORT_AND_UPTAKE_BY_INSULIN_LIKE_GROWTH_FACTOR_BINDING_PROTEINS_IGFBPS	0.264295	1	2	47	NUCB1/HSP90B1
REACTOME_G2_M_CHECKPOINTS	0.264295	1	2	47	YWHAB/SFN
REACTOME_NUCLEAR_ENVELOPE_BREAKDOWN	0.276555	1	1	15	LMNA
REACTOME_G_ALPHA_Q_SIGNALLING_EVENTS	0.276555	1	1	15	ANXA1
REACTOME_RHO_GTPASES_ACTIVATE_PAKS	0.276555	1	1	15	MYL6
REACTOME_PROTEIN_UBIQUITINATION	0.276555	1	1	15	UBA1
REACTOME_RHOBTB1_GTPASE_CYCLE	0.276555	1	1	15	VIM
REACTOME_INFECTION_WITH_MYCOBACTERIUM_TUBERCULOSIS	0.276555	1	1	15	RAB7A
KEGG_AXON_GUIDANCE	0.276555	1	1	15	CFL1
KEGG_VIBRIO_CHOLERAE_INFECTION	0.276555	1	1	15	ACTG1
REACTOME_GOLGI_TO_ER_RETROGRADE_TRANSPORT	0.288282	1	2	50	TUBA1A/DCTN2
REACTOME_FORMATION_OF_TUBULIN_FOLDING_INTERMEDIATES_BY_CCT_TRIC	0.292055	1	1	16	TUBA1A
KEGG_UBIQUITIN_MEDIATED_PROTEOLYSIS	0.292055	1	1	16	UBA1
KEGG_PRION_DISEASES	0.292055	1	1	16	HSPA1A
REACTOME_HEMOSTASIS	0.293177	1	5	170	ACTN4/CAP1/TLN1/TUBA1A/CFL1
REACTOME_ACTIVATION_OF_THE_MRNA_UPON_BINDING_OF_THE_CAP_BINDING_COMPLEX_AND_EIFS_AND_SUBSEQUENT_BINDING_TO_43S	0.296268	1	2	51	EIF4G1/EIF2S1
REACTOME_THE_CITRIC_ACID_TCA_CYCLE_AND_RESPIRATORY_ELECTRON_TRANSPORT	0.304243	1	2	52	OGDH/DLST
REACTOME_PLATELET_AGGREGATION_PLUG_FORMATION	0.30723	1	1	17	TLN1
REACTOME_SENSORY_PROCESSING_OF_SOUND_BY_OUTER_HAIR_CELLS_OF_THE_COCHLEA	0.30723	1	1	17	ACTG1
HALLMARK_CHOLESTEROL_HOMEOSTASIS	0.30723	1	1	17	ACTG1
KEGG_TRYPTOPHAN_METABOLISM	0.30723	1	1	17	OGDH
REACTOME_COPI_MEDIATED_ANTEROGRADE_TRANSPORT	0.312205	1	2	53	TUBA1A/DCTN2
REACTOME_ARACHIDONIC_ACID_METABOLISM	0.322086	1	1	18	GPX1
REACTOME_GLUCONEOGENESIS	0.322086	1	1	18	GAPDH
REACTOME_RAB_GERANYLGERANYLATION	0.322086	1	1	18	RAB7A
REACTOME_RAB_GEFS_EXCHANGE_GTP_FOR_GDP_ON_RABS	0.322086	1	1	18	RAB7A
REACTOME_SARS_COV_2_INFECTION	0.322086	1	1	18	CANX
KEGG_GAP_JUNCTION	0.322086	1	1	18	TUBA1A
REACTOME_CLASS_I_MHC_MEDIATED_ANTIGEN_PROCESSING_PRESENTATION	0.329341	1	3	95	CANX/UBA1/PDIA3
REACTOME_COOPERATION_OF_PREFOLDIN_AND_TRIC_CCT_IN_ACTIN_AND_TUBULIN_FOLDING	0.33663	1	1	19	TUBA1A
REACTOME_ACTIVATION_OF_NMDA_RECEPTORS_AND_POSTSYNAPTIC_EVENTS	0.33663	1	1	19	TUBA1A
REACTOME_RAB_REGULATION_OF_TRAFFICKING	0.33663	1	1	19	RAB7A
REACTOME_RHOBTB2_GTPASE_CYCLE	0.33663	1	1	19	ACTG1
REACTOME_INTRA_GOLGI_AND_RETROGRADE_GOLGI_TO_ER_TRAFFIC	0.34386	1	2	57	TUBA1A/DCTN2
KEGG_PURINE_METABOLISM	0.350867	1	1	20	APRT
KEGG_GLUTATHIONE_METABOLISM	0.350867	1	1	20	GPX1
KEGG_OOCYTE_MEIOSIS	0.350867	1	1	20	YWHAB
REACTOME_M_PHASE	0.364996	1	3	101	LMNA/TUBA1A/DCTN2
REACTOME_NEUTROPHIL_DEGRANULATION	0.376106	1	6	233	RAB7A/PYGB/PRDX6/CAP1/APRT/HSPA1A
REACTOME_MRNA_SPLICING_MINOR_PATHWAY	0.378451	1	1	22	SF3B2
REACTOME_SENSORY_PROCESSING_OF_SOUND	0.378451	1	1	22	ACTG1
KEGG_VASCULAR_SMOOTH_MUSCLE_CONTRACTION	0.378451	1	1	22	MYL6
REACTOME_MITOTIC_G2_G2_M_PHASES	0.382803	1	2	62	TUBA1A/DCTN2
REACTOME_CELL_CYCLE_CHECKPOINTS	0.382803	1	2	62	YWHAB/SFN
REACTOME_RHOC_GTPASE_CYCLE	0.391809	1	1	23	ARHGDIA
HALLMARK_REACTIVE_OXYGEN_SPECIES_PATHWAY	0.391809	1	1	23	PRDX6
REACTOME_SIGNALING_BY_NTRKS	0.404885	1	1	24	YWHAB
REACTOME_SIGNALING_BY_RECEPTOR_TYROSINE_KINASES	0.406276	1	3	108	HSPB1/YWHAB/ACTG1
REACTOME_RESOLUTION_OF_SISTER_CHROMATID_COHESION	0.417686	1	1	25	TUBA1A
REACTOME_ESR_MEDIATED_SIGNALING	0.417686	1	1	25	HSPB1
KEGG_SPLICEOSOME	0.420799	1	2	67	SF3B2/HSPA1A
REACTOME_ANTIVIRAL_MECHANISM_BY_IFN_STIMULATED_GENES	0.430217	1	1	26	EIF4G1
REACTOME_CELL_JUNCTION_ORGANIZATION	0.430217	1	1	26	ACTG1
KEGG_INSULIN_SIGNALING_PATHWAY	0.430217	1	1	26	PYGB
REACTOME_CELL_CYCLE_MITOTIC	0.441107	1	3	114	LMNA/TUBA1A/DCTN2
REACTOME_HCMV_EARLY_EVENTS	0.442484	1	1	27	TUBA1A
HALLMARK_FATTY_ACID_METABOLISM	0.450369	1	2	71	DLST/PRDX6
REACTOME_G_ALPHA_I_SIGNALLING_EVENTS	0.454492	1	1	28	ANXA1
REACTOME_MITOTIC_PROPHASE	0.454492	1	1	28	LMNA
REACTOME_GLYCOLYSIS	0.454492	1	1	28	GAPDH
REACTOME_FACTORS_INVOLVED_IN_MEGAKARYOCYTE_DEVELOPMENT_AND_PLATELET_PRODUCTION	0.454492	1	1	28	TUBA1A
REACTOME_ER_TO_GOLGI_ANTEROGRADE_TRANSPORT	0.457635	1	2	72	TUBA1A/DCTN2
REACTOME_TRANSPORT_TO_THE_GOLGI_AND_SUBSEQUENT_MODIFICATION	0.464848	1	2	73	TUBA1A/DCTN2
REACTOME_NEUROTRANSMITTER_RECEPTORS_AND_POSTSYNAPTIC_SIGNAL_TRANSMISSION	0.466247	1	1	29	TUBA1A
KEGG_SYSTEMIC_LUPUS_ERYTHEMATOSUS	0.477753	1	1	30	ACTN4
REACTOME_METABOLISM_OF_NUCLEOTIDES	0.477753	1	1	30	APRT
REACTOME_GENE_AND_PROTEIN_EXPRESSION_BY_JAK_STAT_SIGNALING_AFTER_INTERLEUKIN_12_STIMULATION	0.477753	1	1	30	CFL1
REACTOME_BINDING_AND_UPTAKE_OF_LIGANDS_BY_SCAVENGER_RECEPTORS	0.489016	1	1	31	HSP90B1
REACTOME_PROTEIN_FOLDING	0.489016	1	1	31	TUBA1A
REACTOME_INTERLEUKIN_12_SIGNALING	0.489016	1	1	31	CFL1
REACTOME_SIGNALING_BY_ALK_IN_CANCER	0.500042	1	1	32	NPM1
KEGG_PARKINSONS_DISEASE	0.500042	1	1	32	UBA1
REACTOME_MITOTIC_METAPHASE_AND_ANAPHASE	0.500084	1	2	78	LMNA/TUBA1A
REACTOME_COPI_DEPENDENT_GOLGI_TO_ER_RETROGRADE_TRAFFIC	0.510834	1	1	33	TUBA1A
REACTOME_RHOA_GTPASE_CYCLE	0.510834	1	1	33	ARHGDIA
REACTOME_HCMV_INFECTION	0.510834	1	1	33	TUBA1A
HALLMARK_OXIDATIVE_PHOSPHORYLATION	0.513775	1	2	80	OGDH/DLST
HALLMARK_DNA_REPAIR	0.521397	1	1	34	APRT
KEGG_GLYCOLYSIS_GLUCONEOGENESIS	0.521397	1	1	34	GAPDH
REACTOME_METABOLISM_OF_CARBOHYDRATES	0.533863	1	2	83	PYGB/GAPDH
REACTOME_SUMOYLATION	0.541859	1	1	36	NPM1
REACTOME_GLUCOSE_METABOLISM	0.541859	1	1	36	GAPDH
HALLMARK_P53_PATHWAY	0.541859	1	1	36	SFN
REACTOME_TRANSMISSION_ACROSS_CHEMICAL_SYNAPSES	0.551766	1	1	37	TUBA1A
REACTOME_SIGNALING_BY_NUCLEAR_RECEPTORS	0.551766	1	1	37	HSPB1
REACTOME_TOLL_LIKE_RECEPTOR_CASCADES	0.570954	1	1	39	HSP90B1
REACTOME_SARS_COV_INFECTIONS	0.570954	1	1	39	CANX
REACTOME_SIGNALING_BY_GPCR	0.580244	1	1	40	ANXA1
REACTOME_MAPK6_MAPK4_SIGNALING	0.580244	1	1	40	HSPB1
KEGG_ENDOCYTOSIS	0.580244	1	1	40	HSPA1A
REACTOME_SENSORY_PERCEPTION	0.589337	1	1	41	ACTG1
KEGG_ALZHEIMERS_DISEASE	0.589337	1	1	41	GAPDH
REACTOME_FATTY_ACID_METABOLISM	0.598237	1	1	42	GPX1
HALLMARK_ALLOGRAFT_REJECTION	0.598237	1	1	42	NPM1
REACTOME_THE_ROLE_OF_GTSE1_IN_G2_M_PROGRESSION_AFTER_G2_CHECKPOINT	0.606947	1	1	43	TUBA1A
REACTOME_EUKARYOTIC_TRANSLATION_INITIATION	0.620173	1	2	97	EIF4G1/EIF2S1
REACTOME_HEDGEHOG_OFF_STATE	0.623818	1	1	45	TUBA1A
REACTOME_INFLUENZA_INFECTION	0.62586	1	2	98	CANX/HSPA1A
REACTOME_NEURONAL_SYSTEM	0.631985	1	1	46	TUBA1A
REACTOME_ABC_FAMILY_PROTEINS_MEDIATED_TRANSPORT	0.631985	1	1	46	EIF2S1
HALLMARK_E2F_TARGETS	0.639978	1	1	47	EIF2S1
REACTOME_SIGNALING_BY_HEDGEHOG	0.662951	1	1	50	TUBA1A
REACTOME_CYTOPROTECTION_BY_HMOX1	0.677462	1	1	52	BLVRB
REACTOME_METABOLISM_OF_RNA	0.681658	1	5	265	SF3B2/HSPB1/EIF4G1/YWHAB/HSPA1A
REACTOME_ANTIGEN_PROCESSING_UBIQUITINATION_PROTEASOME_DEGRADATION	0.69136	1	1	54	UBA1
REACTOME_RNA_POLYMERASE_II_TRANSCRIPTION	0.694667	1	3	165	YWHAB/SFN/NPM1
REACTOME_INTERFERON_SIGNALING	0.698088	1	1	55	EIF4G1
HALLMARK_HYPOXIA	0.698088	1	1	55	GAPDH
HALLMARK_HEME_METABOLISM	0.698088	1	1	55	BLVRB
REACTOME_SEPARATION_OF_SISTER_CHROMATIDS	0.71742	1	1	58	TUBA1A
REACTOME_METABOLISM_OF_LIPIDS	0.73082	1	2	119	ESYT1/GPX1
REACTOME_HOST_INTERACTIONS_OF_HIV_FACTORS	0.735538	1	1	61	NPM1
REACTOME_DEGRADATION_OF_THE_EXTRACELLULAR_MATRIX	0.74132	1	1	62	CAPNS1
HALLMARK_COAGULATION	0.74132	1	1	62	ANXA1
REACTOME_ANTIGEN_PROCESSING_CROSS_PRESENTATION	0.746979	1	1	63	PDIA3
HALLMARK_XENOBIOTIC_METABOLISM	0.746979	1	1	63	BLVRB
KEGG_PATHWAYS_IN_CANCER	0.752516	1	1	64	HSP90B1
REACTOME_SIGNALING_BY_ROBO_RECEPTORS	0.771601	1	2	129	EIF4G1/CAP1
REACTOME_TRANSPORT_OF_SMALL_MOLECULES	0.771601	1	2	129	EIF2S1/PHB
HALLMARK_ADIPOGENESIS	0.783332	1	1	70	ESYT1
HALLMARK_GLYCOLYSIS	0.792742	1	1	72	PYGB
REACTOME_HIV_INFECTION	0.801753	1	1	74	NPM1
HALLMARK_COMPLEMENT	0.806113	1	1	75	HSPA1A
REACTOME_TRANSLATION	0.813518	1	2	141	EIF4G1/EIF2S1
REACTOME_RESPONSE_OF_EIF2AK4_GCN2_TO_AMINO_ACID_DEFICIENCY	0.826542	1	1	80	EIF2S1
HALLMARK_EPITHELIAL_MESENCHYMAL_TRANSITION	0.848287	1	1	86	VIM
REACTOME_CELLULAR_RESPONSE_TO_STARVATION	0.854924	1	1	88	EIF2S1
REACTOME_NONSENSE_MEDIATED_DECAY_NMD	0.861276	1	1	90	EIF4G1
REACTOME_MRNA_SPLICING	0.870296	1	1	93	SF3B2
REACTOME_METABOLISM_OF_AMINO_ACIDS_AND_DERIVATIVES	0.886222	1	2	169	OGDH/DLST
REACTOME_PROCESSING_OF_CAPPED_INTRON_CONTAINING_PRE_MRNA	0.905342	1	1	107	SF3B2
REACTOME_REGULATION_OF_EXPRESSION_OF_SLITS_AND_ROBOS	0.927856	1	1	119	EIF4G1
REACTOME_EXTRACELLULAR_MATRIX_ORGANIZATION	0.93847	1	1	126	CAPNS1
KEGG_N_GLYCAN_BIOSYNTHESIS	1	1	0	10
KEGG_OTHER_GLYCAN_DEGRADATION	1	1	0	6
KEGG_O_GLYCAN_BIOSYNTHESIS	1	1	0	3
KEGG_GLYCOSAMINOGLYCAN_DEGRADATION	1	1	0	5
KEGG_GLYCEROLIPID_METABOLISM	1	1	0	10
KEGG_GLYCEROPHOSPHOLIPID_METABOLISM	1	1	0	8
KEGG_ETHER_LIPID_METABOLISM	1	1	0	5
KEGG_LINOLEIC_ACID_METABOLISM	1	1	0	2
KEGG_ALPHA_LINOLENIC_ACID_METABOLISM	1	1	0	1
KEGG_SPHINGOLIPID_METABOLISM	1	1	0	4
KEGG_GLYCOSPHINGOLIPID_BIOSYNTHESIS_GLOBO_SERIES	1	1	0	2
KEGG_GLYCOSPHINGOLIPID_BIOSYNTHESIS_GANGLIO_SERIES	1	1	0	3
KEGG_RIBOFLAVIN_METABOLISM	1	1	0	2
KEGG_NICOTINATE_AND_NICOTINAMIDE_METABOLISM	1	1	0	5
KEGG_PANTOTHENATE_AND_COA_BIOSYNTHESIS	1	1	0	1
KEGG_AMINOACYL_TRNA_BIOSYNTHESIS	1	1	0	3
KEGG_BASAL_TRANSCRIPTION_FACTORS	1	1	0	1
KEGG_NON_HOMOLOGOUS_END_JOINING	1	1	0	4
KEGG_SNARE_INTERACTIONS_IN_VESICULAR_TRANSPORT	1	1	0	6
KEGG_LYSOSOME	1	1	0	35
KEGG_CARDIAC_MUSCLE_CONTRACTION	1	1	0	17
KEGG_RENIN_ANGIOTENSIN_SYSTEM	1	1	0	6
KEGG_TASTE_TRANSDUCTION	1	1	0	2
KEGG_PROXIMAL_TUBULE_BICARBONATE_RECLAMATION	1	1	0	10
KEGG_PRIMARY_IMMUNODEFICIENCY	1	1	0	3
REACTOME_INTERLEUKIN_6_SIGNALING	1	1	0	2
REACTOME_MAPK3_ERK1_ACTIVATION	1	1	0	1
REACTOME_TRANSLESION_SYNTHESIS_BY_Y_FAMILY_DNA_POLYMERASES_BYPASSES_LESIONS_ON_DNA_TEMPLATE	1	1	0	9
REACTOME_RECOGNITION_OF_DNA_DAMAGE_BY_PCNA_CONTAINING_REPLICATION_COMPLEX	1	1	0	5
REACTOME_TRANSLESION_SYNTHESIS_BY_POLH	1	1	0	6
REACTOME_RECOGNITION_AND_ASSOCIATION_OF_DNA_GLYCOSYLASE_WITH_SITE_CONTAINING_AN_AFFECTED_PURINE	1	1	0	1
REACTOME_DISPLACEMENT_OF_DNA_GLYCOSYLASE_BY_APEX1	1	1	0	1
REACTOME_POLB_DEPENDENT_LONG_PATCH_BASE_EXCISION_REPAIR	1	1	0	2
REACTOME_RESOLUTION_OF_AP_SITES_VIA_THE_MULTIPLE_NUCLEOTIDE_PATCH_REPLACEMENT_PATHWAY	1	1	0	5
REACTOME_BH3_ONLY_PROTEINS_ASSOCIATE_WITH_AND_INACTIVATE_ANTI_APOPTOTIC_BCL_2_MEMBERS	1	1	0	2
REACTOME_RELEASE_OF_APOPTOTIC_FACTORS_FROM_THE_MITOCHONDRIA	1	1	0	2
REACTOME_FORMATION_OF_APOPTOSOME	1	1	0	3
REACTOME_ACTIVATION_OF_CASPASES_THROUGH_APOPTOSOME_MEDIATED_CLEAVAGE	1	1	0	2
REACTOME_CYTOCHROME_C_MEDIATED_APOPTOTIC_RESPONSE	1	1	0	4
REACTOME_SMAC_XIAP_REGULATED_APOPTOTIC_RESPONSE	1	1	0	2
REACTOME_APOPTOTIC_FACTOR_MEDIATED_RESPONSE	1	1	0	6
REACTOME_OPIOID_SIGNALLING	1	1	0	20
REACTOME_PKA_MEDIATED_PHOSPHORYLATION_OF_CREB	1	1	0	3
REACTOME_CAMK_IV_MEDIATED_PHOSPHORYLATION_OF_CREB	1	1	0	2
REACTOME_CA_DEPENDENT_EVENTS	1	1	0	6
REACTOME_G_PROTEIN_MEDIATED_EVENTS	1	1	0	12
REACTOME_NEUROTRANSMITTER_RELEASE_CYCLE	1	1	0	7
REACTOME_NEUROTRANSMITTER_CLEARANCE	1	1	0	3
REACTOME_FORMATION_OF_RNA_POL_II_ELONGATION_COMPLEX	1	1	0	3
REACTOME_IRS_MEDIATED_SIGNALLING	1	1	0	2
REACTOME_RAF_INDEPENDENT_MAPK1_3_ACTIVATION	1	1	0	3
REACTOME_MAPK1_ERK2_ACTIVATION	1	1	0	1
REACTOME_SOS_MEDIATED_SIGNALLING	1	1	0	1
REACTOME_INHIBITION_OF_REPLICATION_INITIATION_OF_DAMAGED_DNA_BY_RB1_E2F1	1	1	0	2
REACTOME_E2F_MEDIATED_REGULATION_OF_DNA_REPLICATION	1	1	0	2
REACTOME_EFFECTS_OF_PIP2_HYDROLYSIS	1	1	0	2
REACTOME_GPVI_MEDIATED_ACTIVATION_CASCADE	1	1	0	12
REACTOME_DOWNSTREAM_SIGNALING_EVENTS_OF_B_CELL_RECEPTOR_BCR	1	1	0	38
REACTOME_PROLACTIN_RECEPTOR_SIGNALING	1	1	0	1
REACTOME_SIGNALING_BY_NODAL	1	1	0	2
REACTOME_ROS_AND_RNS_PRODUCTION_IN_PHAGOCYTES	1	1	0	9
REACTOME_SIGNALING_BY_FGFR_IN_DISEASE	1	1	0	6
REACTOME_SIGNALING_BY_ERBB2	1	1	0	8
REACTOME_SIGNALING_BY_ERBB2_IN_CANCER	1	1	0	5
REACTOME_REGULATION_OF_GENE_EXPRESSION_BY_HYPOXIA_INDUCIBLE_FACTOR	1	1	0	1
REACTOME_CELLULAR_RESPONSE_TO_HYPOXIA	1	1	0	35
REACTOME_CONSTITUTIVE_SIGNALING_BY_LIGAND_RESPONSIVE_EGFR_CANCER_VARIANTS	1	1	0	4
REACTOME_SIGNALING_BY_ERBB4	1	1	0	7
REACTOME_CROSS_PRESENTATION_OF_PARTICULATE_EXOGENOUS_ANTIGENS_PHAGOSOMES	1	1	0	5
REACTOME_ENDOSOMAL_VACUOLAR_PATHWAY	1	1	0	8
REACTOME_CROSS_PRESENTATION_OF_SOLUBLE_EXOGENOUS_ANTIGENS_ENDOSOMES	1	1	0	34
REACTOME_ERYTHROCYTES_TAKE_UP_CARBON_DIOXIDE_AND_RELEASE_OXYGEN	1	1	0	8
REACTOME_METHIONINE_SALVAGE_PATHWAY	1	1	0	3
REACTOME_ERYTHROCYTES_TAKE_UP_OXYGEN_AND_RELEASE_CARBON_DIOXIDE	1	1	0	7
REACTOME_SHC1_EVENTS_IN_ERBB2_SIGNALING	1	1	0	3
REACTOME_SHC1_EVENTS_IN_ERBB4_SIGNALING	1	1	0	1
REACTOME_NUCLEAR_SIGNALING_BY_ERBB4	1	1	0	5
REACTOME_DOWNREGULATION_OF_ERBB4_SIGNALING	1	1	0	1
REACTOME_INTERLEUKIN_7_SIGNALING	1	1	0	2
REACTOME_MITOCHONDRIAL_PROTEIN_IMPORT	1	1	0	11
REACTOME_SPRY_REGULATION_OF_FGF_SIGNALING	1	1	0	6
REACTOME_INWARDLY_RECTIFYING_K_CHANNELS	1	1	0	3
REACTOME_POTASSIUM_CHANNELS	1	1	0	3
REACTOME_GRB7_EVENTS_IN_ERBB2_SIGNALING	1	1	0	1
REACTOME_DOWNREGULATION_OF_ERBB2_ERBB3_SIGNALING	1	1	0	2
REACTOME_TRANSCRIPTION_OF_E2F_TARGETS_UNDER_NEGATIVE_CONTROL_BY_DREAM_COMPLEX	1	1	0	3
REACTOME_TRANSCRIPTION_OF_E2F_TARGETS_UNDER_NEGATIVE_CONTROL_BY_P107_RBL1_AND_P130_RBL2_IN_COMPLEX_WITH_HDAC1	1	1	0	2
REACTOME_RORA_ACTIVATES_GENE_EXPRESSION	1	1	0	1
REACTOME_BMAL1_CLOCK_NPAS2_ACTIVATES_CIRCADIAN_GENE_EXPRESSION	1	1	0	1
REACTOME_ABC_TRANSPORTERS_IN_LIPID_HOMEOSTASIS	1	1	0	3
REACTOME_ELEVATION_OF_CYTOSOLIC_CA2_LEVELS	1	1	0	1
REACTOME_APOPTOSIS_INDUCED_DNA_FRAGMENTATION	1	1	0	5
REACTOME_CASPASE_ACTIVATION_VIA_DEATH_RECEPTORS_IN_THE_PRESENCE_OF_LIGAND	1	1	0	1
REACTOME_INTRINSIC_PATHWAY_OF_FIBRIN_CLOT_FORMATION	1	1	0	10
REACTOME_COMMON_PATHWAY_OF_FIBRIN_CLOT_FORMATION	1	1	0	7
REACTOME_FORMATION_OF_FIBRIN_CLOT_CLOTTING_CASCADE	1	1	0	14
REACTOME_SIGNALING_BY_SCF_KIT	1	1	0	7
REACTOME_REGULATION_OF_KIT_SIGNALING	1	1	0	3
REACTOME_COLLAGEN_DEGRADATION	1	1	0	31
REACTOME_DEFENSINS	1	1	0	2
REACTOME_ALPHA_DEFENSINS	1	1	0	2
REACTOME_TETRAHYDROBIOPTERIN_BH4_SYNTHESIS_RECYCLING_SALVAGE_AND_REGULATION	1	1	0	3
REACTOME_COLLAGEN_FORMATION	1	1	0	45
REACTOME_REVERSIBLE_HYDRATION_OF_CARBON_DIOXIDE	1	1	0	5
REACTOME_ACYL_CHAIN_REMODELLING_OF_PC	1	1	0	2
REACTOME_ACYL_CHAIN_REMODELING_OF_CL	1	1	0	4
REACTOME_ACYL_CHAIN_REMODELLING_OF_PS	1	1	0	1
REACTOME_ACYL_CHAIN_REMODELLING_OF_PE	1	1	0	1
REACTOME_ACYL_CHAIN_REMODELING_OF_DAG_AND_TAG	1	1	0	2
REACTOME_ACYL_CHAIN_REMODELLING_OF_PI	1	1	0	2
REACTOME_ACYL_CHAIN_REMODELLING_OF_PG	1	1	0	2
REACTOME_HYDROLYSIS_OF_LPC	1	1	0	1
REACTOME_SYNTHESIS_OF_PG	1	1	0	2
REACTOME_SYNTHESIS_OF_PA	1	1	0	5
REACTOME_SYNTHESIS_OF_PC	1	1	0	4
REACTOME_GLYCEROPHOSPHOLIPID_BIOSYNTHESIS	1	1	0	18
REACTOME_SYNTHESIS_OF_PE	1	1	0	1
REACTOME_SYNTHESIS_OF_PIPS_AT_THE_ER_MEMBRANE	1	1	0	1
REACTOME_INOSITOL_PHOSPHATE_METABOLISM	1	1	0	3
REACTOME_PI_METABOLISM	1	1	0	11
REACTOME_PHOSPHOLIPID_METABOLISM	1	1	0	29
REACTOME_DAG_AND_IP3_SIGNALING	1	1	0	6
REACTOME_SIGNALING_BY_ACTIVIN	1	1	0	2
REACTOME_G0_AND_EARLY_G1	1	1	0	3
REACTOME_PHASE_II_CONJUGATION_OF_COMPOUNDS	1	1	0	23
REACTOME_METHYLATION	1	1	0	7
REACTOME_CYTOSOLIC_SULFONATION_OF_SMALL_MOLECULES	1	1	0	3
REACTOME_GLUCURONIDATION	1	1	0	2
REACTOME_GLUTATHIONE_CONJUGATION	1	1	0	12
REACTOME_ELASTIC_FIBRE_FORMATION	1	1	0	23
REACTOME_FIBRONECTIN_MATRIX_FORMATION	1	1	0	3
REACTOME_POLO_LIKE_KINASE_MEDIATED_EVENTS	1	1	0	1
REACTOME_EUKARYOTIC_TRANSLATION_ELONGATION	1	1	0	84
REACTOME_SIGNALING_BY_NOTCH	1	1	0	50
REACTOME_TELOMERE_MAINTENANCE	1	1	0	7
REACTOME_MITOCHONDRIAL_BIOGENESIS	1	1	0	11
REACTOME_TRANSPORT_OF_THE_SLBP_DEPENDANT_MATURE_MRNA	1	1	0	10
REACTOME_TRANSPORT_OF_MATURE_MRNAS_DERIVED_FROM_INTRONLESS_TRANSCRIPTS	1	1	0	11
REACTOME_ACTIVATION_OF_MATRIX_METALLOPROTEINASES	1	1	0	8
REACTOME_RECYCLING_OF_BILE_ACIDS_AND_SALTS	1	1	0	1
REACTOME_REMOVAL_OF_AMINOTERMINAL_PROPEPTIDES_FROM_GAMMA_CARBOXYLATED_PROTEINS	1	1	0	1
REACTOME_GAMMA_CARBOXYLATION_TRANSPORT_AND_AMINO_TERMINAL_CLEAVAGE_OF_PROTEINS	1	1	0	1
REACTOME_ZBP1_DAI_MEDIATED_INDUCTION_OF_TYPE_I_IFNS	1	1	0	3
REACTOME_SULFIDE_OXIDATION_TO_SULFATE	1	1	0	3
REACTOME_DEGRADATION_OF_CYSTEINE_AND_HOMOCYSTEINE	1	1	0	5
REACTOME_SULFUR_AMINO_ACID_METABOLISM	1	1	0	10
REACTOME_HIV_LIFE_CYCLE	1	1	0	30
REACTOME_BUDDING_AND_MATURATION_OF_HIV_VIRION	1	1	0	8
REACTOME_INTEGRATION_OF_PROVIRUS	1	1	0	6
REACTOME_EARLY_PHASE_OF_HIV_LIFE_CYCLE	1	1	0	6
REACTOME_GOLGI_CISTERNAE_PERICENTRIOLAR_STACK_REORGANIZATION	1	1	0	8
REACTOME_GLYCOSAMINOGLYCAN_METABOLISM	1	1	0	19
REACTOME_POST_TRANSLATIONAL_MODIFICATION_SYNTHESIS_OF_GPI_ANCHORED_PROTEINS	1	1	0	5
REACTOME_RESPIRATORY_ELECTRON_TRANSPORT_ATP_SYNTHESIS_BY_CHEMIOSMOTIC_COUPLING_AND_HEAT_PRODUCTION_BY_UNCOUPLING_PROTEINS	1	1	0	29
REACTOME_GLUCAGON_SIGNALING_IN_METABOLIC_REGULATION	1	1	0	6
REACTOME_TRIGLYCERIDE_CATABOLISM	1	1	0	9
REACTOME_INTEGRATION_OF_ENERGY_METABOLISM	1	1	0	24
REACTOME_CHREBP_ACTIVATES_METABOLIC_GENE_EXPRESSION	1	1	0	2
REACTOME_PP2A_MEDIATED_DEPHOSPHORYLATION_OF_KEY_METABOLIC_FACTORS	1	1	0	2
REACTOME_KERATAN_SULFATE_KERATIN_METABOLISM	1	1	0	8
REACTOME_HEPARAN_SULFATE_HEPARIN_HS_GAG_METABOLISM	1	1	0	9
REACTOME_GAMMA_CARBOXYLATION_HYPUSINE_FORMATION_AND_ARYLSULFATASE_ACTIVATION	1	1	0	7
REACTOME_SIGNALING_BY_EGFR_IN_CANCER	1	1	0	4
REACTOME_PKA_ACTIVATION_IN_GLUCAGON_SIGNALLING	1	1	0	3
REACTOME_2_LTR_CIRCLE_FORMATION	1	1	0	5
REACTOME_NEF_MEDIATES_DOWN_MODULATION_OF_CELL_SURFACE_RECEPTORS_BY_RECRUITING_THEM_TO_CLATHRIN_ADAPTERS	1	1	0	6
REACTOME_NEF_MEDIATED_DOWNREGULATION_OF_MHC_CLASS_I_COMPLEX_CELL_SURFACE_EXPRESSION	1	1	0	3
REACTOME_NEF_AND_SIGNAL_TRANSDUCTION	1	1	0	2
REACTOME_THE_ROLE_OF_NEF_IN_HIV_1_REPLICATION_AND_DISEASE_PATHOGENESIS	1	1	0	8
REACTOME_COLLAGEN_BIOSYNTHESIS_AND_MODIFYING_ENZYMES	1	1	0	32
REACTOME_REGULATION_OF_CHOLESTEROL_BIOSYNTHESIS_BY_SREBP_SREBF	1	1	0	10
REACTOME_SYNTHESIS_OF_PIPS_AT_THE_PLASMA_MEMBRANE	1	1	0	8
REACTOME_SYNTHESIS_OF_PIPS_AT_THE_GOLGI_MEMBRANE	1	1	0	2
REACTOME_SYNTHESIS_OF_PIPS_AT_THE_EARLY_ENDOSOME_MEMBRANE	1	1	0	1
REACTOME_SPHINGOLIPID_DE_NOVO_BIOSYNTHESIS	1	1	0	5
REACTOME_MYD88_INDEPENDENT_TLR4_CASCADE	1	1	0	17
REACTOME_THE_ACTIVATION_OF_ARYLSULFATASES	1	1	0	3
REACTOME_COMPLEMENT_CASCADE	1	1	0	32
REACTOME_INITIAL_TRIGGERING_OF_COMPLEMENT	1	1	0	18
REACTOME_TERMINAL_PATHWAY_OF_COMPLEMENT	1	1	0	6
REACTOME_CREATION_OF_C4_AND_C2_ACTIVATORS	1	1	0	12
REACTOME_SIGNALLING_TO_RAS	1	1	0	3
REACTOME_HIV_TRANSCRIPTION_INITIATION	1	1	0	1
REACTOME_HIV_TRANSCRIPTION_ELONGATION	1	1	0	3
REACTOME_TRANSCRIPTION_OF_THE_HIV_GENOME	1	1	0	4
REACTOME_HIV_ELONGATION_ARREST_AND_RECOVERY	1	1	0	3
REACTOME_NEF_MEDIATED_CD4_DOWN_REGULATION	1	1	0	3
REACTOME_TOLL_LIKE_RECEPTOR_9_TLR9_CASCADE	1	1	0	18
REACTOME_TOLL_LIKE_RECEPTOR_TLR1_TLR2_CASCADE	1	1	0	25
REACTOME_NS1_MEDIATED_EFFECTS_ON_HOST_PATHWAYS	1	1	0	12
REACTOME_VIRAL_MESSENGER_RNA_SYNTHESIS	1	1	0	9
REACTOME_NOD1_2_SIGNALING_PATHWAY	1	1	0	4
REACTOME_NUCLEOTIDE_BINDING_DOMAIN_LEUCINE_RICH_REPEAT_CONTAINING_RECEPTOR_NLR_SIGNALING_PATHWAYS	1	1	0	11
REACTOME_NEUROTOXICITY_OF_CLOSTRIDIUM_TOXINS	1	1	0	1
REACTOME_TICAM1_RIP1_MEDIATED_IKK_COMPLEX_RECRUITMENT	1	1	0	3
REACTOME_DDX58_IFIH1_MEDIATED_INDUCTION_OF_INTERFERON_ALPHA_BETA	1	1	0	15
REACTOME_ADENYLATE_CYCLASE_INHIBITORY_PATHWAY	1	1	0	2
REACTOME_REGULATION_OF_GLUCOKINASE_BY_GLUCOKINASE_REGULATORY_PROTEIN	1	1	0	9
REACTOME_SIGNALING_BY_TGF_BETA_RECEPTOR_COMPLEX	1	1	0	15
REACTOME_P38MAPK_EVENTS	1	1	0	2
REACTOME_TELOMERE_EXTENSION_BY_TELOMERASE	1	1	0	4
REACTOME_ALTERNATIVE_COMPLEMENT_ACTIVATION	1	1	0	3
REACTOME_APC_C_CDC20_MEDIATED_DEGRADATION_OF_CYCLIN_B	1	1	0	1
REACTOME_APC_C_MEDIATED_DEGRADATION_OF_CELL_CYCLE_PROTEINS	1	1	0	34
REACTOME_APC_C_CDH1_MEDIATED_DEGRADATION_OF_CDC20_AND_OTHER_APC_C_CDH1_TARGETED_PROTEINS_IN_LATE_MITOSIS_EARLY_G1	1	1	0	33
REACTOME_TRANSPORT_AND_SYNTHESIS_OF_PAPS	1	1	0	1
REACTOME_GLUTATHIONE_SYNTHESIS_AND_RECYCLING	1	1	0	4
REACTOME_POLYMERASE_SWITCHING_ON_THE_C_STRAND_OF_THE_TELOMERE	1	1	0	2
REACTOME_PROCESSIVE_SYNTHESIS_ON_THE_C_STRAND_OF_THE_TELOMERE	1	1	0	4
REACTOME_TELOMERE_C_STRAND_LAGGING_STRAND_SYNTHESIS	1	1	0	4
REACTOME_TELOMERE_C_STRAND_SYNTHESIS_INITIATION	1	1	0	1
REACTOME_ACTIVATION_OF_C3_AND_C5	1	1	0	5
REACTOME_PLASMA_LIPOPROTEIN_ASSEMBLY_REMODELING_AND_CLEARANCE	1	1	0	18
REACTOME_ASSEMBLY_OF_THE_HIV_VIRION	1	1	0	3
REACTOME_INTERACTIONS_OF_VPR_WITH_HOST_CELLULAR_PROTEINS	1	1	0	13
REACTOME_ACTIVATION_OF_ATR_IN_RESPONSE_TO_REPLICATION_STRESS	1	1	0	3
REACTOME_UNWINDING_OF_DNA	1	1	0	1
REACTOME_RETROGRADE_NEUROTROPHIN_SIGNALLING	1	1	0	5
REACTOME_SIGNALING_BY_EGFR	1	1	0	8
REACTOME_CHONDROITIN_SULFATE_DERMATAN_SULFATE_METABOLISM	1	1	0	8
REACTOME_APC_CDC20_MEDIATED_DEGRADATION_OF_NEK2A	1	1	0	1
REACTOME_SRP_DEPENDENT_COTRANSLATIONAL_PROTEIN_TARGETING_TO_MEMBRANE	1	1	0	95
REACTOME_DARPP_32_EVENTS	1	1	0	7
REACTOME_GAB1_SIGNALOSOME	1	1	0	3
REACTOME_SHC1_EVENTS_IN_EGFR_SIGNALING	1	1	0	1
REACTOME_APOBEC3G_MEDIATED_RESISTANCE_TO_HIV_1_INFECTION	1	1	0	4
REACTOME_EXTENSION_OF_TELOMERES	1	1	0	7
REACTOME_RIP_MEDIATED_NFKB_ACTIVATION_VIA_ZBP1	1	1	0	3
REACTOME_SEROTONIN_NEUROTRANSMITTER_RELEASE_CYCLE	1	1	0	2
REACTOME_NOREPINEPHRINE_NEUROTRANSMITTER_RELEASE_CYCLE	1	1	0	3
REACTOME_NEF_MEDIATED_CD8_DOWN_REGULATION	1	1	0	2
REACTOME_EGFR_DOWNREGULATION	1	1	0	6
REACTOME_STING_MEDIATED_INDUCTION_OF_HOST_IMMUNE_RESPONSES	1	1	0	4
REACTOME_CYTOSOLIC_SENSORS_OF_PATHOGEN_ASSOCIATED_DNA	1	1	0	11
REACTOME_SIGNALING_BY_CYTOSOLIC_FGFR1_FUSION_MUTANTS	1	1	0	6
REACTOME_FGFR1_MUTANT_RECEPTOR_ACTIVATION	1	1	0	6
REACTOME_SYNTHESIS_OF_IP2_IP_AND_INS_IN_THE_CYTOSOL	1	1	0	2
REACTOME_SYNTHESIS_OF_IP3_AND_IP4_IN_THE_CYTOSOL	1	1	0	1
REACTOME_REGULATION_OF_BETA_CELL_DEVELOPMENT	1	1	0	1
REACTOME_DOWNSTREAM_SIGNAL_TRANSDUCTION	1	1	0	6
REACTOME_SIGNALING_BY_PDGF	1	1	0	21
REACTOME_SCF_SKP2_MEDIATED_DEGRADATION_OF_P27_P21	1	1	0	34
REACTOME_DIGESTION_OF_DIETARY_CARBOHYDRATE	1	1	0	1
REACTOME_CELLULAR_HEXOSE_TRANSPORT	1	1	0	1
REACTOME_HEME_BIOSYNTHESIS	1	1	0	4
REACTOME_SIGNALING_BY_FGFR	1	1	0	13
REACTOME_PRE_NOTCH_PROCESSING_IN_GOLGI	1	1	0	5
REACTOME_PRE_NOTCH_EXPRESSION_AND_PROCESSING	1	1	0	7
REACTOME_CHOLESTEROL_BIOSYNTHESIS	1	1	0	3
REACTOME_SNRNP_ASSEMBLY	1	1	0	18
REACTOME_SYNTHESIS_OF_BILE_ACIDS_AND_BILE_SALTS	1	1	0	5
REACTOME_ANDROGEN_BIOSYNTHESIS	1	1	0	1
REACTOME_ESTROGEN_BIOSYNTHESIS	1	1	0	1
REACTOME_SYNTHESIS_OF_BILE_ACIDS_AND_BILE_SALTS_VIA_7ALPHA_HYDROXYCHOLESTEROL	1	1	0	4
REACTOME_P75NTR_SIGNALS_VIA_NF_KB	1	1	0	3
REACTOME_NRAGE_SIGNALS_DEATH_THROUGH_JNK	1	1	0	3
REACTOME_P75NTR_NEGATIVELY_REGULATES_CELL_CYCLE_VIA_SC1	1	1	0	1
REACTOME_REGULATED_PROTEOLYSIS_OF_P75NTR	1	1	0	2
REACTOME_SYNTHESIS_OF_BILE_ACIDS_AND_BILE_SALTS_VIA_24_HYDROXYCHOLESTEROL	1	1	0	3
REACTOME_SYNTHESIS_OF_BILE_ACIDS_AND_BILE_SALTS_VIA_27_HYDROXYCHOLESTEROL	1	1	0	3
REACTOME_BILE_ACID_AND_BILE_SALT_METABOLISM	1	1	0	6
REACTOME_DEGRADATION_OF_BETA_CATENIN_BY_THE_DESTRUCTION_COMPLEX	1	1	0	40
REACTOME_SIGNALING_BY_WNT	1	1	0	64
REACTOME_METABOLISM_OF_STEROID_HORMONES	1	1	0	3
REACTOME_PREGNENOLONE_BIOSYNTHESIS	1	1	0	1
REACTOME_BETA_CATENIN_PHOSPHORYLATION_CASCADE	1	1	0	3
REACTOME_GRB2_EVENTS_IN_ERBB2_SIGNALING	1	1	0	2
REACTOME_PI3K_EVENTS_IN_ERBB2_SIGNALING	1	1	0	2
REACTOME_COBALAMIN_CBL_VITAMIN_B12_TRANSPORT_AND_METABOLISM	1	1	0	2
REACTOME_METABOLISM_OF_FOLATE_AND_PTERINES	1	1	0	2
REACTOME_BIOTIN_TRANSPORT_AND_METABOLISM	1	1	0	3
REACTOME_VITAMIN_D_CALCIFEROL_METABOLISM	1	1	0	3
REACTOME_NICOTINATE_METABOLISM	1	1	0	5
REACTOME_VITAMIN_C_ASCORBATE_METABOLISM	1	1	0	4
REACTOME_VITAMIN_B2_RIBOFLAVIN_METABOLISM	1	1	0	1
REACTOME_METABOLISM_OF_WATER_SOLUBLE_VITAMINS_AND_COFACTORS	1	1	0	20
REACTOME_METABOLISM_OF_VITAMINS_AND_COFACTORS	1	1	0	39
REACTOME_A_TETRASACCHARIDE_LINKER_SEQUENCE_IS_REQUIRED_FOR_GAG_SYNTHESIS	1	1	0	6
REACTOME_NICOTINAMIDE_SALVAGING	1	1	0	5
REACTOME_SIGNALING_BY_NOTCH1	1	1	0	5
REACTOME_SIGNALING_BY_NOTCH2	1	1	0	3
REACTOME_PI3K_AKT_ACTIVATION	1	1	0	2
REACTOME_AKT_PHOSPHORYLATES_TARGETS_IN_THE_NUCLEUS	1	1	0	1
REACTOME_NUCLEAR_EVENTS_KINASE_AND_TRANSCRIPTION_FACTOR_ACTIVATION	1	1	0	8
REACTOME_ERK_MAPK_TARGETS	1	1	0	5
REACTOME_IMMUNOREGULATORY_INTERACTIONS_BETWEEN_A_LYMPHOID_AND_A_NON_LYMPHOID_CELL	1	1	0	23
REACTOME_VITAMIN_B5_PANTOTHENATE_METABOLISM	1	1	0	1
REACTOME_NEGATIVE_REGULATION_OF_THE_PI3K_AKT_NETWORK	1	1	0	12
REACTOME_CREB_PHOSPHORYLATION	1	1	0	1
REACTOME_TRANS_GOLGI_NETWORK_VESICLE_BUDDING	1	1	0	29
REACTOME_CARNITINE_METABOLISM	1	1	0	1
REACTOME_SIGNALING_BY_ALK	1	1	0	5
REACTOME_TCF_DEPENDENT_SIGNALING_IN_RESPONSE_TO_WNT	1	1	0	45
REACTOME_WNT_MEDIATED_ACTIVATION_OF_DVL	1	1	0	2
REACTOME_FORMATION_OF_THE_BETA_CATENIN_TCF_TRANSACTIVATING_COMPLEX	1	1	0	4
REACTOME_G_PROTEIN_ACTIVATION	1	1	0	5
REACTOME_METABOLISM_OF_NITRIC_OXIDE_NOS3_ACTIVATION_AND_REGULATION	1	1	0	6
REACTOME_ASSEMBLY_OF_COLLAGEN_FIBRILS_AND_OTHER_MULTIMERIC_STRUCTURES	1	1	0	36
REACTOME_METABOLISM_OF_ANGIOTENSINOGEN_TO_ANGIOTENSINS	1	1	0	8
REACTOME_KERATAN_SULFATE_BIOSYNTHESIS	1	1	0	5
REACTOME_KERATAN_SULFATE_DEGRADATION	1	1	0	8
REACTOME_CHONDROITIN_SULFATE_BIOSYNTHESIS	1	1	0	3
REACTOME_DERMATAN_SULFATE_BIOSYNTHESIS	1	1	0	3
REACTOME_HS_GAG_BIOSYNTHESIS	1	1	0	3
REACTOME_TCR_SIGNALING	1	1	0	54
REACTOME_HS_GAG_DEGRADATION	1	1	0	6
REACTOME_CS_DS_DEGRADATION	1	1	0	5
REACTOME_GENERATION_OF_SECOND_MESSENGER_MOLECULES	1	1	0	14
REACTOME_CALCINEURIN_ACTIVATES_NFAT	1	1	0	3
REACTOME_ERKS_ARE_INACTIVATED	1	1	0	5
REACTOME_CELL_SURFACE_INTERACTIONS_AT_THE_VASCULAR_WALL	1	1	0	41
REACTOME_FCGR_ACTIVATION	1	1	0	9
REACTOME_ROLE_OF_PHOSPHOLIPIDS_IN_PHAGOCYTOSIS	1	1	0	13
REACTOME_YAP1_AND_WWTR1_TAZ_STIMULATED_GENE_EXPRESSION	1	1	0	1
REACTOME_ENOS_ACTIVATION	1	1	0	5
REACTOME_NOSTRIN_MEDIATED_ENOS_TRAFFICKING	1	1	0	2
REACTOME_MICRORNA_MIRNA_BIOGENESIS	1	1	0	1
REACTOME_COPII_MEDIATED_VESICLE_TRANSPORT	1	1	0	27
REACTOME_REGULATION_OF_PYRUVATE_DEHYDROGENASE_PDH_COMPLEX	1	1	0	4
REACTOME_ALPHA_LINOLENIC_OMEGA3_AND_LINOLEIC_OMEGA6_ACID_METABOLISM	1	1	0	3
REACTOME_LINOLEIC_ACID_LA_METABOLISM	1	1	0	1
REACTOME_CELL_DEATH_SIGNALLING_VIA_NRAGE_NRIF_AND_NADE	1	1	0	8
REACTOME_NADE_MODULATES_DEATH_SIGNALLING	1	1	0	2
REACTOME_NRIF_SIGNALS_CELL_DEATH_FROM_THE_NUCLEUS	1	1	0	3
REACTOME_P75NTR_RECRUITS_SIGNALLING_COMPLEXES	1	1	0	2
REACTOME_NF_KB_IS_ACTIVATED_AND_SIGNALS_SURVIVAL	1	1	0	3
REACTOME_GLUTAMATE_NEUROTRANSMITTER_RELEASE_CYCLE	1	1	0	4
REACTOME_REGULATION_OF_GENE_EXPRESSION_IN_LATE_STAGE_BRANCHING_MORPHOGENESIS_PANCREATIC_BUD_PRECURSOR_CELLS	1	1	0	1
REACTOME_PECAM1_INTERACTIONS	1	1	0	5
REACTOME_BASIGIN_INTERACTIONS	1	1	0	8
REACTOME_TIE2_SIGNALING	1	1	0	3
REACTOME_GENE_SILENCING_BY_RNA	1	1	0	13
REACTOME_BIOLOGICAL_OXIDATIONS	1	1	0	46
REACTOME_CYTOCHROME_P450_ARRANGED_BY_SUBSTRATE_TYPE	1	1	0	4
REACTOME_PHASE_I_FUNCTIONALIZATION_OF_COMPOUNDS	1	1	0	20
REACTOME_ENDOGENOUS_STEROLS	1	1	0	2
REACTOME_EICOSANOIDS	1	1	0	2
REACTOME_EPIGENETIC_REGULATION_OF_GENE_EXPRESSION	1	1	0	16
REACTOME_NOTCH1_INTRACELLULAR_DOMAIN_REGULATES_TRANSCRIPTION	1	1	0	4
REACTOME_ACTIVATED_NOTCH1_TRANSMITS_SIGNAL_TO_THE_NUCLEUS	1	1	0	2
REACTOME_PRC2_METHYLATES_HISTONES_AND_DNA	1	1	0	1
REACTOME_DOPAMINE_NEUROTRANSMITTER_RELEASE_CYCLE	1	1	0	3
REACTOME_MOLECULES_ASSOCIATED_WITH_ELASTIC_FIBRES	1	1	0	21
REACTOME_SYNTHESIS_OF_EPOXY_EET_AND_DIHYDROXYEICOSATRIENOIC_ACIDS_DHET	1	1	0	2
REACTOME_SYNTHESIS_OF_LEUKOTRIENES_LT_AND_EOXINS_EX	1	1	0	4
REACTOME_SYNTHESIS_OF_LIPOXINS_LX	1	1	0	2
REACTOME_SYNTHESIS_OF_16_20_HYDROXYEICOSATETRAENOIC_ACIDS_HETE	1	1	0	1
REACTOME_HYALURONAN_METABOLISM	1	1	0	5
REACTOME_TRANSCRIPTIONAL_ACTIVATION_OF_MITOCHONDRIAL_BIOGENESIS	1	1	0	8
REACTOME_INTEGRIN_CELL_SURFACE_INTERACTIONS	1	1	0	48
REACTOME_HYALURONAN_UPTAKE_AND_DEGRADATION	1	1	0	5
REACTOME_SYNTHESIS_OF_PROSTAGLANDINS_PG_AND_THROMBOXANES_TX	1	1	0	7
REACTOME_SCAVENGING_OF_HEME_FROM_PLASMA	1	1	0	15
REACTOME_DAP12_INTERACTIONS	1	1	0	10
REACTOME_DOWNREGULATION_OF_TGF_BETA_RECEPTOR_SIGNALING	1	1	0	4
REACTOME_TGF_BETA_RECEPTOR_SIGNALING_ACTIVATES_SMADS	1	1	0	7
REACTOME_TGF_BETA_RECEPTOR_SIGNALING_IN_EMT_EPITHELIAL_TO_MESENCHYMAL_TRANSITION	1	1	0	5
REACTOME_TRANSCRIPTIONAL_ACTIVITY_OF_SMAD2_SMAD3_SMAD4_HETEROTRIMER	1	1	0	6
REACTOME_DOWNREGULATION_OF_SMAD2_3_SMAD4_TRANSCRIPTIONAL_ACTIVITY	1	1	0	4
REACTOME_SMAD2_SMAD3_SMAD4_HETEROTRIMER_REGULATES_TRANSCRIPTION	1	1	0	4
REACTOME_EGFR_TRANSACTIVATION_BY_GASTRIN	1	1	0	1
REACTOME_VISUAL_PHOTOTRANSDUCTION	1	1	0	18
REACTOME_NOTCH2_INTRACELLULAR_DOMAIN_REGULATES_TRANSCRIPTION	1	1	0	1
REACTOME_MUCOPOLYSACCHARIDOSES	1	1	0	3
REACTOME_ANCHORING_FIBRIL_FORMATION	1	1	0	10
REACTOME_PI3K_AKT_SIGNALING_IN_CANCER	1	1	0	7
REACTOME_CONSTITUTIVE_SIGNALING_BY_ABERRANT_PI3K_IN_CANCER	1	1	0	6
REACTOME_CROSSLINKING_OF_COLLAGEN_FIBRILS	1	1	0	11
REACTOME_CONDENSATION_OF_PROPHASE_CHROMOSOMES	1	1	0	1
REACTOME_PHOSPHATE_BOND_HYDROLYSIS_BY_NUDT_PROTEINS	1	1	0	1
REACTOME_SIGNALING_BY_TYPE_1_INSULIN_LIKE_GROWTH_FACTOR_1_RECEPTOR_IGF1R	1	1	0	3
REACTOME_METABOLISM_OF_INGESTED_SEMET_SEC_MESEC_INTO_H2SE	1	1	0	4
REACTOME_SELENOAMINO_ACID_METABOLISM	1	1	0	87
REACTOME_DAP12_SIGNALING	1	1	0	8
REACTOME_ACTIVATION_OF_GENE_EXPRESSION_BY_SREBF_SREBP	1	1	0	2
REACTOME_SHC_RELATED_EVENTS_TRIGGERED_BY_IGF1R	1	1	0	1
REACTOME_RETINOID_CYCLE_DISEASE_EVENTS	1	1	0	2
REACTOME_THE_CANONICAL_RETINOID_CYCLE_IN_RODS_TWILIGHT_VISION	1	1	0	2
REACTOME_FC_EPSILON_RECEPTOR_FCERI_SIGNALING	1	1	0	53
REACTOME_MASTL_FACILITATES_MITOTIC_PROGRESSION	1	1	0	3
REACTOME_ESTABLISHMENT_OF_SISTER_CHROMATID_COHESION	1	1	0	3
REACTOME_COHESIN_LOADING_ONTO_CHROMATIN	1	1	0	3
REACTOME_CONDENSATION_OF_PROMETAPHASE_CHROMOSOMES	1	1	0	1
REACTOME_THE_PHOTOTRANSDUCTION_CASCADE	1	1	0	3
REACTOME_OXIDATIVE_STRESS_INDUCED_SENESCENCE	1	1	0	6
REACTOME_SENESCENCE_ASSOCIATED_SECRETORY_PHENOTYPE_SASP	1	1	0	5
REACTOME_CELLULAR_SENESCENCE	1	1	0	12
REACTOME_FORMATION_OF_SENESCENCE_ASSOCIATED_HETEROCHROMATIN_FOCI_SAHF	1	1	0	2
REACTOME_ONCOGENE_INDUCED_SENESCENCE	1	1	0	4
REACTOME_DNA_DAMAGE_TELOMERE_STRESS_INDUCED_SENESCENCE	1	1	0	4
REACTOME_TRIF_MEDIATED_PROGRAMMED_CELL_DEATH	1	1	0	1
REACTOME_CYTOSOLIC_IRON_SULFUR_CLUSTER_ASSEMBLY	1	1	0	1
REACTOME_SIGNALING_BY_LEPTIN	1	1	0	1
REACTOME_SIGNALING_BY_NOTCH1_PEST_DOMAIN_MUTANTS_IN_CANCER	1	1	0	5
REACTOME_FBXW7_MUTANTS_AND_NOTCH1_IN_CANCER	1	1	0	1
REACTOME_ACETYLCHOLINE_NEUROTRANSMITTER_RELEASE_CYCLE	1	1	0	2
REACTOME_INSULIN_PROCESSING	1	1	0	4
REACTOME_STIMULI_SENSING_CHANNELS	1	1	0	5
REACTOME_SIGNALING_BY_NOTCH1_HD_DOMAIN_MUTANTS_IN_CANCER	1	1	0	1
REACTOME_ROLE_OF_LAT2_NTAL_LAB_ON_CALCIUM_MOBILIZATION	1	1	0	8
REACTOME_FCERI_MEDIATED_MAPK_ACTIVATION	1	1	0	12
REACTOME_FCERI_MEDIATED_CA_2_MOBILIZATION	1	1	0	11
REACTOME_FCERI_MEDIATED_NF_KB_ACTIVATION	1	1	0	42
REACTOME_POU5F1_OCT4_SOX2_NANOG_ACTIVATE_GENES_RELATED_TO_PROLIFERATION	1	1	0	1
REACTOME_NOTCH2_ACTIVATION_AND_TRANSMISSION_OF_SIGNAL_TO_THE_NUCLEUS	1	1	0	2
REACTOME_PEPTIDE_HORMONE_METABOLISM	1	1	0	15
REACTOME_LAMININ_INTERACTIONS	1	1	0	24
REACTOME_SYNDECAN_INTERACTIONS	1	1	0	17
REACTOME_NON_INTEGRIN_MEMBRANE_ECM_INTERACTIONS	1	1	0	37
REACTOME_ECM_PROTEOGLYCANS	1	1	0	41
REACTOME_SCAVENGING_BY_CLASS_B_RECEPTORS	1	1	0	3
REACTOME_SCAVENGING_BY_CLASS_F_RECEPTORS	1	1	0	5
REACTOME_SUMO_IS_CONJUGATED_TO_E1_UBA2_SAE1	1	1	0	3
REACTOME_SUMO_IS_TRANSFERRED_FROM_E1_TO_E2_UBE2I_UBC9	1	1	0	3
REACTOME_SUMO_IS_PROTEOLYTICALLY_PROCESSED	1	1	0	1
REACTOME_SUMOYLATION_OF_DNA_DAMAGE_RESPONSE_AND_REPAIR_PROTEINS	1	1	0	18
REACTOME_DEX_H_BOX_HELICASES_ACTIVATE_TYPE_I_IFN_AND_INFLAMMATORY_CYTOKINES_PRODUCTION	1	1	0	3
REACTOME_LRR_FLII_INTERACTING_PROTEIN_1_LRRFIP1_ACTIVATES_TYPE_I_IFN_PRODUCTION	1	1	0	2
REACTOME_REGULATION_OF_INNATE_IMMUNE_RESPONSES_TO_CYTOSOLIC_DNA	1	1	0	1
REACTOME_HDACS_DEACETYLATE_HISTONES	1	1	0	5
REACTOME_PKMTS_METHYLATE_HISTONE_LYSINES	1	1	0	4
REACTOME_HATS_ACETYLATE_HISTONES	1	1	0	5
REACTOME_RMTS_METHYLATE_HISTONE_ARGININES	1	1	0	4
REACTOME_PROCESSING_AND_ACTIVATION_OF_SUMO	1	1	0	3
REACTOME_GLYCOGEN_STORAGE_DISEASES	1	1	0	5
REACTOME_SUMOYLATION_OF_TRANSCRIPTION_FACTORS	1	1	0	2
REACTOME_SUMOYLATION_OF_UBIQUITINYLATION_PROTEINS	1	1	0	10
REACTOME_WNT_LIGAND_BIOGENESIS_AND_TRAFFICKING	1	1	0	2
REACTOME_CHROMATIN_MODIFYING_ENZYMES	1	1	0	18
REACTOME_IRF3_MEDIATED_INDUCTION_OF_TYPE_I_IFN	1	1	0	4
REACTOME_DEFECTS_IN_COBALAMIN_B12_METABOLISM	1	1	0	1
REACTOME_DEFECTS_IN_VITAMIN_AND_COFACTOR_METABOLISM	1	1	0	4
REACTOME_NUCLEAR_PORE_COMPLEX_NPC_DISASSEMBLY	1	1	0	9
REACTOME_SIGNALING_BY_TGF_BETA_RECEPTOR_COMPLEX_IN_CANCER	1	1	0	1
REACTOME_GLYCOGEN_SYNTHESIS	1	1	0	8
REACTOME_DEFECTS_IN_BIOTIN_BTN_METABOLISM	1	1	0	3
REACTOME_NOTCH_HLH_TRANSCRIPTION_PATHWAY	1	1	0	2
REACTOME_METABOLISM_OF_POLYAMINES	1	1	0	34
REACTOME_APOPTOTIC_CLEAVAGE_OF_CELL_ADHESION_PROTEINS	1	1	0	9
REACTOME_AMINO_ACID_TRANSPORT_ACROSS_THE_PLASMA_MEMBRANE	1	1	0	1
REACTOME_DISEASES_ASSOCIATED_WITH_GLYCOSAMINOGLYCAN_METABOLISM	1	1	0	14
REACTOME_DEFECTIVE_B4GALT7_CAUSES_EDS_PROGEROID_TYPE	1	1	0	6
REACTOME_DEFECTIVE_CHST3_CAUSES_SEDCJD	1	1	0	3
REACTOME_DEFECTIVE_CHST14_CAUSES_EDS_MUSCULOCONTRACTURAL_TYPE	1	1	0	3
REACTOME_DEFECTIVE_CHSY1_CAUSES_TPBS	1	1	0	3
REACTOME_DEFECTIVE_CHST6_CAUSES_MCDC1	1	1	0	5
REACTOME_DEFECTIVE_EXT2_CAUSES_EXOSTOSES_2	1	1	0	3
REACTOME_DEFECTIVE_ST3GAL3_CAUSES_MCT12_AND_EIEE15	1	1	0	5
REACTOME_DEFECTIVE_B4GALT1_CAUSES_B4GALT1_CDG_CDG_2D	1	1	0	5
REACTOME_CLASS_B_2_SECRETIN_FAMILY_RECEPTORS	1	1	0	5
REACTOME_NETRIN_1_SIGNALING	1	1	0	4
REACTOME_NCAM_SIGNALING_FOR_NEURITE_OUT_GROWTH	1	1	0	23
REACTOME_DSCAM_INTERACTIONS	1	1	0	1
REACTOME_DEACTIVATION_OF_THE_BETA_CATENIN_TRANSACTIVATING_COMPLEX	1	1	0	5
REACTOME_DISEASES_ASSOCIATED_WITH_N_GLYCOSYLATION_OF_PROTEINS	1	1	0	1
REACTOME_DISEASES_OF_GLYCOSYLATION	1	1	0	31
REACTOME_MYOCLONIC_EPILEPSY_OF_LAFORA	1	1	0	3
REACTOME_DOPAMINE_CLEARANCE_FROM_THE_SYNAPTIC_CLEFT	1	1	0	2
REACTOME_CYTOSOLIC_TRNA_AMINOACYLATION	1	1	0	4
REACTOME_TRNA_AMINOACYLATION	1	1	0	6
REACTOME_MITOCHONDRIAL_TRNA_AMINOACYLATION	1	1	0	2
REACTOME_CHEMOKINE_RECEPTORS_BIND_CHEMOKINES	1	1	0	1
REACTOME_ENERGY_DEPENDENT_REGULATION_OF_MTOR_BY_LKB1_AMPK	1	1	0	3
REACTOME_ATF4_ACTIVATES_GENES_IN_RESPONSE_TO_ENDOPLASMIC_RETICULUM_STRESS	1	1	0	2
REACTOME_TRANSCRIPTIONAL_REGULATION_OF_WHITE_ADIPOCYTE_DIFFERENTIATION	1	1	0	5
REACTOME_GLUCAGON_LIKE_PEPTIDE_1_GLP1_REGULATES_INSULIN_SECRETION	1	1	0	9
REACTOME_SYNTHESIS_SECRETION_AND_INACTIVATION_OF_GLUCAGON_LIKE_PEPTIDE_1_GLP_1	1	1	0	3
REACTOME_BETA_CATENIN_INDEPENDENT_WNT_SIGNALING	1	1	0	50
REACTOME_COSTIMULATION_BY_THE_CD28_FAMILY	1	1	0	17
REACTOME_RECEPTOR_TYPE_TYROSINE_PROTEIN_PHOSPHATASES	1	1	0	2
REACTOME_CD28_CO_STIMULATION	1	1	0	5
REACTOME_CD28_DEPENDENT_VAV1_PATHWAY	1	1	0	4
REACTOME_CTLA4_INHIBITORY_SIGNALING	1	1	0	3
REACTOME_ALPHA_OXIDATION_OF_PHYTANATE	1	1	0	1
REACTOME_BETA_OXIDATION_OF_PRISTANOYL_COA	1	1	0	1
REACTOME_PD_1_SIGNALING	1	1	0	10
REACTOME_BETA_OXIDATION_OF_VERY_LONG_CHAIN_FATTY_ACIDS	1	1	0	2
REACTOME_FOLDING_OF_ACTIN_BY_CCT_TRIC	1	1	0	9
REACTOME_ASSOCIATION_OF_TRIC_CCT_WITH_TARGET_PROTEINS_DURING_BIOSYNTHESIS	1	1	0	13
REACTOME_DISEASES_ASSOCIATED_WITH_O_GLYCOSYLATION_OF_PROTEINS	1	1	0	6
REACTOME_PEROXISOMAL_LIPID_METABOLISM	1	1	0	3
REACTOME_SIGNAL_REGULATORY_PROTEIN_FAMILY_INTERACTIONS	1	1	0	5
REACTOME_ADP_SIGNALLING_THROUGH_P2Y_PURINOCEPTOR_12	1	1	0	5
REACTOME_G_BETA_GAMMA_SIGNALLING_THROUGH_PI3KGAMMA	1	1	0	4
REACTOME_SIGNAL_AMPLIFICATION	1	1	0	9
REACTOME_PROSTACYCLIN_SIGNALLING_THROUGH_PROSTACYCLIN_RECEPTOR	1	1	0	4
REACTOME_EPHRIN_SIGNALING	1	1	0	4
REACTOME_G_PROTEIN_BETA_GAMMA_SIGNALLING	1	1	0	5
REACTOME_TRAFFICKING_OF_AMPA_RECEPTORS	1	1	0	5
REACTOME_CRMPS_IN_SEMA3A_SIGNALING	1	1	0	2
REACTOME_ACETYLCHOLINE_REGULATES_INSULIN_SECRETION	1	1	0	3
REACTOME_ADRENALINE_NORADRENALINE_INHIBITS_INSULIN_SECRETION	1	1	0	4
REACTOME_REGULATION_OF_LIPID_METABOLISM_BY_PPARALPHA	1	1	0	12
REACTOME_CIRCADIAN_CLOCK	1	1	0	8
REACTOME_FREE_FATTY_ACIDS_REGULATE_INSULIN_SECRETION	1	1	0	3
REACTOME_INCRETIN_SYNTHESIS_SECRETION_AND_INACTIVATION	1	1	0	3
REACTOME_SYNTHESIS_SECRETION_AND_INACTIVATION_OF_GLUCOSE_DEPENDENT_INSULINOTROPIC_POLYPEPTIDE_GIP	1	1	0	2
REACTOME_SIALIC_ACID_METABOLISM	1	1	0	3
REACTOME_SUMOYLATION_OF_SUMOYLATION_PROTEINS	1	1	0	10
REACTOME_CA2_PATHWAY	1	1	0	7
REACTOME_PCP_CE_PATHWAY	1	1	0	43
REACTOME_SUMOYLATION_OF_INTRACELLULAR_RECEPTORS	1	1	0	1
REACTOME_G_ALPHA_12_13_SIGNALLING_EVENTS	1	1	0	8
REACTOME_SEMA4D_MEDIATED_INHIBITION_OF_CELL_ATTACHMENT_AND_MIGRATION	1	1	0	3
REACTOME_OTHER_SEMAPHORIN_INTERACTIONS	1	1	0	5
REACTOME_TRAFFICKING_OF_GLUR2_CONTAINING_AMPA_RECEPTORS	1	1	0	3
REACTOME_PLATELET_HOMEOSTASIS	1	1	0	15
REACTOME_REDUCTION_OF_CYTOSOLIC_CA_LEVELS	1	1	0	4
REACTOME_PLATELET_CALCIUM_HOMEOSTASIS	1	1	0	5
REACTOME_G_ALPHA_S_SIGNALLING_EVENTS	1	1	0	6
REACTOME_ADP_SIGNALLING_THROUGH_P2Y_PURINOCEPTOR_1	1	1	0	6
REACTOME_G_ALPHA_Z_SIGNALLING_EVENTS	1	1	0	6
REACTOME_DCC_MEDIATED_ATTRACTIVE_SIGNALING	1	1	0	2
REACTOME_CASPASE_ACTIVATION_VIA_DEPENDENCE_RECEPTORS_IN_THE_ABSENCE_OF_LIGAND	1	1	0	2
REACTOME_ROLE_OF_SECOND_MESSENGERS_IN_NETRIN_1_SIGNALING	1	1	0	1
REACTOME_NCAM1_INTERACTIONS	1	1	0	13
REACTOME_TIGHT_JUNCTION_INTERACTIONS	1	1	0	2
REACTOME_GLUCAGON_TYPE_LIGAND_RECEPTORS	1	1	0	4
REACTOME_SYNTHESIS_SECRETION_AND_DEACYLATION_OF_GHRELIN	1	1	0	1
REACTOME_REGULATION_OF_INSULIN_SECRETION	1	1	0	18
REACTOME_TRANSPORT_OF_BILE_SALTS_AND_ORGANIC_ACIDS_METAL_IONS_AND_AMINE_COMPOUNDS	1	1	0	3
REACTOME_BICARBONATE_TRANSPORTERS	1	1	0	3
REACTOME_TRANSPORT_OF_INORGANIC_CATIONS_ANIONS_AND_AMINO_ACIDS_OLIGOPEPTIDES	1	1	0	8
REACTOME_TRANSPORT_OF_VITAMINS_NUCLEOSIDES_AND_RELATED_MOLECULES	1	1	0	3
REACTOME_SLC_MEDIATED_TRANSMEMBRANE_TRANSPORT	1	1	0	15
REACTOME_METAL_ION_SLC_TRANSPORTERS	1	1	0	2
REACTOME_SODIUM_CALCIUM_EXCHANGERS	1	1	0	1
REACTOME_ARACHIDONATE_PRODUCTION_FROM_DAG	1	1	0	1
REACTOME_CATION_COUPLED_CHLORIDE_COTRANSPORTERS	1	1	0	1
REACTOME_SMALL_INTERFERING_RNA_SIRNA_BIOGENESIS	1	1	0	2
REACTOME_ERCC6_CSB_AND_EHMT2_G9A_POSITIVELY_REGULATE_RRNA_EXPRESSION	1	1	0	5
REACTOME_SODIUM_COUPLED_PHOSPHATE_COTRANSPORTERS	1	1	0	2
REACTOME_ACTIVATION_OF_RAC1	1	1	0	2
REACTOME_INACTIVATION_OF_CDC42_AND_RAC1	1	1	0	2
REACTOME_THROMBOXANE_SIGNALLING_THROUGH_TP_RECEPTOR	1	1	0	6
REACTOME_MRNA_DECAY_BY_3_TO_5_EXORIBONUCLEASE	1	1	0	2
REACTOME_MRNA_DECAY_BY_5_TO_3_EXORIBONUCLEASE	1	1	0	2
REACTOME_GP1B_IX_V_ACTIVATION_SIGNALLING	1	1	0	6
REACTOME_VASOPRESSIN_REGULATES_RENAL_WATER_HOMEOSTASIS_VIA_AQUAPORINS	1	1	0	8
REACTOME_PASSIVE_TRANSPORT_BY_AQUAPORINS	1	1	0	2
REACTOME_PLATELET_SENSITIZATION_BY_LDL	1	1	0	6
REACTOME_LYSOSOME_VESICLE_BIOGENESIS	1	1	0	12
REACTOME_GOLGI_ASSOCIATED_VESICLE_BIOGENESIS	1	1	0	24
REACTOME_PROTON_COUPLED_MONOCARBOXYLATE_TRANSPORT	1	1	0	1
REACTOME_FATTY_ACIDS_BOUND_TO_GPR40_FFAR1_REGULATE_INSULIN_SECRETION	1	1	0	2
REACTOME_ZINC_TRANSPORTERS	1	1	0	1
REACTOME_UNBLOCKING_OF_NMDA_RECEPTORS_GLUTAMATE_BINDING_AND_ACTIVATION	1	1	0	2
REACTOME_BINDING_OF_TCF_LEF_CTNNB1_TO_TARGET_GENE_PROMOTERS	1	1	0	1
REACTOME_ZINC_INFLUX_INTO_CELLS_BY_THE_SLC39_GENE_FAMILY	1	1	0	1
REACTOME_CREB1_PHOSPHORYLATION_THROUGH_THE_ACTIVATION_OF_ADENYLATE_CYCLASE	1	1	0	3
REACTOME_CREB1_PHOSPHORYLATION_THROUGH_THE_ACTIVATION_OF_CAMKII_CAMKK_CAMKIV_CASCASDE	1	1	0	1
REACTOME_CREB1_PHOSPHORYLATION_THROUGH_NMDA_RECEPTOR_MEDIATED_ACTIVATION_OF_RAS_SIGNALING	1	1	0	5
REACTOME_RAS_ACTIVATION_UPON_CA2_INFLUX_THROUGH_NMDA_RECEPTOR	1	1	0	2
REACTOME_RSK_ACTIVATION	1	1	0	2
REACTOME_SIGNAL_TRANSDUCTION_BY_L1	1	1	0	8
REACTOME_AQUAPORIN_MEDIATED_TRANSPORT	1	1	0	8
REACTOME_TAK1_ACTIVATES_NFKB_BY_PHOSPHORYLATION_AND_ACTIVATION_OF_IKKS_COMPLEX	1	1	0	9
REACTOME_TYPE_I_HEMIDESMOSOME_ASSEMBLY	1	1	0	6
REACTOME_BIOSYNTHESIS_OF_THE_N_GLYCAN_PRECURSOR_DOLICHOL_LIPID_LINKED_OLIGOSACCHARIDE_LLO_AND_TRANSFER_TO_A_NASCENT_PROTEIN	1	1	0	14
REACTOME_SYNTHESIS_OF_DOLICHYL_PHOSPHATE	1	1	0	1
REACTOME_SYNTHESIS_OF_GDP_MANNOSE	1	1	0	3
REACTOME_SYNTHESIS_OF_UDP_N_ACETYL_GLUCOSAMINE	1	1	0	3
REACTOME_SYNTHESIS_OF_SUBSTRATES_IN_N_GLYCAN_BIOSYTHESIS	1	1	0	14
REACTOME_REGULATION_OF_CYTOSKELETAL_REMODELING_AND_CELL_SPREADING_BY_IPP_COMPLEX_COMPONENTS	1	1	0	4
REACTOME_INTERLEUKIN_1_FAMILY_SIGNALING	1	1	0	50
REACTOME_NRCAM_INTERACTIONS	1	1	0	1
REACTOME_CHL1_INTERACTIONS	1	1	0	5
REACTOME_NEUROFASCIN_INTERACTIONS	1	1	0	2
REACTOME_INTERLEUKIN_17_SIGNALING	1	1	0	11
REACTOME_INTERLEUKIN_1_PROCESSING	1	1	0	4
REACTOME_OTHER_INTERLEUKIN_SIGNALING	1	1	0	5
REACTOME_MAPK_TARGETS_NUCLEAR_EVENTS_MEDIATED_BY_MAP_KINASES	1	1	0	6
REACTOME_ACTIVATED_TAK1_MEDIATES_P38_MAPK_ACTIVATION	1	1	0	3
REACTOME_JNK_C_JUN_KINASES_PHOSPHORYLATION_AND_ACTIVATION_MEDIATED_BY_ACTIVATED_HUMAN_TAK1	1	1	0	3
REACTOME_ACTIVATION_OF_THE_AP_1_FAMILY_OF_TRANSCRIPTION_FACTORS	1	1	0	2
REACTOME_HUR_ELAVL1_BINDS_AND_STABILIZES_MRNA	1	1	0	4
REACTOME_KSRP_KHSRP_BINDS_AND_DESTABILIZES_MRNA	1	1	0	3
REACTOME_ACTIVATION_OF_KAINATE_RECEPTORS_UPON_GLUTAMATE_BINDING	1	1	0	3
REACTOME_INTERLEUKIN_2_FAMILY_SIGNALING	1	1	0	6
REACTOME_TRANSCRIPTIONAL_REGULATION_OF_PLURIPOTENT_STEM_CELLS	1	1	0	1
REACTOME_MITOTIC_G1_PHASE_AND_G1_S_TRANSITION	1	1	0	44
REACTOME_SUMOYLATION_OF_CHROMATIN_ORGANIZATION_PROTEINS	1	1	0	11
REACTOME_THROMBIN_SIGNALLING_THROUGH_PROTEINASE_ACTIVATED_RECEPTORS_PARS	1	1	0	9
REACTOME_SUMOYLATION_OF_RNA_BINDING_PROTEINS	1	1	0	13
REACTOME_ASYMMETRIC_LOCALIZATION_OF_PCP_PROTEINS	1	1	0	34
REACTOME_SUMOYLATION_OF_DNA_REPLICATION_PROTEINS	1	1	0	12
REACTOME_DEGRADATION_OF_AXIN	1	1	0	33
REACTOME_DEGRADATION_OF_DVL	1	1	0	35
REACTOME_DISASSEMBLY_OF_THE_DESTRUCTION_COMPLEX_AND_RECRUITMENT_OF_AXIN_TO_THE_MEMBRANE	1	1	0	5
REACTOME_REGULATION_OF_FZD_BY_UBIQUITINATION	1	1	0	1
REACTOME_REPRESSION_OF_WNT_TARGET_GENES	1	1	0	3
REACTOME_SUMOYLATION_OF_IMMUNE_RESPONSE_PROTEINS	1	1	0	1
REACTOME_SIGNALING_BY_WNT_IN_CANCER	1	1	0	5
REACTOME_SIGNALING_BY_CTNNB1_PHOSPHO_SITE_MUTANTS	1	1	0	3
REACTOME_INTERCONVERSION_OF_NUCLEOTIDE_DI_AND_TRIPHOSPHATES	1	1	0	11
REACTOME_PRESYNAPTIC_FUNCTION_OF_KAINATE_RECEPTORS	1	1	0	3
REACTOME_DEFECTIVE_GALNT3_CAUSES_HFTC	1	1	0	4
REACTOME_DEFECTIVE_C1GALT1C1_CAUSES_TNPS	1	1	0	4
REACTOME_WNT5A_DEPENDENT_INTERNALIZATION_OF_FZD4	1	1	0	6
REACTOME_INTERLEUKIN_3_INTERLEUKIN_5_AND_GM_CSF_SIGNALING	1	1	0	9
REACTOME_WNT5A_DEPENDENT_INTERNALIZATION_OF_FZD2_FZD5_AND_ROR2	1	1	0	5
REACTOME_O_LINKED_GLYCOSYLATION	1	1	0	9
REACTOME_O_GLYCOSYLATION_OF_TSR_DOMAIN_CONTAINING_PROTEINS	1	1	0	2
REACTOME_MITOPHAGY	1	1	0	6
REACTOME_PINK1_PRKN_MEDIATED_MITOPHAGY	1	1	0	4
REACTOME_UPTAKE_AND_FUNCTION_OF_ANTHRAX_TOXINS	1	1	0	1
REACTOME_RIPK1_MEDIATED_REGULATED_NECROSIS	1	1	0	7
REACTOME_REGULATED_NECROSIS	1	1	0	17
REACTOME_VEGFR2_MEDIATED_VASCULAR_PERMEABILITY	1	1	0	9
REACTOME_VEGFR2_MEDIATED_CELL_PROLIFERATION	1	1	0	2
REACTOME_MISCELLANEOUS_TRANSPORT_AND_BINDING_EVENTS	1	1	0	5
REACTOME_POSITIVE_EPIGENETIC_REGULATION_OF_RRNA_EXPRESSION	1	1	0	13
REACTOME_B_WICH_COMPLEX_POSITIVELY_REGULATES_RRNA_EXPRESSION	1	1	0	8
REACTOME_NEGATIVE_EPIGENETIC_REGULATION_OF_RRNA_EXPRESSION	1	1	0	6
REACTOME_TOXICITY_OF_BOTULINUM_TOXIN_TYPE_D_BOTD	1	1	0	1
REACTOME_MYOGENESIS	1	1	0	5
REACTOME_DISEASES_OF_IMMUNE_SYSTEM	1	1	0	10
REACTOME_UPTAKE_AND_FUNCTION_OF_DIPHTHERIA_TOXIN	1	1	0	4
REACTOME_UPTAKE_AND_ACTIONS_OF_BACTERIAL_TOXINS	1	1	0	6
REACTOME_CASPASE_ACTIVATION_VIA_EXTRINSIC_APOPTOTIC_SIGNALLING_PATHWAY	1	1	0	3
REACTOME_REGULATION_OF_TNFR1_SIGNALING	1	1	0	1
REACTOME_TNFR1_INDUCED_NFKAPPAB_SIGNALING_PATHWAY	1	1	0	1
REACTOME_HEDGEHOG_LIGAND_BIOGENESIS	1	1	0	37
REACTOME_SYNTHESIS_OF_DIPHTHAMIDE_EEF2	1	1	0	1
REACTOME_MISMATCH_REPAIR	1	1	0	3
REACTOME_SIGNALING_BY_RETINOIC_ACID	1	1	0	9
REACTOME_RA_BIOSYNTHESIS_PATHWAY	1	1	0	2
REACTOME_MITOCHONDRIAL_TRANSLATION	1	1	0	12
REACTOME_NEGATIVE_REGULATION_OF_TCF_DEPENDENT_SIGNALING_BY_DVL_INTERACTING_PROTEINS	1	1	0	1
REACTOME_AFLATOXIN_ACTIVATION_AND_DETOXIFICATION	1	1	0	5
REACTOME_CARDIAC_CONDUCTION	1	1	0	12
REACTOME_PHASE_0_RAPID_DEPOLARISATION	1	1	0	2
REACTOME_PHASE_2_PLATEAU_PHASE	1	1	0	1
REACTOME_TRANSCRIPTIONAL_REGULATION_BY_SMALL_RNAS	1	1	0	10
REACTOME_ION_HOMEOSTASIS	1	1	0	11
REACTOME_METABOLIC_DISORDERS_OF_BIOLOGICAL_OXIDATION_ENZYMES	1	1	0	6
REACTOME_PIWI_INTERACTING_RNA_PIRNA_BIOGENESIS	1	1	0	1
REACTOME_IKBA_VARIANT_LEADS_TO_EDA_ID	1	1	0	2
REACTOME_IRAK4_DEFICIENCY_TLR2_4	1	1	0	8
REACTOME_DECTIN_1_MEDIATED_NONCANONICAL_NF_KB_SIGNALING	1	1	0	37
REACTOME_CLEC7A_DECTIN_1_INDUCES_NFAT_ACTIVATION	1	1	0	3
REACTOME_CLEC7A_DECTIN_1_SIGNALING	1	1	0	46
REACTOME_DISEASES_ASSOCIATED_WITH_GLYCOSYLATION_PRECURSOR_BIOSYNTHESIS	1	1	0	10
REACTOME_DEGRADATION_OF_GLI1_BY_THE_PROTEASOME	1	1	0	34
REACTOME_ACTIVATION_OF_ANTERIOR_HOX_GENES_IN_HINDBRAIN_DEVELOPMENT_DURING_EARLY_EMBRYOGENESIS	1	1	0	1
REACTOME_ABC_TRANSPORTER_DISORDERS	1	1	0	41
REACTOME_SLC_TRANSPORTER_DISORDERS	1	1	0	18
REACTOME_DISORDERS_OF_TRANSMEMBRANE_TRANSPORTERS	1	1	0	59
REACTOME_VXPX_CARGO_TARGETING_TO_CILIUM	1	1	0	3
REACTOME_CARGO_TRAFFICKING_TO_THE_PERICILIARY_MEMBRANE	1	1	0	9
REACTOME_BBSOME_MEDIATED_CARGO_TARGETING_TO_CILIUM	1	1	0	6
REACTOME_PYROPTOSIS	1	1	0	10
REACTOME_DECTIN_2_FAMILY	1	1	0	7
REACTOME_C_TYPE_LECTIN_RECEPTORS_CLRS	1	1	0	53
REACTOME_CD209_DC_SIGN_SIGNALING	1	1	0	4
REACTOME_RHO_GTPASES_ACTIVATE_KTN1	1	1	0	7
REACTOME_HEDGEHOG_ON_STATE	1	1	0	34
REACTOME_REGULATION_OF_TP53_ACTIVITY	1	1	0	22
REACTOME_TP53_REGULATES_TRANSCRIPTION_OF_CELL_DEATH_GENES	1	1	0	5
REACTOME_CONSTITUTIVE_SIGNALING_BY_EGFRVIII	1	1	0	3
REACTOME_PCNA_DEPENDENT_LONG_PATCH_BASE_EXCISION_REPAIR	1	1	0	4
REACTOME_FRUCTOSE_METABOLISM	1	1	0	3
REACTOME_DOWNSTREAM_SIGNALING_OF_ACTIVATED_FGFR1	1	1	0	1
REACTOME_SHC_MEDIATED_CASCADE_FGFR1	1	1	0	1
REACTOME_PI_3K_CASCADE_FGFR1	1	1	0	1
REACTOME_FRS_MEDIATED_FGFR1_SIGNALING	1	1	0	1
REACTOME_PI_3K_CASCADE_FGFR2	1	1	0	1
REACTOME_DOWNSTREAM_SIGNALING_OF_ACTIVATED_FGFR2	1	1	0	1
REACTOME_FRS_MEDIATED_FGFR2_SIGNALING	1	1	0	1
REACTOME_SHC_MEDIATED_CASCADE_FGFR3	1	1	0	1
REACTOME_FRS_MEDIATED_FGFR3_SIGNALING	1	1	0	1
REACTOME_DOWNSTREAM_SIGNALING_OF_ACTIVATED_FGFR3	1	1	0	1
REACTOME_PI_3K_CASCADE_FGFR3	1	1	0	1
REACTOME_FRS_MEDIATED_FGFR4_SIGNALING	1	1	0	1
REACTOME_DOWNSTREAM_SIGNALING_OF_ACTIVATED_FGFR4	1	1	0	1
REACTOME_SHC_MEDIATED_CASCADE_FGFR4	1	1	0	1
REACTOME_PI_3K_CASCADE_FGFR4	1	1	0	1
REACTOME_NEGATIVE_REGULATION_OF_FGFR1_SIGNALING	1	1	0	6
REACTOME_NEGATIVE_REGULATION_OF_FGFR2_SIGNALING	1	1	0	6
REACTOME_NEGATIVE_REGULATION_OF_FGFR3_SIGNALING	1	1	0	6
REACTOME_NEGATIVE_REGULATION_OF_FGFR4_SIGNALING	1	1	0	6
REACTOME_SIGNALING_BY_FGFR1	1	1	0	6
REACTOME_SIGNALING_BY_FGFR2	1	1	0	13
REACTOME_SIGNALING_BY_FGFR3	1	1	0	6
REACTOME_SIGNALING_BY_FGFR4	1	1	0	6
REACTOME_SIGNALING_BY_FGFR2_IN_DISEASE	1	1	0	1
REACTOME_SIGNALING_BY_FGFR4_IN_DISEASE	1	1	0	1
REACTOME_SIGNALING_BY_FGFR1_IN_DISEASE	1	1	0	6
REACTOME_TRANSLESION_SYNTHESIS_BY_POLK	1	1	0	4
REACTOME_TERMINATION_OF_TRANSLESION_DNA_SYNTHESIS	1	1	0	7
REACTOME_REGULATION_OF_RAS_BY_GAPS	1	1	0	34
REACTOME_RESPONSE_TO_METAL_IONS	1	1	0	1
REACTOME_CLEC7A_INFLAMMASOME_PATHWAY	1	1	0	2
REACTOME_FORMATION_OF_XYLULOSE_5_PHOSPHATE	1	1	0	3
REACTOME_DISEASES_OF_CARBOHYDRATE_METABOLISM	1	1	0	10
REACTOME_RHO_GTPASES_ACTIVATE_RHOTEKIN_AND_RHOPHILINS	1	1	0	3
REACTOME_TNFR2_NON_CANONICAL_NF_KB_PATHWAY	1	1	0	38
REACTOME_RHO_GTPASES_ACTIVATE_NADPH_OXIDASES	1	1	0	9
REACTOME_DISEASES_OF_METABOLISM	1	1	0	56
REACTOME_TNFS_BIND_THEIR_PHYSIOLOGICAL_RECEPTORS	1	1	0	1
REACTOME_CONSTITUTIVE_SIGNALING_BY_AKT1_E17K_IN_CANCER	1	1	0	1
REACTOME_NEGATIVE_FEEDBACK_REGULATION_OF_MAPK_PATHWAY	1	1	0	2
REACTOME_PROTEIN_REPAIR	1	1	0	2
REACTOME_DEFECTIVE_CFTR_CAUSES_CYSTIC_FIBROSIS	1	1	0	38
REACTOME_SURFACTANT_METABOLISM	1	1	0	10
REACTOME_MAP3K8_TPL2_DEPENDENT_MAPK1_3_ACTIVATION	1	1	0	3
REACTOME_HDR_THROUGH_SINGLE_STRAND_ANNEALING_SSA	1	1	0	3
REACTOME_HDR_THROUGH_MMEJ_ALT_NHEJ	1	1	0	2
REACTOME_HDR_THROUGH_HOMOLOGOUS_RECOMBINATION_HRR	1	1	0	5
REACTOME_REGULATION_OF_TLR_BY_ENDOGENOUS_LIGAND	1	1	0	12
REACTOME_DISEASES_ASSOCIATED_WITH_SURFACTANT_METABOLISM	1	1	0	5
REACTOME_DEUBIQUITINATION	1	1	0	57
REACTOME_DEFECTIVE_CSF2RB_CAUSES_SMDP5	1	1	0	3
REACTOME_UCH_PROTEINASES	1	1	0	40
REACTOME_JOSEPHIN_DOMAIN_DUBS	1	1	0	4
REACTOME_UB_SPECIFIC_PROCESSING_PROTEASES	1	1	0	45
REACTOME_OVARIAN_TUMOR_DOMAIN_PROTEASES	1	1	0	6
REACTOME_METALLOPROTEASE_DUBS	1	1	0	2
REACTOME_CD22_MEDIATED_BCR_REGULATION	1	1	0	8
REACTOME_DNA_DOUBLE_STRAND_BREAK_REPAIR	1	1	0	15
REACTOME_RESOLUTION_OF_D_LOOP_STRUCTURES	1	1	0	1
REACTOME_HOMOLOGY_DIRECTED_REPAIR	1	1	0	10
REACTOME_SENSING_OF_DNA_DOUBLE_STRAND_BREAKS	1	1	0	1
REACTOME_RESOLUTION_OF_D_LOOP_STRUCTURES_THROUGH_SYNTHESIS_DEPENDENT_STRAND_ANNEALING_SDSA	1	1	0	1
REACTOME_NONHOMOLOGOUS_END_JOINING_NHEJ	1	1	0	7
REACTOME_HOMOLOGOUS_DNA_PAIRING_AND_STRAND_EXCHANGE	1	1	0	3
REACTOME_DNA_DOUBLE_STRAND_BREAK_RESPONSE	1	1	0	7
REACTOME_PROCESSING_OF_DNA_DOUBLE_STRAND_BREAK_ENDS	1	1	0	8
REACTOME_CARGO_CONCENTRATION_IN_THE_ER	1	1	0	17
REACTOME_DNA_DAMAGE_RECOGNITION_IN_GG_NER	1	1	0	10
REACTOME_FORMATION_OF_INCISION_COMPLEX_IN_GG_NER	1	1	0	11
REACTOME_GAP_FILLING_DNA_REPAIR_SYNTHESIS_AND_LIGATION_IN_GG_NER	1	1	0	4
REACTOME_NUCLEOTIDE_EXCISION_REPAIR	1	1	0	20
REACTOME_GLOBAL_GENOME_NUCLEOTIDE_EXCISION_REPAIR_GG_NER	1	1	0	16
REACTOME_DUAL_INCISION_IN_GG_NER	1	1	0	6
REACTOME_RESPIRATORY_ELECTRON_TRANSPORT	1	1	0	29
REACTOME_INFLAMMASOMES	1	1	0	8
REACTOME_FORMATION_OF_TC_NER_PRE_INCISION_COMPLEX	1	1	0	8
REACTOME_TRANSCRIPTION_COUPLED_NUCLEOTIDE_EXCISION_REPAIR_TC_NER	1	1	0	11
REACTOME_DUAL_INCISION_IN_TC_NER	1	1	0	9
REACTOME_TRNA_MODIFICATION_IN_THE_NUCLEUS_AND_CYTOSOL	1	1	0	3
REACTOME_FANCONI_ANEMIA_PATHWAY	1	1	0	3
REACTOME_INTERLEUKIN_6_FAMILY_SIGNALING	1	1	0	2
REACTOME_INTERLEUKIN_10_SIGNALING	1	1	0	3
REACTOME_TRNA_PROCESSING_IN_THE_NUCLEUS	1	1	0	14
REACTOME_TRNA_PROCESSING_IN_THE_MITOCHONDRION	1	1	0	1
REACTOME_ERBB2_REGULATES_CELL_MOTILITY	1	1	0	3
REACTOME_TRNA_MODIFICATION_IN_THE_MITOCHONDRION	1	1	0	1
REACTOME_GDP_FUCOSE_BIOSYNTHESIS	1	1	0	1
REACTOME_RRNA_MODIFICATION_IN_THE_NUCLEUS_AND_CYTOSOL	1	1	0	12
REACTOME_NEUREXINS_AND_NEUROLIGINS	1	1	0	7
REACTOME_PROTEIN_PROTEIN_INTERACTIONS_AT_SYNAPSES	1	1	0	11
REACTOME_TP53_REGULATES_TRANSCRIPTION_OF_DNA_REPAIR_GENES	1	1	0	3
REACTOME_CHOLINE_CATABOLISM	1	1	0	2
REACTOME_COMPLEX_I_BIOGENESIS	1	1	0	11
REACTOME_METAL_SEQUESTRATION_BY_ANTIMICROBIAL_PROTEINS	1	1	0	4
REACTOME_ANTIMICROBIAL_PEPTIDES	1	1	0	18
REACTOME_TP53_REGULATES_TRANSCRIPTION_OF_GENES_INVOLVED_IN_CYTOCHROME_C_RELEASE	1	1	0	2
REACTOME_TP53_REGULATES_TRANSCRIPTION_OF_SEVERAL_ADDITIONAL_CELL_DEATH_GENES_WHOSE_SPECIFIC_ROLES_IN_P53_DEPENDENT_APOPTOSIS_REMAIN_UNCERTAIN	1	1	0	2
REACTOME_TP53_REGULATES_TRANSCRIPTION_OF_CASPASE_ACTIVATORS_AND_CASPASES	1	1	0	1
REACTOME_FGFR2_ALTERNATIVE_SPLICING	1	1	0	7
REACTOME_REGULATION_OF_TP53_ACTIVITY_THROUGH_PHOSPHORYLATION	1	1	0	11
REACTOME_REGULATION_OF_TP53_ACTIVITY_THROUGH_ACETYLATION	1	1	0	8
REACTOME_REGULATION_OF_TP53_ACTIVITY_THROUGH_ASSOCIATION_WITH_CO_FACTORS	1	1	0	1
REACTOME_REGULATION_OF_TP53_ACTIVITY_THROUGH_METHYLATION	1	1	0	1
REACTOME_REGULATION_OF_TP53_EXPRESSION_AND_DEGRADATION	1	1	0	4
REACTOME_METABOLISM_OF_FAT_SOLUBLE_VITAMINS	1	1	0	15
REACTOME_SIGNALING_BY_MET	1	1	0	29
REACTOME_MET_RECEPTOR_ACTIVATION	1	1	0	1
REACTOME_NEGATIVE_REGULATION_OF_MET_ACTIVITY	1	1	0	3
REACTOME_PTEN_REGULATION	1	1	0	45
REACTOME_RNA_POLYMERASE_II_TRANSCRIBES_SNRNA_GENES	1	1	0	2
REACTOME_INTRA_GOLGI_TRAFFIC	1	1	0	6
REACTOME_RETROGRADE_TRANSPORT_AT_THE_TRANS_GOLGI_NETWORK	1	1	0	7
REACTOME_PI5P_REGULATES_TP53_ACETYLATION	1	1	0	3
REACTOME_COOPERATION_OF_PDCL_PHLP1_AND_TRIC_CCT_IN_G_PROTEIN_BETA_FOLDING	1	1	0	15
REACTOME_GLYCEROPHOSPHOLIPID_CATABOLISM	1	1	0	1
REACTOME_ASSEMBLY_OF_THE_ORC_COMPLEX_AT_THE_ORIGIN_OF_REPLICATION	1	1	0	1
REACTOME_CDT1_ASSOCIATION_WITH_THE_CDC6_ORC_ORIGIN_COMPLEX	1	1	0	33
REACTOME_MITOTIC_TELOPHASE_CYTOKINESIS	1	1	0	3
REACTOME_ORC1_REMOVAL_FROM_CHROMATIN	1	1	0	35
REACTOME_ACTIVATION_OF_THE_PRE_REPLICATIVE_COMPLEX	1	1	0	3
REACTOME_DNA_REPLICATION_PRE_INITIATION	1	1	0	37
REACTOME_SWITCHING_OF_ORIGINS_TO_A_POST_REPLICATIVE_STATE	1	1	0	35
REACTOME_POLYMERASE_SWITCHING	1	1	0	1
REACTOME_PROCESSIVE_SYNTHESIS_ON_THE_LAGGING_STRAND	1	1	0	3
REACTOME_LAGGING_STRAND_SYNTHESIS	1	1	0	3
REACTOME_DNA_STRAND_ELONGATION	1	1	0	4
REACTOME_G1_S_SPECIFIC_TRANSCRIPTION	1	1	0	3
REACTOME_CYCLIN_D_ASSOCIATED_EVENTS_IN_G1	1	1	0	6
REACTOME_SYNTHESIS_OF_DNA	1	1	0	38
REACTOME_S_PHASE	1	1	0	42
REACTOME_CYCLIN_A_B1_B2_ASSOCIATED_EVENTS_DURING_G2_M_TRANSITION	1	1	0	3
REACTOME_DNA_REPLICATION	1	1	0	39
REACTOME_STABILIZATION_OF_P53	1	1	0	33
REACTOME_G1_S_DNA_DAMAGE_CHECKPOINTS	1	1	0	33
REACTOME_MITOTIC_SPINDLE_CHECKPOINT	1	1	0	15
REACTOME_CYCLIN_A_CDK2_ASSOCIATED_EVENTS_AT_S_PHASE_ENTRY	1	1	0	35
REACTOME_PYRUVATE_METABOLISM	1	1	0	11
REACTOME_FRUCTOSE_CATABOLISM	1	1	0	1
REACTOME_GALACTOSE_CATABOLISM	1	1	0	5
REACTOME_BRANCHED_CHAIN_AMINO_ACID_CATABOLISM	1	1	0	11
REACTOME_HISTIDINE_CATABOLISM	1	1	0	1
REACTOME_PROPIONYL_COA_CATABOLISM	1	1	0	1
REACTOME_TRYPTOPHAN_CATABOLISM	1	1	0	2
REACTOME_CREATINE_METABOLISM	1	1	0	2
REACTOME_PENTOSE_PHOSPHATE_PATHWAY	1	1	0	8
REACTOME_ETHANOL_OXIDATION	1	1	0	4
REACTOME_TRANSPORT_OF_MATURE_TRANSCRIPT_TO_CYTOPLASM	1	1	0	31
REACTOME_TRNA_PROCESSING	1	1	0	18
REACTOME_RRNA_PROCESSING	1	1	0	93
REACTOME_PYRIMIDINE_SALVAGE	1	1	0	2
REACTOME_PYRIMIDINE_CATABOLISM	1	1	0	3
REACTOME_RNA_POLYMERASE_I_TRANSCRIPTION_INITIATION	1	1	0	6
REACTOME_RNA_POLYMERASE_I_PROMOTER_ESCAPE	1	1	0	3
REACTOME_RNA_POLYMERASE_III_CHAIN_ELONGATION	1	1	0	1
REACTOME_PURINE_RIBONUCLEOSIDE_MONOPHOSPHATE_BIOSYNTHESIS	1	1	0	4
REACTOME_RNA_POLYMERASE_II_TRANSCRIPTION_TERMINATION	1	1	0	33
REACTOME_RNA_POLYMERASE_I_TRANSCRIPTION_TERMINATION	1	1	0	2
REACTOME_RNA_POLYMERASE_I_TRANSCRIPTION	1	1	0	8
REACTOME_BASE_EXCISION_REPAIR	1	1	0	6
REACTOME_DNA_DAMAGE_BYPASS	1	1	0	10
REACTOME_DNA_REPAIR	1	1	0	34
REACTOME_BASE_EXCISION_REPAIR_AP_SITE_FORMATION	1	1	0	1
REACTOME_RESOLUTION_OF_ABASIC_SITES_AP_SITES	1	1	0	5
REACTOME_RNA_POLYMERASE_III_TRANSCRIPTION_TERMINATION	1	1	0	2
REACTOME_RNA_POLYMERASE_III_TRANSCRIPTION	1	1	0	2
REACTOME_KETONE_BODY_METABOLISM	1	1	0	3
REACTOME_PURINE_CATABOLISM	1	1	0	4
REACTOME_SIGNAL_ATTENUATION	1	1	0	3
REACTOME_INSULIN_RECEPTOR_SIGNALLING_CASCADE	1	1	0	4
REACTOME_SIGNALING_BY_INSULIN_RECEPTOR	1	1	0	9
REACTOME_PROCESSING_OF_CAPPED_INTRONLESS_PRE_MRNA	1	1	0	12
REACTOME_MRNA_EDITING	1	1	0	1
REACTOME_FATTY_ACYL_COA_BIOSYNTHESIS	1	1	0	7
REACTOME_TRIGLYCERIDE_BIOSYNTHESIS	1	1	0	1
REACTOME_DISSOLUTION_OF_FIBRIN_CLOT	1	1	0	6
REACTOME_SYNTHESIS_OF_VERY_LONG_CHAIN_FATTY_ACYL_COAS	1	1	0	4
REACTOME_PLATELET_ADHESION_TO_EXPOSED_COLLAGEN	1	1	0	8
REACTOME_TNF_SIGNALING	1	1	0	1
REACTOME_RNA_POLYMERASE_III_TRANSCRIPTION_INITIATION_FROM_TYPE_1_PROMOTER	1	1	0	1
REACTOME_RNA_POLYMERASE_III_TRANSCRIPTION_INITIATION_FROM_TYPE_3_PROMOTER	1	1	0	1
REACTOME_SYNTHESIS_OF_KETONE_BODIES	1	1	0	2
REACTOME_MITOCHONDRIAL_FATTY_ACID_BETA_OXIDATION_OF_SATURATED_FATTY_ACIDS	1	1	0	6
REACTOME_MITOCHONDRIAL_FATTY_ACID_BETA_OXIDATION_OF_UNSATURATED_FATTY_ACIDS	1	1	0	5
REACTOME_MITOCHONDRIAL_FATTY_ACID_BETA_OXIDATION	1	1	0	13
REACTOME_BETA_OXIDATION_OF_LAUROYL_COA_TO_DECANOYL_COA_COA	1	1	0	4
REACTOME_BETA_OXIDATION_OF_DECANOYL_COA_TO_OCTANOYL_COA_COA	1	1	0	5
REACTOME_BETA_OXIDATION_OF_OCTANOYL_COA_TO_HEXANOYL_COA	1	1	0	5
REACTOME_BETA_OXIDATION_OF_HEXANOYL_COA_TO_BUTANOYL_COA	1	1	0	4
REACTOME_BETA_OXIDATION_OF_BUTANOYL_COA_TO_ACETYL_COA	1	1	0	2
REACTOME_INSULIN_RECEPTOR_RECYCLING	1	1	0	5
REACTOME_SLBP_DEPENDENT_PROCESSING_OF_REPLICATION_DEPENDENT_HISTONE_PRE_MRNAS	1	1	0	5
REACTOME_PROCESSING_OF_INTRONLESS_PRE_MRNAS	1	1	0	7
REACTOME_TRANSPORT_OF_FATTY_ACIDS	1	1	0	2
REACTOME_TRANSPORT_OF_NUCLEOSIDES_AND_FREE_PURINE_AND_PYRIMIDINE_BASES_ACROSS_THE_PLASMA_MEMBRANE	1	1	0	1
REACTOME_THE_NLRP3_INFLAMMASOME	1	1	0	8
REACTOME_INTERFERON_GAMMA_SIGNALING	1	1	0	27
REACTOME_REGULATION_OF_IFNG_SIGNALING	1	1	0	2
REACTOME_ADVANCED_GLYCOSYLATION_ENDPRODUCT_RECEPTOR_SIGNALING	1	1	0	11
REACTOME_GASTRIN_CREB_SIGNALLING_PATHWAY_VIA_PKC_AND_MAPK	1	1	0	4
REACTOME_ERBB2_ACTIVATES_PTK6_SIGNALING	1	1	0	1
REACTOME_SIGNALING_BY_PTK6	1	1	0	13
REACTOME_PTK6_REGULATES_PROTEINS_INVOLVED_IN_RNA_PROCESSING	1	1	0	2
REACTOME_PTK6_REGULATES_RTKS_AND_THEIR_EFFECTORS_AKT1_AND_DOK1	1	1	0	2
REACTOME_PTK6_REGULATES_RHO_GTPASES_RAS_GTPASE_AND_MAP_KINASES	1	1	0	4
REACTOME_PTK6_EXPRESSION	1	1	0	1
REACTOME_SYNAPTIC_ADHESION_LIKE_MOLECULES	1	1	0	3
REACTOME_PHOSPHATE_BOND_HYDROLYSIS_BY_NTPDASE_PROTEINS	1	1	0	1
REACTOME_MET_ACTIVATES_RAS_SIGNALING	1	1	0	1
REACTOME_MET_ACTIVATES_PI3K_AKT_SIGNALING	1	1	0	1
REACTOME_SIGNALING_BY_MST1	1	1	0	1
REACTOME_SIGNALING_BY_FGFR3_FUSIONS_IN_CANCER	1	1	0	1
REACTOME_RET_SIGNALING	1	1	0	4
REACTOME_TRANSCRIPTIONAL_REGULATION_BY_VENTX	1	1	0	3
REACTOME_INTERLEUKIN_20_FAMILY_SIGNALING	1	1	0	2
REACTOME_CARGO_RECOGNITION_FOR_CLATHRIN_MEDIATED_ENDOCYTOSIS	1	1	0	21
REACTOME_PTK6_PROMOTES_HIF1A_STABILIZATION	1	1	0	2
REACTOME_DOWNREGULATION_OF_ERBB2_SIGNALING	1	1	0	5
REACTOME_MET_ACTIVATES_PTPN11	1	1	0	1
REACTOME_VLDL_ASSEMBLY	1	1	0	2
REACTOME_VLDLR_INTERNALISATION_AND_DEGRADATION	1	1	0	4
REACTOME_E3_UBIQUITIN_LIGASES_UBIQUITINATE_TARGET_PROTEINS	1	1	0	9
REACTOME_NEGATIVE_REGULATION_OF_ACTIVITY_OF_TFAP2_AP_2_FAMILY_TRANSCRIPTION_FACTORS	1	1	0	1
REACTOME_ACTIVATION_OF_THE_TFAP2_AP_2_FAMILY_OF_TRANSCRIPTION_FACTORS	1	1	0	1
REACTOME_TFAP2_AP_2_FAMILY_REGULATES_TRANSCRIPTION_OF_GROWTH_FACTORS_AND_THEIR_RECEPTORS	1	1	0	2
REACTOME_TFAP2_AP_2_FAMILY_REGULATES_TRANSCRIPTION_OF_CELL_CYCLE_FACTORS	1	1	0	1
REACTOME_RRNA_PROCESSING_IN_THE_MITOCHONDRION	1	1	0	1
REACTOME_MET_ACTIVATES_PTK2_SIGNALING	1	1	0	19
REACTOME_INLB_MEDIATED_ENTRY_OF_LISTERIA_MONOCYTOGENES_INTO_HOST_CELL	1	1	0	3
REACTOME_MET_INTERACTS_WITH_TNS_PROTEINS	1	1	0	2
REACTOME_MET_ACTIVATES_RAP1_AND_RAC1	1	1	0	5
REACTOME_MET_RECEPTOR_RECYCLING	1	1	0	3
REACTOME_MET_PROMOTES_CELL_MOTILITY	1	1	0	25
REACTOME_LISTERIA_MONOCYTOGENES_ENTRY_INTO_HOST_CELLS	1	1	0	6
REACTOME_INLA_MEDIATED_ENTRY_OF_LISTERIA_MONOCYTOGENES_INTO_HOST_CELLS	1	1	0	4
REACTOME_PROTEIN_METHYLATION	1	1	0	6
REACTOME_RUNX1_AND_FOXP3_CONTROL_THE_DEVELOPMENT_OF_REGULATORY_T_LYMPHOCYTES_TREGS	1	1	0	1
REACTOME_TRANSCRIPTIONAL_REGULATION_BY_RUNX3	1	1	0	37
REACTOME_TRANSCRIPTIONAL_REGULATION_BY_RUNX2	1	1	0	43
REACTOME_TRANSCRIPTIONAL_REGULATION_BY_RUNX1	1	1	0	50
REACTOME_GABA_SYNTHESIS_RELEASE_REUPTAKE_AND_DEGRADATION	1	1	0	3
REACTOME_RUNX1_REGULATES_ESTROGEN_RECEPTOR_MEDIATED_TRANSCRIPTION	1	1	0	1
REACTOME_REGULATION_OF_RUNX1_EXPRESSION_AND_ACTIVITY	1	1	0	3
REACTOME_RECEPTOR_MEDIATED_MITOPHAGY	1	1	0	2
REACTOME_DIGESTION	1	1	0	1
REACTOME_RUNX1_REGULATES_EXPRESSION_OF_COMPONENTS_OF_TIGHT_JUNCTIONS	1	1	0	3
REACTOME_RUNX1_REGULATES_GENES_INVOLVED_IN_MEGAKARYOCYTE_DIFFERENTIATION_AND_PLATELET_FUNCTION	1	1	0	7
REACTOME_ARYL_HYDROCARBON_RECEPTOR_SIGNALLING	1	1	0	3
REACTOME_RUNX1_REGULATES_TRANSCRIPTION_OF_GENES_INVOLVED_IN_DIFFERENTIATION_OF_HSCS	1	1	0	35
REACTOME_RUNX1_REGULATES_TRANSCRIPTION_OF_GENES_INVOLVED_IN_DIFFERENTIATION_OF_KERATINOCYTES	1	1	0	2
REACTOME_RUNX1_INTERACTS_WITH_CO_FACTORS_WHOSE_PRECISE_EFFECT_ON_RUNX1_TARGETS_IS_NOT_KNOWN	1	1	0	5
REACTOME_RUNX1_REGULATES_TRANSCRIPTION_OF_GENES_INVOLVED_IN_BCR_SIGNALING	1	1	0	1
REACTOME_RUNX1_REGULATES_TRANSCRIPTION_OF_GENES_INVOLVED_IN_DIFFERENTIATION_OF_MYELOID_CELLS	1	1	0	2
REACTOME_RUNX1_REGULATES_TRANSCRIPTION_OF_GENES_INVOLVED_IN_INTERLEUKIN_SIGNALING	1	1	0	1
REACTOME_RUNX1_REGULATES_TRANSCRIPTION_OF_GENES_INVOLVED_IN_WNT_SIGNALING	1	1	0	1
REACTOME_REGULATION_OF_RUNX2_EXPRESSION_AND_ACTIVITY	1	1	0	36
REACTOME_RUNX2_REGULATES_OSTEOBLAST_DIFFERENTIATION	1	1	0	5
REACTOME_RUNX2_REGULATES_CHONDROCYTE_MATURATION	1	1	0	1
REACTOME_RUNX2_REGULATES_BONE_DEVELOPMENT	1	1	0	6
REACTOME_RUNX2_REGULATES_GENES_INVOLVED_IN_CELL_MIGRATION	1	1	0	1
REACTOME_RUNX3_REGULATES_NOTCH_SIGNALING	1	1	0	1
REACTOME_REGULATION_OF_RUNX3_EXPRESSION_AND_ACTIVITY	1	1	0	34
REACTOME_REGULATION_OF_PTEN_MRNA_TRANSLATION	1	1	0	1
REACTOME_REGULATION_OF_PTEN_GENE_TRANSCRIPTION	1	1	0	8
REACTOME_COLLAGEN_CHAIN_TRIMERIZATION	1	1	0	23
REACTOME_COMPETING_ENDOGENOUS_RNAS_CERNAS_REGULATE_PTEN_TRANSLATION	1	1	0	1
REACTOME_REGULATION_OF_PTEN_LOCALIZATION	1	1	0	3
REACTOME_REGULATION_OF_PTEN_STABILITY_AND_ACTIVITY	1	1	0	34
REACTOME_RUNX3_REGULATES_IMMUNE_RESPONSE_AND_CELL_MIGRATION	1	1	0	1
REACTOME_CRISTAE_FORMATION	1	1	0	3
REACTOME_RUNX3_REGULATES_WNT_SIGNALING	1	1	0	1
REACTOME_NEDDYLATION	1	1	0	46
REACTOME_RUNX3_REGULATES_YAP1_MEDIATED_TRANSCRIPTION	1	1	0	1
REACTOME_RUNX3_REGULATES_P14_ARF	1	1	0	1
REACTOME_TRANSCRIPTIONAL_REGULATION_BY_E2F6	1	1	0	2
REACTOME_NUCLEOTIDE_CATABOLISM	1	1	0	8
REACTOME_NUCLEOTIDE_BIOSYNTHESIS	1	1	0	5
REACTOME_METABOLISM_OF_STEROIDS	1	1	0	24
REACTOME_TYROSINE_CATABOLISM	1	1	0	1
REACTOME_PHENYLALANINE_AND_TYROSINE_METABOLISM	1	1	0	4
REACTOME_ASPARTATE_AND_ASPARAGINE_METABOLISM	1	1	0	2
REACTOME_DIGESTION_AND_ABSORPTION	1	1	0	1
REACTOME_CHYLOMICRON_ASSEMBLY	1	1	0	8
REACTOME_ASSEMBLY_OF_ACTIVE_LPL_AND_LIPC_LIPASE_COMPLEXES	1	1	0	1
REACTOME_HDL_ASSEMBLY	1	1	0	2
REACTOME_PLASMA_LIPOPROTEIN_ASSEMBLY	1	1	0	9
REACTOME_PLASMA_LIPOPROTEIN_REMODELING	1	1	0	8
REACTOME_CHYLOMICRON_REMODELING	1	1	0	6
REACTOME_HDL_CLEARANCE	1	1	0	2
REACTOME_CHYLOMICRON_CLEARANCE	1	1	0	2
REACTOME_LDL_CLEARANCE	1	1	0	7
REACTOME_LDL_REMODELING	1	1	0	3
REACTOME_PLASMA_LIPOPROTEIN_CLEARANCE	1	1	0	11
REACTOME_VLDL_CLEARANCE	1	1	0	2
REACTOME_HDL_REMODELING	1	1	0	3
REACTOME_PHENYLALANINE_METABOLISM	1	1	0	3
REACTOME_GLUTAMATE_AND_GLUTAMINE_METABOLISM	1	1	0	5
REACTOME_G_BETA_GAMMA_SIGNALLING_THROUGH_CDC42	1	1	0	4
REACTOME_METABOLISM_OF_COFACTORS	1	1	0	4
REACTOME_TRIGLYCERIDE_METABOLISM	1	1	0	10
REACTOME_INTERLEUKIN_15_SIGNALING	1	1	0	2
REACTOME_OAS_ANTIVIRAL_RESPONSE	1	1	0	2
REACTOME_INTERLEUKIN_9_SIGNALING	1	1	0	2
REACTOME_TRANSCRIPTIONAL_REGULATION_BY_MECP2	1	1	0	8
REACTOME_LOSS_OF_FUNCTION_OF_MECP2_IN_RETT_SYNDROME	1	1	0	3
REACTOME_SIGNALING_BY_NTRK2_TRKB	1	1	0	2
REACTOME_SIGNALING_BY_ERYTHROPOIETIN	1	1	0	5
REACTOME_INTRACELLULAR_SIGNALING_BY_SECOND_MESSENGERS	1	1	0	61
REACTOME_SIGNALING_BY_TGFB_FAMILY_MEMBERS	1	1	0	15
REACTOME_INTERLEUKIN_37_SIGNALING	1	1	0	5
REACTOME_ER_QUALITY_CONTROL_COMPARTMENT_ERQC	1	1	0	3
REACTOME_ROBO_RECEPTORS_BIND_AKAP5	1	1	0	1
REACTOME_SIGNALING_BY_NOTCH3	1	1	0	7
REACTOME_RHOB_GTPASE_CYCLE	1	1	0	13
REACTOME_RHOU_GTPASE_CYCLE	1	1	0	10
REACTOME_RHOV_GTPASE_CYCLE	1	1	0	10
REACTOME_NOTCH3_ACTIVATION_AND_TRANSMISSION_OF_SIGNAL_TO_THE_NUCLEUS	1	1	0	3
REACTOME_NOTCH3_INTRACELLULAR_DOMAIN_REGULATES_TRANSCRIPTION	1	1	0	4
REACTOME_SIGNALING_BY_NOTCH4	1	1	0	38
REACTOME_NOTCH4_INTRACELLULAR_DOMAIN_REGULATES_TRANSCRIPTION	1	1	0	2
REACTOME_NOTCH4_ACTIVATION_AND_TRANSMISSION_OF_SIGNAL_TO_THE_NUCLEUS	1	1	0	2
REACTOME_TICAM1_DEPENDENT_ACTIVATION_OF_IRF3_IRF7	1	1	0	1
REACTOME_TICAM1_TRAF6_DEPENDENT_INDUCTION_OF_TAK1_COMPLEX	1	1	0	1
REACTOME_NONCANONICAL_ACTIVATION_OF_NOTCH3	1	1	0	2
REACTOME_ESTROGEN_DEPENDENT_GENE_EXPRESSION	1	1	0	12
REACTOME_BIOSYNTHESIS_OF_SPECIALIZED_PRORESOLVING_MEDIATORS_SPMS	1	1	0	4
REACTOME_BIOSYNTHESIS_OF_EPA_DERIVED_SPMS	1	1	0	2
REACTOME_BIOSYNTHESIS_OF_MARESINS	1	1	0	1
REACTOME_INTERLEUKIN_2_SIGNALING	1	1	0	1
REACTOME_INTERLEUKIN_1_SIGNALING	1	1	0	44
REACTOME_INTERLEUKIN_23_SIGNALING	1	1	0	2
REACTOME_INTERLEUKIN_21_SIGNALING	1	1	0	2
REACTOME_LOSS_OF_MECP2_BINDING_ABILITY_TO_THE_NCOR_SMRT_COMPLEX	1	1	0	1
REACTOME_REGULATION_OF_MECP2_EXPRESSION_AND_ACTIVITY	1	1	0	7
REACTOME_MECP2_REGULATES_NEURONAL_RECEPTORS_AND_CHANNELS	1	1	0	5
REACTOME_MECP2_REGULATES_TRANSCRIPTION_OF_NEURONAL_LIGANDS	1	1	0	4
REACTOME_MECP2_REGULATES_TRANSCRIPTION_FACTORS	1	1	0	2
REACTOME_NR1H2_AND_NR1H3_MEDIATED_SIGNALING	1	1	0	4
REACTOME_ACTIVATED_NTRK2_SIGNALS_THROUGH_RAS	1	1	0	1
REACTOME_ERYTHROPOIETIN_ACTIVATES_PHOSPHOINOSITIDE_3_KINASE_PI3K	1	1	0	2
REACTOME_ERYTHROPOIETIN_ACTIVATES_PHOSPHOLIPASE_C_GAMMA_PLCG	1	1	0	2
REACTOME_ERYTHROPOIETIN_ACTIVATES_STAT5	1	1	0	1
REACTOME_ERYTHROPOIETIN_ACTIVATES_RAS	1	1	0	3
REACTOME_ACTIVATED_NTRK2_SIGNALS_THROUGH_PI3K	1	1	0	1
REACTOME_ACTIVATED_NTRK2_SIGNALS_THROUGH_FRS2_AND_FRS3	1	1	0	1
REACTOME_NR1H2_NR1H3_REGULATE_GENE_EXPRESSION_LINKED_TO_LIPOGENESIS	1	1	0	1
REACTOME_NR1H3_NR1H2_REGULATE_GENE_EXPRESSION_LINKED_TO_CHOLESTEROL_TRANSPORT_AND_EFFLUX	1	1	0	3
REACTOME_NGF_STIMULATED_TRANSCRIPTION	1	1	0	3
REACTOME_ACTIVATED_NTRK2_SIGNALS_THROUGH_FYN	1	1	0	1
REACTOME_NTRK2_ACTIVATES_RAC1	1	1	0	1
REACTOME_ACTIVATED_NTRK2_SIGNALS_THROUGH_CDK5	1	1	0	1
REACTOME_PEROXISOMAL_PROTEIN_IMPORT	1	1	0	8
REACTOME_TYSND1_CLEAVES_PEROXISOMAL_PROTEINS	1	1	0	2
REACTOME_SIGNALING_BY_NTRK3_TRKC	1	1	0	2
REACTOME_ACTIVATED_NTRK3_SIGNALS_THROUGH_RAS	1	1	0	1
REACTOME_INTERFERON_ALPHA_BETA_SIGNALING	1	1	0	15
REACTOME_MEIOTIC_RECOMBINATION	1	1	0	3
REACTOME_INTERLEUKIN_RECEPTOR_SHC_SIGNALING	1	1	0	3
REACTOME_REGULATION_OF_SIGNALING_BY_CBL	1	1	0	7
REACTOME_REGULATION_OF_IFNA_SIGNALING	1	1	0	2
REACTOME_O_LINKED_GLYCOSYLATION_OF_MUCINS	1	1	0	7
REACTOME_ENDOSOMAL_SORTING_COMPLEX_REQUIRED_FOR_TRANSPORT_ESCRT	1	1	0	6
REACTOME_IRON_UPTAKE_AND_TRANSPORT	1	1	0	16
REACTOME_TRANSFERRIN_ENDOCYTOSIS_AND_RECYCLING	1	1	0	6
REACTOME_TRAF3_DEPENDENT_IRF_ACTIVATION_PATHWAY	1	1	0	2
REACTOME_TRAF6_MEDIATED_IRF7_ACTIVATION	1	1	0	2
REACTOME_TRAF6_MEDIATED_NF_KB_ACTIVATION	1	1	0	8
REACTOME_NF_KB_ACTIVATION_THROUGH_FADD_RIP_1_PATHWAY_MEDIATED_BY_CASPASE_8_AND_10	1	1	0	2
REACTOME_NEGATIVE_REGULATORS_OF_DDX58_IFIH1_SIGNALING	1	1	0	7
REACTOME_ION_TRANSPORT_BY_P_TYPE_ATPASES	1	1	0	9
REACTOME_ACTIVATION_OF_IRF3_IRF7_MEDIATED_BY_TBK1_IKK_EPSILON	1	1	0	2
REACTOME_IRAK1_RECRUITS_IKK_COMPLEX	1	1	0	3
REACTOME_IKK_COMPLEX_RECRUITMENT_MEDIATED_BY_RIP1	1	1	0	4
REACTOME_IRAK2_MEDIATED_ACTIVATION_OF_TAK1_COMPLEX	1	1	0	1
REACTOME_TRAF6_MEDIATED_INDUCTION_OF_TAK1_COMPLEX_WITHIN_TLR4_COMPLEX	1	1	0	2
REACTOME_CLASS_I_PEROXISOMAL_MEMBRANE_PROTEIN_IMPORT	1	1	0	3
REACTOME_NEGATIVE_REGULATION_OF_NOTCH4_SIGNALING	1	1	0	35
REACTOME_FLT3_SIGNALING	1	1	0	4
REACTOME_PROTEIN_LOCALIZATION	1	1	0	29
REACTOME_INSERTION_OF_TAIL_ANCHORED_PROTEINS_INTO_THE_ENDOPLASMIC_RETICULUM_MEMBRANE	1	1	0	8
REACTOME_HCMV_LATE_EVENTS	1	1	0	15
REACTOME_LIPOPHAGY	1	1	0	2
REACTOME_FOXO_MEDIATED_TRANSCRIPTION_OF_OXIDATIVE_STRESS_METABOLIC_AND_NEURONAL_GENES	1	1	0	4
REACTOME_POSTMITOTIC_NUCLEAR_PORE_COMPLEX_NPC_REFORMATION	1	1	0	9
REACTOME_TRANSCRIPTIONAL_REGULATION_OF_GRANULOPOIESIS	1	1	0	5
REACTOME_NEGATIVE_REGULATION_OF_NMDA_RECEPTOR_MEDIATED_NEURONAL_TRANSMISSION	1	1	0	3
REACTOME_REGULATION_OF_FOXO_TRANSCRIPTIONAL_ACTIVITY_BY_ACETYLATION	1	1	0	1
REACTOME_FOXO_MEDIATED_TRANSCRIPTION_OF_CELL_CYCLE_GENES	1	1	0	1
REACTOME_ACTIVATION_OF_RAC1_DOWNSTREAM_OF_NMDARS	1	1	0	2
REACTOME_EGR2_AND_SOX10_MEDIATED_INITIATION_OF_SCHWANN_CELL_MYELINATION	1	1	0	6
REACTOME_LONG_TERM_POTENTIATION	1	1	0	2
REACTOME_CONSTITUTIVE_SIGNALING_BY_OVEREXPRESSED_ERBB2	1	1	0	5
REACTOME_REGULATION_OF_GLYCOLYSIS_BY_FRUCTOSE_2_6_BISPHOSPHATE_METABOLISM	1	1	0	2
REACTOME_ESTROGEN_STIMULATED_SIGNALING_THROUGH_PRKCZ	1	1	0	1
REACTOME_ESTROGEN_DEPENDENT_NUCLEAR_EVENTS_DOWNSTREAM_OF_ESR_MEMBRANE_SIGNALING	1	1	0	3
REACTOME_SUPPRESSION_OF_APOPTOSIS	1	1	0	5
REACTOME_MODULATION_BY_MTB_OF_HOST_IMMUNE_SYSTEM	1	1	0	3
REACTOME_AMINO_ACIDS_REGULATE_MTORC1	1	1	0	8
REACTOME_STAT5_ACTIVATION	1	1	0	1
REACTOME_ALPHA_PROTEIN_KINASE_1_SIGNALING_PATHWAY	1	1	0	1
REACTOME_RAS_PROCESSING	1	1	0	2
REACTOME_DEFECTS_OF_CONTACT_ACTIVATION_SYSTEM_CAS_AND_KALLIKREIN_KININ_SYSTEM_KKS	1	1	0	5
REACTOME_SIGNALING_BY_MAPK_MUTANTS	1	1	0	1
REACTOME_ADORA2B_MEDIATED_ANTI_INFLAMMATORY_CYTOKINES_PRODUCTION	1	1	0	9
REACTOME_PURINERGIC_SIGNALING_IN_LEISHMANIASIS_INFECTION	1	1	0	11
REACTOME_DEFECTIVE_FACTOR_VIII_CAUSES_HEMOPHILIA_A	1	1	0	2
REACTOME_CD163_MEDIATING_AN_ANTI_INFLAMMATORY_RESPONSE	1	1	0	2
REACTOME_ANTI_INFLAMMATORY_RESPONSE_FAVOURING_LEISHMANIA_PARASITE_INFECTION	1	1	0	25
REACTOME_FCGR3A_MEDIATED_IL10_SYNTHESIS	1	1	0	15
REACTOME_KILLING_MECHANISMS	1	1	0	3
REACTOME_LTC4_CYSLTR_MEDIATED_IL4_PRODUCTION	1	1	0	2
REACTOME_PEXOPHAGY	1	1	0	2
REACTOME_SIGNALING_BY_ERBB2_ECD_MUTANTS	1	1	0	4
REACTOME_DEFECTIVE_FACTOR_IX_CAUSES_HEMOPHILIA_B	1	1	0	1
REACTOME_SIGNALING_BY_KIT_IN_DISEASE	1	1	0	4
REACTOME_INHIBITION_OF_DNA_RECOMBINATION_AT_TELOMERE	1	1	0	1
REACTOME_SIGNALING_BY_PDGFR_IN_DISEASE	1	1	0	6
REACTOME_DEFECTIVE_F9_ACTIVATION	1	1	0	1
REACTOME_SIGNALING_BY_PDGFRA_TRANSMEMBRANE_JUXTAMEMBRANE_AND_KINASE_DOMAIN_MUTANTS	1	1	0	4
REACTOME_SIGNALING_BY_MEMBRANE_TETHERED_FUSIONS_OF_PDGFRA_OR_PDGFRB	1	1	0	1
REACTOME_SIGNALING_BY_CSF3_G_CSF	1	1	0	6
REACTOME_DISEASES_OF_DNA_REPAIR	1	1	0	1
REACTOME_POTENTIAL_THERAPEUTICS_FOR_SARS	1	1	0	21
REACTOME_TRANSLATION_OF_REPLICASE_AND_ASSEMBLY_OF_THE_REPLICATION_TRANSCRIPTION_COMPLEX	1	1	0	4
REACTOME_FLT3_SIGNALING_IN_DISEASE	1	1	0	5
REACTOME_MATURATION_OF_SARS_COV_1_NUCLEOPROTEIN	1	1	0	1
REACTOME_MATURATION_OF_PROTEIN_3A	1	1	0	1
REACTOME_TRANSCRIPTIONAL_REGULATION_OF_TESTIS_DIFFERENTIATION	1	1	0	1
REACTOME_ATTACHMENT_AND_ENTRY	1	1	0	2
REACTOME_MATURATION_OF_SARS_COV_2_NUCLEOPROTEIN	1	1	0	1
REACTOME_RND3_GTPASE_CYCLE	1	1	0	12
REACTOME_RND2_GTPASE_CYCLE	1	1	0	10
REACTOME_RND1_GTPASE_CYCLE	1	1	0	9
REACTOME_STAT3_NUCLEAR_EVENTS_DOWNSTREAM_OF_ALK_SIGNALING	1	1	0	3
REACTOME_STAT5_ACTIVATION_DOWNSTREAM_OF_FLT3_ITD_MUTANTS	1	1	0	1
REACTOME_SIGNALING_BY_FLT3_FUSION_PROTEINS	1	1	0	4
REACTOME_SIGNALING_BY_FLT3_ITD_AND_TKD_MUTANTS	1	1	0	1
REACTOME_INACTIVATION_OF_CSF3_G_CSF_SIGNALING	1	1	0	5
REACTOME_RHOBTB3_ATPASE_CYCLE	1	1	0	2
REACTOME_NEGATIVE_REGULATION_OF_FLT3	1	1	0	2
REACTOME_FLT3_SIGNALING_THROUGH_SRC_FAMILY_KINASES	1	1	0	1
REACTOME_FLT3_SIGNALING_BY_CBL_MUTANTS	1	1	0	1
REACTOME_REGULATION_OF_HMOX1_EXPRESSION_AND_ACTIVITY	1	1	0	38
REACTOME_HEME_SIGNALING	1	1	0	6
REACTOME_REGULATION_OF_BACH1_ACTIVITY	1	1	0	2
REACTOME_SENSORY_PERCEPTION_OF_TASTE	1	1	0	1
REACTOME_TRAF6_MEDIATED_IRF7_ACTIVATION_IN_TLR7_8_OR_9_SIGNALING	1	1	0	3
REACTOME_N_GLYCAN_ANTENNAE_ELONGATION_IN_THE_MEDIAL_TRANS_GOLGI	1	1	0	1
REACTOME_REACTIONS_SPECIFIC_TO_THE_COMPLEX_N_GLYCAN_SYNTHESIS_PATHWAY	1	1	0	1
REACTOME_TERMINATION_OF_O_GLYCAN_BIOSYNTHESIS	1	1	0	4
REACTOME_AMYLOID_FIBER_FORMATION	1	1	0	17
REACTOME_SERINE_BIOSYNTHESIS	1	1	0	2
REACTOME_GABA_RECEPTOR_ACTIVATION	1	1	0	6
REACTOME_GABA_B_RECEPTOR_ACTIVATION	1	1	0	5
REACTOME_GROWTH_HORMONE_RECEPTOR_SIGNALING	1	1	0	6
REACTOME_ANTIGEN_ACTIVATES_B_CELL_RECEPTOR_BCR_LEADING_TO_GENERATION_OF_SECOND_MESSENGERS	1	1	0	13
REACTOME_SIGNALING_BY_THE_B_CELL_RECEPTOR_BCR	1	1	0	51
REACTOME_ION_CHANNEL_TRANSPORT	1	1	0	18
HALLMARK_TNFA_SIGNALING_VIA_NFKB	1	1	0	17
HALLMARK_WNT_BETA_CATENIN_SIGNALING	1	1	0	3
HALLMARK_TGF_BETA_SIGNALING	1	1	0	11
HALLMARK_IL6_JAK_STAT3_SIGNALING	1	1	0	9
HALLMARK_G2M_CHECKPOINT	1	1	0	44
HALLMARK_NOTCH_SIGNALING	1	1	0	1
HALLMARK_ANDROGEN_RESPONSE	1	1	0	28
HALLMARK_MYOGENESIS	1	1	0	48
HALLMARK_PROTEIN_SECRETION	1	1	0	42
HALLMARK_INTERFERON_ALPHA_RESPONSE	1	1	0	22
HALLMARK_INTERFERON_GAMMA_RESPONSE	1	1	0	49
HALLMARK_HEDGEHOG_SIGNALING	1	1	0	4
HALLMARK_INFLAMMATORY_RESPONSE	1	1	0	18
HALLMARK_UV_RESPONSE_UP	1	1	0	45
HALLMARK_UV_RESPONSE_DN	1	1	0	26
HALLMARK_ANGIOGENESIS	1	1	0	12
HALLMARK_IL2_STAT5_SIGNALING	1	1	0	41
HALLMARK_BILE_ACID_METABOLISM	1	1	0	18
HALLMARK_PEROXISOME	1	1	0	27
HALLMARK_SPERMATOGENESIS	1	1	0	8
HALLMARK_KRAS_SIGNALING_UP	1	1	0	31
HALLMARK_KRAS_SIGNALING_DN	1	1	0	11
HALLMARK_PANCREAS_BETA_CELLS	1	1	0	5
KEGG_PENTOSE_PHOSPHATE_PATHWAY	1	1	0	16
KEGG_PENTOSE_AND_GLUCURONATE_INTERCONVERSIONS	1	1	0	5
KEGG_FRUCTOSE_AND_MANNOSE_METABOLISM	1	1	0	15
KEGG_GALACTOSE_METABOLISM	1	1	0	12
KEGG_ASCORBATE_AND_ALDARATE_METABOLISM	1	1	0	6
KEGG_FATTY_ACID_METABOLISM	1	1	0	20
KEGG_STEROID_BIOSYNTHESIS	1	1	0	1
KEGG_PRIMARY_BILE_ACID_BIOSYNTHESIS	1	1	0	1
KEGG_STEROID_HORMONE_BIOSYNTHESIS	1	1	0	5
KEGG_OXIDATIVE_PHOSPHORYLATION	1	1	0	29
KEGG_PYRIMIDINE_METABOLISM	1	1	0	14
KEGG_ALANINE_ASPARTATE_AND_GLUTAMATE_METABOLISM	1	1	0	9
KEGG_GLYCINE_SERINE_AND_THREONINE_METABOLISM	1	1	0	7
KEGG_CYSTEINE_AND_METHIONINE_METABOLISM	1	1	0	14
KEGG_VALINE_LEUCINE_AND_ISOLEUCINE_DEGRADATION	1	1	0	24
KEGG_VALINE_LEUCINE_AND_ISOLEUCINE_BIOSYNTHESIS	1	1	0	3
KEGG_ARGININE_AND_PROLINE_METABOLISM	1	1	0	22
KEGG_HISTIDINE_METABOLISM	1	1	0	9
KEGG_TYROSINE_METABOLISM	1	1	0	11
KEGG_BETA_ALANINE_METABOLISM	1	1	0	12
KEGG_TAURINE_AND_HYPOTAURINE_METABOLISM	1	1	0	1
KEGG_SELENOAMINO_ACID_METABOLISM	1	1	0	10
KEGG_AMINO_SUGAR_AND_NUCLEOTIDE_SUGAR_METABOLISM	1	1	0	24
KEGG_INOSITOL_PHOSPHATE_METABOLISM	1	1	0	8
KEGG_PYRUVATE_METABOLISM	1	1	0	23
KEGG_GLYOXYLATE_AND_DICARBOXYLATE_METABOLISM	1	1	0	7
KEGG_PROPANOATE_METABOLISM	1	1	0	15
KEGG_BUTANOATE_METABOLISM	1	1	0	14
KEGG_ONE_CARBON_POOL_BY_FOLATE	1	1	0	5
KEGG_FOLATE_BIOSYNTHESIS	1	1	0	3
KEGG_RETINOL_METABOLISM	1	1	0	3
KEGG_TERPENOID_BACKBONE_BIOSYNTHESIS	1	1	0	2
KEGG_LIMONENE_AND_PINENE_DEGRADATION	1	1	0	7
KEGG_NITROGEN_METABOLISM	1	1	0	7
KEGG_SULFUR_METABOLISM	1	1	0	2
KEGG_METABOLISM_OF_XENOBIOTICS_BY_CYTOCHROME_P450	1	1	0	12
KEGG_DRUG_METABOLISM_CYTOCHROME_P450	1	1	0	10
KEGG_DRUG_METABOLISM_OTHER_ENZYMES	1	1	0	7
KEGG_BIOSYNTHESIS_OF_UNSATURATED_FATTY_ACIDS	1	1	0	4
KEGG_ABC_TRANSPORTERS	1	1	0	5
KEGG_RIBOSOME	1	1	0	76
KEGG_RNA_DEGRADATION	1	1	0	11
KEGG_RNA_POLYMERASE	1	1	0	1
KEGG_DNA_REPLICATION	1	1	0	5
KEGG_PROTEASOME	1	1	0	30
KEGG_PROTEIN_EXPORT	1	1	0	11
KEGG_PPAR_SIGNALING_PATHWAY	1	1	0	17
KEGG_BASE_EXCISION_REPAIR	1	1	0	5
KEGG_NUCLEOTIDE_EXCISION_REPAIR	1	1	0	7
KEGG_MISMATCH_REPAIR	1	1	0	4
KEGG_HOMOLOGOUS_RECOMBINATION	1	1	0	4
KEGG_ERBB_SIGNALING_PATHWAY	1	1	0	10
KEGG_CALCIUM_SIGNALING_PATHWAY	1	1	0	17
KEGG_CYTOKINE_CYTOKINE_RECEPTOR_INTERACTION	1	1	0	3
KEGG_CHEMOKINE_SIGNALING_PATHWAY	1	1	0	25
KEGG_PHOSPHATIDYLINOSITOL_SIGNALING_SYSTEM	1	1	0	9
KEGG_NEUROACTIVE_LIGAND_RECEPTOR_INTERACTION	1	1	0	4
KEGG_REGULATION_OF_AUTOPHAGY	1	1	0	2
KEGG_PEROXISOME	1	1	0	16
KEGG_MTOR_SIGNALING_PATHWAY	1	1	0	6
KEGG_APOPTOSIS	1	1	0	15
KEGG_WNT_SIGNALING_PATHWAY	1	1	0	16
KEGG_DORSO_VENTRAL_AXIS_FORMATION	1	1	0	3
KEGG_NOTCH_SIGNALING_PATHWAY	1	1	0	6
KEGG_TGF_BETA_SIGNALING_PATHWAY	1	1	0	11
KEGG_ECM_RECEPTOR_INTERACTION	1	1	0	46
KEGG_CELL_ADHESION_MOLECULES_CAMS	1	1	0	32
KEGG_COMPLEMENT_AND_COAGULATION_CASCADES	1	1	0	35
KEGG_TOLL_LIKE_RECEPTOR_SIGNALING_PATHWAY	1	1	0	9
KEGG_RIG_I_LIKE_RECEPTOR_SIGNALING_PATHWAY	1	1	0	5
KEGG_CYTOSOLIC_DNA_SENSING_PATHWAY	1	1	0	6
KEGG_JAK_STAT_SIGNALING_PATHWAY	1	1	0	5
KEGG_HEMATOPOIETIC_CELL_LINEAGE	1	1	0	21
KEGG_NATURAL_KILLER_CELL_MEDIATED_CYTOTOXICITY	1	1	0	20
KEGG_T_CELL_RECEPTOR_SIGNALING_PATHWAY	1	1	0	12
KEGG_B_CELL_RECEPTOR_SIGNALING_PATHWAY	1	1	0	13
KEGG_FC_EPSILON_RI_SIGNALING_PATHWAY	1	1	0	10
KEGG_INTESTINAL_IMMUNE_NETWORK_FOR_IGA_PRODUCTION	1	1	0	8
KEGG_LONG_TERM_POTENTIATION	1	1	0	12
KEGG_LONG_TERM_DEPRESSION	1	1	0	13
KEGG_OLFACTORY_TRANSDUCTION	1	1	0	2
KEGG_GNRH_SIGNALING_PATHWAY	1	1	0	12
KEGG_PROGESTERONE_MEDIATED_OOCYTE_MATURATION	1	1	0	7
KEGG_MELANOGENESIS	1	1	0	11
KEGG_ADIPOCYTOKINE_SIGNALING_PATHWAY	1	1	0	9
KEGG_TYPE_II_DIABETES_MELLITUS	1	1	0	5
KEGG_TYPE_I_DIABETES_MELLITUS	1	1	0	13
KEGG_EPITHELIAL_CELL_SIGNALING_IN_HELICOBACTER_PYLORI_INFECTION	1	1	0	15
KEGG_LEISHMANIA_INFECTION	1	1	0	18
KEGG_COLORECTAL_CANCER	1	1	0	11
KEGG_RENAL_CELL_CARCINOMA	1	1	0	12
KEGG_PANCREATIC_CANCER	1	1	0	12
KEGG_ENDOMETRIAL_CANCER	1	1	0	10
KEGG_GLIOMA	1	1	0	7
KEGG_THYROID_CANCER	1	1	0	8
KEGG_BASAL_CELL_CARCINOMA	1	1	0	2
KEGG_MELANOMA	1	1	0	4
KEGG_BLADDER_CANCER	1	1	0	7
KEGG_CHRONIC_MYELOID_LEUKEMIA	1	1	0	10
KEGG_ACUTE_MYELOID_LEUKEMIA	1	1	0	8
KEGG_SMALL_CELL_LUNG_CANCER	1	1	0	22
KEGG_NON_SMALL_CELL_LUNG_CANCER	1	1	0	6
KEGG_ASTHMA	1	1	0	10
KEGG_AUTOIMMUNE_THYROID_DISEASE	1	1	0	11
KEGG_ALLOGRAFT_REJECTION	1	1	0	11
KEGG_GRAFT_VERSUS_HOST_DISEASE	1	1	0	11

## Sheet: pROIs_variable_proteins_ORA
pathway	pval	padj	overlap	size	genes
REACTOME_EXTRACELLULAR_MATRIX_ORGANIZATION	1.92562e-10	3.14069e-07	24	126	DCN/LAMA3/FBLN1/ASPN/COL12A1/FN1/NID1/LTBP2/PLG/LAMA5/LAMC1/LUM/FBLN5/COL8A1/FBLN2/FBN1/TNXB/FGG/FGA/FGB/LAMB2/BGN/COL5A2/COL6A6
REACTOME_ECM_PROTEOGLYCANS	7.2466e-08	5.9096e-05	12	41	DCN/LAMA3/ASPN/FN1/LAMA5/LAMC1/LUM/TNXB/LAMB2/BGN/COL5A2/COL6A6
HALLMARK_EPITHELIAL_MESENCHYMAL_TRANSITION	2.51079e-06	0.00136503	15	86	COL5A2/FBN1/FN1/LUM/LAMC1/THBS2/BGN/POSTN/FBLN5/COL12A1/LAMA3/FBLN1/FBLN2/DCN/MXRA5
REACTOME_DEGRADATION_OF_THE_EXTRACELLULAR_MATRIX	9.15778e-06	0.00373409	12	62	DCN/LAMA3/COL12A1/FN1/NID1/PLG/LAMA5/LAMC1/COL8A1/FBN1/COL5A2/COL6A6
REACTOME_MET_ACTIVATES_PTK2_SIGNALING	0.000104846	0.0279277	6	19	LAMA3/FN1/LAMA5/LAMC1/LAMB2/COL5A2
REACTOME_ERYTHROCYTES_TAKE_UP_OXYGEN_AND_RELEASE_CARBON_DIOXIDE	0.000110473	0.0279277	4	7	SLC4A1/CA1/HBA1/HBB
KEGG_ECM_RECEPTOR_INTERACTION	0.000119861	0.0279277	9	46	COL5A2/FN1/LAMB2/LAMC1/LAMA5/TNXB/LAMA3/COL6A6/THBS2
REACTOME_REGULATION_OF_INSULIN_LIKE_GROWTH_FACTOR_IGF_TRANSPORT_AND_UPTAKE_BY_INSULIN_LIKE_GROWTH_FACTOR_BINDING_PROTEINS_IGFBPS	0.000142903	0.0291344	9	47	KNG1/FN1/PLG/APOE/LAMC1/FBN1/FGG/FGA/LAMB2
REACTOME_INTEGRIN_CELL_SURFACE_INTERACTIONS	0.000169539	0.0292334	9	48	FN1/LUM/COL8A1/FBN1/FGG/FGA/FGB/COL5A2/COL6A6
REACTOME_MOLECULES_ASSOCIATED_WITH_ELASTIC_FIBRES	0.000195165	0.0292334	6	21	FBLN1/FN1/LTBP2/FBLN5/FBLN2/FBN1
REACTOME_ERYTHROCYTES_TAKE_UP_CARBON_DIOXIDE_AND_RELEASE_OXYGEN	0.00021351	0.0292334	4	8	SLC4A1/CA1/HBA1/HBB
REACTOME_DISEASES_ASSOCIATED_WITH_GLYCOSAMINOGLYCAN_METABOLISM	0.000215083	0.0292334	5	14	DCN/OGN/LUM/BGN/PRELP
REACTOME_ELASTIC_FIBRE_FORMATION	0.000337936	0.042398	6	23	FBLN1/FN1/LTBP2/FBLN5/FBLN2/FBN1
REACTOME_MET_PROMOTES_CELL_MOTILITY	0.000551878	0.0595039	6	25	LAMA3/FN1/LAMA5/LAMC1/LAMB2/COL5A2
REACTOME_GRB2_SOS_PROVIDES_LINKAGE_TO_MAPK_SIGNALING_FOR_INTEGRINS	0.000598211	0.0595039	4	10	FN1/FGG/FGA/FGB
REACTOME_P130CAS_LINKAGE_TO_MAPK_SIGNALING_FOR_INTEGRINS	0.000598211	0.0595039	4	10	FN1/FGG/FGA/FGB
KEGG_COMPLEMENT_AND_COAGULATION_CASCADES	0.000620212	0.0595039	7	35	KNG1/FGB/FGG/C4BPA/C4B/FGA/PLG
REACTOME_KERATAN_SULFATE_BIOSYNTHESIS	0.000769149	0.0597373	3	5	OGN/LUM/PRELP
REACTOME_DEFECTIVE_CHST6_CAUSES_MCDC1	0.000769149	0.0597373	3	5	OGN/LUM/PRELP
REACTOME_DEFECTIVE_ST3GAL3_CAUSES_MCT12_AND_EIEE15	0.000769149	0.0597373	3	5	OGN/LUM/PRELP
REACTOME_DEFECTIVE_B4GALT1_CAUSES_B4GALT1_CDG_CDG_2D	0.000769149	0.0597373	3	5	OGN/LUM/PRELP
REACTOME_GLYCOSAMINOGLYCAN_METABOLISM	0.00104781	0.0776806	5	19	DCN/OGN/LUM/BGN/PRELP
REACTOME_SIGNALING_BY_MET	0.00128293	0.085929	6	29	LAMA3/FN1/LAMA5/LAMC1/LAMB2/COL5A2
REACTOME_REGULATION_OF_TLR_BY_ENDOGENOUS_LIGAND	0.00131712	0.085929	4	12	SFTPA1/FGG/FGA/FGB
HALLMARK_ANGIOGENESIS	0.00131712	0.085929	4	12	POSTN/COL5A2/APOH/LUM
REACTOME_INTEGRIN_SIGNALING	0.00183885	0.111843	4	13	FN1/FGG/FGA/FGB
REACTOME_DISEASES_OF_GLYCOSYLATION	0.00185148	0.111843	6	31	DCN/OGN/LUM/BGN/THBS2/PRELP
KEGG_SMALL_CELL_LUNG_CANCER	0.00213609	0.121909	5	22	FN1/LAMB2/LAMC1/LAMA5/LAMA3
REACTOME_SIGNALING_BY_RECEPTOR_TYROSINE_KINASES	0.0021676	0.121909	12	108	LAMA3/ITPR3/FN1/PLG/CLTA/APOE/LAMA5/LAMC1/LAMB2/THBS2/COL5A2/COL6A6
HALLMARK_HEME_METABOLISM	0.00228155	0.12404	8	55	SLC4A1/ANK1/SPTA1/CA1/HBD/HBB/CAT/BCAM
REACTOME_FORMATION_OF_FIBRIN_CLOT_CLOTTING_CASCADE	0.00248836	0.126854	4	14	KNG1/FGG/FGA/FGB
REACTOME_COMMON_PATHWAY_OF_FIBRIN_CLOT_FORMATION	0.00252342	0.126854	3	7	FGG/FGA/FGB
REACTOME_DISEASES_OF_METABOLISM	0.00256664	0.126854	8	56	DCN/OGN/SFTPA1/LUM/SLC34A2/BGN/THBS2/PRELP
REACTOME_LAMININ_INTERACTIONS	0.00321475	0.154213	5	24	LAMA3/NID1/LAMA5/LAMC1/LAMB2
REACTOME_TOLL_LIKE_RECEPTOR_TLR1_TLR2_CASCADE	0.00388047	0.167794	5	25	SFTPA1/FGG/FGA/FGB/AGER
REACTOME_KERATAN_SULFATE_KERATIN_METABOLISM	0.00390937	0.167794	3	8	OGN/LUM/PRELP
REACTOME_KERATAN_SULFATE_DEGRADATION	0.00390937	0.167794	3	8	OGN/LUM/PRELP
REACTOME_IRAK4_DEFICIENCY_TLR2_4	0.00390937	0.167794	3	8	FGG/FGA/FGB
REACTOME_NON_INTEGRIN_MEMBRANE_ECM_INTERACTIONS	0.00472093	0.188794	6	37	LAMA3/FN1/LAMA5/LAMC1/LAMB2/COL5A2
REACTOME_MAP2K_AND_MAPK_ACTIVATION	0.0053442	0.188794	4	17	FN1/FGG/FGA/FGB
REACTOME_PLATELET_AGGREGATION_PLUG_FORMATION	0.0053442	0.188794	4	17	FN1/FGG/FGA/FGB
REACTOME_AMYLOID_FIBER_FORMATION	0.0053442	0.188794	4	17	LTF/APOA4/APOE/FGA
REACTOME_CHONDROITIN_SULFATE_BIOSYNTHESIS	0.00555618	0.188794	2	3	DCN/BGN
REACTOME_DERMATAN_SULFATE_BIOSYNTHESIS	0.00555618	0.188794	2	3	DCN/BGN
REACTOME_DEFECTIVE_CHST3_CAUSES_SEDCJD	0.00555618	0.188794	2	3	DCN/BGN
REACTOME_DEFECTIVE_CHST14_CAUSES_EDS_MUSCULOCONTRACTURAL_TYPE	0.00555618	0.188794	2	3	DCN/BGN
REACTOME_DEFECTIVE_CHSY1_CAUSES_TPBS	0.00555618	0.188794	2	3	DCN/BGN
REACTOME_PEROXISOMAL_LIPID_METABOLISM	0.00555618	0.188794	2	3	ALDH3A2/HSD17B4
REACTOME_INTERACTION_BETWEEN_L1_AND_ANKYRINS	0.00567836	0.189008	3	9	ANK1/ANK3/SPTA1
KEGG_FOCAL_ADHESION	0.00668157	0.217953	9	79	FN1/LAMB2/LAMC1/LAMA5/THBS2/COL5A2/LAMA3/TNXB/COL6A6
REACTOME_L1CAM_INTERACTIONS	0.0070066	0.224074	6	40	ANK1/CLTA/LAMC1/RDX/ANK3/SPTA1
REACTOME_DISEASES_OF_IMMUNE_SYSTEM	0.00785557	0.243167	3	10	FGG/FGA/FGB
REACTOME_RESPONSE_TO_ELEVATED_PLATELET_CYTOSOLIC_CA2	0.00790182	0.243167	8	67	APOH/KNG1/FN1/PLG/FERMT3/FGG/FGA/FGB
REACTOME_SIGNALING_BY_MODERATE_KINASE_ACTIVITY_BRAF_MUTANTS	0.0081346	0.245695	4	19	FN1/FGG/FGA/FGB
REACTOME_SIGNALING_BY_PDGF	0.011742	0.348203	4	21	PLG/THBS2/COL5A2/COL6A6
REACTOME_COLLAGEN_CHAIN_TRIMERIZATION	0.0162432	0.473082	4	23	COL12A1/COL8A1/COL5A2/COL6A6
HALLMARK_MYOGENESIS	0.0168765	0.482904	6	48	AEBP1/SORBS1/MYH11/GPX3/CDH13/SORBS3
REACTOME_CS_DS_DEGRADATION	0.0174782	0.483167	2	5	DCN/BGN
REACTOME_DISEASES_ASSOCIATED_WITH_SURFACTANT_METABOLISM	0.0174782	0.483167	2	5	SFTPA1/SLC34A2
REACTOME_ASSEMBLY_OF_COLLAGEN_FIBRILS_AND_OTHER_MULTIMERIC_STRUCTURES	0.0187882	0.503975	5	36	LAMA3/COL12A1/COL8A1/COL5A2/COL6A6
REACTOME_SIGNALING_BY_BRAF_AND_RAF1_FUSIONS	0.0188488	0.503975	4	24	FN1/FGG/FGA/FGB
REACTOME_ONCOGENIC_MAPK_SIGNALING	0.0248018	0.610967	4	26	FN1/FGG/FGA/FGB
REACTOME_SCAVENGING_OF_HEME_FROM_PLASMA	0.0253923	0.610967	3	15	AMBP/HBA1/HBB
REACTOME_A_TETRASACCHARIDE_LINKER_SEQUENCE_IS_REQUIRED_FOR_GAG_SYNTHESIS	0.0254726	0.610967	2	6	DCN/BGN
REACTOME_DEFECTIVE_B4GALT7_CAUSES_EDS_PROGEROID_TYPE	0.0254726	0.610967	2	6	DCN/BGN
REACTOME_CHYLOMICRON_REMODELING	0.0254726	0.610967	2	6	APOA4/APOE
REACTOME_EGR2_AND_SOX10_MEDIATED_INITIATION_OF_SCHWANN_CELL_MYELINATION	0.0254726	0.610967	2	6	PRX/LAMC1
REACTOME_HEME_SIGNALING	0.0254726	0.610967	2	6	HBA1/HBB
REACTOME_TOLL_LIKE_RECEPTOR_CASCADES	0.0258719	0.611552	5	39	SFTPA1/FGG/FGA/FGB/AGER
REACTOME_PLATELET_ACTIVATION_SIGNALING_AND_AGGREGATION	0.0271166	0.631818	9	99	APOH/ITPR3/KNG1/FN1/PLG/FERMT3/FGG/FGA/FGB
REACTOME_SENSORY_PERCEPTION	0.0314344	0.722105	5	41	ITPR3/APOA4/APOE/RDX/CAPZA2
REACTOME_PROTEIN_LOCALIZATION	0.0356513	0.807601	4	29	ALDH3A2/CAT/HSD17B4/CYB5A
REACTOME_PLASMA_LIPOPROTEIN_ASSEMBLY_REMODELING_AND_CLEARANCE	0.0414144	0.822828	3	18	APOA4/CLTA/APOE
REACTOME_ELEVATION_OF_CYTOSOLIC_CA2_LEVELS	0.0438749	0.822828	1	1	ITPR3
REACTOME_ALPHA_OXIDATION_OF_PHYTANATE	0.0438749	0.822828	1	1	ALDH3A2
REACTOME_BETA_OXIDATION_OF_PRISTANOYL_COA	0.0438749	0.822828	1	1	HSD17B4
REACTOME_NRCAM_INTERACTIONS	0.0438749	0.822828	1	1	ANK1
REACTOME_ASSEMBLY_OF_ACTIVE_LPL_AND_LIPC_LIPASE_COMPLEXES	0.0438749	0.822828	1	1	APOA4
REACTOME_SENSORY_PERCEPTION_OF_TASTE	0.0438749	0.822828	1	1	ITPR3
KEGG_PRIMARY_BILE_ACID_BIOSYNTHESIS	0.0438749	0.822828	1	1	HSD17B4
REACTOME_COLLAGEN_DEGRADATION	0.044194	0.822828	4	31	COL12A1/COL8A1/COL5A2/COL6A6
REACTOME_BINDING_AND_UPTAKE_OF_LIGANDS_BY_SCAVENGER_RECEPTORS	0.044194	0.822828	4	31	AMBP/APOE/HBA1/HBB
REACTOME_COLLAGEN_FORMATION	0.0446763	0.822828	5	45	LAMA3/COL12A1/COL8A1/COL5A2/COL6A6
REACTOME_CHONDROITIN_SULFATE_DERMATAN_SULFATE_METABOLISM	0.0448999	0.822828	2	8	DCN/BGN
REACTOME_TRANSPORT_OF_INORGANIC_CATIONS_ANIONS_AND_AMINO_ACIDS_OLIGOPEPTIDES	0.0448999	0.822828	2	8	SLC4A1/SLC34A2
REACTOME_CHYLOMICRON_ASSEMBLY	0.0448999	0.822828	2	8	APOA4/APOE
REACTOME_PLASMA_LIPOPROTEIN_REMODELING	0.0448999	0.822828	2	8	APOA4/APOE
REACTOME_PEROXISOMAL_PROTEIN_IMPORT	0.0448999	0.822828	2	8	CAT/HSD17B4
REACTOME_INSERTION_OF_TAIL_ANCHORED_PROTEINS_INTO_THE_ENDOPLASMIC_RETICULUM_MEMBRANE	0.0448999	0.822828	2	8	ALDH3A2/CYB5A
REACTOME_COLLAGEN_BIOSYNTHESIS_AND_MODIFYING_ENZYMES	0.0488607	0.885465	4	32	COL12A1/COL8A1/COL5A2/COL6A6
REACTOME_HEPARAN_SULFATE_HEPARIN_HS_GAG_METABOLISM	0.056106	0.994662	2	9	DCN/BGN
REACTOME_PLASMA_LIPOPROTEIN_ASSEMBLY	0.056106	0.994662	2	9	APOA4/APOE
REACTOME_HEMOSTASIS	0.0646937	1	12	170	APOH/ITPR3/KNG1/FN1/PLG/FERMT3/FGG/FGA/FGB/CAPZA2/HBD/HBB
REACTOME_SURFACTANT_METABOLISM	0.0681686	1	2	10	SFTPA1/SLC34A2
REACTOME_RND2_GTPASE_CYCLE	0.0681686	1	2	10	ALDH3A2/DSG1
REACTOME_NCAM_SIGNALING_FOR_NEURITE_OUT_GROWTH	0.0768385	1	3	23	SPTA1/COL5A2/COL6A6
REACTOME_SMOOTH_MUSCLE_CONTRACTION	0.0768385	1	3	23	SORBS1/SORBS3/MYH11
HALLMARK_REACTIVE_OXYGEN_SPECIES_PATHWAY	0.0768385	1	3	23	CAT/MPO/GPX3
REACTOME_ADVANCED_GLYCOSYLATION_ENDPRODUCT_RECEPTOR_SIGNALING	0.0809926	1	2	11	CAPZA2/AGER
REACTOME_PLASMA_LIPOPROTEIN_CLEARANCE	0.0809926	1	2	11	CLTA/APOE
KEGG_TYROSINE_METABOLISM	0.0809926	1	2	11	AOC3/ADH1B
KEGG_TGF_BETA_SIGNALING_PATHWAY	0.0809926	1	2	11	THBS2/DCN
KEGG_TASTE_TRANSDUCTION	0.085843	1	1	2	ITPR3
REACTOME_EFFECTS_OF_PIP2_HYDROLYSIS	0.085843	1	1	2	ITPR3
REACTOME_BETA_OXIDATION_OF_VERY_LONG_CHAIN_FATTY_ACIDS	0.085843	1	1	2	HSD17B4
REACTOME_SODIUM_COUPLED_PHOSPHATE_COTRANSPORTERS	0.085843	1	1	2	SLC34A2
REACTOME_NEUROFASCIN_INTERACTIONS	0.085843	1	1	2	ANK1
REACTOME_O_GLYCOSYLATION_OF_TSR_DOMAIN_CONTAINING_PROTEINS	0.085843	1	1	2	THBS2
REACTOME_VEGFR2_MEDIATED_CELL_PROLIFERATION	0.085843	1	1	2	ITPR3
REACTOME_CHYLOMICRON_CLEARANCE	0.085843	1	1	2	APOE
REACTOME_TYSND1_CLEAVES_PEROXISOMAL_PROTEINS	0.085843	1	1	2	HSD17B4
KEGG_BETA_ALANINE_METABOLISM	0.0944894	1	2	12	ALDH3A2/AOC3
REACTOME_MUSCLE_CONTRACTION	0.102353	1	4	41	SORBS1/ITPR3/SORBS3/MYH11
HALLMARK_UV_RESPONSE_DN	0.102767	1	3	26	COL5A2/LAMC1/FBLN5
REACTOME_ROLE_OF_PHOSPHOLIPIDS_IN_PHAGOCYTOSIS	0.108577	1	2	13	ITPR3/IGHG4
REACTOME_NCAM1_INTERACTIONS	0.108577	1	2	13	COL5A2/COL6A6
REACTOME_TRANSPORT_OF_SMALL_MOLECULES	0.108665	1	9	129	SLC4A1/ATP13A1/APOA4/CLTA/APOE/CA1/SLC34A2/HBA1/HBB
REACTOME_INTERLEUKIN_4_AND_INTERLEUKIN_13_SIGNALING	0.112093	1	3	27	FN1/LAMA5/IGHG4
REACTOME_FACTORS_INVOLVED_IN_MEGAKARYOCYTE_DEVELOPMENT_AND_PLATELET_PRODUCTION	0.121732	1	3	28	CAPZA2/HBD/HBB
HALLMARK_ESTROGEN_RESPONSE_LATE	0.124438	1	4	44	PKP3/PDLIM3/ALDH3A2/LTF
REACTOME_FIBRONECTIN_MATRIX_FORMATION	0.125986	1	1	3	FN1
REACTOME_ALPHA_LINOLENIC_OMEGA3_AND_LINOLEIC_OMEGA6_ACID_METABOLISM	0.125986	1	1	3	HSD17B4
REACTOME_BICARBONATE_TRANSPORTERS	0.125986	1	1	3	SLC4A1
REACTOME_CLEC7A_DECTIN_1_INDUCES_NFAT_ACTIVATION	0.125986	1	1	3	ITPR3
REACTOME_DEFECTIVE_CSF2RB_CAUSES_SMDP5	0.125986	1	1	3	SFTPA1
REACTOME_HDL_REMODELING	0.125986	1	1	3	APOE
REACTOME_NR1H3_NR1H2_REGULATE_GENE_EXPRESSION_LINKED_TO_CHOLESTEROL_TRANSPORT_AND_EFFLUX	0.125986	1	1	3	APOE
REACTOME_CLASS_I_PEROXISOMAL_MEMBRANE_PROTEIN_IMPORT	0.125986	1	1	3	ALDH3A2
KEGG_RETINOL_METABOLISM	0.125986	1	1	3	ADH1B
HALLMARK_COAGULATION	0.133013	1	5	62	PLG/FGA/FGG/FN1/FBN1
REACTOME_G_ALPHA_Q_SIGNALLING_EVENTS	0.138222	1	2	15	ITPR3/KNG1
REACTOME_SLC_MEDIATED_TRANSMEMBRANE_TRANSPORT	0.138222	1	2	15	SLC4A1/SLC34A2
REACTOME_METABOLISM_OF_FAT_SOLUBLE_VITAMINS	0.138222	1	2	15	APOA4/APOE
REACTOME_FCGR3A_MEDIATED_IL10_SYNTHESIS	0.138222	1	2	15	ITPR3/IGHG4
HALLMARK_XENOBIOTIC_METABOLISM	0.139721	1	5	63	CYB5A/CAT/PLG/FBLN1/APOE
KEGG_PATHWAYS_IN_CANCER	0.146576	1	5	64	FN1/LAMB2/LAMC1/LAMA5/LAMA3
HALLMARK_APOPTOSIS	0.148368	1	4	47	GPX3/LUM/DCN/BGN
REACTOME_KERATINIZATION	0.153642	1	2	16	DSG1/PKP3
REACTOME_FORMATION_OF_THE_CORNIFIED_ENVELOPE	0.153642	1	2	16	DSG1/PKP3
KEGG_PEROXISOME	0.153642	1	2	16	CAT/HSD17B4
REACTOME_COMPLEMENT_CASCADE	0.163042	1	3	32	C4BPA/IGHG4/C4B
REACTOME_APOBEC3G_MEDIATED_RESISTANCE_TO_HIV_1_INFECTION	0.164384	1	1	4	PSIP1
REACTOME_SYNTHESIS_OF_BILE_ACIDS_AND_BILE_SALTS_VIA_7ALPHA_HYDROXYCHOLESTEROL	0.164384	1	1	4	HSD17B4
REACTOME_VITAMIN_C_ASCORBATE_METABOLISM	0.164384	1	1	4	CYB5A
REACTOME_METAL_SEQUESTRATION_BY_ANTIMICROBIAL_PROTEINS	0.164384	1	1	4	LTF
REACTOME_ETHANOL_OXIDATION	0.164384	1	1	4	ADH1B
REACTOME_VLDLR_INTERNALISATION_AND_DEGRADATION	0.164384	1	1	4	CLTA
REACTOME_NR1H2_AND_NR1H3_MEDIATED_SIGNALING	0.164384	1	1	4	APOE
REACTOME_FOXO_MEDIATED_TRANSCRIPTION_OF_OXIDATIVE_STRESS_METABOLIC_AND_NEURONAL_GENES	0.164384	1	1	4	CAT
HALLMARK_HEDGEHOG_SIGNALING	0.164384	1	1	4	PLG
KEGG_NEUROACTIVE_LIGAND_RECEPTOR_INTERACTION	0.164384	1	1	4	PLG
REACTOME_SYNDECAN_INTERACTIONS	0.169379	1	2	17	FN1/COL5A2
KEGG_TRYPTOPHAN_METABOLISM	0.169379	1	2	17	CAT/ALDH3A2
REACTOME_INITIAL_TRIGGERING_OF_COMPLEMENT	0.185374	1	2	18	IGHG4/C4B
REACTOME_VISUAL_PHOTOTRANSDUCTION	0.185374	1	2	18	APOA4/APOE
REACTOME_RECYCLING_PATHWAY_OF_L1	0.185374	1	2	18	CLTA/RDX
REACTOME_SLC_TRANSPORTER_DISORDERS	0.185374	1	2	18	SLC4A1/SLC34A2
HALLMARK_BILE_ACID_METABOLISM	0.185374	1	2	18	HSD17B4/CAT
REACTOME_COPI_MEDIATED_ANTEROGRADE_TRANSPORT	0.200901	1	4	53	ANK1/ANK3/SPTA1/CAPZA2
REACTOME_NUCLEAR_SIGNALING_BY_ERBB4	0.20111	1	1	5	APOE
REACTOME_REVERSIBLE_HYDRATION_OF_CARBON_DIOXIDE	0.20111	1	1	5	CA1
REACTOME_2_LTR_CIRCLE_FORMATION	0.20111	1	1	5	PSIP1
REACTOME_SPHINGOLIPID_DE_NOVO_BIOSYNTHESIS	0.20111	1	1	5	ALDH3A2
REACTOME_ACTIVATION_OF_C3_AND_C5	0.20111	1	1	5	C4B
REACTOME_RETROGRADE_NEUROTROPHIN_SIGNALLING	0.20111	1	1	5	CLTA
REACTOME_SYNTHESIS_OF_BILE_ACIDS_AND_BILE_SALTS	0.20111	1	1	5	HSD17B4
REACTOME_SIGNAL_REGULATORY_PROTEIN_FAMILY_INTERACTIONS	0.20111	1	1	5	SFTPA1
REACTOME_PLATELET_CALCIUM_HOMEOSTASIS	0.20111	1	1	5	ITPR3
REACTOME_CHL1_INTERACTIONS	0.20111	1	1	5	ANK1
REACTOME_OTHER_INTERLEUKIN_SIGNALING	0.20111	1	1	5	IL16
REACTOME_WNT5A_DEPENDENT_INTERNALIZATION_OF_FZD2_FZD5_AND_ROR2	0.20111	1	1	5	CLTA
REACTOME_PHASE_I_FUNCTIONALIZATION_OF_COMPOUNDS	0.217938	1	2	20	AOC3/ADH1B
REACTOME_DETOXIFICATION_OF_REACTIVE_OXYGEN_SPECIES	0.217938	1	2	20	CAT/GPX3
KEGG_FATTY_ACID_METABOLISM	0.217938	1	2	20	ADH1B/ALDH3A2
REACTOME_MAPK_FAMILY_SIGNALING_CASCADES	0.230403	1	5	75	FN1/SPTA1/FGG/FGA/FGB
HALLMARK_COMPLEMENT	0.230403	1	5	75	PLG/FN1/LTF/APOA4/CDH13
REACTOME_CELL_CELL_COMMUNICATION	0.231277	1	3	38	LAMA3/SFTPA1/CDH13
REACTOME_DAG_AND_IP3_SIGNALING	0.236238	1	1	6	ITPR3
REACTOME_INTEGRATION_OF_PROVIRUS	0.236238	1	1	6	PSIP1
REACTOME_EARLY_PHASE_OF_HIV_LIFE_CYCLE	0.236238	1	1	6	PSIP1
REACTOME_GAP_JUNCTION_DEGRADATION	0.236238	1	1	6	CLTA
REACTOME_BILE_ACID_AND_BILE_SALT_METABOLISM	0.236238	1	1	6	HSD17B4
REACTOME_DISEASES_ASSOCIATED_WITH_O_GLYCOSYLATION_OF_PROTEINS	0.236238	1	1	6	THBS2
REACTOME_TYPE_I_HEMIDESMOSOME_ASSEMBLY	0.236238	1	1	6	LAMA3
REACTOME_WNT5A_DEPENDENT_INTERNALIZATION_OF_FZD4	0.236238	1	1	6	CLTA
REACTOME_DISSOLUTION_OF_FIBRIN_CLOT	0.236238	1	1	6	PLG
REACTOME_ALK_MUTANTS_BIND_TKIS	0.236238	1	1	6	FN1
KEGG_ASCORBATE_AND_ALDARATE_METABOLISM	0.236238	1	1	6	ALDH3A2
REACTOME_METABOLISM_OF_VITAMINS_AND_COFACTORS	0.243155	1	3	39	APOA4/APOE/CYB5A
REACTOME_SENSORY_PROCESSING_OF_SOUND	0.25096	1	2	22	RDX/CAPZA2
KEGG_VASCULAR_SMOOTH_MUSCLE_CONTRACTION	0.25096	1	2	22	ITPR3/MYH11
REACTOME_SIGNALING_BY_ERBB4	0.269835	1	1	7	APOE
REACTOME_CA2_PATHWAY	0.269835	1	1	7	ITPR3
REACTOME_TRANSCRIPTIONAL_REGULATION_BY_THE_AP_2_TFAP2_FAMILY_OF_TRANSCRIPTION_FACTORS	0.269835	1	1	7	APOE
REACTOME_LDL_CLEARANCE	0.269835	1	1	7	CLTA
KEGG_GLYCINE_SERINE_AND_THREONINE_METABOLISM	0.269835	1	1	7	AOC3
KEGG_LIMONENE_AND_PINENE_DEGRADATION	0.269835	1	1	7	ALDH3A2
KEGG_NITROGEN_METABOLISM	0.269835	1	1	7	CA1
REACTOME_RHOD_GTPASE_CYCLE	0.284127	1	2	24	MCAM/PGRMC2
REACTOME_METABOLISM_OF_CARBOHYDRATES	0.298459	1	5	83	DCN/OGN/LUM/BGN/PRELP
REACTOME_ANTI_INFLAMMATORY_RESPONSE_FAVOURING_LEISHMANIA_PARASITE_INFECTION	0.30068	1	2	25	ITPR3/IGHG4
REACTOME_ACTIVATION_OF_MATRIX_METALLOPROTEINASES	0.301969	1	1	8	PLG
REACTOME_CLASS_A_1_RHODOPSIN_LIKE_RECEPTORS	0.301969	1	1	8	KNG1
REACTOME_PEPTIDE_LIGAND_BINDING_RECEPTORS	0.301969	1	1	8	KNG1
REACTOME_ADHERENS_JUNCTIONS_INTERACTIONS	0.301969	1	1	8	CDH13
REACTOME_TRAF6_MEDIATED_NF_KB_ACTIVATION	0.301969	1	1	8	AGER
REACTOME_CELL_JUNCTION_ORGANIZATION	0.317172	1	2	26	LAMA3/CDH13
REACTOME_DEVELOPMENTAL_BIOLOGY	0.318784	1	13	254	ANK1/PRX/CLTA/RPL27/MYH11/DSG1/LAMC1/RDX/ANK3/SPTA1/PKP3/COL5A2/COL6A6
REACTOME_ROS_AND_RNS_PRODUCTION_IN_PHAGOCYTES	0.332702	1	1	9	MPO
REACTOME_FCGR_ACTIVATION	0.332702	1	1	9	IGHG4
REACTOME_APOPTOTIC_CLEAVAGE_OF_CELL_ADHESION_PROTEINS	0.332702	1	1	9	DSG1
REACTOME_GLUCAGON_LIKE_PEPTIDE_1_GLP1_REGULATES_INSULIN_SECRETION	0.332702	1	1	9	ITPR3
REACTOME_TAK1_ACTIVATES_NFKB_BY_PHOSPHORYLATION_AND_ACTIVATION_OF_IKKS_COMPLEX	0.332702	1	1	9	AGER
REACTOME_O_LINKED_GLYCOSYLATION	0.332702	1	1	9	THBS2
REACTOME_ION_TRANSPORT_BY_P_TYPE_ATPASES	0.332702	1	1	9	ATP13A1
REACTOME_RND1_GTPASE_CYCLE	0.332702	1	1	9	ALDH3A2
KEGG_ALANINE_ASPARTATE_AND_GLUTAMATE_METABOLISM	0.332702	1	1	9	NIT2
KEGG_HISTIDINE_METABOLISM	0.332702	1	1	9	ALDH3A2
KEGG_PHENYLALANINE_METABOLISM	0.332702	1	1	9	AOC3
KEGG_PHOSPHATIDYLINOSITOL_SIGNALING_SYSTEM	0.332702	1	1	9	ITPR3
REACTOME_RAC3_GTPASE_CYCLE	0.333579	1	2	27	MCAM/PGRMC2
HALLMARK_PEROXISOME	0.333579	1	2	27	HSD17B4/CAT
REACTOME_INNATE_IMMUNE_SYSTEM	0.344434	1	18	368	MPO/LTF/ITPR3/NIT2/CAT/SFTPA1/C4BPA/CHI3L1/DSG1/FGG/FGA/FGB/AZU1/CAPZA2/AGER/IGHG4/C4B/HBB
REACTOME_G_ALPHA_I_SIGNALLING_EVENTS	0.349875	1	2	28	ITPR3/KNG1
REACTOME_RHOG_GTPASE_CYCLE	0.349875	1	2	28	MCAM/PGRMC2
KEGG_GLYCEROLIPID_METABOLISM	0.362094	1	1	10	ALDH3A2
REACTOME_INTRINSIC_PATHWAY_OF_FIBRIN_CLOT_FORMATION	0.362094	1	1	10	KNG1
REACTOME_ANCHORING_FIBRIL_FORMATION	0.362094	1	1	10	LAMA3
REACTOME_EPHA_MEDIATED_GROWTH_CONE_COLLAPSE	0.362094	1	1	10	MYH11
REACTOME_CELL_CELL_JUNCTION_ORGANIZATION	0.362094	1	1	10	CDH13
KEGG_DRUG_METABOLISM_CYTOCHROME_P450	0.362094	1	1	10	ADH1B
REACTOME_RAC2_GTPASE_CYCLE	0.366038	1	2	29	MCAM/PGRMC2
HALLMARK_ADIPOGENESIS	0.369131	1	4	70	SORBS1/APOE/GPX3/CAT
REACTOME_CELLULAR_RESPONSE_TO_CHEMICAL_STRESS	0.379329	1	4	71	CAT/HBA1/GPX3/HBB
REACTOME_NERVOUS_SYSTEM_DEVELOPMENT	0.381626	1	11	222	ANK1/PRX/CLTA/RPL27/MYH11/LAMC1/RDX/ANK3/SPTA1/COL5A2/COL6A6
REACTOME_ER_TO_GOLGI_ANTEROGRADE_TRANSPORT	0.389514	1	4	72	ANK1/ANK3/SPTA1/CAPZA2
REACTOME_FCERI_MEDIATED_CA_2_MOBILIZATION	0.390204	1	1	11	ITPR3
REACTOME_EPH_EPHRIN_MEDIATED_REPULSION_OF_CELLS	0.390204	1	1	11	CLTA
REACTOME_SEMA4D_INDUCED_CELL_MIGRATION_AND_GROWTH_CONE_COLLAPSE	0.390204	1	1	11	MYH11
REACTOME_ION_HOMEOSTASIS	0.390204	1	1	11	ITPR3
REACTOME_CHAPERONE_MEDIATED_AUTOPHAGY	0.390204	1	1	11	HBB
REACTOME_FOXO_MEDIATED_TRANSCRIPTION	0.390204	1	1	11	CAT
REACTOME_NUCLEAR_EVENTS_STIMULATED_BY_ALK_SIGNALING_IN_CANCER	0.390204	1	1	11	FN1
HALLMARK_TGF_BETA_SIGNALING	0.390204	1	1	11	LTBP2
REACTOME_TRANSPORT_TO_THE_GOLGI_AND_SUBSEQUENT_MODIFICATION	0.399679	1	4	73	ANK1/ANK3/SPTA1/CAPZA2
REACTOME_EPH_EPHRIN_SIGNALING	0.413549	1	2	32	CLTA/MYH11
REACTOME_G_PROTEIN_MEDIATED_EVENTS	0.417088	1	1	12	ITPR3
REACTOME_CREATION_OF_C4_AND_C2_ACTIVATORS	0.417088	1	1	12	IGHG4
REACTOME_SCAVENGING_BY_CLASS_A_RECEPTORS	0.417088	1	1	12	APOE
REACTOME_LYSOSOME_VESICLE_BIOGENESIS	0.417088	1	1	12	CLTA
REACTOME_CARDIAC_CONDUCTION	0.417088	1	1	12	ITPR3
REACTOME_RRNA_MODIFICATION_IN_THE_NUCLEUS_AND_CYTOSOL	0.417088	1	1	12	NOP56
REACTOME_LATE_ENDOSOMAL_MICROAUTOPHAGY	0.417088	1	1	12	HBB
REACTOME_RND3_GTPASE_CYCLE	0.417088	1	1	12	DSG1
KEGG_METABOLISM_OF_XENOBIOTICS_BY_CYTOCHROME_P450	0.417088	1	1	12	ADH1B
KEGG_LONG_TERM_POTENTIATION	0.417088	1	1	12	ITPR3
KEGG_GNRH_SIGNALING_PATHWAY	0.417088	1	1	12	ITPR3
REACTOME_RHOA_GTPASE_CYCLE	0.429006	1	2	33	MCAM/PGRMC2
KEGG_ARACHIDONIC_ACID_METABOLISM	0.442797	1	1	13	GPX3
REACTOME_INTERACTIONS_OF_VPR_WITH_HOST_CELLULAR_PROTEINS	0.442797	1	1	13	PSIP1
REACTOME_ASSOCIATION_OF_TRIC_CCT_WITH_TARGET_PROTEINS_DURING_BIOSYNTHESIS	0.442797	1	1	13	NOP56
REACTOME_SEMA4D_IN_SEMAPHORIN_SIGNALING	0.442797	1	1	13	MYH11
REACTOME_GPCR_LIGAND_BINDING	0.442797	1	1	13	KNG1
REACTOME_RHO_GTPASES_ACTIVATE_CIT	0.442797	1	1	13	MYH11
REACTOME_RHO_GTPASES_ACTIVATE_ROCKS	0.442797	1	1	13	MYH11
REACTOME_RHOB_GTPASE_CYCLE	0.442797	1	1	13	MCAM
REACTOME_ANTIGEN_ACTIVATES_B_CELL_RECEPTOR_BCR_LEADING_TO_GENERATION_OF_SECOND_MESSENGERS	0.442797	1	1	13	ITPR3
KEGG_LONG_TERM_DEPRESSION	0.442797	1	1	13	ITPR3
KEGG_GLYCOLYSIS_GLUCONEOGENESIS	0.444251	1	2	34	ADH1B/ALDH3A2
REACTOME_GAP_JUNCTION_TRAFFICKING_AND_REGULATION	0.467383	1	1	14	CLTA
REACTOME_SPHINGOLIPID_METABOLISM	0.467383	1	1	14	ALDH3A2
KEGG_LYSINE_DEGRADATION	0.467383	1	1	14	ALDH3A2
KEGG_BUTANOATE_METABOLISM	0.467383	1	1	14	ALDH3A2
KEGG_AMYOTROPHIC_LATERAL_SCLEROSIS_ALS	0.467383	1	1	14	CAT
REACTOME_RAC1_GTPASE_CYCLE	0.474059	1	2	36	MCAM/SH3BP1
REACTOME_SIGNALING_BY_INTERLEUKINS	0.480314	1	6	126	FN1/LAMA5/CA1/IL16/AGER/IGHG4
HALLMARK_APICAL_JUNCTION	0.483854	1	3	59	SORBS3/LAMA3/FBN1
REACTOME_FCGAMMA_RECEPTOR_FCGR_DEPENDENT_PHAGOCYTOSIS	0.488604	1	2	37	ITPR3/IGHG4
REACTOME_DDX58_IFIH1_MEDIATED_INDUCTION_OF_INTERFERON_ALPHA_BETA	0.490894	1	1	15	AGER
REACTOME_PLATELET_HOMEOSTASIS	0.490894	1	1	15	ITPR3
REACTOME_RHO_GTPASES_ACTIVATE_PAKS	0.490894	1	1	15	MYH11
REACTOME_MITOTIC_SPINDLE_CHECKPOINT	0.490894	1	1	15	CKAP5
REACTOME_INFECTION_WITH_MYCOBACTERIUM_TUBERCULOSIS	0.490894	1	1	15	LTF
KEGG_PROPANOATE_METABOLISM	0.490894	1	1	15	ALDH3A2
REACTOME_VESICLE_MEDIATED_TRANSPORT	0.495818	1	9	196	ANK1/AMBP/CLTA/APOE/ANK3/SPTA1/CAPZA2/HBA1/HBB
REACTOME_RHOF_GTPASE_CYCLE	0.513378	1	1	16	MCAM
KEGG_PRION_DISEASES	0.513378	1	1	16	LAMC1
REACTOME_POST_TRANSLATIONAL_PROTEIN_MODIFICATION	0.518677	1	13	291	ANK1/KNG1/FN1/APOE/LAMC1/ANK3/SPTA1/FBN1/FGG/FGA/LAMB2/THBS2/CAPZA2
REACTOME_ANTIGEN_PROCESSING_CROSS_PRESENTATION	0.528546	1	3	63	FGG/FGA/FGB
REACTOME_SIGNALING_BY_GPCR	0.53072	1	2	40	ITPR3/KNG1
REACTOME_MYD88_INDEPENDENT_TLR4_CASCADE	0.534878	1	1	17	AGER
REACTOME_AURKA_ACTIVATION_BY_TPX2	0.534878	1	1	17	CKAP5
REACTOME_SENSORY_PROCESSING_OF_SOUND_BY_OUTER_HAIR_CELLS_OF_THE_COCHLEA	0.534878	1	1	17	RDX
HALLMARK_MYC_TARGETS_V2	0.534878	1	1	17	NOP56
KEGG_PPAR_SIGNALING_PATHWAY	0.534878	1	1	17	SORBS1
KEGG_CALCIUM_SIGNALING_PATHWAY	0.534878	1	1	17	ITPR3
KEGG_ALZHEIMERS_DISEASE	0.544234	1	2	41	ITPR3/APOE
REACTOME_TOLL_LIKE_RECEPTOR_9_TLR9_CASCADE	0.555437	1	1	18	AGER
REACTOME_RECRUITMENT_OF_MITOTIC_CENTROSOME_PROTEINS_AND_COMPLEXES	0.555437	1	1	18	CKAP5
REACTOME_REGULATION_OF_INSULIN_SECRETION	0.555437	1	1	18	ITPR3
REACTOME_ANCHORING_OF_THE_BASAL_BODY_TO_THE_PLASMA_MEMBRANE	0.555437	1	1	18	CKAP5
REACTOME_ANTIMICROBIAL_PEPTIDES	0.555437	1	1	18	LTF
REACTOME_ION_CHANNEL_TRANSPORT	0.555437	1	1	18	ATP13A1
KEGG_GAP_JUNCTION	0.555437	1	1	18	ITPR3
REACTOME_FATTY_ACID_METABOLISM	0.557479	1	2	42	ALDH3A2/HSD17B4
HALLMARK_MITOTIC_SPINDLE	0.570454	1	2	43	CKAP5/PALLD
REACTOME_RHO_GTPASE_CYCLE	0.591906	1	5	117	ALDH3A2/MCAM/SH3BP1/DSG1/PGRMC2
REACTOME_OPIOID_SIGNALLING	0.593893	1	1	20	ITPR3
REACTOME_METABOLISM_OF_WATER_SOLUBLE_VITAMINS_AND_COFACTORS	0.593893	1	1	20	CYB5A
REACTOME_RHO_GTPASES_ACTIVATE_PKNS	0.593893	1	1	20	MYH11
KEGG_GLUTATHIONE_METABOLISM	0.593893	1	1	20	GPX3
KEGG_OOCYTE_MEIOSIS	0.593893	1	1	20	ITPR3
HALLMARK_UV_RESPONSE_UP	0.595581	1	2	45	PDLIM3/GPX3
REACTOME_BIOLOGICAL_OXIDATIONS	0.607733	1	2	46	AOC3/ADH1B
HALLMARK_FATTY_ACID_METABOLISM	0.611187	1	3	71	ALDH3A2/HSD17B4/AOC3
REACTOME_APOPTOTIC_CLEAVAGE_OF_CELLULAR_PROTEINS	0.611867	1	1	21	DSG1
REACTOME_RECRUITMENT_OF_NUMA_TO_MITOTIC_CENTROSOMES	0.611867	1	1	21	CKAP5
REACTOME_CARGO_RECOGNITION_FOR_CLATHRIN_MEDIATED_ENDOCYTOSIS	0.611867	1	1	21	CLTA
HALLMARK_E2F_TARGETS	0.619609	1	2	47	PSIP1/NOP56
REACTOME_REGULATION_OF_PLK1_ACTIVITY_AT_G2_M_TRANSITION	0.629054	1	1	22	CKAP5
KEGG_ARGININE_AND_PROLINE_METABOLISM	0.629054	1	1	22	ALDH3A2
REACTOME_RHOC_GTPASE_CYCLE	0.645486	1	1	23	MCAM
KEGG_PYRUVATE_METABOLISM	0.645486	1	1	23	ALDH3A2
REACTOME_BETA_CATENIN_INDEPENDENT_WNT_SIGNALING	0.653595	1	2	50	ITPR3/CLTA
REACTOME_INTEGRATION_OF_ENERGY_METABOLISM	0.661197	1	1	24	ITPR3
REACTOME_SIGNALING_BY_NTRKS	0.661197	1	1	24	CLTA
REACTOME_GOLGI_ASSOCIATED_VESICLE_BIOGENESIS	0.661197	1	1	24	CLTA
REACTOME_COPI_INDEPENDENT_GOLGI_TO_ER_RETROGRADE_TRAFFIC	0.661197	1	1	24	CAPZA2
REACTOME_METABOLISM_OF_STEROIDS	0.661197	1	1	24	HSD17B4
KEGG_VALINE_LEUCINE_AND_ISOLEUCINE_DEGRADATION	0.661197	1	1	24	ALDH3A2
REACTOME_CYTOPROTECTION_BY_HMOX1	0.674899	1	2	52	HBA1/HBB
REACTOME_SIGNALING_BY_VEGF	0.676219	1	1	25	ITPR3
REACTOME_RESOLUTION_OF_SISTER_CHROMATID_COHESION	0.676219	1	1	25	CKAP5
REACTOME_SEMAPHORIN_INTERACTIONS	0.676219	1	1	25	MYH11
REACTOME_ASPARAGINE_N_LINKED_GLYCOSYLATION	0.687324	1	4	105	ANK1/ANK3/SPTA1/CAPZA2
KEGG_ADHERENS_JUNCTION	0.69058	1	1	26	SORBS1
KEGG_INSULIN_SIGNALING_PATHWAY	0.69058	1	1	26	SORBS1
REACTOME_SIGNALING_BY_RHO_GTPASES_MIRO_GTPASES_AND_RHOBTB3	0.694652	1	7	181	ALDH3A2/MCAM/SH3BP1/MYH11/DSG1/PGRMC2/CKAP5
REACTOME_APOPTOTIC_EXECUTION_PHASE	0.704311	1	1	27	DSG1
HALLMARK_HYPOXIA	0.70487	1	2	55	BGN/DCN
REACTOME_MHC_CLASS_II_ANTIGEN_PRESENTATION	0.714343	1	2	56	CLTA/CAPZA2
KEGG_VIRAL_MYOCARDITIS	0.717439	1	1	28	MYH11
REACTOME_LEISHMANIA_INFECTION	0.723563	1	2	57	ITPR3/IGHG4
REACTOME_TRANS_GOLGI_NETWORK_VESICLE_BUDDING	0.729989	1	1	29	CLTA
REACTOME_PARASITE_INFECTION	0.729989	1	1	29	IGHG4
HALLMARK_ESTROGEN_RESPONSE_EARLY	0.729989	1	1	29	PDLIM3
REACTOME_DISORDERS_OF_TRANSMEMBRANE_TRANSPORTERS	0.74126	1	2	59	SLC4A1/SLC34A2
KEGG_SYSTEMIC_LUPUS_ERYTHEMATOSUS	0.741986	1	1	30	C4B
REACTOME_HIV_LIFE_CYCLE	0.741986	1	1	30	PSIP1
REACTOME_HSP90_CHAPERONE_CYCLE_FOR_STEROID_HORMONE_RECEPTORS_SHR_IN_THE_PRESENCE_OF_LIGAND	0.741986	1	1	30	CAPZA2
REACTOME_GENE_AND_PROTEIN_EXPRESSION_BY_JAK_STAT_SIGNALING_AFTER_INTERLEUKIN_12_STIMULATION	0.741986	1	1	30	CA1
HALLMARK_UNFOLDED_PROTEIN_RESPONSE	0.741986	1	1	30	NOP56
REACTOME_PROTEIN_FOLDING	0.753456	1	1	31	NOP56
REACTOME_INTERLEUKIN_12_SIGNALING	0.753456	1	1	31	CA1
REACTOME_CILIUM_ASSEMBLY	0.764421	1	1	32	CKAP5
REACTOME_SIGNALING_BY_ALK_IN_CANCER	0.764421	1	1	32	FN1
REACTOME_DISEASES_OF_SIGNAL_TRANSDUCTION_BY_GROWTH_FACTOR_RECEPTORS_AND_SECOND_MESSENGERS	0.766854	1	4	117	FN1/FGG/FGA/FGB
REACTOME_RHO_GTPASES_ACTIVATE_FORMINS	0.774903	1	1	33	CKAP5
REACTOME_SIGNALING_BY_WNT	0.781352	1	2	64	ITPR3/CLTA
REACTOME_INTERLEUKIN_12_FAMILY_SIGNALING	0.784922	1	1	34	CA1
HALLMARK_DNA_REPAIR	0.784922	1	1	34	BCAM
KEGG_LYSOSOME	0.7945	1	1	35	CLTA
REACTOME_MITOTIC_PROMETAPHASE	0.7945	1	1	35	CKAP5
REACTOME_CLASS_I_MHC_MEDIATED_ANTIGEN_PROCESSING_PRESENTATION	0.798059	1	3	95	FGG/FGA/FGB
REACTOME_CYTOKINE_SIGNALING_IN_IMMUNE_SYSTEM	0.803428	1	6	177	FN1/LAMA5/CA1/IL16/AGER/IGHG4
HALLMARK_P53_PATHWAY	0.803656	1	1	36	CDH13
REACTOME_SIGNALING_BY_NUCLEAR_RECEPTORS	0.812407	1	1	37	APOE
KEGG_TIGHT_JUNCTION	0.812407	1	1	37	MYH11
KEGG_REGULATION_OF_ACTIN_CYTOSKELETON	0.815952	1	2	69	FN1/RDX
REACTOME_NEUTROPHIL_DEGRANULATION	0.819493	1	8	233	MPO/LTF/NIT2/CAT/CHI3L1/DSG1/AZU1/HBB
REACTOME_CLATHRIN_MEDIATED_ENDOCYTOSIS	0.828768	1	1	39	CLTA
HALLMARK_GLYCOLYSIS	0.834311	1	2	72	CYB5A/DCN
REACTOME_AUTOPHAGY	0.83641	1	1	40	HBB
KEGG_ENDOCYTOSIS	0.83641	1	1	40	CLTA
REACTOME_CELL_SURFACE_INTERACTIONS_AT_THE_VASCULAR_WALL	0.843715	1	1	41	FN1
HALLMARK_IL2_STAT5_SIGNALING	0.843715	1	1	41	AGER
REACTOME_ADAPTIVE_IMMUNE_SYSTEM	0.844091	1	6	187	ITPR3/CLTA/FGG/FGA/FGB/CAPZA2
HALLMARK_PROTEIN_SECRETION	0.850696	1	1	42	CLTA
HALLMARK_ALLOGRAFT_REJECTION	0.850696	1	1	42	IL16
REACTOME_ORGANELLE_BIOGENESIS_AND_MAINTENANCE	0.857368	1	1	43	CKAP5
REACTOME_PCP_CE_PATHWAY	0.857368	1	1	43	CLTA
REACTOME_INTERLEUKIN_1_SIGNALING	0.863745	1	1	44	AGER
KEGG_HUNTINGTONS_DISEASE	0.86984	1	1	45	CLTA
REACTOME_MEMBRANE_TRAFFICKING	0.873622	1	5	168	ANK1/CLTA/ANK3/SPTA1/CAPZA2
REACTOME_CLEC7A_DECTIN_1_SIGNALING	0.875665	1	1	46	ITPR3
REACTOME_INTERLEUKIN_1_FAMILY_SIGNALING	0.896492	1	1	50	AGER
REACTOME_GOLGI_TO_ER_RETROGRADE_TRANSPORT	0.896492	1	1	50	CAPZA2
REACTOME_SIGNALING_BY_THE_B_CELL_RECEPTOR_BCR	0.901134	1	1	51	ITPR3
REACTOME_RHO_GTPASE_EFFECTORS	0.903676	1	2	87	MYH11/CKAP5
REACTOME_FC_EPSILON_RECEPTOR_FCERI_SIGNALING	0.909809	1	1	53	ITPR3
REACTOME_C_TYPE_LECTIN_RECEPTORS_CLRS	0.909809	1	1	53	ITPR3
REACTOME_RRNA_PROCESSING	0.923001	1	2	93	NOP56/RPL27
REACTOME_INTRA_GOLGI_AND_RETROGRADE_GOLGI_TO_ER_TRAFFIC	0.924961	1	1	57	CAPZA2
REACTOME_SEPARATION_OF_SISTER_CHROMATIDS	0.928337	1	1	58	CKAP5
REACTOME_INFLUENZA_INFECTION	0.93628	1	2	98	CLTA/RPL27
REACTOME_HOST_INTERACTIONS_OF_HIV_FACTORS	0.937588	1	1	61	PSIP1
REACTOME_INTRACELLULAR_SIGNALING_BY_SECOND_MESSENGERS	0.937588	1	1	61	ITPR3
REACTOME_MITOTIC_G2_G2_M_PHASES	0.940401	1	1	62	CKAP5
REACTOME_CELL_CYCLE_CHECKPOINTS	0.940401	1	1	62	CKAP5
REACTOME_HIV_INFECTION	0.965788	1	1	74	PSIP1
KEGG_RIBOSOME	0.96882	1	1	76	RPL27
REACTOME_CELLULAR_RESPONSES_TO_STIMULI	0.969917	1	6	248	CAT/RPL27/CAPZA2/HBA1/GPX3/HBB
REACTOME_APOPTOSIS	0.970234	1	1	77	DSG1
REACTOME_MITOTIC_METAPHASE_AND_ANAPHASE	0.971586	1	1	78	CKAP5
REACTOME_METABOLISM_OF_LIPIDS	0.971891	1	2	119	ALDH3A2/HSD17B4
REACTOME_RESPONSE_OF_EIF2AK4_GCN2_TO_AMINO_ACID_DEFICIENCY	0.974108	1	1	80	RPL27
HALLMARK_OXIDATIVE_PHOSPHORYLATION	0.974108	1	1	80	CYB5A
HALLMARK_MTORC1_SIGNALING	0.976409	1	1	82	SDF2L1
REACTOME_EUKARYOTIC_TRANSLATION_ELONGATION	0.978507	1	1	84	RPL27
REACTOME_SELENOAMINO_ACID_METABOLISM	0.981313	1	1	87	RPL27
REACTOME_CELLULAR_RESPONSE_TO_STARVATION	0.982165	1	1	88	RPL27
REACTOME_PROGRAMMED_CELL_DEATH	0.982979	1	1	89	DSG1
REACTOME_NONSENSE_MEDIATED_DECAY_NMD	0.983756	1	1	90	RPL27
REACTOME_SRP_DEPENDENT_COTRANSLATIONAL_PROTEIN_TARGETING_TO_MEMBRANE	0.987143	1	1	95	RPL27
REACTOME_INFECTIOUS_DISEASE	0.987376	1	6	276	LTF/ITPR3/CLTA/RPL27/PSIP1/IGHG4
REACTOME_EUKARYOTIC_TRANSLATION_INITIATION	0.988293	1	1	97	RPL27
REACTOME_M_PHASE	0.990297	1	1	101	CKAP5
REACTOME_CELL_CYCLE_MITOTIC	0.99474	1	1	114	CKAP5
REACTOME_RNA_POLYMERASE_II_TRANSCRIPTION	0.995786	1	2	165	CAT/APOE
REACTOME_REGULATION_OF_EXPRESSION_OF_SLITS_AND_ROBOS	0.995848	1	1	119	RPL27
REACTOME_SIGNALING_BY_ROBO_RECEPTORS	0.997417	1	1	129	RPL27
REACTOME_CELL_CYCLE	0.997865	1	1	133	CKAP5
HALLMARK_MYC_TARGETS_V1	0.997865	1	1	133	NOP56
REACTOME_TRANSLATION	0.998543	1	1	141	RPL27
REACTOME_METABOLISM_OF_AMINO_ACIDS_AND_DERIVATIVES	0.999622	1	1	169	RPL27
REACTOME_METABOLISM_OF_RNA	0.999952	1	2	265	NOP56/RPL27
KEGG_N_GLYCAN_BIOSYNTHESIS	1	1	0	10
KEGG_OTHER_GLYCAN_DEGRADATION	1	1	0	6
KEGG_O_GLYCAN_BIOSYNTHESIS	1	1	0	3
KEGG_GLYCOSAMINOGLYCAN_DEGRADATION	1	1	0	5
KEGG_GLYCEROPHOSPHOLIPID_METABOLISM	1	1	0	8
KEGG_ETHER_LIPID_METABOLISM	1	1	0	5
KEGG_LINOLEIC_ACID_METABOLISM	1	1	0	2
KEGG_ALPHA_LINOLENIC_ACID_METABOLISM	1	1	0	1
KEGG_SPHINGOLIPID_METABOLISM	1	1	0	4
KEGG_GLYCOSPHINGOLIPID_BIOSYNTHESIS_GLOBO_SERIES	1	1	0	2
KEGG_GLYCOSPHINGOLIPID_BIOSYNTHESIS_GANGLIO_SERIES	1	1	0	3
KEGG_RIBOFLAVIN_METABOLISM	1	1	0	2
KEGG_NICOTINATE_AND_NICOTINAMIDE_METABOLISM	1	1	0	5
KEGG_PANTOTHENATE_AND_COA_BIOSYNTHESIS	1	1	0	1
KEGG_AMINOACYL_TRNA_BIOSYNTHESIS	1	1	0	3
KEGG_BASAL_TRANSCRIPTION_FACTORS	1	1	0	1
KEGG_NON_HOMOLOGOUS_END_JOINING	1	1	0	4
KEGG_SNARE_INTERACTIONS_IN_VESICULAR_TRANSPORT	1	1	0	6
KEGG_CARDIAC_MUSCLE_CONTRACTION	1	1	0	17
KEGG_RENIN_ANGIOTENSIN_SYSTEM	1	1	0	6
KEGG_PROXIMAL_TUBULE_BICARBONATE_RECLAMATION	1	1	0	10
KEGG_PATHOGENIC_ESCHERICHIA_COLI_INFECTION	1	1	0	30
KEGG_PRIMARY_IMMUNODEFICIENCY	1	1	0	3
KEGG_HYPERTROPHIC_CARDIOMYOPATHY_HCM	1	1	0	21
KEGG_ARRHYTHMOGENIC_RIGHT_VENTRICULAR_CARDIOMYOPATHY_ARVC	1	1	0	26
KEGG_DILATED_CARDIOMYOPATHY	1	1	0	21
REACTOME_INTERLEUKIN_6_SIGNALING	1	1	0	2
REACTOME_INTRINSIC_PATHWAY_FOR_APOPTOSIS	1	1	0	16
REACTOME_MAPK3_ERK1_ACTIVATION	1	1	0	1
REACTOME_TRANSLESION_SYNTHESIS_BY_Y_FAMILY_DNA_POLYMERASES_BYPASSES_LESIONS_ON_DNA_TEMPLATE	1	1	0	9
REACTOME_RECOGNITION_OF_DNA_DAMAGE_BY_PCNA_CONTAINING_REPLICATION_COMPLEX	1	1	0	5
REACTOME_TRANSLESION_SYNTHESIS_BY_POLH	1	1	0	6
REACTOME_RECOGNITION_AND_ASSOCIATION_OF_DNA_GLYCOSYLASE_WITH_SITE_CONTAINING_AN_AFFECTED_PURINE	1	1	0	1
REACTOME_DISPLACEMENT_OF_DNA_GLYCOSYLASE_BY_APEX1	1	1	0	1
REACTOME_POLB_DEPENDENT_LONG_PATCH_BASE_EXCISION_REPAIR	1	1	0	2
REACTOME_RESOLUTION_OF_AP_SITES_VIA_THE_MULTIPLE_NUCLEOTIDE_PATCH_REPLACEMENT_PATHWAY	1	1	0	5
REACTOME_ACTIVATION_OF_BAD_AND_TRANSLOCATION_TO_MITOCHONDRIA	1	1	0	8
REACTOME_BH3_ONLY_PROTEINS_ASSOCIATE_WITH_AND_INACTIVATE_ANTI_APOPTOTIC_BCL_2_MEMBERS	1	1	0	2
REACTOME_RELEASE_OF_APOPTOTIC_FACTORS_FROM_THE_MITOCHONDRIA	1	1	0	2
REACTOME_FORMATION_OF_APOPTOSOME	1	1	0	3
REACTOME_ACTIVATION_OF_CASPASES_THROUGH_APOPTOSOME_MEDIATED_CLEAVAGE	1	1	0	2
REACTOME_CYTOCHROME_C_MEDIATED_APOPTOTIC_RESPONSE	1	1	0	4
REACTOME_SMAC_XIAP_REGULATED_APOPTOTIC_RESPONSE	1	1	0	2
REACTOME_APOPTOTIC_FACTOR_MEDIATED_RESPONSE	1	1	0	6
REACTOME_PKA_MEDIATED_PHOSPHORYLATION_OF_CREB	1	1	0	3
REACTOME_CAMK_IV_MEDIATED_PHOSPHORYLATION_OF_CREB	1	1	0	2
REACTOME_CA_DEPENDENT_EVENTS	1	1	0	6
REACTOME_NEUROTRANSMITTER_RELEASE_CYCLE	1	1	0	7
REACTOME_NEUROTRANSMITTER_CLEARANCE	1	1	0	3
REACTOME_NEUROTRANSMITTER_RECEPTORS_AND_POSTSYNAPTIC_SIGNAL_TRANSMISSION	1	1	0	29
REACTOME_TRANSMISSION_ACROSS_CHEMICAL_SYNAPSES	1	1	0	37
REACTOME_NEURONAL_SYSTEM	1	1	0	46
REACTOME_FORMATION_OF_RNA_POL_II_ELONGATION_COMPLEX	1	1	0	3
REACTOME_IRS_MEDIATED_SIGNALLING	1	1	0	2
REACTOME_RAF_INDEPENDENT_MAPK1_3_ACTIVATION	1	1	0	3
REACTOME_MAPK1_ERK2_ACTIVATION	1	1	0	1
REACTOME_SOS_MEDIATED_SIGNALLING	1	1	0	1
REACTOME_INHIBITION_OF_REPLICATION_INITIATION_OF_DAMAGED_DNA_BY_RB1_E2F1	1	1	0	2
REACTOME_E2F_MEDIATED_REGULATION_OF_DNA_REPLICATION	1	1	0	2
REACTOME_ACTIVATION_OF_BH3_ONLY_PROTEINS	1	1	0	8
REACTOME_GPVI_MEDIATED_ACTIVATION_CASCADE	1	1	0	12
REACTOME_DOWNSTREAM_SIGNALING_EVENTS_OF_B_CELL_RECEPTOR_BCR	1	1	0	38
REACTOME_ANTIVIRAL_MECHANISM_BY_IFN_STIMULATED_GENES	1	1	0	26
REACTOME_PROLACTIN_RECEPTOR_SIGNALING	1	1	0	1
REACTOME_SIGNALING_BY_NODAL	1	1	0	2
REACTOME_MEIOTIC_SYNAPSIS	1	1	0	10
REACTOME_SIGNALING_BY_FGFR_IN_DISEASE	1	1	0	6
REACTOME_SIGNALING_BY_ERBB2	1	1	0	8
REACTOME_SIGNALING_BY_ERBB2_IN_CANCER	1	1	0	5
REACTOME_REGULATION_OF_GENE_EXPRESSION_BY_HYPOXIA_INDUCIBLE_FACTOR	1	1	0	1
REACTOME_CELLULAR_RESPONSE_TO_HYPOXIA	1	1	0	35
REACTOME_CONSTITUTIVE_SIGNALING_BY_LIGAND_RESPONSIVE_EGFR_CANCER_VARIANTS	1	1	0	4
REACTOME_CROSS_PRESENTATION_OF_PARTICULATE_EXOGENOUS_ANTIGENS_PHAGOSOMES	1	1	0	5
REACTOME_ENDOSOMAL_VACUOLAR_PATHWAY	1	1	0	8
REACTOME_CROSS_PRESENTATION_OF_SOLUBLE_EXOGENOUS_ANTIGENS_ENDOSOMES	1	1	0	34
REACTOME_METHIONINE_SALVAGE_PATHWAY	1	1	0	3
REACTOME_SHC1_EVENTS_IN_ERBB2_SIGNALING	1	1	0	3
REACTOME_SHC1_EVENTS_IN_ERBB4_SIGNALING	1	1	0	1
REACTOME_DOWNREGULATION_OF_ERBB4_SIGNALING	1	1	0	1
REACTOME_INTERLEUKIN_7_SIGNALING	1	1	0	2
REACTOME_MITOCHONDRIAL_PROTEIN_IMPORT	1	1	0	11
REACTOME_SPRY_REGULATION_OF_FGF_SIGNALING	1	1	0	6
REACTOME_INWARDLY_RECTIFYING_K_CHANNELS	1	1	0	3
REACTOME_POTASSIUM_CHANNELS	1	1	0	3
REACTOME_GRB7_EVENTS_IN_ERBB2_SIGNALING	1	1	0	1
REACTOME_DOWNREGULATION_OF_ERBB2_ERBB3_SIGNALING	1	1	0	2
REACTOME_TRANSCRIPTION_OF_E2F_TARGETS_UNDER_NEGATIVE_CONTROL_BY_DREAM_COMPLEX	1	1	0	3
REACTOME_TRANSCRIPTION_OF_E2F_TARGETS_UNDER_NEGATIVE_CONTROL_BY_P107_RBL1_AND_P130_RBL2_IN_COMPLEX_WITH_HDAC1	1	1	0	2
REACTOME_RORA_ACTIVATES_GENE_EXPRESSION	1	1	0	1
REACTOME_BMAL1_CLOCK_NPAS2_ACTIVATES_CIRCADIAN_GENE_EXPRESSION	1	1	0	1
REACTOME_ABC_TRANSPORTERS_IN_LIPID_HOMEOSTASIS	1	1	0	3
REACTOME_APOPTOSIS_INDUCED_DNA_FRAGMENTATION	1	1	0	5
REACTOME_CASPASE_ACTIVATION_VIA_DEATH_RECEPTORS_IN_THE_PRESENCE_OF_LIGAND	1	1	0	1
REACTOME_THE_CITRIC_ACID_TCA_CYCLE_AND_RESPIRATORY_ELECTRON_TRANSPORT	1	1	0	52
REACTOME_SIGNALING_BY_SCF_KIT	1	1	0	7
REACTOME_REGULATION_OF_KIT_SIGNALING	1	1	0	3
REACTOME_TRANSLOCATION_OF_SLC2A4_GLUT4_TO_THE_PLASMA_MEMBRANE	1	1	0	25
REACTOME_DEFENSINS	1	1	0	2
REACTOME_ALPHA_DEFENSINS	1	1	0	2
REACTOME_TETRAHYDROBIOPTERIN_BH4_SYNTHESIS_RECYCLING_SALVAGE_AND_REGULATION	1	1	0	3
REACTOME_REPRODUCTION	1	1	0	13
REACTOME_ACYL_CHAIN_REMODELLING_OF_PC	1	1	0	2
REACTOME_ACYL_CHAIN_REMODELING_OF_CL	1	1	0	4
REACTOME_ACYL_CHAIN_REMODELLING_OF_PS	1	1	0	1
REACTOME_ACYL_CHAIN_REMODELLING_OF_PE	1	1	0	1
REACTOME_ACYL_CHAIN_REMODELING_OF_DAG_AND_TAG	1	1	0	2
REACTOME_ACYL_CHAIN_REMODELLING_OF_PI	1	1	0	2
REACTOME_ACYL_CHAIN_REMODELLING_OF_PG	1	1	0	2
REACTOME_HYDROLYSIS_OF_LPC	1	1	0	1
REACTOME_SYNTHESIS_OF_PG	1	1	0	2
REACTOME_SYNTHESIS_OF_PA	1	1	0	5
REACTOME_SYNTHESIS_OF_PC	1	1	0	4
REACTOME_GLYCEROPHOSPHOLIPID_BIOSYNTHESIS	1	1	0	18
REACTOME_SYNTHESIS_OF_PE	1	1	0	1
REACTOME_SYNTHESIS_OF_PIPS_AT_THE_ER_MEMBRANE	1	1	0	1
REACTOME_INOSITOL_PHOSPHATE_METABOLISM	1	1	0	3
REACTOME_PI_METABOLISM	1	1	0	11
REACTOME_PHOSPHOLIPID_METABOLISM	1	1	0	29
REACTOME_MEIOSIS	1	1	0	13
REACTOME_SIGNALING_BY_ACTIVIN	1	1	0	2
REACTOME_G0_AND_EARLY_G1	1	1	0	3
REACTOME_PHASE_II_CONJUGATION_OF_COMPOUNDS	1	1	0	23
REACTOME_METHYLATION	1	1	0	7
REACTOME_CYTOSOLIC_SULFONATION_OF_SMALL_MOLECULES	1	1	0	3
REACTOME_GLUCURONIDATION	1	1	0	2
REACTOME_GLUTATHIONE_CONJUGATION	1	1	0	12
REACTOME_POLO_LIKE_KINASE_MEDIATED_EVENTS	1	1	0	1
REACTOME_SIGNALING_BY_NOTCH	1	1	0	50
REACTOME_TELOMERE_MAINTENANCE	1	1	0	7
REACTOME_METABOLISM_OF_NUCLEOTIDES	1	1	0	30
REACTOME_MITOCHONDRIAL_BIOGENESIS	1	1	0	11
REACTOME_TRANSPORT_OF_THE_SLBP_DEPENDANT_MATURE_MRNA	1	1	0	10
REACTOME_TRANSPORT_OF_MATURE_MRNAS_DERIVED_FROM_INTRONLESS_TRANSCRIPTS	1	1	0	11
REACTOME_RECYCLING_OF_BILE_ACIDS_AND_SALTS	1	1	0	1
REACTOME_REMOVAL_OF_AMINOTERMINAL_PROPEPTIDES_FROM_GAMMA_CARBOXYLATED_PROTEINS	1	1	0	1
REACTOME_GAMMA_CARBOXYLATION_TRANSPORT_AND_AMINO_TERMINAL_CLEAVAGE_OF_PROTEINS	1	1	0	1
REACTOME_ZBP1_DAI_MEDIATED_INDUCTION_OF_TYPE_I_IFNS	1	1	0	3
REACTOME_SULFIDE_OXIDATION_TO_SULFATE	1	1	0	3
REACTOME_DEGRADATION_OF_CYSTEINE_AND_HOMOCYSTEINE	1	1	0	5
REACTOME_SULFUR_AMINO_ACID_METABOLISM	1	1	0	10
REACTOME_BUDDING_AND_MATURATION_OF_HIV_VIRION	1	1	0	8
REACTOME_GOLGI_CISTERNAE_PERICENTRIOLAR_STACK_REORGANIZATION	1	1	0	8
REACTOME_POST_TRANSLATIONAL_MODIFICATION_SYNTHESIS_OF_GPI_ANCHORED_PROTEINS	1	1	0	5
REACTOME_RESPIRATORY_ELECTRON_TRANSPORT_ATP_SYNTHESIS_BY_CHEMIOSMOTIC_COUPLING_AND_HEAT_PRODUCTION_BY_UNCOUPLING_PROTEINS	1	1	0	29
REACTOME_GLUCAGON_SIGNALING_IN_METABOLIC_REGULATION	1	1	0	6
REACTOME_TRIGLYCERIDE_CATABOLISM	1	1	0	9
REACTOME_CHREBP_ACTIVATES_METABOLIC_GENE_EXPRESSION	1	1	0	2
REACTOME_PP2A_MEDIATED_DEPHOSPHORYLATION_OF_KEY_METABOLIC_FACTORS	1	1	0	2
REACTOME_GAMMA_CARBOXYLATION_HYPUSINE_FORMATION_AND_ARYLSULFATASE_ACTIVATION	1	1	0	7
REACTOME_SIGNALING_BY_EGFR_IN_CANCER	1	1	0	4
REACTOME_PKA_ACTIVATION_IN_GLUCAGON_SIGNALLING	1	1	0	3
REACTOME_NEF_MEDIATES_DOWN_MODULATION_OF_CELL_SURFACE_RECEPTORS_BY_RECRUITING_THEM_TO_CLATHRIN_ADAPTERS	1	1	0	6
REACTOME_NEF_MEDIATED_DOWNREGULATION_OF_MHC_CLASS_I_COMPLEX_CELL_SURFACE_EXPRESSION	1	1	0	3
REACTOME_NEF_AND_SIGNAL_TRANSDUCTION	1	1	0	2
REACTOME_THE_ROLE_OF_NEF_IN_HIV_1_REPLICATION_AND_DISEASE_PATHOGENESIS	1	1	0	8
REACTOME_MTOR_SIGNALLING	1	1	0	8
REACTOME_REGULATION_OF_CHOLESTEROL_BIOSYNTHESIS_BY_SREBP_SREBF	1	1	0	10
REACTOME_SYNTHESIS_OF_PIPS_AT_THE_PLASMA_MEMBRANE	1	1	0	8
REACTOME_SYNTHESIS_OF_PIPS_AT_THE_GOLGI_MEMBRANE	1	1	0	2
REACTOME_SYNTHESIS_OF_PIPS_AT_THE_EARLY_ENDOSOME_MEMBRANE	1	1	0	1
REACTOME_GLYCOSPHINGOLIPID_METABOLISM	1	1	0	9
REACTOME_MTORC1_MEDIATED_SIGNALLING	1	1	0	7
REACTOME_THE_ACTIVATION_OF_ARYLSULFATASES	1	1	0	3
REACTOME_TERMINAL_PATHWAY_OF_COMPLEMENT	1	1	0	6
REACTOME_SIGNALLING_TO_RAS	1	1	0	3
REACTOME_HIV_TRANSCRIPTION_INITIATION	1	1	0	1
REACTOME_HIV_TRANSCRIPTION_ELONGATION	1	1	0	3
REACTOME_TRANSCRIPTION_OF_THE_HIV_GENOME	1	1	0	4
REACTOME_HIV_ELONGATION_ARREST_AND_RECOVERY	1	1	0	3
REACTOME_NEF_MEDIATED_CD4_DOWN_REGULATION	1	1	0	3
REACTOME_TRAFFICKING_AND_PROCESSING_OF_ENDOSOMAL_TLR	1	1	0	6
REACTOME_EXPORT_OF_VIRAL_RIBONUCLEOPROTEINS_FROM_NUCLEUS	1	1	0	11
REACTOME_NS1_MEDIATED_EFFECTS_ON_HOST_PATHWAYS	1	1	0	12
REACTOME_VIRAL_MESSENGER_RNA_SYNTHESIS	1	1	0	9
REACTOME_NOD1_2_SIGNALING_PATHWAY	1	1	0	4
REACTOME_NUCLEOTIDE_BINDING_DOMAIN_LEUCINE_RICH_REPEAT_CONTAINING_RECEPTOR_NLR_SIGNALING_PATHWAYS	1	1	0	11
REACTOME_NEUROTOXICITY_OF_CLOSTRIDIUM_TOXINS	1	1	0	1
REACTOME_TICAM1_RIP1_MEDIATED_IKK_COMPLEX_RECRUITMENT	1	1	0	3
REACTOME_PROLONGED_ERK_ACTIVATION_EVENTS	1	1	0	6
REACTOME_ADENYLATE_CYCLASE_INHIBITORY_PATHWAY	1	1	0	2
REACTOME_REGULATION_OF_GLUCOKINASE_BY_GLUCOKINASE_REGULATORY_PROTEIN	1	1	0	9
REACTOME_SIGNALING_BY_TGF_BETA_RECEPTOR_COMPLEX	1	1	0	15
REACTOME_ARMS_MEDIATED_ACTIVATION	1	1	0	3
REACTOME_P38MAPK_EVENTS	1	1	0	2
REACTOME_TELOMERE_EXTENSION_BY_TELOMERASE	1	1	0	4
REACTOME_ALTERNATIVE_COMPLEMENT_ACTIVATION	1	1	0	3
REACTOME_APC_C_CDC20_MEDIATED_DEGRADATION_OF_CYCLIN_B	1	1	0	1
REACTOME_APC_C_MEDIATED_DEGRADATION_OF_CELL_CYCLE_PROTEINS	1	1	0	34
REACTOME_APC_C_CDH1_MEDIATED_DEGRADATION_OF_CDC20_AND_OTHER_APC_C_CDH1_TARGETED_PROTEINS_IN_LATE_MITOSIS_EARLY_G1	1	1	0	33
REACTOME_TRANSPORT_AND_SYNTHESIS_OF_PAPS	1	1	0	1
REACTOME_GLUTATHIONE_SYNTHESIS_AND_RECYCLING	1	1	0	4
REACTOME_POLYMERASE_SWITCHING_ON_THE_C_STRAND_OF_THE_TELOMERE	1	1	0	2
REACTOME_PROCESSIVE_SYNTHESIS_ON_THE_C_STRAND_OF_THE_TELOMERE	1	1	0	4
REACTOME_TELOMERE_C_STRAND_LAGGING_STRAND_SYNTHESIS	1	1	0	4
REACTOME_TELOMERE_C_STRAND_SYNTHESIS_INITIATION	1	1	0	1
REACTOME_ASSEMBLY_OF_THE_HIV_VIRION	1	1	0	3
REACTOME_ACTIVATION_OF_ATR_IN_RESPONSE_TO_REPLICATION_STRESS	1	1	0	3
REACTOME_UNWINDING_OF_DNA	1	1	0	1
REACTOME_INTERACTIONS_OF_REV_WITH_HOST_CELLULAR_PROTEINS	1	1	0	14
REACTOME_SIGNALING_BY_EGFR	1	1	0	8
REACTOME_APC_CDC20_MEDIATED_DEGRADATION_OF_NEK2A	1	1	0	1
REACTOME_DARPP_32_EVENTS	1	1	0	7
REACTOME_GAB1_SIGNALOSOME	1	1	0	3
REACTOME_SHC1_EVENTS_IN_EGFR_SIGNALING	1	1	0	1
REACTOME_NUCLEAR_IMPORT_OF_REV_PROTEIN	1	1	0	13
REACTOME_EXTENSION_OF_TELOMERES	1	1	0	7
REACTOME_RIP_MEDIATED_NFKB_ACTIVATION_VIA_ZBP1	1	1	0	3
REACTOME_SEROTONIN_NEUROTRANSMITTER_RELEASE_CYCLE	1	1	0	2
REACTOME_NOREPINEPHRINE_NEUROTRANSMITTER_RELEASE_CYCLE	1	1	0	3
REACTOME_NEF_MEDIATED_CD8_DOWN_REGULATION	1	1	0	2
REACTOME_EGFR_DOWNREGULATION	1	1	0	6
REACTOME_STING_MEDIATED_INDUCTION_OF_HOST_IMMUNE_RESPONSES	1	1	0	4
REACTOME_CYTOSOLIC_SENSORS_OF_PATHOGEN_ASSOCIATED_DNA	1	1	0	11
REACTOME_SIGNALING_BY_CYTOSOLIC_FGFR1_FUSION_MUTANTS	1	1	0	6
REACTOME_FGFR1_MUTANT_RECEPTOR_ACTIVATION	1	1	0	6
REACTOME_SYNTHESIS_OF_IP2_IP_AND_INS_IN_THE_CYTOSOL	1	1	0	2
REACTOME_SYNTHESIS_OF_IP3_AND_IP4_IN_THE_CYTOSOL	1	1	0	1
REACTOME_REGULATION_OF_BETA_CELL_DEVELOPMENT	1	1	0	1
REACTOME_DOWNSTREAM_SIGNAL_TRANSDUCTION	1	1	0	6
REACTOME_SCF_SKP2_MEDIATED_DEGRADATION_OF_P27_P21	1	1	0	34
REACTOME_SIGNALLING_TO_ERKS	1	1	0	9
REACTOME_DIGESTION_OF_DIETARY_CARBOHYDRATE	1	1	0	1
REACTOME_CELLULAR_HEXOSE_TRANSPORT	1	1	0	1
REACTOME_METABOLISM_OF_PORPHYRINS	1	1	0	7
REACTOME_HEME_BIOSYNTHESIS	1	1	0	4
REACTOME_HEME_DEGRADATION	1	1	0	3
REACTOME_SIGNALING_BY_FGFR	1	1	0	13
REACTOME_GAP_JUNCTION_ASSEMBLY	1	1	0	7
REACTOME_TRANSPORT_OF_CONNEXONS_TO_THE_PLASMA_MEMBRANE	1	1	0	7
REACTOME_PRE_NOTCH_PROCESSING_IN_GOLGI	1	1	0	5
REACTOME_PRE_NOTCH_EXPRESSION_AND_PROCESSING	1	1	0	7
REACTOME_CHOLESTEROL_BIOSYNTHESIS	1	1	0	3
REACTOME_SNRNP_ASSEMBLY	1	1	0	18
REACTOME_ANDROGEN_BIOSYNTHESIS	1	1	0	1
REACTOME_ESTROGEN_BIOSYNTHESIS	1	1	0	1
REACTOME_P75NTR_SIGNALS_VIA_NF_KB	1	1	0	3
REACTOME_NRAGE_SIGNALS_DEATH_THROUGH_JNK	1	1	0	3
REACTOME_P75NTR_NEGATIVELY_REGULATES_CELL_CYCLE_VIA_SC1	1	1	0	1
REACTOME_REGULATED_PROTEOLYSIS_OF_P75NTR	1	1	0	2
REACTOME_P75NTR_REGULATES_AXONOGENESIS	1	1	0	3
REACTOME_P75_NTR_RECEPTOR_MEDIATED_SIGNALLING	1	1	0	13
REACTOME_SYNTHESIS_OF_BILE_ACIDS_AND_BILE_SALTS_VIA_24_HYDROXYCHOLESTEROL	1	1	0	3
REACTOME_SYNTHESIS_OF_BILE_ACIDS_AND_BILE_SALTS_VIA_27_HYDROXYCHOLESTEROL	1	1	0	3
REACTOME_DEGRADATION_OF_BETA_CATENIN_BY_THE_DESTRUCTION_COMPLEX	1	1	0	40
REACTOME_METABOLISM_OF_STEROID_HORMONES	1	1	0	3
REACTOME_PREGNENOLONE_BIOSYNTHESIS	1	1	0	1
REACTOME_BETA_CATENIN_PHOSPHORYLATION_CASCADE	1	1	0	3
REACTOME_GRB2_EVENTS_IN_ERBB2_SIGNALING	1	1	0	2
REACTOME_PI3K_EVENTS_IN_ERBB2_SIGNALING	1	1	0	2
REACTOME_COBALAMIN_CBL_VITAMIN_B12_TRANSPORT_AND_METABOLISM	1	1	0	2
REACTOME_METABOLISM_OF_FOLATE_AND_PTERINES	1	1	0	2
REACTOME_BIOTIN_TRANSPORT_AND_METABOLISM	1	1	0	3
REACTOME_VITAMIN_D_CALCIFEROL_METABOLISM	1	1	0	3
REACTOME_NICOTINATE_METABOLISM	1	1	0	5
REACTOME_VITAMIN_B2_RIBOFLAVIN_METABOLISM	1	1	0	1
REACTOME_NICOTINAMIDE_SALVAGING	1	1	0	5
REACTOME_SIGNALING_BY_NOTCH1	1	1	0	5
REACTOME_SIGNALING_BY_NOTCH2	1	1	0	3
REACTOME_PI3K_AKT_ACTIVATION	1	1	0	2
REACTOME_AKT_PHOSPHORYLATES_TARGETS_IN_THE_NUCLEUS	1	1	0	1
REACTOME_NUCLEAR_EVENTS_KINASE_AND_TRANSCRIPTION_FACTOR_ACTIVATION	1	1	0	8
REACTOME_ERK_MAPK_TARGETS	1	1	0	5
REACTOME_IMMUNOREGULATORY_INTERACTIONS_BETWEEN_A_LYMPHOID_AND_A_NON_LYMPHOID_CELL	1	1	0	23
REACTOME_VITAMIN_B5_PANTOTHENATE_METABOLISM	1	1	0	1
REACTOME_NEGATIVE_REGULATION_OF_THE_PI3K_AKT_NETWORK	1	1	0	12
REACTOME_CREB_PHOSPHORYLATION	1	1	0	1
REACTOME_CARNITINE_METABOLISM	1	1	0	1
REACTOME_SIGNALING_BY_ALK	1	1	0	5
REACTOME_TCF_DEPENDENT_SIGNALING_IN_RESPONSE_TO_WNT	1	1	0	45
REACTOME_WNT_MEDIATED_ACTIVATION_OF_DVL	1	1	0	2
REACTOME_FORMATION_OF_THE_BETA_CATENIN_TCF_TRANSACTIVATING_COMPLEX	1	1	0	4
REACTOME_G_PROTEIN_ACTIVATION	1	1	0	5
REACTOME_METABOLISM_OF_NITRIC_OXIDE_NOS3_ACTIVATION_AND_REGULATION	1	1	0	6
REACTOME_METABOLISM_OF_ANGIOTENSINOGEN_TO_ANGIOTENSINS	1	1	0	8
REACTOME_HS_GAG_BIOSYNTHESIS	1	1	0	3
REACTOME_TCR_SIGNALING	1	1	0	54
REACTOME_HS_GAG_DEGRADATION	1	1	0	6
REACTOME_GENERATION_OF_SECOND_MESSENGER_MOLECULES	1	1	0	14
REACTOME_CALCINEURIN_ACTIVATES_NFAT	1	1	0	3
REACTOME_ERKS_ARE_INACTIVATED	1	1	0	5
REACTOME_SIGNALING_BY_HIPPO	1	1	0	7
REACTOME_YAP1_AND_WWTR1_TAZ_STIMULATED_GENE_EXPRESSION	1	1	0	1
REACTOME_ENOS_ACTIVATION	1	1	0	5
REACTOME_NOSTRIN_MEDIATED_ENOS_TRAFFICKING	1	1	0	2
REACTOME_MICRORNA_MIRNA_BIOGENESIS	1	1	0	1
REACTOME_COPII_MEDIATED_VESICLE_TRANSPORT	1	1	0	27
REACTOME_REGULATION_OF_PYRUVATE_DEHYDROGENASE_PDH_COMPLEX	1	1	0	4
REACTOME_LINOLEIC_ACID_LA_METABOLISM	1	1	0	1
REACTOME_CELL_DEATH_SIGNALLING_VIA_NRAGE_NRIF_AND_NADE	1	1	0	8
REACTOME_NADE_MODULATES_DEATH_SIGNALLING	1	1	0	2
REACTOME_NRIF_SIGNALS_CELL_DEATH_FROM_THE_NUCLEUS	1	1	0	3
REACTOME_P75NTR_RECRUITS_SIGNALLING_COMPLEXES	1	1	0	2
REACTOME_NF_KB_IS_ACTIVATED_AND_SIGNALS_SURVIVAL	1	1	0	3
REACTOME_GLUTAMATE_NEUROTRANSMITTER_RELEASE_CYCLE	1	1	0	4
REACTOME_REGULATION_OF_GENE_EXPRESSION_IN_LATE_STAGE_BRANCHING_MORPHOGENESIS_PANCREATIC_BUD_PRECURSOR_CELLS	1	1	0	1
REACTOME_PECAM1_INTERACTIONS	1	1	0	5
REACTOME_BASIGIN_INTERACTIONS	1	1	0	8
REACTOME_TIE2_SIGNALING	1	1	0	3
REACTOME_GENE_SILENCING_BY_RNA	1	1	0	13
REACTOME_CYTOCHROME_P450_ARRANGED_BY_SUBSTRATE_TYPE	1	1	0	4
REACTOME_ENDOGENOUS_STEROLS	1	1	0	2
REACTOME_EICOSANOIDS	1	1	0	2
REACTOME_EPIGENETIC_REGULATION_OF_GENE_EXPRESSION	1	1	0	16
REACTOME_NOTCH1_INTRACELLULAR_DOMAIN_REGULATES_TRANSCRIPTION	1	1	0	4
REACTOME_ACTIVATED_NOTCH1_TRANSMITS_SIGNAL_TO_THE_NUCLEUS	1	1	0	2
REACTOME_PRC2_METHYLATES_HISTONES_AND_DNA	1	1	0	1
REACTOME_DOPAMINE_NEUROTRANSMITTER_RELEASE_CYCLE	1	1	0	3
REACTOME_SYNTHESIS_OF_EPOXY_EET_AND_DIHYDROXYEICOSATRIENOIC_ACIDS_DHET	1	1	0	2
REACTOME_SYNTHESIS_OF_5_EICOSATETRAENOIC_ACIDS	1	1	0	4
REACTOME_SYNTHESIS_OF_LEUKOTRIENES_LT_AND_EOXINS_EX	1	1	0	4
REACTOME_SYNTHESIS_OF_LIPOXINS_LX	1	1	0	2
REACTOME_SYNTHESIS_OF_12_EICOSATETRAENOIC_ACID_DERIVATIVES	1	1	0	1
REACTOME_ARACHIDONIC_ACID_METABOLISM	1	1	0	18
REACTOME_SYNTHESIS_OF_15_EICOSATETRAENOIC_ACID_DERIVATIVES	1	1	0	2
REACTOME_SYNTHESIS_OF_16_20_HYDROXYEICOSATETRAENOIC_ACIDS_HETE	1	1	0	1
REACTOME_HYALURONAN_METABOLISM	1	1	0	5
REACTOME_TRANSCRIPTIONAL_ACTIVATION_OF_MITOCHONDRIAL_BIOGENESIS	1	1	0	8
REACTOME_HYALURONAN_UPTAKE_AND_DEGRADATION	1	1	0	5
REACTOME_SYNTHESIS_OF_PROSTAGLANDINS_PG_AND_THROMBOXANES_TX	1	1	0	7
REACTOME_DAP12_INTERACTIONS	1	1	0	10
REACTOME_DOWNREGULATION_OF_TGF_BETA_RECEPTOR_SIGNALING	1	1	0	4
REACTOME_TGF_BETA_RECEPTOR_SIGNALING_ACTIVATES_SMADS	1	1	0	7
REACTOME_TGF_BETA_RECEPTOR_SIGNALING_IN_EMT_EPITHELIAL_TO_MESENCHYMAL_TRANSITION	1	1	0	5
REACTOME_TRANSCRIPTIONAL_ACTIVITY_OF_SMAD2_SMAD3_SMAD4_HETEROTRIMER	1	1	0	6
REACTOME_DOWNREGULATION_OF_SMAD2_3_SMAD4_TRANSCRIPTIONAL_ACTIVITY	1	1	0	4
REACTOME_SMAD2_SMAD3_SMAD4_HETEROTRIMER_REGULATES_TRANSCRIPTION	1	1	0	4
REACTOME_EGFR_TRANSACTIVATION_BY_GASTRIN	1	1	0	1
REACTOME_NOTCH2_INTRACELLULAR_DOMAIN_REGULATES_TRANSCRIPTION	1	1	0	1
REACTOME_MUCOPOLYSACCHARIDOSES	1	1	0	3
REACTOME_PI3K_AKT_SIGNALING_IN_CANCER	1	1	0	7
REACTOME_CONSTITUTIVE_SIGNALING_BY_ABERRANT_PI3K_IN_CANCER	1	1	0	6
REACTOME_CROSSLINKING_OF_COLLAGEN_FIBRILS	1	1	0	11
REACTOME_CONDENSATION_OF_PROPHASE_CHROMOSOMES	1	1	0	1
REACTOME_PHOSPHATE_BOND_HYDROLYSIS_BY_NUDT_PROTEINS	1	1	0	1
REACTOME_SIGNALING_BY_TYPE_1_INSULIN_LIKE_GROWTH_FACTOR_1_RECEPTOR_IGF1R	1	1	0	3
REACTOME_METABOLISM_OF_INGESTED_SEMET_SEC_MESEC_INTO_H2SE	1	1	0	4
REACTOME_DAP12_SIGNALING	1	1	0	8
REACTOME_ACTIVATION_OF_GENE_EXPRESSION_BY_SREBF_SREBP	1	1	0	2
REACTOME_SHC_RELATED_EVENTS_TRIGGERED_BY_IGF1R	1	1	0	1
REACTOME_RETINOID_CYCLE_DISEASE_EVENTS	1	1	0	2
REACTOME_THE_CANONICAL_RETINOID_CYCLE_IN_RODS_TWILIGHT_VISION	1	1	0	2
REACTOME_MASTL_FACILITATES_MITOTIC_PROGRESSION	1	1	0	3
REACTOME_ESTABLISHMENT_OF_SISTER_CHROMATID_COHESION	1	1	0	3
REACTOME_COHESIN_LOADING_ONTO_CHROMATIN	1	1	0	3
REACTOME_CONDENSATION_OF_PROMETAPHASE_CHROMOSOMES	1	1	0	1
REACTOME_THE_PHOTOTRANSDUCTION_CASCADE	1	1	0	3
REACTOME_OXIDATIVE_STRESS_INDUCED_SENESCENCE	1	1	0	6
REACTOME_SENESCENCE_ASSOCIATED_SECRETORY_PHENOTYPE_SASP	1	1	0	5
REACTOME_CELLULAR_SENESCENCE	1	1	0	12
REACTOME_FORMATION_OF_SENESCENCE_ASSOCIATED_HETEROCHROMATIN_FOCI_SAHF	1	1	0	2
REACTOME_ONCOGENE_INDUCED_SENESCENCE	1	1	0	4
REACTOME_DNA_DAMAGE_TELOMERE_STRESS_INDUCED_SENESCENCE	1	1	0	4
REACTOME_TRIF_MEDIATED_PROGRAMMED_CELL_DEATH	1	1	0	1
REACTOME_CYTOSOLIC_IRON_SULFUR_CLUSTER_ASSEMBLY	1	1	0	1
REACTOME_SIGNALING_BY_LEPTIN	1	1	0	1
REACTOME_SIGNALING_BY_NOTCH1_PEST_DOMAIN_MUTANTS_IN_CANCER	1	1	0	5
REACTOME_FBXW7_MUTANTS_AND_NOTCH1_IN_CANCER	1	1	0	1
REACTOME_ACETYLCHOLINE_NEUROTRANSMITTER_RELEASE_CYCLE	1	1	0	2
REACTOME_CASPASE_MEDIATED_CLEAVAGE_OF_CYTOSKELETAL_PROTEINS	1	1	0	7
REACTOME_INSULIN_PROCESSING	1	1	0	4
REACTOME_STIMULI_SENSING_CHANNELS	1	1	0	5
REACTOME_SIGNALING_BY_NOTCH1_HD_DOMAIN_MUTANTS_IN_CANCER	1	1	0	1
REACTOME_ROLE_OF_LAT2_NTAL_LAB_ON_CALCIUM_MOBILIZATION	1	1	0	8
REACTOME_FCERI_MEDIATED_MAPK_ACTIVATION	1	1	0	12
REACTOME_FCERI_MEDIATED_NF_KB_ACTIVATION	1	1	0	42
REACTOME_POU5F1_OCT4_SOX2_NANOG_ACTIVATE_GENES_RELATED_TO_PROLIFERATION	1	1	0	1
REACTOME_NOTCH2_ACTIVATION_AND_TRANSMISSION_OF_SIGNAL_TO_THE_NUCLEUS	1	1	0	2
REACTOME_PEPTIDE_HORMONE_METABOLISM	1	1	0	15
REACTOME_NUCLEAR_ENVELOPE_BREAKDOWN	1	1	0	15
REACTOME_SUMOYLATION	1	1	0	36
REACTOME_INITIATION_OF_NUCLEAR_ENVELOPE_NE_REFORMATION	1	1	0	11
REACTOME_NUCLEAR_ENVELOPE_NE_REASSEMBLY	1	1	0	31
REACTOME_SCAVENGING_BY_CLASS_B_RECEPTORS	1	1	0	3
REACTOME_SCAVENGING_BY_CLASS_F_RECEPTORS	1	1	0	5
REACTOME_SUMO_IS_CONJUGATED_TO_E1_UBA2_SAE1	1	1	0	3
REACTOME_SUMO_IS_TRANSFERRED_FROM_E1_TO_E2_UBE2I_UBC9	1	1	0	3
REACTOME_SUMO_IS_PROTEOLYTICALLY_PROCESSED	1	1	0	1
REACTOME_SUMOYLATION_OF_DNA_DAMAGE_RESPONSE_AND_REPAIR_PROTEINS	1	1	0	18
REACTOME_DEX_H_BOX_HELICASES_ACTIVATE_TYPE_I_IFN_AND_INFLAMMATORY_CYTOKINES_PRODUCTION	1	1	0	3
REACTOME_LRR_FLII_INTERACTING_PROTEIN_1_LRRFIP1_ACTIVATES_TYPE_I_IFN_PRODUCTION	1	1	0	2
REACTOME_REGULATION_OF_INNATE_IMMUNE_RESPONSES_TO_CYTOSOLIC_DNA	1	1	0	1
REACTOME_HDACS_DEACETYLATE_HISTONES	1	1	0	5
REACTOME_PKMTS_METHYLATE_HISTONE_LYSINES	1	1	0	4
REACTOME_HATS_ACETYLATE_HISTONES	1	1	0	5
REACTOME_RMTS_METHYLATE_HISTONE_ARGININES	1	1	0	4
REACTOME_PROCESSING_AND_ACTIVATION_OF_SUMO	1	1	0	3
REACTOME_GLYCOGEN_STORAGE_DISEASES	1	1	0	5
REACTOME_SUMOYLATION_OF_TRANSCRIPTION_FACTORS	1	1	0	2
REACTOME_SUMOYLATION_OF_UBIQUITINYLATION_PROTEINS	1	1	0	10
REACTOME_WNT_LIGAND_BIOGENESIS_AND_TRAFFICKING	1	1	0	2
REACTOME_CHROMATIN_MODIFYING_ENZYMES	1	1	0	18
REACTOME_IRF3_MEDIATED_INDUCTION_OF_TYPE_I_IFN	1	1	0	4
REACTOME_DEFECTS_IN_COBALAMIN_B12_METABOLISM	1	1	0	1
REACTOME_DEFECTS_IN_VITAMIN_AND_COFACTOR_METABOLISM	1	1	0	4
REACTOME_NUCLEAR_PORE_COMPLEX_NPC_DISASSEMBLY	1	1	0	9
REACTOME_SIGNALING_BY_TGF_BETA_RECEPTOR_COMPLEX_IN_CANCER	1	1	0	1
REACTOME_GLYCOGEN_SYNTHESIS	1	1	0	8
REACTOME_DEFECTS_IN_BIOTIN_BTN_METABOLISM	1	1	0	3
REACTOME_REGULATION_OF_HSF1_MEDIATED_HEAT_SHOCK_RESPONSE	1	1	0	30
REACTOME_HSF1_ACTIVATION	1	1	0	15
REACTOME_CELLULAR_RESPONSE_TO_HEAT_STRESS	1	1	0	37
REACTOME_ATTENUATION_PHASE	1	1	0	12
REACTOME_HSF1_DEPENDENT_TRANSACTIVATION	1	1	0	14
REACTOME_NOTCH_HLH_TRANSCRIPTION_PATHWAY	1	1	0	2
REACTOME_METABOLISM_OF_POLYAMINES	1	1	0	34
REACTOME_AMINO_ACID_TRANSPORT_ACROSS_THE_PLASMA_MEMBRANE	1	1	0	1
REACTOME_DEFECTIVE_EXT2_CAUSES_EXOSTOSES_2	1	1	0	3
REACTOME_TRANSCRIPTIONAL_REGULATION_BY_TP53	1	1	0	59
REACTOME_CLASS_B_2_SECRETIN_FAMILY_RECEPTORS	1	1	0	5
REACTOME_NETRIN_1_SIGNALING	1	1	0	4
REACTOME_NEPHRIN_FAMILY_INTERACTIONS	1	1	0	8
REACTOME_DSCAM_INTERACTIONS	1	1	0	1
REACTOME_DEACTIVATION_OF_THE_BETA_CATENIN_TRANSACTIVATING_COMPLEX	1	1	0	5
REACTOME_DISEASES_ASSOCIATED_WITH_N_GLYCOSYLATION_OF_PROTEINS	1	1	0	1
REACTOME_MYOCLONIC_EPILEPSY_OF_LAFORA	1	1	0	3
REACTOME_DOPAMINE_CLEARANCE_FROM_THE_SYNAPTIC_CLEFT	1	1	0	2
REACTOME_CYTOSOLIC_TRNA_AMINOACYLATION	1	1	0	4
REACTOME_TRNA_AMINOACYLATION	1	1	0	6
REACTOME_MITOCHONDRIAL_TRNA_AMINOACYLATION	1	1	0	2
REACTOME_CHEMOKINE_RECEPTORS_BIND_CHEMOKINES	1	1	0	1
REACTOME_ENERGY_DEPENDENT_REGULATION_OF_MTOR_BY_LKB1_AMPK	1	1	0	3
REACTOME_ATF4_ACTIVATES_GENES_IN_RESPONSE_TO_ENDOPLASMIC_RETICULUM_STRESS	1	1	0	2
REACTOME_ATF6_ATF6_ALPHA_ACTIVATES_CHAPERONES	1	1	0	3
REACTOME_PERK_REGULATES_GENE_EXPRESSION	1	1	0	5
REACTOME_IRE1ALPHA_ACTIVATES_CHAPERONES	1	1	0	17
REACTOME_UNFOLDED_PROTEIN_RESPONSE_UPR	1	1	0	23
REACTOME_ATF6_ATF6_ALPHA_ACTIVATES_CHAPERONE_GENES	1	1	0	3
REACTOME_TRANSCRIPTIONAL_REGULATION_OF_WHITE_ADIPOCYTE_DIFFERENTIATION	1	1	0	5
REACTOME_SYNTHESIS_SECRETION_AND_INACTIVATION_OF_GLUCAGON_LIKE_PEPTIDE_1_GLP_1	1	1	0	3
REACTOME_ABC_FAMILY_PROTEINS_MEDIATED_TRANSPORT	1	1	0	46
REACTOME_COSTIMULATION_BY_THE_CD28_FAMILY	1	1	0	17
REACTOME_RECEPTOR_TYPE_TYROSINE_PROTEIN_PHOSPHATASES	1	1	0	2
REACTOME_CD28_CO_STIMULATION	1	1	0	5
REACTOME_CD28_DEPENDENT_VAV1_PATHWAY	1	1	0	4
REACTOME_CTLA4_INHIBITORY_SIGNALING	1	1	0	3
REACTOME_GLYOXYLATE_METABOLISM_AND_GLYCINE_DEGRADATION	1	1	0	11
REACTOME_SUMOYLATION_OF_TRANSCRIPTION_COFACTORS	1	1	0	9
REACTOME_PD_1_SIGNALING	1	1	0	10
REACTOME_COOPERATION_OF_PREFOLDIN_AND_TRIC_CCT_IN_ACTIN_AND_TUBULIN_FOLDING	1	1	0	19
REACTOME_FORMATION_OF_TUBULIN_FOLDING_INTERMEDIATES_BY_CCT_TRIC	1	1	0	16
REACTOME_POST_CHAPERONIN_TUBULIN_FOLDING_PATHWAY	1	1	0	9
REACTOME_FOLDING_OF_ACTIN_BY_CCT_TRIC	1	1	0	9
REACTOME_STRIATED_MUSCLE_CONTRACTION	1	1	0	9
REACTOME_ADP_SIGNALLING_THROUGH_P2Y_PURINOCEPTOR_12	1	1	0	5
REACTOME_G_BETA_GAMMA_SIGNALLING_THROUGH_PI3KGAMMA	1	1	0	4
REACTOME_RAP1_SIGNALLING	1	1	0	3
REACTOME_SIGNAL_AMPLIFICATION	1	1	0	9
REACTOME_PROSTACYCLIN_SIGNALLING_THROUGH_PROSTACYCLIN_RECEPTOR	1	1	0	4
REACTOME_EPHB_MEDIATED_FORWARD_SIGNALING	1	1	0	14
REACTOME_EPHRIN_SIGNALING	1	1	0	4
REACTOME_G_PROTEIN_BETA_GAMMA_SIGNALLING	1	1	0	5
REACTOME_TRAFFICKING_OF_AMPA_RECEPTORS	1	1	0	5
REACTOME_SEMA3A_PAK_DEPENDENT_AXON_REPULSION	1	1	0	5
REACTOME_SEMA3A_PLEXIN_REPULSION_SIGNALING_BY_INHIBITING_INTEGRIN_ADHESION	1	1	0	3
REACTOME_CRMPS_IN_SEMA3A_SIGNALING	1	1	0	2
REACTOME_ACETYLCHOLINE_REGULATES_INSULIN_SECRETION	1	1	0	3
REACTOME_ADRENALINE_NORADRENALINE_INHIBITS_INSULIN_SECRETION	1	1	0	4
REACTOME_REGULATION_OF_LIPID_METABOLISM_BY_PPARALPHA	1	1	0	12
REACTOME_CIRCADIAN_CLOCK	1	1	0	8
REACTOME_FREE_FATTY_ACIDS_REGULATE_INSULIN_SECRETION	1	1	0	3
REACTOME_INCRETIN_SYNTHESIS_SECRETION_AND_INACTIVATION	1	1	0	3
REACTOME_SYNTHESIS_SECRETION_AND_INACTIVATION_OF_GLUCOSE_DEPENDENT_INSULINOTROPIC_POLYPEPTIDE_GIP	1	1	0	2
REACTOME_SIALIC_ACID_METABOLISM	1	1	0	3
REACTOME_SUMOYLATION_OF_SUMOYLATION_PROTEINS	1	1	0	10
REACTOME_SUMOYLATION_OF_INTRACELLULAR_RECEPTORS	1	1	0	1
REACTOME_G_ALPHA_12_13_SIGNALLING_EVENTS	1	1	0	8
REACTOME_SEMA4D_MEDIATED_INHIBITION_OF_CELL_ATTACHMENT_AND_MIGRATION	1	1	0	3
REACTOME_OTHER_SEMAPHORIN_INTERACTIONS	1	1	0	5
REACTOME_TRAFFICKING_OF_GLUR2_CONTAINING_AMPA_RECEPTORS	1	1	0	3
REACTOME_REDUCTION_OF_CYTOSOLIC_CA_LEVELS	1	1	0	4
REACTOME_G_ALPHA_S_SIGNALLING_EVENTS	1	1	0	6
REACTOME_ADP_SIGNALLING_THROUGH_P2Y_PURINOCEPTOR_1	1	1	0	6
REACTOME_G_ALPHA_Z_SIGNALLING_EVENTS	1	1	0	6
REACTOME_DCC_MEDIATED_ATTRACTIVE_SIGNALING	1	1	0	2
REACTOME_CASPASE_ACTIVATION_VIA_DEPENDENCE_RECEPTORS_IN_THE_ABSENCE_OF_LIGAND	1	1	0	2
REACTOME_ROLE_OF_SECOND_MESSENGERS_IN_NETRIN_1_SIGNALING	1	1	0	1
REACTOME_TIGHT_JUNCTION_INTERACTIONS	1	1	0	2
REACTOME_GLUCAGON_TYPE_LIGAND_RECEPTORS	1	1	0	4
REACTOME_SYNTHESIS_SECRETION_AND_DEACYLATION_OF_GHRELIN	1	1	0	1
REACTOME_TRANSPORT_OF_BILE_SALTS_AND_ORGANIC_ACIDS_METAL_IONS_AND_AMINE_COMPOUNDS	1	1	0	3
REACTOME_TRANSPORT_OF_VITAMINS_NUCLEOSIDES_AND_RELATED_MOLECULES	1	1	0	3
REACTOME_METAL_ION_SLC_TRANSPORTERS	1	1	0	2
REACTOME_SODIUM_CALCIUM_EXCHANGERS	1	1	0	1
REACTOME_ARACHIDONATE_PRODUCTION_FROM_DAG	1	1	0	1
REACTOME_CATION_COUPLED_CHLORIDE_COTRANSPORTERS	1	1	0	1
REACTOME_SMALL_INTERFERING_RNA_SIRNA_BIOGENESIS	1	1	0	2
REACTOME_ERCC6_CSB_AND_EHMT2_G9A_POSITIVELY_REGULATE_RRNA_EXPRESSION	1	1	0	5
REACTOME_ACTIVATION_OF_RAC1	1	1	0	2
REACTOME_INACTIVATION_OF_CDC42_AND_RAC1	1	1	0	2
REACTOME_ROLE_OF_ABL_IN_ROBO_SLIT_SIGNALING	1	1	0	1
REACTOME_THROMBOXANE_SIGNALLING_THROUGH_TP_RECEPTOR	1	1	0	6
REACTOME_DEADENYLATION_DEPENDENT_MRNA_DECAY	1	1	0	11
REACTOME_DEADENYLATION_OF_MRNA	1	1	0	7
REACTOME_MRNA_DECAY_BY_3_TO_5_EXORIBONUCLEASE	1	1	0	2
REACTOME_MRNA_DECAY_BY_5_TO_3_EXORIBONUCLEASE	1	1	0	2
REACTOME_GP1B_IX_V_ACTIVATION_SIGNALLING	1	1	0	6
REACTOME_VASOPRESSIN_REGULATES_RENAL_WATER_HOMEOSTASIS_VIA_AQUAPORINS	1	1	0	8
REACTOME_PASSIVE_TRANSPORT_BY_AQUAPORINS	1	1	0	2
REACTOME_PLATELET_SENSITIZATION_BY_LDL	1	1	0	6
REACTOME_PROTON_COUPLED_MONOCARBOXYLATE_TRANSPORT	1	1	0	1
REACTOME_FATTY_ACIDS_BOUND_TO_GPR40_FFAR1_REGULATE_INSULIN_SECRETION	1	1	0	2
REACTOME_ZINC_TRANSPORTERS	1	1	0	1
REACTOME_UNBLOCKING_OF_NMDA_RECEPTORS_GLUTAMATE_BINDING_AND_ACTIVATION	1	1	0	2
REACTOME_BINDING_OF_TCF_LEF_CTNNB1_TO_TARGET_GENE_PROMOTERS	1	1	0	1
REACTOME_DEPOLYMERISATION_OF_THE_NUCLEAR_LAMINA	1	1	0	5
REACTOME_ZINC_INFLUX_INTO_CELLS_BY_THE_SLC39_GENE_FAMILY	1	1	0	1
REACTOME_CREB1_PHOSPHORYLATION_THROUGH_THE_ACTIVATION_OF_ADENYLATE_CYCLASE	1	1	0	3
REACTOME_CREB1_PHOSPHORYLATION_THROUGH_THE_ACTIVATION_OF_CAMKII_CAMKK_CAMKIV_CASCASDE	1	1	0	1
REACTOME_CREB1_PHOSPHORYLATION_THROUGH_NMDA_RECEPTOR_MEDIATED_ACTIVATION_OF_RAS_SIGNALING	1	1	0	5
REACTOME_ACTIVATION_OF_NMDA_RECEPTORS_AND_POSTSYNAPTIC_EVENTS	1	1	0	19
REACTOME_RAS_ACTIVATION_UPON_CA2_INFLUX_THROUGH_NMDA_RECEPTOR	1	1	0	2
REACTOME_RSK_ACTIVATION	1	1	0	2
REACTOME_FORMYL_PEPTIDE_RECEPTORS_BIND_FORMYL_PEPTIDES_AND_MANY_OTHER_LIGANDS	1	1	0	2
REACTOME_SIGNAL_TRANSDUCTION_BY_L1	1	1	0	8
REACTOME_AQUAPORIN_MEDIATED_TRANSPORT	1	1	0	8
REACTOME_BIOSYNTHESIS_OF_THE_N_GLYCAN_PRECURSOR_DOLICHOL_LIPID_LINKED_OLIGOSACCHARIDE_LLO_AND_TRANSFER_TO_A_NASCENT_PROTEIN	1	1	0	14
REACTOME_SYNTHESIS_OF_DOLICHYL_PHOSPHATE	1	1	0	1
REACTOME_SYNTHESIS_OF_GDP_MANNOSE	1	1	0	3
REACTOME_SYNTHESIS_OF_UDP_N_ACETYL_GLUCOSAMINE	1	1	0	3
REACTOME_SYNTHESIS_OF_SUBSTRATES_IN_N_GLYCAN_BIOSYTHESIS	1	1	0	14
REACTOME_CELL_EXTRACELLULAR_MATRIX_INTERACTIONS	1	1	0	11
REACTOME_REGULATION_OF_CYTOSKELETAL_REMODELING_AND_CELL_SPREADING_BY_IPP_COMPLEX_COMPONENTS	1	1	0	4
REACTOME_INTERLEUKIN_17_SIGNALING	1	1	0	11
REACTOME_INTERLEUKIN_1_PROCESSING	1	1	0	4
REACTOME_MAPK_TARGETS_NUCLEAR_EVENTS_MEDIATED_BY_MAP_KINASES	1	1	0	6
REACTOME_ACTIVATED_TAK1_MEDIATES_P38_MAPK_ACTIVATION	1	1	0	3
REACTOME_JNK_C_JUN_KINASES_PHOSPHORYLATION_AND_ACTIVATION_MEDIATED_BY_ACTIVATED_HUMAN_TAK1	1	1	0	3
REACTOME_ACTIVATION_OF_THE_AP_1_FAMILY_OF_TRANSCRIPTION_FACTORS	1	1	0	2
REACTOME_BUTYRATE_RESPONSE_FACTOR_1_BRF1_BINDS_AND_DESTABILIZES_MRNA	1	1	0	2
REACTOME_AUF1_HNRNP_D0_BINDS_AND_DESTABILIZES_MRNA	1	1	0	39
REACTOME_TRISTETRAPROLIN_TTP_ZFP36_BINDS_AND_DESTABILIZES_MRNA	1	1	0	3
REACTOME_HUR_ELAVL1_BINDS_AND_STABILIZES_MRNA	1	1	0	4
REACTOME_REGULATION_OF_MRNA_STABILITY_BY_PROTEINS_THAT_BIND_AU_RICH_ELEMENTS	1	1	0	48
REACTOME_KSRP_KHSRP_BINDS_AND_DESTABILIZES_MRNA	1	1	0	3
REACTOME_ACTIVATION_OF_KAINATE_RECEPTORS_UPON_GLUTAMATE_BINDING	1	1	0	3
REACTOME_INTERLEUKIN_2_FAMILY_SIGNALING	1	1	0	6
REACTOME_TRANSCRIPTIONAL_REGULATION_OF_PLURIPOTENT_STEM_CELLS	1	1	0	1
REACTOME_MITOTIC_G1_PHASE_AND_G1_S_TRANSITION	1	1	0	44
REACTOME_SUMOYLATION_OF_CHROMATIN_ORGANIZATION_PROTEINS	1	1	0	11
REACTOME_THROMBIN_SIGNALLING_THROUGH_PROTEINASE_ACTIVATED_RECEPTORS_PARS	1	1	0	9
REACTOME_SUMOYLATION_OF_RNA_BINDING_PROTEINS	1	1	0	13
REACTOME_ASYMMETRIC_LOCALIZATION_OF_PCP_PROTEINS	1	1	0	34
REACTOME_SUMOYLATION_OF_DNA_REPLICATION_PROTEINS	1	1	0	12
REACTOME_DEGRADATION_OF_AXIN	1	1	0	33
REACTOME_DEGRADATION_OF_DVL	1	1	0	35
REACTOME_DISASSEMBLY_OF_THE_DESTRUCTION_COMPLEX_AND_RECRUITMENT_OF_AXIN_TO_THE_MEMBRANE	1	1	0	5
REACTOME_REGULATION_OF_FZD_BY_UBIQUITINATION	1	1	0	1
REACTOME_REPRESSION_OF_WNT_TARGET_GENES	1	1	0	3
REACTOME_SUMOYLATION_OF_IMMUNE_RESPONSE_PROTEINS	1	1	0	1
REACTOME_SIGNALING_BY_WNT_IN_CANCER	1	1	0	5
REACTOME_SIGNALING_BY_CTNNB1_PHOSPHO_SITE_MUTANTS	1	1	0	3
REACTOME_INTERCONVERSION_OF_NUCLEOTIDE_DI_AND_TRIPHOSPHATES	1	1	0	11
REACTOME_PRESYNAPTIC_FUNCTION_OF_KAINATE_RECEPTORS	1	1	0	3
REACTOME_DEFECTIVE_GALNT3_CAUSES_HFTC	1	1	0	4
REACTOME_DEFECTIVE_C1GALT1C1_CAUSES_TNPS	1	1	0	4
REACTOME_INTERLEUKIN_3_INTERLEUKIN_5_AND_GM_CSF_SIGNALING	1	1	0	9
REACTOME_MITOPHAGY	1	1	0	6
REACTOME_PINK1_PRKN_MEDIATED_MITOPHAGY	1	1	0	4
REACTOME_UPTAKE_AND_FUNCTION_OF_ANTHRAX_TOXINS	1	1	0	1
REACTOME_RIPK1_MEDIATED_REGULATED_NECROSIS	1	1	0	7
REACTOME_REGULATED_NECROSIS	1	1	0	17
REACTOME_VEGFR2_MEDIATED_VASCULAR_PERMEABILITY	1	1	0	9
REACTOME_MISCELLANEOUS_TRANSPORT_AND_BINDING_EVENTS	1	1	0	5
REACTOME_POSITIVE_EPIGENETIC_REGULATION_OF_RRNA_EXPRESSION	1	1	0	13
REACTOME_B_WICH_COMPLEX_POSITIVELY_REGULATES_RRNA_EXPRESSION	1	1	0	8
REACTOME_NEGATIVE_EPIGENETIC_REGULATION_OF_RRNA_EXPRESSION	1	1	0	6
REACTOME_TOXICITY_OF_BOTULINUM_TOXIN_TYPE_D_BOTD	1	1	0	1
REACTOME_MYOGENESIS	1	1	0	5
REACTOME_N_GLYCAN_TRIMMING_IN_THE_ER_AND_CALNEXIN_CALRETICULIN_CYCLE	1	1	0	14
REACTOME_UPTAKE_AND_FUNCTION_OF_DIPHTHERIA_TOXIN	1	1	0	4
REACTOME_UPTAKE_AND_ACTIONS_OF_BACTERIAL_TOXINS	1	1	0	6
REACTOME_CASPASE_ACTIVATION_VIA_EXTRINSIC_APOPTOTIC_SIGNALLING_PATHWAY	1	1	0	3
REACTOME_REGULATION_OF_TNFR1_SIGNALING	1	1	0	1
REACTOME_TNFR1_INDUCED_NFKAPPAB_SIGNALING_PATHWAY	1	1	0	1
REACTOME_HEDGEHOG_LIGAND_BIOGENESIS	1	1	0	37
REACTOME_SIGNALING_BY_HEDGEHOG	1	1	0	50
REACTOME_SYNTHESIS_OF_DIPHTHAMIDE_EEF2	1	1	0	1
REACTOME_MISMATCH_REPAIR	1	1	0	3
REACTOME_SIGNALING_BY_RETINOIC_ACID	1	1	0	9
REACTOME_RA_BIOSYNTHESIS_PATHWAY	1	1	0	2
REACTOME_MITOCHONDRIAL_TRANSLATION	1	1	0	12
REACTOME_NEGATIVE_REGULATION_OF_TCF_DEPENDENT_SIGNALING_BY_DVL_INTERACTING_PROTEINS	1	1	0	1
REACTOME_AFLATOXIN_ACTIVATION_AND_DETOXIFICATION	1	1	0	5
REACTOME_PHASE_0_RAPID_DEPOLARISATION	1	1	0	2
REACTOME_PHASE_2_PLATEAU_PHASE	1	1	0	1
REACTOME_TRANSCRIPTIONAL_REGULATION_BY_SMALL_RNAS	1	1	0	10
REACTOME_METABOLIC_DISORDERS_OF_BIOLOGICAL_OXIDATION_ENZYMES	1	1	0	6
REACTOME_PIWI_INTERACTING_RNA_PIRNA_BIOGENESIS	1	1	0	1
REACTOME_IKBA_VARIANT_LEADS_TO_EDA_ID	1	1	0	2
REACTOME_DECTIN_1_MEDIATED_NONCANONICAL_NF_KB_SIGNALING	1	1	0	37
REACTOME_DISEASES_ASSOCIATED_WITH_GLYCOSYLATION_PRECURSOR_BIOSYNTHESIS	1	1	0	10
REACTOME_DEGRADATION_OF_GLI1_BY_THE_PROTEASOME	1	1	0	34
REACTOME_HEDGEHOG_OFF_STATE	1	1	0	45
REACTOME_ACTIVATION_OF_ANTERIOR_HOX_GENES_IN_HINDBRAIN_DEVELOPMENT_DURING_EARLY_EMBRYOGENESIS	1	1	0	1
REACTOME_ABC_TRANSPORTER_DISORDERS	1	1	0	41
REACTOME_VXPX_CARGO_TARGETING_TO_CILIUM	1	1	0	3
REACTOME_CARGO_TRAFFICKING_TO_THE_PERICILIARY_MEMBRANE	1	1	0	9
REACTOME_BBSOME_MEDIATED_CARGO_TARGETING_TO_CILIUM	1	1	0	6
REACTOME_INTRAFLAGELLAR_TRANSPORT	1	1	0	10
REACTOME_PYROPTOSIS	1	1	0	10
REACTOME_DECTIN_2_FAMILY	1	1	0	7
REACTOME_CD209_DC_SIGN_SIGNALING	1	1	0	4
REACTOME_RHO_GTPASES_ACTIVATE_KTN1	1	1	0	7
REACTOME_RHO_GTPASES_ACTIVATE_IQGAPS	1	1	0	15
REACTOME_TP53_REGULATES_METABOLIC_GENES	1	1	0	28
REACTOME_HEDGEHOG_ON_STATE	1	1	0	34
REACTOME_REGULATION_OF_TP53_ACTIVITY	1	1	0	22
REACTOME_TP53_REGULATES_TRANSCRIPTION_OF_CELL_DEATH_GENES	1	1	0	5
REACTOME_CONSTITUTIVE_SIGNALING_BY_EGFRVIII	1	1	0	3
REACTOME_PCNA_DEPENDENT_LONG_PATCH_BASE_EXCISION_REPAIR	1	1	0	4
REACTOME_FRUCTOSE_METABOLISM	1	1	0	3
REACTOME_DOWNSTREAM_SIGNALING_OF_ACTIVATED_FGFR1	1	1	0	1
REACTOME_SHC_MEDIATED_CASCADE_FGFR1	1	1	0	1
REACTOME_PI_3K_CASCADE_FGFR1	1	1	0	1
REACTOME_FRS_MEDIATED_FGFR1_SIGNALING	1	1	0	1
REACTOME_PI_3K_CASCADE_FGFR2	1	1	0	1
REACTOME_DOWNSTREAM_SIGNALING_OF_ACTIVATED_FGFR2	1	1	0	1
REACTOME_FRS_MEDIATED_FGFR2_SIGNALING	1	1	0	1
REACTOME_SHC_MEDIATED_CASCADE_FGFR3	1	1	0	1
REACTOME_FRS_MEDIATED_FGFR3_SIGNALING	1	1	0	1
REACTOME_DOWNSTREAM_SIGNALING_OF_ACTIVATED_FGFR3	1	1	0	1
REACTOME_PI_3K_CASCADE_FGFR3	1	1	0	1
REACTOME_FRS_MEDIATED_FGFR4_SIGNALING	1	1	0	1
REACTOME_DOWNSTREAM_SIGNALING_OF_ACTIVATED_FGFR4	1	1	0	1
REACTOME_SHC_MEDIATED_CASCADE_FGFR4	1	1	0	1
REACTOME_PI_3K_CASCADE_FGFR4	1	1	0	1
REACTOME_NEGATIVE_REGULATION_OF_FGFR1_SIGNALING	1	1	0	6
REACTOME_NEGATIVE_REGULATION_OF_FGFR2_SIGNALING	1	1	0	6
REACTOME_NEGATIVE_REGULATION_OF_FGFR3_SIGNALING	1	1	0	6
REACTOME_NEGATIVE_REGULATION_OF_FGFR4_SIGNALING	1	1	0	6
REACTOME_SIGNALING_BY_FGFR1	1	1	0	6
REACTOME_SIGNALING_BY_FGFR2	1	1	0	13
REACTOME_SIGNALING_BY_FGFR3	1	1	0	6
REACTOME_SIGNALING_BY_FGFR4	1	1	0	6
REACTOME_SIGNALING_BY_FGFR2_IN_DISEASE	1	1	0	1
REACTOME_SIGNALING_BY_FGFR4_IN_DISEASE	1	1	0	1
REACTOME_SIGNALING_BY_FGFR1_IN_DISEASE	1	1	0	6
REACTOME_TRANSLESION_SYNTHESIS_BY_POLK	1	1	0	4
REACTOME_TERMINATION_OF_TRANSLESION_DNA_SYNTHESIS	1	1	0	7
REACTOME_REGULATION_OF_RAS_BY_GAPS	1	1	0	34
REACTOME_RESPONSE_TO_METAL_IONS	1	1	0	1
REACTOME_CLEC7A_INFLAMMASOME_PATHWAY	1	1	0	2
REACTOME_FORMATION_OF_XYLULOSE_5_PHOSPHATE	1	1	0	3
REACTOME_DISEASES_OF_CARBOHYDRATE_METABOLISM	1	1	0	10
REACTOME_RHO_GTPASES_ACTIVATE_WASPS_AND_WAVES	1	1	0	17
REACTOME_RHO_GTPASES_ACTIVATE_RHOTEKIN_AND_RHOPHILINS	1	1	0	3
REACTOME_TNFR2_NON_CANONICAL_NF_KB_PATHWAY	1	1	0	38
REACTOME_RHO_GTPASES_ACTIVATE_NADPH_OXIDASES	1	1	0	9
REACTOME_TNFS_BIND_THEIR_PHYSIOLOGICAL_RECEPTORS	1	1	0	1
REACTOME_RAF_ACTIVATION	1	1	0	6
REACTOME_CONSTITUTIVE_SIGNALING_BY_AKT1_E17K_IN_CANCER	1	1	0	1
REACTOME_NEGATIVE_FEEDBACK_REGULATION_OF_MAPK_PATHWAY	1	1	0	2
REACTOME_NEGATIVE_REGULATION_OF_MAPK_PATHWAY	1	1	0	7
REACTOME_PROTEIN_REPAIR	1	1	0	2
REACTOME_DEFECTIVE_CFTR_CAUSES_CYSTIC_FIBROSIS	1	1	0	38
REACTOME_MAP3K8_TPL2_DEPENDENT_MAPK1_3_ACTIVATION	1	1	0	3
REACTOME_HDR_THROUGH_SINGLE_STRAND_ANNEALING_SSA	1	1	0	3
REACTOME_HDR_THROUGH_MMEJ_ALT_NHEJ	1	1	0	2
REACTOME_HDR_THROUGH_HOMOLOGOUS_RECOMBINATION_HRR	1	1	0	5
REACTOME_MAPK6_MAPK4_SIGNALING	1	1	0	40
REACTOME_DEUBIQUITINATION	1	1	0	57
REACTOME_UCH_PROTEINASES	1	1	0	40
REACTOME_JOSEPHIN_DOMAIN_DUBS	1	1	0	4
REACTOME_UB_SPECIFIC_PROCESSING_PROTEASES	1	1	0	45
REACTOME_OVARIAN_TUMOR_DOMAIN_PROTEASES	1	1	0	6
REACTOME_METALLOPROTEASE_DUBS	1	1	0	2
REACTOME_CD22_MEDIATED_BCR_REGULATION	1	1	0	8
REACTOME_DNA_DOUBLE_STRAND_BREAK_REPAIR	1	1	0	15
REACTOME_RESOLUTION_OF_D_LOOP_STRUCTURES	1	1	0	1
REACTOME_HOMOLOGY_DIRECTED_REPAIR	1	1	0	10
REACTOME_SENSING_OF_DNA_DOUBLE_STRAND_BREAKS	1	1	0	1
REACTOME_RESOLUTION_OF_D_LOOP_STRUCTURES_THROUGH_SYNTHESIS_DEPENDENT_STRAND_ANNEALING_SDSA	1	1	0	1
REACTOME_NONHOMOLOGOUS_END_JOINING_NHEJ	1	1	0	7
REACTOME_HOMOLOGOUS_DNA_PAIRING_AND_STRAND_EXCHANGE	1	1	0	3
REACTOME_DNA_DOUBLE_STRAND_BREAK_RESPONSE	1	1	0	7
REACTOME_PROCESSING_OF_DNA_DOUBLE_STRAND_BREAK_ENDS	1	1	0	8
REACTOME_CARGO_CONCENTRATION_IN_THE_ER	1	1	0	17
REACTOME_DNA_DAMAGE_RECOGNITION_IN_GG_NER	1	1	0	10
REACTOME_FORMATION_OF_INCISION_COMPLEX_IN_GG_NER	1	1	0	11
REACTOME_GAP_FILLING_DNA_REPAIR_SYNTHESIS_AND_LIGATION_IN_GG_NER	1	1	0	4
REACTOME_NUCLEOTIDE_EXCISION_REPAIR	1	1	0	20
REACTOME_GLOBAL_GENOME_NUCLEOTIDE_EXCISION_REPAIR_GG_NER	1	1	0	16
REACTOME_DUAL_INCISION_IN_GG_NER	1	1	0	6
REACTOME_DEPOSITION_OF_NEW_CENPA_CONTAINING_NUCLEOSOMES_AT_THE_CENTROMERE	1	1	0	4
REACTOME_RESPIRATORY_ELECTRON_TRANSPORT	1	1	0	29
REACTOME_INFLAMMASOMES	1	1	0	8
REACTOME_FORMATION_OF_TC_NER_PRE_INCISION_COMPLEX	1	1	0	8
REACTOME_TRANSCRIPTION_COUPLED_NUCLEOTIDE_EXCISION_REPAIR_TC_NER	1	1	0	11
REACTOME_DUAL_INCISION_IN_TC_NER	1	1	0	9
REACTOME_TRNA_MODIFICATION_IN_THE_NUCLEUS_AND_CYTOSOL	1	1	0	3
REACTOME_FANCONI_ANEMIA_PATHWAY	1	1	0	3
REACTOME_INTERLEUKIN_6_FAMILY_SIGNALING	1	1	0	2
REACTOME_INTERLEUKIN_10_SIGNALING	1	1	0	3
REACTOME_TRNA_PROCESSING_IN_THE_NUCLEUS	1	1	0	14
REACTOME_TRNA_PROCESSING_IN_THE_MITOCHONDRION	1	1	0	1
REACTOME_ERBB2_REGULATES_CELL_MOTILITY	1	1	0	3
REACTOME_TRNA_MODIFICATION_IN_THE_MITOCHONDRION	1	1	0	1
REACTOME_GDP_FUCOSE_BIOSYNTHESIS	1	1	0	1
REACTOME_TP53_REGULATES_TRANSCRIPTION_OF_CELL_CYCLE_GENES	1	1	0	6
REACTOME_NEUREXINS_AND_NEUROLIGINS	1	1	0	7
REACTOME_PROTEIN_PROTEIN_INTERACTIONS_AT_SYNAPSES	1	1	0	11
REACTOME_TP53_REGULATES_TRANSCRIPTION_OF_DNA_REPAIR_GENES	1	1	0	3
REACTOME_CHOLINE_CATABOLISM	1	1	0	2
REACTOME_COMPLEX_I_BIOGENESIS	1	1	0	11
REACTOME_TP53_REGULATES_TRANSCRIPTION_OF_GENES_INVOLVED_IN_CYTOCHROME_C_RELEASE	1	1	0	2
REACTOME_TP53_REGULATES_TRANSCRIPTION_OF_SEVERAL_ADDITIONAL_CELL_DEATH_GENES_WHOSE_SPECIFIC_ROLES_IN_P53_DEPENDENT_APOPTOSIS_REMAIN_UNCERTAIN	1	1	0	2
REACTOME_TP53_REGULATES_TRANSCRIPTION_OF_CASPASE_ACTIVATORS_AND_CASPASES	1	1	0	1
REACTOME_FGFR2_ALTERNATIVE_SPLICING	1	1	0	7
REACTOME_TP53_REGULATES_TRANSCRIPTION_OF_GENES_INVOLVED_IN_G2_CELL_CYCLE_ARREST	1	1	0	3
REACTOME_TP53_REGULATES_TRANSCRIPTION_OF_ADDITIONAL_CELL_CYCLE_GENES_WHOSE_EXACT_ROLE_IN_THE_P53_PATHWAY_REMAIN_UNCERTAIN	1	1	0	3
REACTOME_REGULATION_OF_TP53_ACTIVITY_THROUGH_PHOSPHORYLATION	1	1	0	11
REACTOME_REGULATION_OF_TP53_ACTIVITY_THROUGH_ACETYLATION	1	1	0	8
REACTOME_REGULATION_OF_TP53_ACTIVITY_THROUGH_ASSOCIATION_WITH_CO_FACTORS	1	1	0	1
REACTOME_REGULATION_OF_TP53_ACTIVITY_THROUGH_METHYLATION	1	1	0	1
REACTOME_REGULATION_OF_TP53_EXPRESSION_AND_DEGRADATION	1	1	0	4
REACTOME_MET_RECEPTOR_ACTIVATION	1	1	0	1
REACTOME_NEGATIVE_REGULATION_OF_MET_ACTIVITY	1	1	0	3
REACTOME_PTEN_REGULATION	1	1	0	45
REACTOME_RNA_POLYMERASE_II_TRANSCRIBES_SNRNA_GENES	1	1	0	2
REACTOME_COPI_DEPENDENT_GOLGI_TO_ER_RETROGRADE_TRAFFIC	1	1	0	33
REACTOME_INTRA_GOLGI_TRAFFIC	1	1	0	6
REACTOME_RETROGRADE_TRANSPORT_AT_THE_TRANS_GOLGI_NETWORK	1	1	0	7
REACTOME_PI5P_REGULATES_TP53_ACETYLATION	1	1	0	3
REACTOME_COOPERATION_OF_PDCL_PHLP1_AND_TRIC_CCT_IN_G_PROTEIN_BETA_FOLDING	1	1	0	15
REACTOME_GLYCEROPHOSPHOLIPID_CATABOLISM	1	1	0	1
REACTOME_ASSEMBLY_OF_THE_ORC_COMPLEX_AT_THE_ORIGIN_OF_REPLICATION	1	1	0	1
REACTOME_CDT1_ASSOCIATION_WITH_THE_CDC6_ORC_ORIGIN_COMPLEX	1	1	0	33
REACTOME_MITOTIC_PROPHASE	1	1	0	28
REACTOME_MITOTIC_TELOPHASE_CYTOKINESIS	1	1	0	3
REACTOME_ORC1_REMOVAL_FROM_CHROMATIN	1	1	0	35
REACTOME_ACTIVATION_OF_THE_PRE_REPLICATIVE_COMPLEX	1	1	0	3
REACTOME_DNA_REPLICATION_PRE_INITIATION	1	1	0	37
REACTOME_SWITCHING_OF_ORIGINS_TO_A_POST_REPLICATIVE_STATE	1	1	0	35
REACTOME_POLYMERASE_SWITCHING	1	1	0	1
REACTOME_PROCESSIVE_SYNTHESIS_ON_THE_LAGGING_STRAND	1	1	0	3
REACTOME_LAGGING_STRAND_SYNTHESIS	1	1	0	3
REACTOME_DNA_STRAND_ELONGATION	1	1	0	4
REACTOME_G1_S_SPECIFIC_TRANSCRIPTION	1	1	0	3
REACTOME_CYCLIN_D_ASSOCIATED_EVENTS_IN_G1	1	1	0	6
REACTOME_SYNTHESIS_OF_DNA	1	1	0	38
REACTOME_S_PHASE	1	1	0	42
REACTOME_CYCLIN_A_B1_B2_ASSOCIATED_EVENTS_DURING_G2_M_TRANSITION	1	1	0	3
REACTOME_DNA_REPLICATION	1	1	0	39
REACTOME_G2_M_DNA_DAMAGE_CHECKPOINT	1	1	0	13
REACTOME_G2_M_CHECKPOINTS	1	1	0	47
REACTOME_STABILIZATION_OF_P53	1	1	0	33
REACTOME_G1_S_DNA_DAMAGE_CHECKPOINTS	1	1	0	33
REACTOME_CYCLIN_A_CDK2_ASSOCIATED_EVENTS_AT_S_PHASE_ENTRY	1	1	0	35
REACTOME_GLYCOLYSIS	1	1	0	28
REACTOME_GLYCOGEN_BREAKDOWN_GLYCOGENOLYSIS	1	1	0	7
REACTOME_GLUCONEOGENESIS	1	1	0	18
REACTOME_PYRUVATE_METABOLISM	1	1	0	11
REACTOME_GLUCOSE_METABOLISM	1	1	0	36
REACTOME_FRUCTOSE_CATABOLISM	1	1	0	1
REACTOME_GALACTOSE_CATABOLISM	1	1	0	5
REACTOME_BRANCHED_CHAIN_AMINO_ACID_CATABOLISM	1	1	0	11
REACTOME_HISTIDINE_CATABOLISM	1	1	0	1
REACTOME_PROPIONYL_COA_CATABOLISM	1	1	0	1
REACTOME_LYSINE_CATABOLISM	1	1	0	6
REACTOME_TRYPTOPHAN_CATABOLISM	1	1	0	2
REACTOME_CREATINE_METABOLISM	1	1	0	2
REACTOME_PENTOSE_PHOSPHATE_PATHWAY	1	1	0	8
REACTOME_CITRIC_ACID_CYCLE_TCA_CYCLE	1	1	0	15
REACTOME_PYRUVATE_METABOLISM_AND_CITRIC_ACID_TCA_CYCLE	1	1	0	25
REACTOME_MRNA_SPLICING_MINOR_PATHWAY	1	1	0	22
REACTOME_MRNA_SPLICING	1	1	0	93
REACTOME_TRANSPORT_OF_MATURE_TRANSCRIPT_TO_CYTOPLASM	1	1	0	31
REACTOME_PROCESSING_OF_CAPPED_INTRON_CONTAINING_PRE_MRNA	1	1	0	107
REACTOME_TRNA_PROCESSING	1	1	0	18
REACTOME_ACTIVATION_OF_THE_MRNA_UPON_BINDING_OF_THE_CAP_BINDING_COMPLEX_AND_EIFS_AND_SUBSEQUENT_BINDING_TO_43S	1	1	0	51
REACTOME_RECYCLING_OF_EIF2_GDP	1	1	0	2
REACTOME_PYRIMIDINE_SALVAGE	1	1	0	2
REACTOME_PYRIMIDINE_CATABOLISM	1	1	0	3
REACTOME_RNA_POLYMERASE_I_TRANSCRIPTION_INITIATION	1	1	0	6
REACTOME_RNA_POLYMERASE_I_PROMOTER_ESCAPE	1	1	0	3
REACTOME_RNA_POLYMERASE_III_CHAIN_ELONGATION	1	1	0	1
REACTOME_PURINE_RIBONUCLEOSIDE_MONOPHOSPHATE_BIOSYNTHESIS	1	1	0	4
REACTOME_RNA_POLYMERASE_II_TRANSCRIPTION_TERMINATION	1	1	0	33
REACTOME_RNA_POLYMERASE_I_TRANSCRIPTION_TERMINATION	1	1	0	2
REACTOME_RNA_POLYMERASE_I_TRANSCRIPTION	1	1	0	8
REACTOME_BASE_EXCISION_REPAIR	1	1	0	6
REACTOME_CHROMOSOME_MAINTENANCE	1	1	0	10
REACTOME_DEATH_RECEPTOR_SIGNALLING	1	1	0	13
REACTOME_DNA_DAMAGE_BYPASS	1	1	0	10
REACTOME_DNA_REPAIR	1	1	0	34
REACTOME_BASE_EXCISION_REPAIR_AP_SITE_FORMATION	1	1	0	1
REACTOME_RESOLUTION_OF_ABASIC_SITES_AP_SITES	1	1	0	5
REACTOME_RNA_POLYMERASE_III_TRANSCRIPTION_TERMINATION	1	1	0	2
REACTOME_RNA_POLYMERASE_III_TRANSCRIPTION	1	1	0	2
REACTOME_KETONE_BODY_METABOLISM	1	1	0	3
REACTOME_PURINE_SALVAGE	1	1	0	6
REACTOME_PURINE_CATABOLISM	1	1	0	4
REACTOME_SIGNAL_ATTENUATION	1	1	0	3
REACTOME_INSULIN_RECEPTOR_SIGNALLING_CASCADE	1	1	0	4
REACTOME_SIGNALING_BY_INSULIN_RECEPTOR	1	1	0	9
REACTOME_CHK1_CHK2_CDS1_MEDIATED_INACTIVATION_OF_CYCLIN_B_CDK1_COMPLEX	1	1	0	7
REACTOME_PROCESSING_OF_CAPPED_INTRONLESS_PRE_MRNA	1	1	0	12
REACTOME_MRNA_EDITING	1	1	0	1
REACTOME_FATTY_ACYL_COA_BIOSYNTHESIS	1	1	0	7
REACTOME_TRIGLYCERIDE_BIOSYNTHESIS	1	1	0	1
REACTOME_SYNTHESIS_OF_VERY_LONG_CHAIN_FATTY_ACYL_COAS	1	1	0	4
REACTOME_PLATELET_ADHESION_TO_EXPOSED_COLLAGEN	1	1	0	8
REACTOME_TNF_SIGNALING	1	1	0	1
REACTOME_RNA_POLYMERASE_III_TRANSCRIPTION_INITIATION_FROM_TYPE_1_PROMOTER	1	1	0	1
REACTOME_RNA_POLYMERASE_III_TRANSCRIPTION_INITIATION_FROM_TYPE_3_PROMOTER	1	1	0	1
REACTOME_SYNTHESIS_OF_KETONE_BODIES	1	1	0	2
REACTOME_MITOCHONDRIAL_FATTY_ACID_BETA_OXIDATION_OF_SATURATED_FATTY_ACIDS	1	1	0	6
REACTOME_MITOCHONDRIAL_FATTY_ACID_BETA_OXIDATION_OF_UNSATURATED_FATTY_ACIDS	1	1	0	5
REACTOME_MITOCHONDRIAL_FATTY_ACID_BETA_OXIDATION	1	1	0	13
REACTOME_BETA_OXIDATION_OF_LAUROYL_COA_TO_DECANOYL_COA_COA	1	1	0	4
REACTOME_BETA_OXIDATION_OF_DECANOYL_COA_TO_OCTANOYL_COA_COA	1	1	0	5
REACTOME_BETA_OXIDATION_OF_OCTANOYL_COA_TO_HEXANOYL_COA	1	1	0	5
REACTOME_BETA_OXIDATION_OF_HEXANOYL_COA_TO_BUTANOYL_COA	1	1	0	4
REACTOME_BETA_OXIDATION_OF_BUTANOYL_COA_TO_ACETYL_COA	1	1	0	2
REACTOME_INSULIN_RECEPTOR_RECYCLING	1	1	0	5
REACTOME_SLBP_DEPENDENT_PROCESSING_OF_REPLICATION_DEPENDENT_HISTONE_PRE_MRNAS	1	1	0	5
REACTOME_PROCESSING_OF_INTRONLESS_PRE_MRNAS	1	1	0	7
REACTOME_TRANSPORT_OF_FATTY_ACIDS	1	1	0	2
REACTOME_TRANSPORT_OF_NUCLEOSIDES_AND_FREE_PURINE_AND_PYRIMIDINE_BASES_ACROSS_THE_PLASMA_MEMBRANE	1	1	0	1
REACTOME_THE_NLRP3_INFLAMMASOME	1	1	0	8
REACTOME_INTERFERON_GAMMA_SIGNALING	1	1	0	27
REACTOME_REGULATION_OF_IFNG_SIGNALING	1	1	0	2
REACTOME_GASTRIN_CREB_SIGNALLING_PATHWAY_VIA_PKC_AND_MAPK	1	1	0	4
REACTOME_ERBB2_ACTIVATES_PTK6_SIGNALING	1	1	0	1
REACTOME_SIGNALING_BY_PTK6	1	1	0	13
REACTOME_PTK6_REGULATES_PROTEINS_INVOLVED_IN_RNA_PROCESSING	1	1	0	2
REACTOME_PTK6_REGULATES_RTKS_AND_THEIR_EFFECTORS_AKT1_AND_DOK1	1	1	0	2
REACTOME_PTK6_REGULATES_RHO_GTPASES_RAS_GTPASE_AND_MAP_KINASES	1	1	0	4
REACTOME_PTK6_EXPRESSION	1	1	0	1
REACTOME_SYNAPTIC_ADHESION_LIKE_MOLECULES	1	1	0	3
REACTOME_PHOSPHATE_BOND_HYDROLYSIS_BY_NTPDASE_PROTEINS	1	1	0	1
REACTOME_BUTYROPHILIN_BTN_FAMILY_INTERACTIONS	1	1	0	1
REACTOME_MET_ACTIVATES_RAS_SIGNALING	1	1	0	1
REACTOME_MET_ACTIVATES_PI3K_AKT_SIGNALING	1	1	0	1
REACTOME_PROTEIN_UBIQUITINATION	1	1	0	15
REACTOME_THE_ROLE_OF_GTSE1_IN_G2_M_PROGRESSION_AFTER_G2_CHECKPOINT	1	1	0	43
REACTOME_SIGNALING_BY_MST1	1	1	0	1
REACTOME_SIGNALING_BY_FGFR3_FUSIONS_IN_CANCER	1	1	0	1
REACTOME_RET_SIGNALING	1	1	0	4
REACTOME_TRANSCRIPTIONAL_REGULATION_BY_VENTX	1	1	0	3
REACTOME_TBC_RABGAPS	1	1	0	8
REACTOME_INTERLEUKIN_20_FAMILY_SIGNALING	1	1	0	2
REACTOME_PTK6_PROMOTES_HIF1A_STABILIZATION	1	1	0	2
REACTOME_DOWNREGULATION_OF_ERBB2_SIGNALING	1	1	0	5
REACTOME_MET_ACTIVATES_PTPN11	1	1	0	1
REACTOME_VLDL_ASSEMBLY	1	1	0	2
REACTOME_SYNTHESIS_OF_ACTIVE_UBIQUITIN_ROLES_OF_E1_AND_E2_ENZYMES	1	1	0	8
REACTOME_E3_UBIQUITIN_LIGASES_UBIQUITINATE_TARGET_PROTEINS	1	1	0	9
REACTOME_NEGATIVE_REGULATION_OF_ACTIVITY_OF_TFAP2_AP_2_FAMILY_TRANSCRIPTION_FACTORS	1	1	0	1
REACTOME_ACTIVATION_OF_THE_TFAP2_AP_2_FAMILY_OF_TRANSCRIPTION_FACTORS	1	1	0	1
REACTOME_TFAP2_AP_2_FAMILY_REGULATES_TRANSCRIPTION_OF_GROWTH_FACTORS_AND_THEIR_RECEPTORS	1	1	0	2
REACTOME_TFAP2_AP_2_FAMILY_REGULATES_TRANSCRIPTION_OF_CELL_CYCLE_FACTORS	1	1	0	1
REACTOME_RRNA_PROCESSING_IN_THE_MITOCHONDRION	1	1	0	1
REACTOME_TFAP2A_ACTS_AS_A_TRANSCRIPTIONAL_REPRESSOR_DURING_RETINOIC_ACID_INDUCED_CELL_DIFFERENTIATION	1	1	0	4
REACTOME_RAB_GERANYLGERANYLATION	1	1	0	18
REACTOME_INLB_MEDIATED_ENTRY_OF_LISTERIA_MONOCYTOGENES_INTO_HOST_CELL	1	1	0	3
REACTOME_MET_INTERACTS_WITH_TNS_PROTEINS	1	1	0	2
REACTOME_MET_ACTIVATES_RAP1_AND_RAC1	1	1	0	5
REACTOME_MET_RECEPTOR_RECYCLING	1	1	0	3
REACTOME_RAB_GEFS_EXCHANGE_GTP_FOR_GDP_ON_RABS	1	1	0	18
REACTOME_LISTERIA_MONOCYTOGENES_ENTRY_INTO_HOST_CELLS	1	1	0	6
REACTOME_INLA_MEDIATED_ENTRY_OF_LISTERIA_MONOCYTOGENES_INTO_HOST_CELLS	1	1	0	4
REACTOME_PROTEIN_METHYLATION	1	1	0	6
REACTOME_RUNX1_AND_FOXP3_CONTROL_THE_DEVELOPMENT_OF_REGULATORY_T_LYMPHOCYTES_TREGS	1	1	0	1
REACTOME_TRANSCRIPTIONAL_REGULATION_BY_RUNX3	1	1	0	37
REACTOME_TRANSCRIPTIONAL_REGULATION_BY_RUNX2	1	1	0	43
REACTOME_TRANSCRIPTIONAL_REGULATION_BY_RUNX1	1	1	0	50
REACTOME_GABA_SYNTHESIS_RELEASE_REUPTAKE_AND_DEGRADATION	1	1	0	3
REACTOME_RUNX1_REGULATES_ESTROGEN_RECEPTOR_MEDIATED_TRANSCRIPTION	1	1	0	1
REACTOME_REGULATION_OF_RUNX1_EXPRESSION_AND_ACTIVITY	1	1	0	3
REACTOME_RECEPTOR_MEDIATED_MITOPHAGY	1	1	0	2
REACTOME_DIGESTION	1	1	0	1
REACTOME_RUNX1_REGULATES_EXPRESSION_OF_COMPONENTS_OF_TIGHT_JUNCTIONS	1	1	0	3
REACTOME_RUNX1_REGULATES_GENES_INVOLVED_IN_MEGAKARYOCYTE_DIFFERENTIATION_AND_PLATELET_FUNCTION	1	1	0	7
REACTOME_ARYL_HYDROCARBON_RECEPTOR_SIGNALLING	1	1	0	3
REACTOME_ESR_MEDIATED_SIGNALING	1	1	0	25
REACTOME_RUNX1_REGULATES_TRANSCRIPTION_OF_GENES_INVOLVED_IN_DIFFERENTIATION_OF_HSCS	1	1	0	35
REACTOME_RUNX1_REGULATES_TRANSCRIPTION_OF_GENES_INVOLVED_IN_DIFFERENTIATION_OF_KERATINOCYTES	1	1	0	2
REACTOME_RUNX1_INTERACTS_WITH_CO_FACTORS_WHOSE_PRECISE_EFFECT_ON_RUNX1_TARGETS_IS_NOT_KNOWN	1	1	0	5
REACTOME_RUNX1_REGULATES_TRANSCRIPTION_OF_GENES_INVOLVED_IN_BCR_SIGNALING	1	1	0	1
REACTOME_RUNX1_REGULATES_TRANSCRIPTION_OF_GENES_INVOLVED_IN_DIFFERENTIATION_OF_MYELOID_CELLS	1	1	0	2
REACTOME_RUNX1_REGULATES_TRANSCRIPTION_OF_GENES_INVOLVED_IN_INTERLEUKIN_SIGNALING	1	1	0	1
REACTOME_RUNX1_REGULATES_TRANSCRIPTION_OF_GENES_INVOLVED_IN_WNT_SIGNALING	1	1	0	1
REACTOME_REGULATION_OF_RUNX2_EXPRESSION_AND_ACTIVITY	1	1	0	36
REACTOME_RUNX2_REGULATES_OSTEOBLAST_DIFFERENTIATION	1	1	0	5
REACTOME_RUNX2_REGULATES_CHONDROCYTE_MATURATION	1	1	0	1
REACTOME_RUNX2_REGULATES_BONE_DEVELOPMENT	1	1	0	6
REACTOME_RUNX2_REGULATES_GENES_INVOLVED_IN_CELL_MIGRATION	1	1	0	1
REACTOME_RUNX3_REGULATES_NOTCH_SIGNALING	1	1	0	1
REACTOME_REGULATION_OF_RUNX3_EXPRESSION_AND_ACTIVITY	1	1	0	34
REACTOME_REGULATION_OF_PTEN_MRNA_TRANSLATION	1	1	0	1
REACTOME_REGULATION_OF_PTEN_GENE_TRANSCRIPTION	1	1	0	8
REACTOME_COMPETING_ENDOGENOUS_RNAS_CERNAS_REGULATE_PTEN_TRANSLATION	1	1	0	1
REACTOME_REGULATION_OF_PTEN_LOCALIZATION	1	1	0	3
REACTOME_REGULATION_OF_PTEN_STABILITY_AND_ACTIVITY	1	1	0	34
REACTOME_MITOCHONDRIAL_CALCIUM_ION_TRANSPORT	1	1	0	7
REACTOME_RUNX3_REGULATES_IMMUNE_RESPONSE_AND_CELL_MIGRATION	1	1	0	1
REACTOME_CRISTAE_FORMATION	1	1	0	3
REACTOME_PROCESSING_OF_SMDT1	1	1	0	5
REACTOME_RUNX3_REGULATES_WNT_SIGNALING	1	1	0	1
REACTOME_NEDDYLATION	1	1	0	46
REACTOME_RUNX3_REGULATES_YAP1_MEDIATED_TRANSCRIPTION	1	1	0	1
REACTOME_RUNX3_REGULATES_P14_ARF	1	1	0	1
REACTOME_TRANSCRIPTIONAL_REGULATION_BY_E2F6	1	1	0	2
REACTOME_CARBOXYTERMINAL_POST_TRANSLATIONAL_MODIFICATIONS_OF_TUBULIN	1	1	0	8
REACTOME_NUCLEOTIDE_CATABOLISM	1	1	0	8
REACTOME_NUCLEOTIDE_BIOSYNTHESIS	1	1	0	5
REACTOME_NUCLEOTIDE_SALVAGE	1	1	0	8
REACTOME_TYROSINE_CATABOLISM	1	1	0	1
REACTOME_PHENYLALANINE_AND_TYROSINE_METABOLISM	1	1	0	4
REACTOME_ASPARTATE_AND_ASPARAGINE_METABOLISM	1	1	0	2
REACTOME_DIGESTION_AND_ABSORPTION	1	1	0	1
REACTOME_HDL_ASSEMBLY	1	1	0	2
REACTOME_HDL_CLEARANCE	1	1	0	2
REACTOME_LDL_REMODELING	1	1	0	3
REACTOME_VLDL_CLEARANCE	1	1	0	2
REACTOME_PHENYLALANINE_METABOLISM	1	1	0	3
REACTOME_GLUTAMATE_AND_GLUTAMINE_METABOLISM	1	1	0	5
REACTOME_G_BETA_GAMMA_SIGNALLING_THROUGH_CDC42	1	1	0	4
REACTOME_METABOLISM_OF_COFACTORS	1	1	0	4
REACTOME_TRIGLYCERIDE_METABOLISM	1	1	0	10
REACTOME_GLYCOGEN_METABOLISM	1	1	0	12
REACTOME_INTERLEUKIN_15_SIGNALING	1	1	0	2
REACTOME_OAS_ANTIVIRAL_RESPONSE	1	1	0	2
REACTOME_INTERLEUKIN_35_SIGNALLING	1	1	0	3
REACTOME_INTERLEUKIN_9_SIGNALING	1	1	0	2
REACTOME_TRANSCRIPTIONAL_REGULATION_BY_MECP2	1	1	0	8
REACTOME_LOSS_OF_FUNCTION_OF_MECP2_IN_RETT_SYNDROME	1	1	0	3
REACTOME_SIGNALING_BY_NTRK2_TRKB	1	1	0	2
REACTOME_SIGNALING_BY_ERYTHROPOIETIN	1	1	0	5
REACTOME_SIGNALING_BY_TGFB_FAMILY_MEMBERS	1	1	0	15
REACTOME_RAB_REGULATION_OF_TRAFFICKING	1	1	0	19
REACTOME_INTERLEUKIN_37_SIGNALING	1	1	0	5
REACTOME_EXTRA_NUCLEAR_ESTROGEN_SIGNALING	1	1	0	13
REACTOME_ER_QUALITY_CONTROL_COMPARTMENT_ERQC	1	1	0	3
REACTOME_CALNEXIN_CALRETICULIN_CYCLE	1	1	0	8
REACTOME_ROBO_RECEPTORS_BIND_AKAP5	1	1	0	1
REACTOME_SIGNALING_BY_NOTCH3	1	1	0	7
REACTOME_CDC42_GTPASE_CYCLE	1	1	0	26
REACTOME_RHOQ_GTPASE_CYCLE	1	1	0	12
REACTOME_RHOH_GTPASE_CYCLE	1	1	0	15
REACTOME_RHOJ_GTPASE_CYCLE	1	1	0	12
REACTOME_RHOBTB2_GTPASE_CYCLE	1	1	0	19
REACTOME_RHOU_GTPASE_CYCLE	1	1	0	10
REACTOME_RHOBTB1_GTPASE_CYCLE	1	1	0	15
REACTOME_RHOV_GTPASE_CYCLE	1	1	0	10
REACTOME_NOTCH3_ACTIVATION_AND_TRANSMISSION_OF_SIGNAL_TO_THE_NUCLEUS	1	1	0	3
REACTOME_NOTCH3_INTRACELLULAR_DOMAIN_REGULATES_TRANSCRIPTION	1	1	0	4
REACTOME_SIGNALING_BY_NOTCH4	1	1	0	38
REACTOME_NOTCH4_INTRACELLULAR_DOMAIN_REGULATES_TRANSCRIPTION	1	1	0	2
REACTOME_NOTCH4_ACTIVATION_AND_TRANSMISSION_OF_SIGNAL_TO_THE_NUCLEUS	1	1	0	2
REACTOME_TICAM1_DEPENDENT_ACTIVATION_OF_IRF3_IRF7	1	1	0	1
REACTOME_TICAM1_TRAF6_DEPENDENT_INDUCTION_OF_TAK1_COMPLEX	1	1	0	1
REACTOME_NONCANONICAL_ACTIVATION_OF_NOTCH3	1	1	0	2
REACTOME_ESTROGEN_DEPENDENT_GENE_EXPRESSION	1	1	0	12
REACTOME_BIOSYNTHESIS_OF_SPECIALIZED_PRORESOLVING_MEDIATORS_SPMS	1	1	0	4
REACTOME_BIOSYNTHESIS_OF_EPA_DERIVED_SPMS	1	1	0	2
REACTOME_BIOSYNTHESIS_OF_MARESINS	1	1	0	1
REACTOME_INTERLEUKIN_2_SIGNALING	1	1	0	1
REACTOME_INTERLEUKIN_23_SIGNALING	1	1	0	2
REACTOME_INTERLEUKIN_27_SIGNALING	1	1	0	3
REACTOME_INTERLEUKIN_21_SIGNALING	1	1	0	2
REACTOME_LOSS_OF_MECP2_BINDING_ABILITY_TO_THE_NCOR_SMRT_COMPLEX	1	1	0	1
REACTOME_REGULATION_OF_MECP2_EXPRESSION_AND_ACTIVITY	1	1	0	7
REACTOME_MECP2_REGULATES_NEURONAL_RECEPTORS_AND_CHANNELS	1	1	0	5
REACTOME_MECP2_REGULATES_TRANSCRIPTION_OF_NEURONAL_LIGANDS	1	1	0	4
REACTOME_MECP2_REGULATES_TRANSCRIPTION_FACTORS	1	1	0	2
REACTOME_ACTIVATED_NTRK2_SIGNALS_THROUGH_RAS	1	1	0	1
REACTOME_ERYTHROPOIETIN_ACTIVATES_PHOSPHOINOSITIDE_3_KINASE_PI3K	1	1	0	2
REACTOME_ERYTHROPOIETIN_ACTIVATES_PHOSPHOLIPASE_C_GAMMA_PLCG	1	1	0	2
REACTOME_ERYTHROPOIETIN_ACTIVATES_STAT5	1	1	0	1
REACTOME_ERYTHROPOIETIN_ACTIVATES_RAS	1	1	0	3
REACTOME_ACTIVATED_NTRK2_SIGNALS_THROUGH_PI3K	1	1	0	1
REACTOME_ACTIVATED_NTRK2_SIGNALS_THROUGH_FRS2_AND_FRS3	1	1	0	1
REACTOME_NR1H2_NR1H3_REGULATE_GENE_EXPRESSION_LINKED_TO_LIPOGENESIS	1	1	0	1
REACTOME_NGF_STIMULATED_TRANSCRIPTION	1	1	0	3
REACTOME_ACTIVATED_NTRK2_SIGNALS_THROUGH_FYN	1	1	0	1
REACTOME_NTRK2_ACTIVATES_RAC1	1	1	0	1
REACTOME_ACTIVATED_NTRK2_SIGNALS_THROUGH_CDK5	1	1	0	1
REACTOME_SIGNALING_BY_NTRK3_TRKC	1	1	0	2
REACTOME_ACTIVATED_NTRK3_SIGNALS_THROUGH_RAS	1	1	0	1
REACTOME_INTERFERON_ALPHA_BETA_SIGNALING	1	1	0	15
REACTOME_MEIOTIC_RECOMBINATION	1	1	0	3
REACTOME_INTERLEUKIN_RECEPTOR_SHC_SIGNALING	1	1	0	3
REACTOME_REGULATION_OF_SIGNALING_BY_CBL	1	1	0	7
REACTOME_REGULATION_OF_IFNA_SIGNALING	1	1	0	2
REACTOME_INTERFERON_SIGNALING	1	1	0	55
REACTOME_O_LINKED_GLYCOSYLATION_OF_MUCINS	1	1	0	7
REACTOME_ENDOSOMAL_SORTING_COMPLEX_REQUIRED_FOR_TRANSPORT_ESCRT	1	1	0	6
REACTOME_IRON_UPTAKE_AND_TRANSPORT	1	1	0	16
REACTOME_TRANSFERRIN_ENDOCYTOSIS_AND_RECYCLING	1	1	0	6
REACTOME_TRAF3_DEPENDENT_IRF_ACTIVATION_PATHWAY	1	1	0	2
REACTOME_TRAF6_MEDIATED_IRF7_ACTIVATION	1	1	0	2
REACTOME_NF_KB_ACTIVATION_THROUGH_FADD_RIP_1_PATHWAY_MEDIATED_BY_CASPASE_8_AND_10	1	1	0	2
REACTOME_NEGATIVE_REGULATORS_OF_DDX58_IFIH1_SIGNALING	1	1	0	7
REACTOME_ACTIVATION_OF_IRF3_IRF7_MEDIATED_BY_TBK1_IKK_EPSILON	1	1	0	2
REACTOME_IRAK1_RECRUITS_IKK_COMPLEX	1	1	0	3
REACTOME_IKK_COMPLEX_RECRUITMENT_MEDIATED_BY_RIP1	1	1	0	4
REACTOME_IRAK2_MEDIATED_ACTIVATION_OF_TAK1_COMPLEX	1	1	0	1
REACTOME_TRAF6_MEDIATED_INDUCTION_OF_TAK1_COMPLEX_WITHIN_TLR4_COMPLEX	1	1	0	2
REACTOME_NEGATIVE_REGULATION_OF_NOTCH4_SIGNALING	1	1	0	35
REACTOME_FLT3_SIGNALING	1	1	0	4
REACTOME_HCMV_INFECTION	1	1	0	33
REACTOME_HCMV_EARLY_EVENTS	1	1	0	27
REACTOME_ASSEMBLY_AND_CELL_SURFACE_PRESENTATION_OF_NMDA_RECEPTORS	1	1	0	10
REACTOME_HCMV_LATE_EVENTS	1	1	0	15
REACTOME_LIPOPHAGY	1	1	0	2
REACTOME_REGULATION_OF_LOCALIZATION_OF_FOXO_TRANSCRIPTION_FACTORS	1	1	0	5
REACTOME_POSTMITOTIC_NUCLEAR_PORE_COMPLEX_NPC_REFORMATION	1	1	0	9
REACTOME_TRANSCRIPTIONAL_REGULATION_OF_GRANULOPOIESIS	1	1	0	5
REACTOME_NEGATIVE_REGULATION_OF_NMDA_RECEPTOR_MEDIATED_NEURONAL_TRANSMISSION	1	1	0	3
REACTOME_REGULATION_OF_FOXO_TRANSCRIPTIONAL_ACTIVITY_BY_ACETYLATION	1	1	0	1
REACTOME_FOXO_MEDIATED_TRANSCRIPTION_OF_CELL_CYCLE_GENES	1	1	0	1
REACTOME_ACTIVATION_OF_RAC1_DOWNSTREAM_OF_NMDARS	1	1	0	2
REACTOME_ACTIVATION_OF_AMPK_DOWNSTREAM_OF_NMDARS	1	1	0	8
REACTOME_LONG_TERM_POTENTIATION	1	1	0	2
REACTOME_CONSTITUTIVE_SIGNALING_BY_OVEREXPRESSED_ERBB2	1	1	0	5
REACTOME_REGULATION_OF_GLYCOLYSIS_BY_FRUCTOSE_2_6_BISPHOSPHATE_METABOLISM	1	1	0	2
REACTOME_ESTROGEN_STIMULATED_SIGNALING_THROUGH_PRKCZ	1	1	0	1
REACTOME_ESTROGEN_DEPENDENT_NUCLEAR_EVENTS_DOWNSTREAM_OF_ESR_MEMBRANE_SIGNALING	1	1	0	3
REACTOME_SUPPRESSION_OF_APOPTOSIS	1	1	0	5
REACTOME_PREVENTION_OF_PHAGOSOMAL_LYSOSOMAL_FUSION	1	1	0	4
REACTOME_MODULATION_BY_MTB_OF_HOST_IMMUNE_SYSTEM	1	1	0	3
REACTOME_SUPPRESSION_OF_PHAGOSOMAL_MATURATION	1	1	0	5
REACTOME_RESPONSE_OF_MTB_TO_PHAGOCYTOSIS	1	1	0	12
REACTOME_AMINO_ACIDS_REGULATE_MTORC1	1	1	0	8
REACTOME_STAT5_ACTIVATION	1	1	0	1
REACTOME_ALPHA_PROTEIN_KINASE_1_SIGNALING_PATHWAY	1	1	0	1
REACTOME_DISEASES_OF_PROGRAMMED_CELL_DEATH	1	1	0	13
REACTOME_AGGREPHAGY	1	1	0	18
REACTOME_RAS_PROCESSING	1	1	0	2
REACTOME_RESPONSE_OF_EIF2AK1_HRI_TO_HEME_DEFICIENCY	1	1	0	2
REACTOME_DEFECTS_OF_CONTACT_ACTIVATION_SYSTEM_CAS_AND_KALLIKREIN_KININ_SYSTEM_KKS	1	1	0	5
REACTOME_SIGNALING_BY_MAPK_MUTANTS	1	1	0	1
REACTOME_SIGNALING_BY_MRAS_COMPLEX_MUTANTS	1	1	0	2
REACTOME_ADORA2B_MEDIATED_ANTI_INFLAMMATORY_CYTOKINES_PRODUCTION	1	1	0	9
REACTOME_PURINERGIC_SIGNALING_IN_LEISHMANIASIS_INFECTION	1	1	0	11
REACTOME_DEFECTIVE_FACTOR_VIII_CAUSES_HEMOPHILIA_A	1	1	0	2
REACTOME_CD163_MEDIATING_AN_ANTI_INFLAMMATORY_RESPONSE	1	1	0	2
REACTOME_SELECTIVE_AUTOPHAGY	1	1	0	25
REACTOME_KILLING_MECHANISMS	1	1	0	3
REACTOME_LTC4_CYSLTR_MEDIATED_IL4_PRODUCTION	1	1	0	2
REACTOME_PEXOPHAGY	1	1	0	2
REACTOME_SIGNALING_BY_ERBB2_ECD_MUTANTS	1	1	0	4
REACTOME_DEFECTIVE_FACTOR_IX_CAUSES_HEMOPHILIA_B	1	1	0	1
REACTOME_SEALING_OF_THE_NUCLEAR_ENVELOPE_NE_BY_ESCRT_III	1	1	0	13
REACTOME_SIGNALING_BY_KIT_IN_DISEASE	1	1	0	4
REACTOME_INHIBITION_OF_DNA_RECOMBINATION_AT_TELOMERE	1	1	0	1
REACTOME_SIGNALING_BY_PDGFR_IN_DISEASE	1	1	0	6
REACTOME_DEFECTIVE_F9_ACTIVATION	1	1	0	1
REACTOME_SIGNALING_BY_PDGFRA_TRANSMEMBRANE_JUXTAMEMBRANE_AND_KINASE_DOMAIN_MUTANTS	1	1	0	4
REACTOME_SIGNALING_BY_MEMBRANE_TETHERED_FUSIONS_OF_PDGFRA_OR_PDGFRB	1	1	0	1
REACTOME_SIGNALING_BY_CSF3_G_CSF	1	1	0	6
REACTOME_DISEASES_OF_DNA_REPAIR	1	1	0	1
REACTOME_SARS_COV_1_INFECTION	1	1	0	14
REACTOME_POTENTIAL_THERAPEUTICS_FOR_SARS	1	1	0	21
REACTOME_TRANSLATION_OF_REPLICASE_AND_ASSEMBLY_OF_THE_REPLICATION_TRANSCRIPTION_COMPLEX	1	1	0	4
REACTOME_SARS_COV_INFECTIONS	1	1	0	39
REACTOME_FLT3_SIGNALING_IN_DISEASE	1	1	0	5
REACTOME_MATURATION_OF_SARS_COV_1_NUCLEOPROTEIN	1	1	0	1
REACTOME_MATURATION_OF_PROTEIN_3A	1	1	0	1
REACTOME_MATURATION_OF_SARS_COV_1_SPIKE_PROTEIN	1	1	0	4
REACTOME_TRANSLATION_OF_SARS_COV_1_STRUCTURAL_PROTEINS	1	1	0	7
REACTOME_TRANSCRIPTIONAL_REGULATION_OF_TESTIS_DIFFERENTIATION	1	1	0	1
REACTOME_SARS_COV_2_INFECTION	1	1	0	18
REACTOME_MATURATION_OF_SARS_COV_2_SPIKE_PROTEIN	1	1	0	8
REACTOME_ATTACHMENT_AND_ENTRY	1	1	0	2
REACTOME_MATURATION_OF_SARS_COV_2_NUCLEOPROTEIN	1	1	0	1
REACTOME_TRANSLATION_OF_SARS_COV_2_STRUCTURAL_PROTEINS	1	1	0	11
REACTOME_STAT3_NUCLEAR_EVENTS_DOWNSTREAM_OF_ALK_SIGNALING	1	1	0	3
REACTOME_STAT5_ACTIVATION_DOWNSTREAM_OF_FLT3_ITD_MUTANTS	1	1	0	1
REACTOME_SIGNALING_BY_FLT3_FUSION_PROTEINS	1	1	0	4
REACTOME_SIGNALING_BY_FLT3_ITD_AND_TKD_MUTANTS	1	1	0	1
REACTOME_INACTIVATION_OF_CSF3_G_CSF_SIGNALING	1	1	0	5
REACTOME_RHOBTB3_ATPASE_CYCLE	1	1	0	2
REACTOME_NEGATIVE_REGULATION_OF_FLT3	1	1	0	2
REACTOME_FLT3_SIGNALING_THROUGH_SRC_FAMILY_KINASES	1	1	0	1
REACTOME_FLT3_SIGNALING_BY_CBL_MUTANTS	1	1	0	1
REACTOME_RHOBTB_GTPASE_CYCLE	1	1	0	24
REACTOME_REGULATION_OF_HMOX1_EXPRESSION_AND_ACTIVITY	1	1	0	38
REACTOME_REGULATION_OF_BACH1_ACTIVITY	1	1	0	2
REACTOME_DEFECTIVE_INTRINSIC_PATHWAY_FOR_APOPTOSIS	1	1	0	12
REACTOME_TRAF6_MEDIATED_IRF7_ACTIVATION_IN_TLR7_8_OR_9_SIGNALING	1	1	0	3
REACTOME_N_GLYCAN_ANTENNAE_ELONGATION_IN_THE_MEDIAL_TRANS_GOLGI	1	1	0	1
REACTOME_REACTIONS_SPECIFIC_TO_THE_COMPLEX_N_GLYCAN_SYNTHESIS_PATHWAY	1	1	0	1
REACTOME_TERMINATION_OF_O_GLYCAN_BIOSYNTHESIS	1	1	0	4
REACTOME_SERINE_BIOSYNTHESIS	1	1	0	2
REACTOME_GABA_RECEPTOR_ACTIVATION	1	1	0	6
REACTOME_GABA_B_RECEPTOR_ACTIVATION	1	1	0	5
REACTOME_GROWTH_HORMONE_RECEPTOR_SIGNALING	1	1	0	6
REACTOME_ANTIGEN_PROCESSING_UBIQUITINATION_PROTEASOME_DEGRADATION	1	1	0	54
REACTOME_ANTIGEN_PRESENTATION_FOLDING_ASSEMBLY_AND_PEPTIDE_LOADING_OF_CLASS_I_MHC	1	1	0	21
REACTOME_KINESINS	1	1	0	10
HALLMARK_TNFA_SIGNALING_VIA_NFKB	1	1	0	17
HALLMARK_CHOLESTEROL_HOMEOSTASIS	1	1	0	17
HALLMARK_WNT_BETA_CATENIN_SIGNALING	1	1	0	3
HALLMARK_IL6_JAK_STAT3_SIGNALING	1	1	0	9
HALLMARK_G2M_CHECKPOINT	1	1	0	44
HALLMARK_NOTCH_SIGNALING	1	1	0	1
HALLMARK_ANDROGEN_RESPONSE	1	1	0	28
HALLMARK_INTERFERON_ALPHA_RESPONSE	1	1	0	22
HALLMARK_INTERFERON_GAMMA_RESPONSE	1	1	0	49
HALLMARK_APICAL_SURFACE	1	1	0	4
HALLMARK_PI3K_AKT_MTOR_SIGNALING	1	1	0	23
HALLMARK_INFLAMMATORY_RESPONSE	1	1	0	18
HALLMARK_SPERMATOGENESIS	1	1	0	8
HALLMARK_KRAS_SIGNALING_UP	1	1	0	31
HALLMARK_KRAS_SIGNALING_DN	1	1	0	11
HALLMARK_PANCREAS_BETA_CELLS	1	1	0	5
KEGG_CITRATE_CYCLE_TCA_CYCLE	1	1	0	21
KEGG_PENTOSE_PHOSPHATE_PATHWAY	1	1	0	16
KEGG_PENTOSE_AND_GLUCURONATE_INTERCONVERSIONS	1	1	0	5
KEGG_FRUCTOSE_AND_MANNOSE_METABOLISM	1	1	0	15
KEGG_GALACTOSE_METABOLISM	1	1	0	12
KEGG_STEROID_BIOSYNTHESIS	1	1	0	1
KEGG_STEROID_HORMONE_BIOSYNTHESIS	1	1	0	5
KEGG_OXIDATIVE_PHOSPHORYLATION	1	1	0	29
KEGG_PURINE_METABOLISM	1	1	0	20
KEGG_PYRIMIDINE_METABOLISM	1	1	0	14
KEGG_CYSTEINE_AND_METHIONINE_METABOLISM	1	1	0	14
KEGG_VALINE_LEUCINE_AND_ISOLEUCINE_BIOSYNTHESIS	1	1	0	3
KEGG_TAURINE_AND_HYPOTAURINE_METABOLISM	1	1	0	1
KEGG_SELENOAMINO_ACID_METABOLISM	1	1	0	10
KEGG_STARCH_AND_SUCROSE_METABOLISM	1	1	0	14
KEGG_AMINO_SUGAR_AND_NUCLEOTIDE_SUGAR_METABOLISM	1	1	0	24
KEGG_INOSITOL_PHOSPHATE_METABOLISM	1	1	0	8
KEGG_GLYOXYLATE_AND_DICARBOXYLATE_METABOLISM	1	1	0	7
KEGG_ONE_CARBON_POOL_BY_FOLATE	1	1	0	5
KEGG_FOLATE_BIOSYNTHESIS	1	1	0	3
KEGG_PORPHYRIN_AND_CHLOROPHYLL_METABOLISM	1	1	0	10
KEGG_TERPENOID_BACKBONE_BIOSYNTHESIS	1	1	0	2
KEGG_SULFUR_METABOLISM	1	1	0	2
KEGG_DRUG_METABOLISM_OTHER_ENZYMES	1	1	0	7
KEGG_BIOSYNTHESIS_OF_UNSATURATED_FATTY_ACIDS	1	1	0	4
KEGG_ABC_TRANSPORTERS	1	1	0	5
KEGG_RNA_DEGRADATION	1	1	0	11
KEGG_RNA_POLYMERASE	1	1	0	1
KEGG_DNA_REPLICATION	1	1	0	5
KEGG_SPLICEOSOME	1	1	0	67
KEGG_PROTEASOME	1	1	0	30
KEGG_PROTEIN_EXPORT	1	1	0	11
KEGG_BASE_EXCISION_REPAIR	1	1	0	5
KEGG_NUCLEOTIDE_EXCISION_REPAIR	1	1	0	7
KEGG_MISMATCH_REPAIR	1	1	0	4
KEGG_HOMOLOGOUS_RECOMBINATION	1	1	0	4
KEGG_MAPK_SIGNALING_PATHWAY	1	1	0	29
KEGG_ERBB_SIGNALING_PATHWAY	1	1	0	10
KEGG_CYTOKINE_CYTOKINE_RECEPTOR_INTERACTION	1	1	0	3
KEGG_CHEMOKINE_SIGNALING_PATHWAY	1	1	0	25
KEGG_CELL_CYCLE	1	1	0	15
KEGG_P53_SIGNALING_PATHWAY	1	1	0	6
KEGG_UBIQUITIN_MEDIATED_PROTEOLYSIS	1	1	0	16
KEGG_REGULATION_OF_AUTOPHAGY	1	1	0	2
KEGG_MTOR_SIGNALING_PATHWAY	1	1	0	6
KEGG_APOPTOSIS	1	1	0	15
KEGG_WNT_SIGNALING_PATHWAY	1	1	0	16
KEGG_DORSO_VENTRAL_AXIS_FORMATION	1	1	0	3
KEGG_NOTCH_SIGNALING_PATHWAY	1	1	0	6
KEGG_AXON_GUIDANCE	1	1	0	15
KEGG_VEGF_SIGNALING_PATHWAY	1	1	0	12
KEGG_CELL_ADHESION_MOLECULES_CAMS	1	1	0	32
KEGG_ANTIGEN_PROCESSING_AND_PRESENTATION	1	1	0	34
KEGG_TOLL_LIKE_RECEPTOR_SIGNALING_PATHWAY	1	1	0	9
KEGG_NOD_LIKE_RECEPTOR_SIGNALING_PATHWAY	1	1	0	10
KEGG_RIG_I_LIKE_RECEPTOR_SIGNALING_PATHWAY	1	1	0	5
KEGG_CYTOSOLIC_DNA_SENSING_PATHWAY	1	1	0	6
KEGG_JAK_STAT_SIGNALING_PATHWAY	1	1	0	5
KEGG_HEMATOPOIETIC_CELL_LINEAGE	1	1	0	21
KEGG_NATURAL_KILLER_CELL_MEDIATED_CYTOTOXICITY	1	1	0	20
KEGG_T_CELL_RECEPTOR_SIGNALING_PATHWAY	1	1	0	12
KEGG_B_CELL_RECEPTOR_SIGNALING_PATHWAY	1	1	0	13
KEGG_FC_EPSILON_RI_SIGNALING_PATHWAY	1	1	0	10
KEGG_FC_GAMMA_R_MEDIATED_PHAGOCYTOSIS	1	1	0	28
KEGG_LEUKOCYTE_TRANSENDOTHELIAL_MIGRATION	1	1	0	40
KEGG_INTESTINAL_IMMUNE_NETWORK_FOR_IGA_PRODUCTION	1	1	0	8
KEGG_NEUROTROPHIN_SIGNALING_PATHWAY	1	1	0	24
KEGG_OLFACTORY_TRANSDUCTION	1	1	0	2
KEGG_PROGESTERONE_MEDIATED_OOCYTE_MATURATION	1	1	0	7
KEGG_MELANOGENESIS	1	1	0	11
KEGG_ADIPOCYTOKINE_SIGNALING_PATHWAY	1	1	0	9
KEGG_TYPE_II_DIABETES_MELLITUS	1	1	0	5
KEGG_TYPE_I_DIABETES_MELLITUS	1	1	0	13
KEGG_ALDOSTERONE_REGULATED_SODIUM_REABSORPTION	1	1	0	7
KEGG_VASOPRESSIN_REGULATED_WATER_REABSORPTION	1	1	0	19
KEGG_PARKINSONS_DISEASE	1	1	0	32
KEGG_VIBRIO_CHOLERAE_INFECTION	1	1	0	15
KEGG_EPITHELIAL_CELL_SIGNALING_IN_HELICOBACTER_PYLORI_INFECTION	1	1	0	15
KEGG_LEISHMANIA_INFECTION	1	1	0	18
KEGG_COLORECTAL_CANCER	1	1	0	11
KEGG_RENAL_CELL_CARCINOMA	1	1	0	12
KEGG_PANCREATIC_CANCER	1	1	0	12
KEGG_ENDOMETRIAL_CANCER	1	1	0	10
KEGG_GLIOMA	1	1	0	7
KEGG_PROSTATE_CANCER	1	1	0	12
KEGG_THYROID_CANCER	1	1	0	8
KEGG_BASAL_CELL_CARCINOMA	1	1	0	2
KEGG_MELANOMA	1	1	0	4
KEGG_BLADDER_CANCER	1	1	0	7
KEGG_CHRONIC_MYELOID_LEUKEMIA	1	1	0	10
KEGG_ACUTE_MYELOID_LEUKEMIA	1	1	0	8
KEGG_NON_SMALL_CELL_LUNG_CANCER	1	1	0	6
KEGG_ASTHMA	1	1	0	10
KEGG_AUTOIMMUNE_THYROID_DISEASE	1	1	0	11
KEGG_ALLOGRAFT_REJECTION	1	1	0	11
KEGG_GRAFT_VERSUS_HOST_DISEASE	1	1	0	11

## Sheet: tROIs_stable_genes
Gene	Among_top_stable
SLC11A1	2
IFNA2	1
CXCL16	2
BCL6	2
CDC14B	1
RASGRF2	2
ARID1A	6
STAT6	1
ORC6	1
TNFRSF14	6
ITCH	7
ID1	2
IL15	1
GNAS	2
AMER1	2
ANP32B	2
CARD9	2
KIF2C	1
PSEN2	2
PARP9	6
NRDE2	6
TMEM140	2
FUBP1	6
ROCK1	6
TAP2	2
NKX3-1	1
GATA1	1
EXO1	2
FASLG	1
SOS2	5
ITPK1	2
NR4A3	1
TNFRSF1A	3
PMAIP1	2
BCOR	6
IL22RA1	1
PURA	4
NDC80	3
MRPL19	7
STAT5B	3
PIK3R5	2
RPA3	1
GDF6	1
TBP	3
SERINC1	3
RBP4	1
DNAJC14	6
IL1RL1	1
PRKAR1B	3
U2AF1	5
PMS2	2
IFNGR1	2
APOA4	1
LGR5	1
PGM2	5
RPL7A	2
CACNB4	1
RPS6	2
TLK2	6
STK11IP	4
REPS1	6
TXN2	4
NLRP3	1
TNFSF11	1
ATG7	5
APOB	1
CDK4	6
FAP	1
CCL7	1
IL17A	1
HAMP	1
TNFSF15	1
NSD1	6
GZMB	2
LGALS9	4
DDX58	4
IKBKB	2
PRKAA2	3
H2AX	7
TIAM1	4
PRKCG	1
API5	5
PML	5
PHF6	4
NOD2	1
E2F5	2
BCL10	4
DST	3
SMPD3	1
CCR9	2
SMARCB1	5
YTHDF2	5
TRAF2	3
PPP3CA	2
HMGN5	1
BRAF	4
FGF8	3
CD1A	1
FPR2	1
PTPN5	2
MCM7	4
MAPK3	5
MAP3K13	3
GNLY	2
RAC3	3
CHUK	4
GBP2	2
STAT1	1
SIRT4	1
DUSP4	2
STAT2	3
HACD2	3
DDIT3	3
TLR9	1
GNG7	1
GPR160	1
MLH1	7
ATF2	7
CDH3	1
FOXC1	1
GATA2	1
PPP3CB	6
ATG10	1
IFIT1	1
MAP4K2	1
TICAM1	1
MEN1	6
HK2	1
MICB	1
NECTIN2	3
CMTM6	3
WIF1	1
IL22RA2	1
GBP1	1
NFKB1	5
ARID2	7
BAMBI	1
OSM	2
KRT10	7
CNOT2	7
ATP5F1D	5
PLA2G6	3
APOA2	1
CASP8	5
PLA2G4F	3
BAGE	4
TRAF3	5
MCM5	5
ITGAV	1
TOLLIP	6
KLRD1	1
CCL25	1
EZH2	1
HLA-DQA1	1
MICA	2
CHEK2	5
NBN	6
CD207	1
SYCP1	2
MLLT3	3
DLL1	1
TET2	5
IL6R	2
RAD52	3
XCL1/2	1
ASL	5
MED12	7
ALDOC	1
PBX3	1
MGMT	5
NR3C1	2
PTPRR	2
PSPH	4
NDUFB7	6
TNFRSF12A	1
PSMB2	6
DAXX	5
TAP1	1
SIGLEC5	1
PRKX	3
FANCC	1
AKT2	7
CDKN1B	4
BID	4
MLANA	1
PLA2G1B	1
FGF10	1
RIMKLB	4
HDAC10	5
BRCA1	2
IL25	1
PLA2G5	1
ARNT	6
RSAD2	1
HLA-DPA1	3
BLM	1
AXIN1	7
BRCA2	1
TICAM2	2
LAMA1	1
RYBP	7
CD164	4
TSC1	3
MS4A2	1
PDCD1	2
IFNAR1	5
IL11	1
SOCS1	2
USP9Y	2
PFKM	2
PSAT1	1
SMC1B	1
MYB	2
NDC1	4
CTSG	1
KLRB1	1
TNFRSF10B	3
CDC20	1
FANCL	2
PAX8	1
MSRB2	5
IFIH1	6
CEBPA	1
SLC25A1	6
RANBP2	6
NFATC4	2
ADA	1
ERCC3	6
JADE1	3
TAF3	3
RBL2	3
MLF1	1
HDC	1
APH1B	2
TYK2	6
MAPK12	1
FCAR	1
IL18	1
PYCR3	3
MAML2	4
BCL2L1	2
E2F3	6
BRD7	7
NFATC3	5
SF3A1	3
POLB	4
MARCO	1
BRD4	6
ESR1	2
TCF3	3
IL6	1
OAS3	5
LIF	2
CMA1	1
RIPK2	4
RELB	4
HDAC2	6
ITGA6	2
MR1	4
MAP3K5	5
PBRM1	5
NDUFA3	6
HDAC1	4
RICTOR	5
TNFSF12	3
ASNS	2
CLECL1	1
FZD3	3
CREBBP	6
DNMT1	6
NDUFA11	5
MRM2	6
ACTB	4
EIF2B4	6
LTBR	4
NSD3	6
POLR1B	3
ZC3H12A	3
APC	5
CYLD	4
TNR	2
ERCC2	5
CASP9	6
CASP3	6
IL1RAP	1
FBXW7	3
MCL1	3
BRD3	5
PRC1	3
KMT2C	3
SOS1	6
CLCF1	3
MXI1	2
GLUL	1
POLD1	6
NUMBL	3
SMAP1	3
MAP2K2	7
ACTR3B	6
SOST	1
RPTOR	7
WRN	2
NF2	5
CXCL1	1
HMGB1	3
UBB	3
SERINC3	4
ADGRE5	1
B2M	1
MSH2	5
PDCD1LG2	1
NRAS	7
TFRC	2
FADD	5
ERCC6	4
OAS2	1
CD160	1
CCND3	3
SLC1A5	2
ALKBH3	5
PARP12	6
ATR	5
CUL1	5
BRD2	4
RPS6KB1	6
PSEN1	5
TPM4	1
VHL	4
TPR	7
PPP3R1	7
TRDC	1
TNKS	7
RIPK1	7
UBE2C	1
PIK3CA	4
SKP2	5
TNFSF18	1
ARMH3	7
SMAD2	4
NDUFB8	6
IGF2R	5
ATG5	6
KRAS	5
TNFRSF10A	2
TBC1D10B	7
MAPK8	5
ATOX1	4
PUM1	5
KMT2D	7
TMUB2	5
RRAS2	4
PTPN11	7
EIF2AK2	7
ACSF3	5
TAB1	6
RIPK3	5
C6	1
CXCL2	1
RPS27A	2
FANCF	5
CIC	7
ATG12	5
IRF2	5
FGF18	2
MTOR	6
KEAP1	5
AMH	3
GUSB	2
GTF3C1	5
TARP/TRGC1/2	1
IL24	1
JAK2	3
RRM2	1
LFNG	1
LAIR2	2
PTGDR2	1
MAD2L2	1
TOP2A	2
UBE2T	1
AURKA	2
ABCF1	6
BAD	5
CEACAM1	2
NTF3	1
ELANE	1
FGF3	1
FSTL3	2
IL13	1
ETS1	3
WNT16	1
IL18R1	3
CALML3	2
EPOR	2
WNT5B	1
FANCG	3
TFE3	6
MCAT	4
IL11RA	2
FGF11	3
WNT3	1
BCAT1	1
NUP107	5
COL27A1	1
MSH6	5
SIGIRR	4
FGF6	1
PSMB10	3
IL20RA	1
GTF2H3	5
FYN	2
BIRC3	1
CDH2	1
IRAK4	3
SIN3A	6
PIK3R1	3
CREB5	1
MAP3K7	6
IFNA7/17	1
TAPBPL	5
IRF3	5
CD47	3
NSD2	4
TNN	2
HSPA2	1
HES1	2
ACVR2A	2
GLUD1	4
BMP6	1
EP300	5
ADM	1
AREG	1
TP53	5
FH	6
MAGEA1	1
MNX1	1
KAT2B	2
TGFBR2	3
SLC16A1	2
PYCR1	2
EPM2AIP1	6
KDM5C	5
MIB1	3
CD40	2
CHAD	3
WDR76	1
APOA1	1
PSMB7	3
CASP12	1
OPN3	3
PFKFB3	3
TWIST1	1
SHC2	2
TNFSF13	1
BMP8A	1
FOSL1	1
BAG1	4
PIAS4	2
POLR2D	6
MAP3K8	2
NDUFA2	4
SMAD3	5
RIMKLA	1
DTX3	4
ZBTB20	3
GNA11	3
ARNT2	1
CPSF7	5
MTF2	4
PRKDC	4
SNAI1	1
PRUNE1	4
ETV4	1
IFI6	2
CBLC	1
RAD50	4
HDAC6	5
WNT11	1
RAC2	2
TRAF7	4
SMC1A	6
MKI67	2
KRT14	1
TTC30A	2
CACNG1	1
VEGFB	5
JAG1	2
NFIL3	1
ALKBH2	2
SETD2	6
ATP11C	4
IKBKG	2
ACY1	3
EHHADH	2
MAVS	6
SERINC2	2
FZD6	2
SMAD5	3
MAP3K20	2
CD58	5
BBS1	2
CDKN1C	1
REL	1
GLI3	2
MCM4	4
HSD17B8	3
IL1RL2	1
RAD51C	5
IRF9	4
PSMB8	4
ARID1B	4
SP1	4
MAP3K1	5
SFXN1	5
PVR	4
CASP7	4
PPP2R3A	1
PYCR2	5
RORC	2
EFNA1	2
RNF43	4
LYN	2
JAM3	1
MAP3K14	2
BAP1	6
LCOR	1
UBA7	6
KRT5	3
ELK1	5
RORA	3
TCL1B	3
SKP1	2
ENO1	3
TRIM21	5
SERINC5	4
PDGFA	3
MAPK9	6
STK11	6
LRP6	1
CREB1	6
DNMT3A	5
NFKB2	4
MECOM	1
DUSP8	3
NDUFA7	5
CACNB3	1
NDUFA12	5
MBNL1	2
DUSP10	1
PIK3CB	5
RAF1	5
NAT8L	2
IL17RA	5
EPHA2	2
SLC39A6	2
PCK2	3
CBL	5
FAS	2
RAD21	6
PRKACA	3
CREB3L4	1
HDAC11	6
MAPK14	6
NASP	4
MTF1	5
SMAD4	4
PSMC4	5
NDUFA6	5
SPRY4	2
PRKAR2A	6
MIA	2
ATF1	6
IFI35	5
RGMB	2
NDUFS7	6
PCNA	4
SMC3	6
MAP2K1	4
NEIL1	4
TIRAP	1
TNF	4
ATG16L1	5
TRAF6	4
CACNA2D1	1
XPA	4
BBC3	2
SPOP	6
HDAC3	5
NCOR1	6
CFP	2
FUT8	2
TWF1	5
NFAM1	1
MYCN	1
SMARCA4	4
RASA4	1
PDGFD	1
COX4I1	3
IFNG	1
CMTM4	2
H3-3A	2
HDAC5	4
FGF20	1
IFNGR2	2
CASP1	3
LIG4	1
CCL16	1
RFC3	3
IL4R	2
CLEC7A	3
SOD1	2
CCNA1	1
CD46	1
CGAS	3
IL6ST	1
TFEB	3
PRR5	1
PPBP	1
CACNA1H	1
RPL23	2
PLA2G4C	1
FCER2	1
FEN1	5
FGF23	1
CDK2	4
RUNX1	2
ICOSLG	1
CD3EAP	1
COX5B	3
BAX	3
NTRK1	1
CCL22	1
APOL6	3
KRT1	1
UQCRQ	4
GOT2	2
ATP2A2	2
ID4	1
TGFB1	1
RUNX1T1	1
FAM124B	1
COL17A1	1
GPC4	1
PEBP1	2
NAT1	1
NF1	4
ATRX	4
ILF3	3
AKT1	2
PARP4	3
SH2B2	2
RAC1	2
OAZ1	3
HMGA1	2
CD276	2
MYC	3
COX6A1	3
SDHA	4
SPRY1	1
HLA-DQB1	1
NFKBIE	2
ME2	4
PTEN	3
MAP2K4	4
MUC1	1
MFGE8	1
NFATC2	4
XCR1	1
CD244	2
PTTG1	1
EFNA2	1
SAMD9	2
NOD1	2
PRKCA	1
DTX3L	4
GOT1	3
MAGEA4	1
TNFRSF1B	1
HK1	3
IDH2	2
TFDP1	3
PRKCE	4
CD81	1
MPO	1
RFC4	3
BLVRA	4
UQCR11	3
THEM4	3
PSMB5	2
NDUFB10	3
IL23A	1
KDM6A	4
NOTCH2	4
TBK1	5
E2F4	5
NFATC1	1
DDB2	5
RB1	4
MDC1	3
IFNL1	1
PSMD7	3
COX6B1	3
SF3B1	4
RELA	4
SRP54	3
MRE11	4
NDUFB1	3
TECR	3
FGFR1	1
JAK1	2
IFNL2	1
NDUFB11	5
IFNAR2	2
TANK	5
GABPA	4
SRSF2	3
NDUFA13	4
MCM2	3
NDUFS8	2
DGLUCY	3
ELOB	4
EWSR1	4
FZD1	1
FZD4	1
MBNL3	1
PTCH1	2
DAB2	1
MERTK	2
CCR4	1
OAS1	3
SSX1	1
TNFSF13B	1
MAGEA12	1
PVRIG	4
GNG4	1
VSIR	1
IKBKE	1
PTGER4	1
PGPEP1	4
ACVR1B	1
BMP4	1
TGFB2	1
HDAC4	1
PDGFC	1
HAVCR2	2
P4HA2	1
TYMS	2
ITGB3	1
SPRED1	1
ELMO1	2
ABL1	2
CDH11	1
ID2	1
POLR2A	3
STAG2	2
MST1R	2
IRAK2	2
AFDN	1
PIK3CG	1
NECTIN1	1
TGFBR1	2
DTX1	1
AKAP1	1
FCER1G	1
GPSM3	1
CLEC4A	2
ANGPTL4	1
DEPTOR	2
IL1RN	1
PYCARD	1
LAIR1	2
LY96	1
IGF1R	1
MYD88	3
GNG12	1
UQCR10	1
PRKCD	3
CASP10	2
COL4A3	2
TBXAS1	1
TMEM163	1
C1QBP	2
ETV1	1
GRB2	1
RBX1	3
DPP4	1
HPRT1	2
IGLL1	1
MDM4	2
BLNK	2
CXXC5	2
POLR2H	2
NCF4	1
FGF1	1
PPP3CC	3
SLC7A5	2
PIK3R2	2
SHC1	2
CARD11	2
ICAM2	1
BMI1	2
CTSL	1
DSP	1
SYK	1
NOTCH1	1
PIK3R3	2
KDR	1
SIRPA	1
GSK3B	3
ASXL1	2
MAPK1	3
HLA-DRB3	1
ATF3	2
MAGEB2	1
FCER1A	1
IRAK1	2
WEE1	3
HOXA9	1
LILRB1	1
OASL	1
RPS6KA6	1
CAMK2B	1
GPX4	1
MET	1
CCNE2	1
IL5	1
HLA-DRA	1
KYAT1	2
NOG	1
HNF1A	1
GRIN2B	1
IL12A	1
PPARG	1
HLA-DMA	1
RHOA	1
CD86	1
IL17F	1
TUBB	1
CDC6	2
RET	1
MNAT1	2
RAB7A	1
CD274	1
GLS	1
MIF	2
ECSIT	2
TBX21	1
BATF3	1
PLK1	1
HLA-G	1
LAG3	1
SREBF1	1
MUTYH	1
POLE2	3
FANCB	1
ASPG	1
TNFSF14	1
FGF21	1
TNFRSF8	1
SUV39H2	1
CD300A	1
TPI1	1
CXCR6	1
ADH6	1
FANCA	2
TNFSF8	1
NOS1	1
CD44	1
WNT7A	1
EPO	1
EBI3	1
CD84	1
PPP2R1A	2
UBC	2
RIN1	1
TLR1	1
GPI	1
TNFRSF25	2
SIRPB2	1
NUF2	1
ALDOA	2
ATP5ME	2
NDUFA1	2
TNFAIP3	1
FZD5	1
HELLS	1
TNFRSF10C	2
TLR5	2
MLPH	1
MAP3K12	1
MYBL2	1
PC	1
CCNO	2
PSMB9	1
IL15RA	1
TGFB3	1
CCNB1	1
EIF4EBP1	1
SLAMF7	1
ARG2	1
GMIP	1
CKLF	1
E2F1	1
NTHL1	1
NFE2L2	1
CD59	1
MAGEA3/A6	2
GNAQ	2
SPRY2	1
FZD8	1
NDUFB4	2
AURKB	2
MAPK10	1
LAMP2	1
SYT17	2
CD53	1
TYMP	1
FOXO4	1
GRB7	1
ITGA5	1
ATM	2
ALK	2
PKP3	2
CXXC4	1
FGF13	1
CDK1	1
PLD1	1
ENG	1
HHEX	1
CDKN1A	1
PLCE1	1
DTX4	1
WNT7B	1
MDM2	1
PLCB1	1
BST2	1
ANLN	1
CCNA2	1
PDK1	1
TAPBP	2
LRP5	1
CXADR	1
ANKRD28	2
SRD5A2	1
CTLA4	1
FOXJ1	1
F2RL1	1
TRAT1	1
HSP90B1	1
CACNG4	1
CCL21	1
CLEC14A	1
HLA-C	1
IFIT2	1
STING1	1
MASP1	1
CD28	1
CD63	1
SPA17	1
GZMH	1
CD247	1
IL2RB	1
PIK3CD	1
C8G	1
KLRK1	1
HLA-DOB	1
NGF	1
BCL2	1
INHBB	1
TIGIT	1
AXL	1
EOMES	1
CTSW	1
H3-5	1
MAPKAPK2	1
FGF9	1
CCL23	1
INPP5D	1
NFKBIZ	1
PKM	1
NRP1	1
JUP	1
XRCC4	1
ITK	1
LAMP1	1
FLT3LG	1
CD7	1
GZMK	1
PIM1	1
SELENOK	1
RNLS	1
OAT	1
ICAM3	1

## Sheet: tROIs_variable_genes
Gene	Among_top_variable
IFNA1	5
ULBP2	6
LILRA3	4
CCL17	2
CCL19	6
DMBT1	6
IFNA8	4
C7	5
PTGS2	6
MS4A1	5
LTF	6
CXCL14	5
MAGEA12	1
RPLP0	3
MAPK8IP1	2
CCL21	6
IL18RAP	1
IRF8	6
HHIP	5
SELL	5
CD79A	5
CD24	5
CD55	5
IGFBP3	7
MMP7	3
CXCL13	5
CDH1	6
EPCAM	4
CD22	4
MSR1	4
HNF1A	1
NKX2-1	7
MUC1	5
C4BPA	6
PTPRC	5
IFNA7/17	3
SIX1	3
EOMES	1
COL5A2	7
PAK5	1
TNFSF10	2
ADH6	2
PLA2G2A	2
CRABP2	4
PROM1	7
CD3D	2
LILRA4	6
RAC2	2
S100A9	7
MCAM	3
CR2	5
C1S	7
CD79B	3
CD37	5
TACSTD2	6
SRD5A2	3
HPGD	7
CCL18	6
CD34	2
C1R	6
CD83	5
HMGA2	1
CD163	4
COL6A6	2
SH2D1B	2
ICAM3	2
VCAM1	4
CDH5	4
CCR7	3
DLL4	1
IL12B	3
STC1	6
CEACAM6	7
COL3A1	7
CD14	5
SOD2	5
SFRP4	6
A2M	6
KRT18	4
CXCL12	5
NID2	3
CCL2	7
IL17RA	1
GAS1	3
CEACAM1	2
CD40LG	1
APP	5
BAP1	1
FAM124B	1
GLI3	2
CD8B	1
F13A1	4
TTR	3
NFKBIZ	2
CD53	5
RASGRP2	4
COL1A1	7
TIRAP	1
H3C8	5
INPP5D	2
FGF4	1
NFATC1	1
DAB2	2
MUC4	7
APOA1	2
COL5A1	7
FGF23	1
SERPINA1	6
KYAT1	1
SERPING1	6
POU2F2	3
CLEC14A	1
MAPK8IP2	1
F12	2
IFNL2	2
IL13	1
PFKFB3	2
ETS1	2
APOC3	2
CACNA2D2	2
HIF1A	1
ADORA2A	5
KIR Family	2
TRAC	4
ENG	4
TMEM45B	4
CXCL5	5
LRP5	4
CACNG1	1
CD19	5
MIF	4
HGF	4
COL1A2	7
DEFB1	2
NGFR	1
THBS4	2
C2	3
TRAF1	2
IL20RA	2
HHEX	1
PRDX5	3
FANCB	2
ITGA5	3
BATF	1
NOG	1
EPM2AIP1	1
LAMB3	6
FOXA1	4
ATF3	4
CCL5	4
TCF7	2
CCR6	2
ENO1	1
ACOT12	2
KRT19	5
LGALS3	4
CX3CL1	2
AQP9	3
NSD2	1
PRKAR2B	3
AXIN2	3
C1QA	5
ADAM12	6
LAG3	1
PKP3	2
PKM	4
SPP1	7
PRG2	1
NFATC2	1
TPSAB1/B2	7
PLA2G4A	2
H3C2	5
C4B	4
SFRP2	7
FZD8	1
FGF16	3
FGF21	2
ADGRE1	2
HLA-G	1
IRGM	2
PPL	3
GMIP	1
TGFBR2	1
AMH	1
ITGA8	3
OLR1	7
FBP1	4
MTF1	1
SNAI2	4
ITGAL	2
IGF1	2
CD3E	2
SFN	3
EGR1	7
CD200	1
TNC	7
IL12A	1
CXCR4	4
ADH1A/B/C	5
ALDOA	4
CR1	4
FLNC	1
BNIP3	5
CD209	2
BIRC7	4
MAP3K12	1
IFI27	6
FCER2	2
RPS6KA5	1
CCR5	1
ZEB2	3
S100B	4
THY1	6
DPP4	4
IL7R	4
TRBC1/2	5
PDGFRA	4
KITLG	4
IL33	6
SYT17	2
CD3EAP	1
DDIT4	6
IL9	3
MET	4
KRT7	6
ITGA9	3
JAK3	2
ROBO4	3
PIK3CD	2
BCL2	1
EBI3	2
ITGA3	4
GPI	4
PRMT8	2
JAK2	2
ITGB6	4
BTLA	3
MYD88	1
VTCN1	2
TNFRSF13C	6
PRKCE	1
GPC4	4
BMP2	2
CT45A1	6
CCL28	3
CLEC4E	1
CREB3L1	4
CD6	2
H3C10	7
ID2	1
TNFAIP6	3
CHIT1	4
MLPH	5
ERO1A	6
PIN1	6
GZMK	2
LCN2	4
IL10	4
IL1B	3
UQCRQ	1
TIGIT	3
CD86	2
CD70	1
LY6E	5
ITGB4	3
CD9	6
ADM	5
ICAM4	1
NDUFA1	2
IL10RA	3
CFB	4
IL16	1
BLK	5
CD244	1
POU2AF1	5
MRC1	5
DIPK2B	1
CDC25B	1
IL13RA2	2
EIF4EBP1	1
PDPN	3
IL1A	1
PTCRA	3
C1QB	5
PLAT	6
SELPLG	1
TPO	3
COLEC12	5
MMP9	6
EGFR	3
OPN3	1
HLA-DMB	5
MDM4	1
FN1	7
SFRP1	4
CD48	3
PRDM1	5
VSIR	1
GHR	1
CCL24	4
CD44	2
IL1RN	2
FOS	7
CD46	3
C3	5
LRP1	5
CST2	6
MYCN	1
CCNO	1
ICOSLG	1
NDUFB10	1
THBD	2
NDUFS8	1
COMP	7
TGFB2	3
WNT5A	3
RIN1	1
PLCG2	2
COL4A4	1
FCRL2	3
HOXA9	2
HES1	3
KRT1	2
PLD1	1
CBLC	1
ALCAM	5
CXCL6	5
TNFRSF17	2
JUP	3
BMPR1B	3
LCP1	6
STAG2	1
SPRED1	1
SYK	1
ENDOG	3
POLR2A	1
PDGFRB	6
INHBB	2
GZMM	2
PASD1	1
C9	3
CD180	2
LTB	5
FCER1G	3
THBS1	7
CD27	4
IFI35	1
SH2B2	1
CD36	2
DTX3L	1
IL18R1	1
TP53	1
DTX4	2
IRAK3	3
CCR1	2
ICAM5	1
HLA-DRB5	2
MPPED1	2
ME2	1
IL2	2
WT1	2
VEGFB	1
CYP4A11/22	4
COL6A3	6
ACTA2	6
VCAN	5
LYZ	6
CLU	6
IFITM1	4
MARCO	5
IFITM2	2
IRF4	4
FLNA	3
HSP90B1	4
COL11A1	6
HLA-DRA	4
IGLL1	2
CTNNB1	3
PLAU	4
CD68	3
FCGR3A/B	3
TPM4	1
ITGB1	1
SLAMF7	3
PECAM1	3
DUSP1	5
CFD	2
JUNB	4
TFRC	3
SLC2A1	3
ANXA1	3
CTSH	5
CCND1	6
HLA-DRB3	4
TPM1	4
CTSS	1
CYBB	2
MAPKAPK2	1
PDK1	4
SERPINH1	2
HLA-DRB4	3
HLA-DQA1	3
LAMP3	4
RPS6	3
HLA-DRB	4
HLA-B	3
NR4A1	5
FAP	4
GDF15	5
SBNO2	2
UBC	2
ETV1	3
RPL23	3
CD99	1
RPL7A	2
ITGA2	3
SOCS1	2
LTBP1	2
NT5E	1
CSF3R	2
CD63	3
FZD1	4
PLOD2	5
CPA3	5
ITGAV	3
MEF2C	6
HLA-E	2
MCL1	2
HLA-F	3
LOXL2	3
VEGFA	4
ACTB	2
B2M	3
SOCS3	3
CAPN2	4
LAMP1	2
JUN	3
LILRB3	6
APOC2	2
CEACAM3	4
CD81	2
HLA-DPA1	2
IL6ST	2
RBP4	3
MMP11	6
FLNB	1
CCL4	4
COX5B	1
ST6GAL1	4
HCK	2
GPX1	2
DUSP6	6
CD74	4
RUNX1	2
FGCR2A/B	2
HLA-DMA	4
CFI	4
MS4A6A	3
GNGT1	6
HLA-DOA	2
CDH3	3
HSPB1	4
TIE1	2
GNAS	3
IFNGR2	3
COX4I1	2
HLA-C	3
TLR2	4
CXCL10	4
ERBB2	2
TAPBP	1
MFGE8	2
INHBA	4
MS4A4A	2
LILRB4	4
TNFRSF1A	2
TNFRSF12A	1
PARP4	1
BNIP3L	3
SOD1	2
HLA-A	2
PMCH	3
ID1	2
SSX1	1
ITGA4	1
IFNA2	4
NOTCH3	3
FOXO4	2
CEBPA	3
H3-3A	3
SPRY2	2
HLA-DQA2	3
GIMAP4	2
LDHB	2
KLF4	2
COX6A1	1
IL27	5
SGK1	4
TBL1XR1	1
SOX9	4
DOCK9	4
HSPA1A	4
P4HA1	3
IFNL1	1
ZBTB16	2
MDM2	1
PLA2G1B	1
PKMYT1	2
CD96	1
SLC11A1	3
NOX1	2
CXCL16	2
MME	4
RHOB	4
CCL15	1
BST2	3
CXCL3	4
NRP1	2
RAB7A	1
WNT2	3
FOXM1	1
CSF1R	2
CMKLR1	1
CDC6	1
ITGB8	5
STAT3	2
CCR9	2
CD1C	5
TXNIP	3
LGR5	2
HLA-DQB1	1
RAC1	2
KLRB1	1
LILRA5	5
NUPR1	3
CTSL	3
C5AR1	2
CCL23	2
CD4	2
CCL3/L1	3
ISG15	4
SIGLEC1	3
NODAL	2
CALML5	3
ANGPTL4	2
RHOA	3
CCL14	1
TWIST2	4
CD247	2
FUT8	1
CCL25	2
SERPINB5	1
HDC	3
CCR3	1
TUBB	1
CCL26	2
IL6R	1
OAZ1	3
RPS27A	1
FCAR	3
IL1RAP	1
CCL13	3
IL32	2
NDUFA13	1
TNFSF8	1
ITGB2	1
PBK	1
SPANXB1	4
SEMG1	2
ITGA7	2
CACNB4	2
UBE2C	2
GOT1	1
VEGFD	2
ATP5ME	1
AXL	2
EFNA5	3
HK1	1
AKT1	1
PLA2G4C	1
IL3RA	2
CDK6	2
APOB	4
SSX4	2
GBP1	2
ITGA6	2
LAIR1	1
S100A8	4
SAA1	3
ITGB3	4
CXCL8	4
CXCL1	5
KRT17	3
CXCL2	4
KDR	3
KRT6A/B/C	4
C6	1
IRS1	3
LRP2	2
CD207	4
DUSP5	1
GLS	4
ITGA1	3
CSF1	4
AREG	2
RASGRF1	2
IFI16	2
CD69	3
NR4A3	2
SPINK1	3
GADD45A	2
ETS2	2
PLA2G10	2
PLAUR	3
FOXJ1	1
MS4A2	3
GNLY	2
CTAG1B	3
FOXC1	1
TMPRSS2	3
OSM	2
COL4A5	2
IL34	2
MMP1	3
CCND2	2
SOX2	2
JAML	2
CX3CR1	4
CKLF	1
LAMB4	3
TREM1	2
IL5RA	3
PTPN5	1
UTY	3
WIF1	1
IL5	3
DKK1	2
IER3	1
LAMC2	3
FGF13	2
HOXA10	1
TPTE	2
COL11A2	2
PPARG	1
IL17RB	1
CD1A	3
RASGRP1	2
HK2	2
NLRC5	1
CEP55	1
SHC2	2
RRAD	2
WEE1	2
CTSG	3
CLEC5A	2
TNFRSF10D	5
TCF7L1	1
IFI6	2
ADGRE5	2
IKBKB	1
NOS3	1
ASPA	1
HACD2	1
ROR2	4
CACNB3	1
AFDN	1
CDH11	2
FGF12	2
IL2RG	2
NFKBIA	3
TREM2	2
ITGAM	2
PDZK1IP1	4
BAIAP3	3
CDKN2A	2
COL4A3	2
NFATC4	1
GZMB	3
ACVR1B	4
SPRY4	3
SIRPA	1
CD47	1
GPR160	1
LRRN3	2
RELN	3
MMRN2	2
FGF11	2
PPP3R2	2
IRF5	4
CXCL9	4
TNFRSF13B	3
KLRC1	2
CXCR5	2
BMP6	2
TNFSF15	1
HSPA6	2
FPR3	3
LIFR	2
DDIT3	1
SOX11	3
LEF1	3
HLA-DOB	3
IL21	3
JAM3	3
MYB	2
APLNR	3
TLR7	1
CSF3	1
CMA1	4
PLCB4	1
AMBP	3
NDUFA4L2	1
SREBF1	3
CD59	2
PPP2CB	1
CCL8	1
CCL22	1
PCK1	1
FOSL1	1
BIRC3	3
ANP32B	2
CDC25A	1
GRIA3	1
MAGEB2	1
SERPINB2	2
KIR3DL3	2
CD1E	2
PRL	3
RPS6KA6	2
FZD9	2
STING1	1
CCL27	3
SPO11	2
HOXA11	2
CEBPB	3
DACH2	1
IFNG	1
ELANE	1
ADH4	2
MBL2	2
CSF2	1
IL26	2
FOXL2	2
TNFRSF10B	1
FZD10	1
IL4	2
CD164	2
LAMA1	1
TAL1	1
UBB	1
TMEFF2	3
POU5F1	2
CCNB3	2
SOX10	1
CCL7	2
CEACAM8	1
CACNA1E	2
PPP2R2C	2
APOA2	2
IL17F	2
IFNB1	2
PAX3	1
CACNG6	1
S100A12	2
PRAME	1
IL1R1	3
PF4	2
CCNA1	3
IL23R	1
APOM	1
CCL20	2
PLA2G4E	2
LBP	2
CES3	1
DLL3	1
C8A	1
ZNF205	1
TP73	1
Negative Probe	1
MAGEC1	1
CYP19A1	2
CALML6	2
GLUL	2
SIGLEC8	1
PPBP	2
CACNB2	2
KLRD1	2
GDF6	2
CCL11	2
GRIN1	2
AKR1C4	3
KBTBD8	2
IL19	1
SMO	3
CALML3	2
IBSP	3
FGF18	1
IL17B	2
PRM1	2
PMEL	2
PRLR	2
IL22RA1	1
PLA2G3	1
CREB3L3	2
MAP2K6	1
NCR1	2
CCL16	1
FGF5	1
FGF17	1
PGR	1
BDNF	1
CLEC6A	1
ARG2	1
PNOC	3
SMC1B	1
NOS2	1
FGF8	1
S100A7	3
PAX5	1
FLT1	2
FZD5	1
TGFB3	2
TCL1A	1
TSPAN7	1
MECOM	1
CYFIP2	1
WNT7B	1
LRRC32	2
G6PD	3
PRKCB	1
TWIST1	3
KRT14	1
TLR10	1
DKK2	1
TNFSF11	1
ALK	1
SPIB	2
LFNG	2
GPSM3	1
DUSP4	1
PDGFB	2
CD5	2
EPHA2	1
BCL6B	2
ZAP70	1
WNT16	1
NKD1	1
LAMA5	2
JAG2	1
CD276	1
LTBR	1
NECTIN1	1
ITK	2
LCK	1
FZD7	1
TNFRSF10C	1
ICAM1	2
RUNX3	1
OLFML2B	3
MNX1	1
FLG	1
LY9	2
SLAMF6	1
ITGB7	1
SELE	1
F2RL1	1
SH2D1A	1
SOX17	1
BLNK	1
RRM2	2
CD7	2
SPN	2
PLCB1	1
FSTL3	1
BTK	1
LEP	2
CSF2RB	1
SPRY1	2
CD28	1
DTX1	1
MAP3K20	1
IGF1R	1
CACNA1H	2
DEPTOR	2
CTAGE1	2
ANGPT2	2
WNT3A	1
PDGFA	2
HMGN5	1
TRAT1	2
CDH2	2
RORC	1
FAM30A	1
JAG1	2
DUSP2	1
ID4	1
CACNA1C	2
PLCE1	1
GNG12	2
NKG7	1
PDGFD	2
LILRB2	3
COL27A1	1
CXCL11	1
CCR4	2
IL13RA1	2
TSHR	1
IFIT3	1
HSPA2	1
DSP	1
H3-5	1
IDO1	2
BMP4	2
KIT	2
MMP3	1
TOX	1
FUT5	1
PPP2R3A	1
EIF5AL1	1
NTRK2	1
FGF7	2
TNR	1
FPR2	1
ATP11C	1
IL6	2
BMP7	1
SPINK5	1
TNFRSF18	1
LIF	1
NCAM1	1
KLRK1	1
SHC1	1
GLI1	1
CLECL1	1
HLA-DPB1	1
IL11	1
TRDC	1
APOE	1
LTA	1
CNTFR	1
MAGEA4	1
FUT7	1
SGK2	1
LILRA1	1
SIGLEC5	1
MBNL3	1
TTPA	1
TNFRSF9	1
GNG7	1
LTK	1
FLT3	1
WNT2B	1
DKK4	1
C5	1
SHC3	1
FGFR1	2
IL17A	1
NEFL	1
FGF19	1
OTOA	1
SERINC3	1
P2RY13	1
DSC3	1
CD3G	1
ARG1	1
RPA3	1
FUT4	1
EFNA2	1
TNFSF18	1
GPT	1
APOA4	1
NAALAD2	1
CD1D	1
TNFSF14	2
TDO2	1
CYP8B1	1
VEGFC	2
STMN1	2
SHC4	1
ANGPT1	2
AICDA	1
WNT5B	1
PLA1A	1
SOCS2	2
ASPG	1
TLR3	1
TNFSF9	2
ZBTB32	1
PLA2G5	1
LEPR	1
TNFSF13B	1
SRR	1
WNT4	1
MASP1	1
ALDOC	1
BCAT1	1
ITGAX	1
EDN1	1
BMP8A	1
IL1R2	1
STAT4	1
RASGRF2	1
PTTG2	1
RASAL1	1
FPR1	1
CDKN2B	1
FCER1A	1
SLC16A1	1
ZEB1	1
EFNA1	1
FGF1	1
FGF22	1
PMAIP1	1
FCN1	1
MX1	1
COL24A1	1
NOD1	1
IL2RA	1
MERTK	1
BATF3	1
POLD4	1
LAMA3	1
REL	1
IL1RL1	1
CXCR1	1
BCL2A1	1
DUSP10	1
PAK3	1
FZD4	1
FST	1
TYMP	1
FGFR2	1
EPO	1
GNG4	1
HMGA1	1
FZD6	1
IL1RAPL2	1
TNFAIP3	1
PAX8	1
AR	1
ENTPD1	1
TNFSF4	1
PHGDH	1
BCL2L1	1

## Sheet: tROIs_stable_genes_ORA
pathway	pval	padj	overlap	size	genes
REACTOME_CHROMATIN_MODIFYING_ENZYMES	2.73652e-14	4.42221e-11	28	42	CREBBP/ARID1B/ACTB/NFKB2/SMARCB1/EP300/HDAC10/NFKB1/NSD2/ATF2/HDAC1/ARID1A/DNMT3A/KDM5C/SMARCA4/CDK4/NCOR1/KDM6A/NSD3/PBRM1/NSD1/KMT2D/HDAC3/RELA/SETD2/H2AX/ARID2/HDAC2
REACTOME_DNA_REPAIR	1.08039e-09	8.72957e-07	34	79	MRE11/POLD1/POLB/ACTB/MLH1/MSH2/EP300/NBN/ERCC2/MAPK8/RAD51C/NSD2/GTF2H3/RAD50/MSH6/CDK2/PCNA/DDB2/XPA/NEIL1/TP53/POLR2D/ERCC3/BAP1/ALKBH3/FEN1/MGMT/ATR/UBA7/FANCF/CHEK2/H2AX/ERCC6/PRKDC
REACTOME_RNA_POLYMERASE_II_TRANSCRIPTION	1.17639e-08	4.79227e-06	77	285	CREBBP/PSMC4/BID/MRE11/ARID1B/CUL1/MLH1/ITCH/HDAC6/MSH2/SMARCB1/EP300/HDAC10/NFATC2/MAPK3/AXIN1/ELOB/NBN/ERCC2/AKT2/HDAC5/NFKB1/CDKN1B/GTF2H3/CNOT2/MAPK14/RAD50/ATF2/HDAC1/ARID1A/STK11/CREB1/CDK2/PSMB2/SMARCA4/PCNA/KRAS/MEN1/NOTCH2/DDB2/CDK4/RB1/PML/NCOR1/TP53/RPTOR/SMAD4/POLR2D/SKP2/CPSF7/U2AF1/ERCC3/HDAC11/RYBP/PBRM1/RICTOR/BRD7/SMAD3/KMT2D/SIN3A/HDAC3/RELA/ATR/SMAD2/PTPN11/CHEK2/MAML2/MED12/SP…
KEGG_RIG_I_LIKE_RECEPTOR_SIGNALING_PATHWAY	1.18621e-08	4.79227e-06	23	45	CASP8/CHUK/TNF/ATG12/FADD/RIPK1/MAPK9/MAP3K1/MAP3K7/NFKB1/IRF3/IFIH1/MAPK8/MAPK14/RELA/TRAF6/TRAF3/TANK/CYLD/ATG5/DDX58/MAVS/TBK1
REACTOME_POST_TRANSLATIONAL_PROTEIN_MODIFICATION	1.94118e-08	6.27389e-06	51	160	CREBBP/PSMC4/TPR/CUL1/NDC1/POLB/SMC1A/ACTB/NFKB2/KEAP1/CYLD/MAVS/TAB1/EP300/AXIN1/ELOB/RIPK2/DDX58/SMC3/NUP107/IFIH1/HDAC1/DNMT3A/PSMB2/DNMT1/TRAF3/PCNA/MEN1/VHL/DDB2/APC/MAP3K7/RIPK1/PML/TP53/SMAD4/BCL10/SKP2/RANBP2/BAP1/RAD21/SMAD3/SIN3A/RELA/TNKS/TRAF6/SMAD2/HDAC2/DAXX/PSMB8/PRKDC
REACTOME_DDX58_IFIH1_MEDIATED_INDUCTION_OF_INTERFERON_ALPHA_BETA	3.46668e-08	8.70354e-06	23	47	CREBBP/ATG5/CASP8/NFKB2/ITCH/CYLD/MAVS/MAP3K1/EP300/DDX58/NFKB1/IFIH1/IRF3/TRAF3/TANK/RIPK1/ATG12/FADD/RELA/TRAF6/UBA7/TBK1/CHUK
REACTOME_CELLULAR_RESPONSES_TO_STIMULI	3.7701e-08	8.70354e-06	48	149	CREBBP/PSMC4/MRE11/TPR/MAPK9/CUL1/NDC1/MAP2K4/KEAP1/HDAC6/TXN2/EP300/MAPK3/ELOB/NBN/BLVRA/BAG1/MAPK8/NFKB1/CDKN1B/NUP107/MAPK14/E2F3/RAD50/ATF2/CREB1/CDK2/PSMB2/VHL/CDK4/RB1/NCOR1/TP53/RPTOR/ARNT/SKP2/RANBP2/SIN3A/HDAC3/RELA/ATR/ATOX1/SP1/H2AX/MTF1/MAP3K5/MTOR/PSMB8
REACTOME_MYD88_INDEPENDENT_TLR4_CASCADE	5.39072e-08	1.08893e-05	28	66	MAPK9/CUL1/CASP8/MAP2K4/NFKB2/TAB1/MAPK3/RIPK2/MAPK8/NFKB1/MAPK14/ATF2/CREB1/ATF1/IRF3/ELK1/RIPK3/TRAF3/MAP3K7/TANK/RIPK1/FADD/MAP2K1/RELA/TRAF6/PTPN11/TBK1/CHUK
KEGG_CHRONIC_MYELOID_LEUKEMIA	7.34098e-08	1.31811e-05	27	63	SOS2/CHUK/PTPN11/RAF1/BAD/MAP2K2/BRAF/MAP2K1/RB1/AKT2/NRAS/SMAD3/MAPK3/SMAD4/NFKB1/SOS1/RELA/KRAS/CBL/CDKN1B/CDK4/TP53/E2F3/PIK3CA/PIK3CB/HDAC1/HDAC2
REACTOME_DEUBIQUITINATION	2.37101e-07	3.83156e-05	27	66	PSMC4/POLB/ACTB/KEAP1/CYLD/MAVS/TAB1/EP300/AXIN1/RIPK2/DDX58/IFIH1/PSMB2/TRAF3/DDB2/APC/MAP3K7/RIPK1/TP53/SMAD4/SKP2/BAP1/SMAD3/TNKS/TRAF6/SMAD2/PSMB8
REACTOME_EPIGENETIC_REGULATION_OF_GENE_EXPRESSION	6.13085e-07	9.00678e-05	15	26	ACTB/EP300/ERCC2/GTF2H3/SF3B1/HDAC1/DNMT3A/DNMT1/MTF2/ERCC3/TET2/SIN3A/H2AX/HDAC2/ERCC6
REACTOME_DEATH_RECEPTOR_SIGNALLING	7.44944e-07	0.000100319	22	50	BAD/CASP8/PSEN1/CYLD/TAB1/SOS2/RIPK2/MAPK8/NFKB1/SOS1/HDAC1/MAP3K7/RIPK1/TIAM1/CASP3/FADD/HDAC3/RELA/TRAF6/HDAC2/TNF/CHUK
REACTOME_FC_EPSILON_RECEPTOR_FCERI_SIGNALING	1.36537e-06	0.000169726	25	63	PSMC4/MAPK9/PIK3CB/CUL1/MAP2K4/NFATC3/MAP3K1/TAB1/NFATC2/MAPK3/MAPK8/PPP3CB/NFKB1/SOS1/PIK3CA/PSMB2/KRAS/MAP3K7/BCL10/RELA/TRAF6/PSMB8/NRAS/CHUK/PPP3R1
REACTOME_NOTCH_HLH_TRANSCRIPTION_PATHWAY	1.82762e-06	0.000210959	11	16	CREBBP/HDAC6/HDAC10/HDAC5/HDAC1/NOTCH2/NCOR1/HDAC11/HDAC3/MAML2/HDAC2
REACTOME_SUMOYLATION	2.2938e-06	0.000247118	21	49	CREBBP/TPR/NDC1/SMC1A/NFKB2/EP300/SMC3/NUP107/HDAC1/DNMT3A/DNMT1/PCNA/VHL/PML/TP53/RANBP2/RAD21/SIN3A/RELA/HDAC2/DAXX
KEGG_COLORECTAL_CANCER	3.64424e-06	0.000368068	22	54	CASP9/RAF1/MSH6/BAD/MAPK9/BRAF/MLH1/MAP2K1/CASP3/AKT2/AXIN1/SMAD3/MAPK3/SMAD4/SMAD2/MAPK8/KRAS/MSH2/APC/TP53/PIK3CA/PIK3CB
KEGG_ENDOMETRIAL_CANCER	4.11336e-06	0.000391011	19	43	CASP9/SOS2/RAF1/ELK1/BAD/MAP2K2/BRAF/MLH1/MAP2K1/AKT2/NRAS/AXIN1/MAPK3/SOS1/KRAS/APC/TP53/PIK3CA/PIK3CB
REACTOME_COMPLEX_I_BIOGENESIS	4.48203e-06	0.000394395	11	17	NDUFB7/NDUFS7/NDUFA2/NDUFB11/NDUFB8/NDUFA3/NDUFA11/NDUFA12/NDUFA6/NDUFA13/NDUFA7
REACTOME_UB_SPECIFIC_PROCESSING_PROTEASES	4.63708e-06	0.000394395	20	47	PSMC4/POLB/KEAP1/CYLD/TAB1/AXIN1/DDX58/IFIH1/PSMB2/DDB2/MAP3K7/RIPK1/TP53/SMAD4/SKP2/SMAD3/TNKS/TRAF6/SMAD2/PSMB8
KEGG_HUNTINGTONS_DISEASE	5.24519e-06	0.000423812	22	55	NDUFS7/CREBBP/CREB1/NDUFA2/NDUFA3/UQCRQ/ATP5F1D/SP1/SDHA/POLR2D/CASP9/CASP8/CASP3/SIN3A/EP300/NDUFA7/NDUFA6/NDUFB7/NDUFB8/TP53/HDAC1/HDAC2
REACTOME_RESPIRATORY_ELECTRON_TRANSPORT_ATP_SYNTHESIS_BY_CHEMIOSMOTIC_COUPLING_AND_HEAT_PRODUCTION_BY_UNCOUPLING_PROTEINS	8.18516e-06	0.000598471	14	27	SDHA/ATP5F1D/NDUFB7/NDUFS7/NDUFA2/NDUFB11/UQCRQ/NDUFB8/NDUFA3/NDUFA11/NDUFA12/NDUFA6/NDUFA13/NDUFA7
KEGG_NON_SMALL_CELL_LUNG_CANCER	8.36268e-06	0.000598471	18	41	CASP9/SOS2/RAF1/BAD/MAP2K2/BRAF/MAP2K1/RB1/AKT2/NRAS/MAPK3/SOS1/KRAS/CDK4/TP53/E2F3/PIK3CA/PIK3CB
REACTOME_RUNX1_INTERACTS_WITH_CO_FACTORS_WHOSE_PRECISE_EFFECT_ON_RUNX1_TARGETS_IS_NOT_KNOWN	9.00652e-06	0.000598471	8	10	ARID1B/SMARCB1/EP300/ARID1A/SMARCA4/RYBP/PBRM1/ARID2
REACTOME_THE_CITRIC_ACID_TCA_CYCLE_AND_RESPIRATORY_ELECTRON_TRANSPORT	9.10866e-06	0.000598471	16	34	SDHA/ME2/FH/ATP5F1D/NDUFB7/NDUFS7/NDUFA2/NDUFB11/UQCRQ/NDUFB8/NDUFA3/NDUFA11/NDUFA12/NDUFA6/NDUFA13/NDUFA7
REACTOME_HCMV_INFECTION	9.97675e-06	0.000598471	11	18	TPR/NDC1/NFKB1/NUP107/CREB1/ELK1/PML/NCOR1/RANBP2/HDAC3/DAXX
REACTOME_HCMV_EARLY_EVENTS	9.97675e-06	0.000598471	11	18	TPR/NDC1/NFKB1/NUP107/CREB1/ELK1/PML/NCOR1/RANBP2/HDAC3/DAXX
HALLMARK_E2F_TARGETS	1.03695e-05	0.000598471	23	61	DNMT1/MCM4/MCM5/MCM7/NASP/PCNA/H2AX/POLD1/MSH2/MRE11/SMC1A/PRKDC/CHEK2/SMC3/RAD51C/NBN/RAD21/CDK4/RAD50/MLH1/NUP107/TP53/CDKN1B
KEGG_PANCREATIC_CANCER	1.03695e-05	0.000598471	23	61	CASP9/CHUK/RAF1/BAD/MAPK9/BRAF/MAP2K1/RB1/AKT2/SMAD3/MAPK3/SMAD4/NFKB1/SMAD2/MAPK8/RELA/KRAS/VEGFB/CDK4/TP53/E2F3/PIK3CA/PIK3CB
KEGG_PROSTATE_CANCER	1.20921e-05	0.00067382	26	74	CASP9/SOS2/CHUK/RAF1/MTOR/CREBBP/BAD/MAP2K2/BRAF/MAP2K1/RB1/CREB1/AKT2/NRAS/MAPK3/NFKB1/SOS1/EP300/RELA/KRAS/CDKN1B/CDK2/TP53/E2F3/PIK3CA/PIK3CB
REACTOME_P75_NTR_RECEPTOR_MEDIATED_SIGNALLING	1.41519e-05	0.000751672	14	28	BAD/PSEN1/SOS2/RIPK2/MAPK8/NFKB1/SOS1/HDAC1/TIAM1/CASP3/HDAC3/RELA/TRAF6/HDAC2
KEGG_RENAL_CELL_CARCINOMA	1.44195e-05	0.000751672	20	50	SOS2/PTPN11/RAF1/CREBBP/ELOB/MAP2K2/BRAF/MAP2K1/AKT2/NRAS/ARNT/MAPK3/SOS1/EP300/KRAS/FH/VEGFB/VHL/PIK3CA/PIK3CB
REACTOME_RESPIRATORY_ELECTRON_TRANSPORT	1.68713e-05	0.000852	13	25	SDHA/NDUFB7/NDUFS7/NDUFA2/NDUFB11/UQCRQ/NDUFB8/NDUFA3/NDUFA11/NDUFA12/NDUFA6/NDUFA13/NDUFA7
REACTOME_CLEC7A_DECTIN_1_SIGNALING	1.87809e-05	0.000919696	18	43	PSMC4/CUL1/CASP8/NFATC3/NFKB2/TAB1/NFATC2/RELB/PPP3CB/NFKB1/PSMB2/MAP3K7/BCL10/RELA/TRAF6/PSMB8/CHUK/PPP3R1
REACTOME_DISEASES_OF_SIGNAL_TRANSDUCTION_BY_GROWTH_FACTOR_RECEPTORS_AND_SECOND_MESSENGERS	1.93712e-05	0.0009207	49	185	BAD/CREBBP/PSMC4/TPR/PIK3CB/CUL1/ACTB/PSEN1/HDAC6/EP300/HDAC10/MAPK3/AXIN1/AKT2/RNF43/HDAC5/CBL/CDKN1B/SOS1/HDAC1/CREB1/PIK3CA/PSMB2/MAP2K2/RAF1/CASP9/KRAS/APC/NCOR1/SMAD4/POLR2D/RANBP2/BRAF/HDAC11/RICTOR/SMAD3/MAP2K1/HDAC3/TNKS/SMAD2/PTPN11/MAML2/HDAC2/NF1/ATG7/MTOR/PSMB8/NRAS/CHUK
REACTOME_NEGATIVE_REGULATORS_OF_DDX58_IFIH1_SIGNALING	2.05137e-05	0.000947146	11	19	ATG5/ITCH/CYLD/MAVS/DDX58/IFIH1/IRF3/TRAF3/ATG12/UBA7/TBK1
REACTOME_CELL_CYCLE	2.74975e-05	0.00121947	41	147	PSMC4/MRE11/TPR/CUL1/NDC1/POLD1/SMC1A/MLH1/ATRX/MCM5/EP300/MAPK3/NBN/MCM4/AKT2/SMC3/RAD51C/NSD2/CDKN1B/NUP107/E2F3/RAD50/HDAC1/CDK2/PSMB2/PCNA/CDK4/RB1/TP53/POLR2D/SKP2/RANBP2/RAD21/MCM7/FEN1/ATR/CHEK2/H2AX/DAXX/PSMB8/E2F4
KEGG_ERBB_SIGNALING_PATHWAY	2.83391e-05	0.00121947	21	56	SOS2/RAF1/ELK1/MTOR/MAP2K4/BAD/MAPK9/MAP2K2/BRAF/MAP2K1/AKT2/RPS6KB1/NRAS/MAPK3/SOS1/MAPK8/KRAS/CBL/CDKN1B/PIK3CA/PIK3CB
REACTOME_TRAF3_DEPENDENT_IRF_ACTIVATION_PATHWAY	2.86756e-05	0.00121947	8	11	CREBBP/MAVS/EP300/DDX58/IFIH1/IRF3/TRAF3/TBK1
REACTOME_TRANSCRIPTIONAL_REGULATION_BY_TP53	3.16624e-05	0.00131196	34	114	CREBBP/BID/MRE11/MLH1/MSH2/EP300/ELOB/NBN/ERCC2/AKT2/CDKN1B/GTF2H3/CNOT2/MAPK14/RAD50/ATF2/HDAC1/STK11/CDK2/PCNA/DDB2/PML/TP53/RPTOR/POLR2D/ERCC3/RICTOR/BRD7/ATR/CHEK2/HDAC2/MTOR/DAXX/E2F4
REACTOME_RMTS_METHYLATE_HISTONE_ARGININES	3.87042e-05	0.00156365	9	14	ARID1B/SMARCB1/ARID1A/DNMT3A/SMARCA4/CDK4/PBRM1/H2AX/ARID2
KEGG_ACUTE_MYELOID_LEUKEMIA	4.02127e-05	0.00158497	19	49	SOS2/CHUK/RAF1/PML/MTOR/BAD/MAP2K2/BRAF/MAP2K1/AKT2/RPS6KB1/NRAS/MAPK3/NFKB1/SOS1/RELA/KRAS/PIK3CA/PIK3CB
REACTOME_TOLL_LIKE_RECEPTOR_CASCADES	4.4879e-05	0.00172677	30	97	MAPK9/CUL1/CASP8/MAP2K4/NFKB2/MAP3K1/TAB1/MAPK3/RIPK2/MAPK8/NFKB1/MAPK14/ATF2/CREB1/ATF1/IRF3/ELK1/RIPK3/TRAF3/MAP3K7/TANK/RIPK1/FADD/MAP2K1/RELA/TRAF6/PTPN11/TBK1/SIGIRR/CHUK
REACTOME_C_TYPE_LECTIN_RECEPTORS_CLRS	4.62312e-05	0.00173743	23	66	CREBBP/PSMC4/CUL1/CASP8/NFATC3/NFKB2/TAB1/EP300/NFATC2/RELB/PPP3CB/NFKB1/PSMB2/RAF1/KRAS/MAP3K7/BCL10/RELA/TRAF6/PSMB8/NRAS/CHUK/PPP3R1
KEGG_PARKINSONS_DISEASE	4.8682e-05	0.00178796	13	27	NDUFS7/NDUFA2/NDUFA3/UQCRQ/ATP5F1D/UBA7/SDHA/CASP9/CASP3/NDUFA7/NDUFA6/NDUFB7/NDUFB8
REACTOME_INTERLEUKIN_17_SIGNALING	5.60949e-05	0.00201443	18	46	MAPK9/CUL1/MAP2K4/TAB1/MAPK3/RIPK2/MAPK8/NFKB1/MAPK14/ATF2/CREB1/ATF1/ELK1/MAP3K7/MAP2K1/TRAF6/IL17RA/CHUK
KEGG_NEUROTROPHIN_SIGNALING_PATHWAY	6.50741e-05	0.00226087	25	76	MAP3K5/BRAF/MAP3K1/AKT2/NRAS/NFKB1/MAPK14/RELA/KRAS/TRAF6/SOS2/PTPN11/RAF1/RIPK2/BAD/MAPK9/MAP2K2/MAP2K1/MAPK3/SOS1/MAPK8/PSEN1/TP53/PIK3CA/PIK3CB
KEGG_ALZHEIMERS_DISEASE	6.57554e-05	0.00226087	22	63	PPP3R1/NDUFS7/NDUFA2/NDUFA3/UQCRQ/ATP5F1D/SDHA/CASP9/CASP8/CASP7/TNF/FADD/BAD/BID/CASP3/MAPK3/PSEN1/NDUFA7/NDUFA6/NDUFB7/NDUFB8/PPP3CB
REACTOME_DOWNSTREAM_SIGNALING_EVENTS_OF_B_CELL_RECEPTOR_BCR	6.93144e-05	0.00228596	15	35	PSMC4/CUL1/NFATC3/NFATC2/PPP3CB/NFKB1/PSMB2/KRAS/MAP3K7/BCL10/RELA/PSMB8/NRAS/CHUK/PPP3R1
REACTOME_PTEN_REGULATION	6.93144e-05	0.00228596	15	35	PSMC4/MAPK3/AKT2/HDAC5/ATF2/HDAC1/PSMB2/PML/TP53/RPTOR/HDAC3/TNKS/HDAC2/MTOR/PSMB8
KEGG_CELL_CYCLE	7.42102e-05	0.00239847	26	81	CREBBP/ATR/SMC1A/MCM4/MCM5/MCM7/RAD21/RB1/SKP2/CUL1/SMAD3/SMAD4/PRKDC/SMAD2/CHEK2/EP300/CDKN1B/SMC3/PCNA/CDK2/CDK4/E2F4/E2F3/TP53/HDAC1/HDAC2
REACTOME_ANTIGEN_PROCESSING_UBIQUITINATION_PROTEASOME_DEGRADATION	9.29455e-05	0.0029451	14	32	PSMC4/CUL1/ITCH/KEAP1/ELOB/PSMB2/TRAF7/TRIM21/VHL/SKP2/DTX3L/UBA7/ATG7/PSMB8
REACTOME_CELLULAR_RESPONSE_TO_HEAT_STRESS	0.000100212	0.00311428	12	25	CREBBP/TPR/NDC1/HDAC6/EP300/MAPK3/BAG1/NUP107/RPTOR/RANBP2/ATR/MTOR
REACTOME_METABOLISM_OF_RNA	0.000109861	0.00334971	17	44	PSMC4/TPR/NDC1/ERCC2/GTF2H3/NUP107/CNOT2/MAPK14/SF3B1/MRM2/PSMB2/POLR2D/CPSF7/RANBP2/U2AF1/ERCC3/PSMB8
REACTOME_NF_KB_ACTIVATION_THROUGH_FADD_RIP_1_PATHWAY_MEDIATED_BY_CASPASE_8_AND_10	0.000140767	0.00421259	7	10	CASP8/MAVS/DDX58/IFIH1/RIPK1/FADD/CHUK
REACTOME_INFECTIOUS_DISEASE	0.000160447	0.0046487	44	173	PSMC4/TPR/EIF2AK2/NDC1/MAP2K4/ROCK1/ACTB/NFKB2/KEAP1/MAPK3/ELOB/ERCC2/TYK2/MAPK8/NFKB1/CBL/GTF2H3/NUP107/MAPK14/PRKAR2A/HDAC1/CREB1/PSMB2/ELK1/MAP2K2/VHL/RIPK1/PARP9/RB1/PML/NCOR1/BRD4/IFNAR1/POLR2D/RANBP2/ERCC3/FEN1/MAP2K1/HDAC3/RELA/TBK1/HDAC2/DAXX/PSMB8
KEGG_UBIQUITIN_MEDIATED_PROTEOLYSIS	0.000161094	0.0046487	12	26	PML/MAP3K1/TRAF6/DDB2/UBA7/VHL/ITCH/ELOB/KEAP1/SKP2/CUL1/CBL
REACTOME_PROCESSING_OF_CAPPED_INTRON_CONTAINING_PRE_MRNA	0.000168763	0.00478457	8	13	TPR/NDC1/NUP107/SF3B1/POLR2D/CPSF7/RANBP2/U2AF1
REACTOME_S_PHASE	0.000174965	0.0048749	20	58	PSMC4/CUL1/POLD1/SMC1A/MCM5/MCM4/AKT2/SMC3/CDKN1B/CDK2/PSMB2/PCNA/CDK4/RB1/SKP2/RAD21/MCM7/FEN1/PSMB8/E2F4
REACTOME_CYTOSOLIC_SENSORS_OF_PATHOGEN_ASSOCIATED_DNA	0.000188191	0.00515451	13	30	CREBBP/MRE11/NFKB2/EP300/NFKB1/IRF3/RIPK3/TRIM21/RIPK1/RELA/TBK1/CHUK/PRKDC
REACTOME_TP53_REGULATES_TRANSCRIPTION_OF_DNA_REPAIR_GENES	0.00020641	0.00555931	11	23	MLH1/MSH2/ELOB/ERCC2/GTF2H3/ATF2/DDB2/TP53/POLR2D/ERCC3/ATR
REACTOME_DNA_DOUBLE_STRAND_BREAK_REPAIR	0.000214043	0.00567038	16	42	MRE11/POLD1/NBN/MAPK8/RAD51C/NSD2/RAD50/CDK2/PCNA/TP53/BAP1/FEN1/ATR/CHEK2/H2AX/PRKDC
REACTOME_MEIOSIS	0.000251023	0.00631078	12	27	MRE11/SMC1A/MLH1/NBN/SMC3/RAD51C/RAD50/CDK2/CDK4/RAD21/ATR/H2AX
REACTOME_NOTCH1_INTRACELLULAR_DOMAIN_REGULATES_TRANSCRIPTION	0.000251023	0.00631078	12	27	CREBBP/CUL1/HDAC6/EP300/HDAC10/HDAC5/HDAC1/NCOR1/HDAC11/HDAC3/MAML2/HDAC2
REACTOME_SUMOYLATION_OF_UBIQUITINYLATION_PROTEINS	0.000253837	0.00631078	6	8	TPR/NDC1/NUP107/VHL/PML/RANBP2
REACTOME_SUMOYLATION_OF_CHROMATIN_ORGANIZATION_PROTEINS	0.000253837	0.00631078	6	8	TPR/NDC1/NUP107/HDAC1/RANBP2/HDAC2
KEGG_T_CELL_RECEPTOR_SIGNALING_PATHWAY	0.000260285	0.00637305	25	82	PPP3R1/MAP3K7/AKT2/NRAS/NFKB1/MAPK14/NFATC3/RELA/KRAS/NFATC2/SOS2/CHUK/RAF1/TNF/MAPK9/MAP2K2/MAP2K1/MAPK3/SOS1/CBL/CDK4/PPP3CB/PIK3CA/PIK3CB/BCL10
REACTOME_SIGNALING_BY_BRAF_AND_RAF1_FUSIONS	0.000306982	0.00729534	9	17	ACTB/MAPK3/MAP2K2/RAF1/KRAS/BRAF/MAP2K1/ATG7/NRAS
REACTOME_TRAF6_MEDIATED_IRF7_ACTIVATION	0.000306982	0.00729534	9	17	CREBBP/MAVS/EP300/DDX58/IFIH1/IRF3/TANK/TRAF6/TBK1
REACTOME_NUCLEOTIDE_EXCISION_REPAIR	0.000330119	0.00757471	11	24	POLD1/ACTB/EP300/ERCC2/GTF2H3/PCNA/DDB2/XPA/POLR2D/ERCC3/ERCC6
KEGG_OXIDATIVE_PHOSPHORYLATION	0.000330119	0.00757471	11	24	NDUFS7/NDUFA2/NDUFA3/UQCRQ/ATP5F1D/SDHA/NDUFA7/NDUFA6/NDUFA11/NDUFB7/NDUFB8
REACTOME_REGULATION_OF_TP53_ACTIVITY_THROUGH_ACETYLATION	0.000336927	0.00757471	7	11	EP300/AKT2/HDAC1/PML/TP53/BRD7/HDAC2
REACTOME_SIGNALING_BY_NOTCH	0.000338322	0.00757471	23	74	CREBBP/PSMC4/CUL1/ITCH/PSEN1/HDAC6/EP300/HDAC10/HDAC5/E2F3/HDAC1/CREB1/PSMB2/NOTCH2/NCOR1/TP53/HDAC11/SMAD3/HDAC3/MAML2/H2AX/HDAC2/PSMB8
REACTOME_MAP2K_AND_MAPK_ACTIVATION	0.000342174	0.00757471	8	14	ACTB/MAPK3/MAP2K2/RAF1/KRAS/BRAF/MAP2K1/NRAS
REACTOME_REPRODUCTION	0.000380334	0.00820189	12	28	MRE11/SMC1A/MLH1/NBN/SMC3/RAD51C/RAD50/CDK2/CDK4/RAD21/ATR/H2AX
REACTOME_TOLL_LIKE_RECEPTOR_9_TLR9_CASCADE	0.000380657	0.00820189	20	61	MAPK9/CUL1/MAP2K4/NFKB2/MAP3K1/TAB1/MAPK3/RIPK2/MAPK8/NFKB1/MAPK14/ATF2/CREB1/ATF1/ELK1/MAP3K7/MAP2K1/RELA/TRAF6/CHUK
REACTOME_NS1_MEDIATED_EFFECTS_ON_HOST_PATHWAYS	0.000417352	0.00864668	5	6	TPR/EIF2AK2/NDC1/NUP107/RANBP2
REACTOME_NEGATIVE_FEEDBACK_REGULATION_OF_MAPK_PATHWAY	0.000417352	0.00864668	5	6	MAPK3/MAP2K2/RAF1/BRAF/MAP2K1
REACTOME_TRANSPORT_OF_MATURE_TRANSCRIPT_TO_CYTOPLASM	0.000417352	0.00864668	5	6	TPR/NDC1/NUP107/RANBP2/U2AF1
KEGG_INSULIN_SIGNALING_PATHWAY	0.000432591	0.00884894	21	66	ELK1/BRAF/AKT2/NRAS/KRAS/PRKAR2A/SOS2/RAF1/MTOR/BAD/MAPK9/MAP2K2/MAP2K1/RPTOR/RPS6KB1/MAPK3/SOS1/MAPK8/CBL/PIK3CA/PIK3CB
REACTOME_REGULATION_OF_TP53_ACTIVITY	0.000461982	0.00933204	18	53	MRE11/EP300/NBN/AKT2/MAPK14/RAD50/HDAC1/STK11/CDK2/PML/TP53/RICTOR/BRD7/ATR/CHEK2/HDAC2/MTOR/DAXX
REACTOME_TRANSPORT_OF_THE_SLBP_DEPENDANT_MATURE_MRNA	0.000528398	0.00956892	4	4	TPR/NDC1/NUP107/RANBP2
REACTOME_TRANSPORT_OF_MATURE_MRNAS_DERIVED_FROM_INTRONLESS_TRANSCRIPTS	0.000528398	0.00956892	4	4	TPR/NDC1/NUP107/RANBP2
REACTOME_REGULATION_OF_GLUCOKINASE_BY_GLUCOKINASE_REGULATORY_PROTEIN	0.000528398	0.00956892	4	4	TPR/NDC1/NUP107/RANBP2
REACTOME_SNRNP_ASSEMBLY	0.000528398	0.00956892	4	4	TPR/NDC1/NUP107/RANBP2
REACTOME_HDR_THROUGH_MMEJ_ALT_NHEJ	0.000528398	0.00956892	4	4	MRE11/NBN/RAD50/FEN1
REACTOME_TRNA_PROCESSING_IN_THE_NUCLEUS	0.000528398	0.00956892	4	4	TPR/NDC1/NUP107/RANBP2
REACTOME_TRNA_PROCESSING	0.000528398	0.00956892	4	4	TPR/NDC1/NUP107/RANBP2
REACTOME_TRANSCRIPTIONAL_ACTIVITY_OF_SMAD2_SMAD3_SMAD4_HETEROTRIMER	0.000532922	0.00956892	9	18	MAPK3/HDAC1/MEN1/NCOR1/SMAD4/SMAD3/SMAD2/SP1/E2F4
REACTOME_DNA_DOUBLE_STRAND_BREAK_RESPONSE	0.000532922	0.00956892	9	18	MRE11/NBN/MAPK8/NSD2/RAD50/TP53/BAP1/CHEK2/H2AX
REACTOME_TRAF6_MEDIATED_NF_KB_ACTIVATION	0.000532922	0.00956892	9	18	NFKB2/MAVS/MAP3K1/DDX58/NFKB1/IFIH1/RELA/TRAF6/CHUK
REACTOME_TOLL_LIKE_RECEPTOR_TLR1_TLR2_CASCADE	0.000544196	0.00966396	21	67	MAPK9/CUL1/MAP2K4/NFKB2/MAP3K1/TAB1/MAPK3/RIPK2/MAPK8/NFKB1/MAPK14/ATF2/CREB1/ATF1/ELK1/MAP3K7/MAP2K1/RELA/TRAF6/SIGIRR/CHUK
HALLMARK_OXIDATIVE_PHOSPHORYLATION	0.000583655	0.010252	13	33	SDHA/NDUFA2/NDUFS7/NDUFA6/ATP5F1D/NDUFB8/NDUFA7/FH/NDUFB7/NDUFA3/UQCRQ/CASP7/GLUD1
REACTOME_ZBP1_DAI_MEDIATED_INDUCTION_OF_TYPE_I_IFNS	0.000637302	0.0108408	8	15	NFKB2/NFKB1/IRF3/RIPK3/RIPK1/RELA/TBK1/CHUK
REACTOME_PKMTS_METHYLATE_HISTONE_LYSINES	0.000637302	0.0108408	8	15	NFKB2/NFKB1/NSD2/NSD3/NSD1/KMT2D/RELA/SETD2
KEGG_NUCLEOTIDE_EXCISION_REPAIR	0.000637302	0.0108408	8	15	ERCC3/ERCC6/ERCC2/DDB2/PCNA/POLD1/XPA/GTF2H3
REACTOME_ONCOGENIC_MAPK_SIGNALING	0.000676679	0.0113908	10	22	ACTB/MAPK3/MAP2K2/RAF1/KRAS/BRAF/MAP2K1/NF1/ATG7/NRAS
REACTOME_CELL_CYCLE_MITOTIC	0.000782408	0.0130348	30	112	PSMC4/TPR/CUL1/NDC1/POLD1/SMC1A/MCM5/EP300/MAPK3/MCM4/AKT2/SMC3/CDKN1B/NUP107/E2F3/HDAC1/CDK2/PSMB2/PCNA/CDK4/RB1/TP53/SKP2/RANBP2/RAD21/MCM7/FEN1/H2AX/PSMB8/E2F4
REACTOME_SIGNALING_BY_NOTCH1	0.000798326	0.0131642	14	38	CREBBP/CUL1/ITCH/PSEN1/HDAC6/EP300/HDAC10/HDAC5/HDAC1/NCOR1/HDAC11/HDAC3/MAML2/HDAC2
REACTOME_SIGNALING_BY_NOTCH1_PEST_DOMAIN_MUTANTS_IN_CANCER	0.000817906	0.0133509	13	34	CREBBP/CUL1/PSEN1/HDAC6/EP300/HDAC10/HDAC5/HDAC1/NCOR1/HDAC11/HDAC3/MAML2/HDAC2
KEGG_PATHWAYS_IN_CANCER	0.000850585	0.0137454	54	240	PML/MSH6/AKT2/NRAS/ARNT/TPR/AXIN1/NFKB2/NFKB1/KRAS/TRAF6/TRAF3/APC/CASP9/CASP8/MTOR/BAD/MAPK9/MAP2K2/MAP2K1/RB1/CASP3/SMAD3/SMAD4/SMAD2/CBL/CREBBP/BRAF/MLH1/RELA/FH/VEGFB/MSH2/VHL/SOS2/CHUK/RAF1/FADD/ELOB/BID/SKP2/MAPK3/SOS1/MAPK8/EP300/CDKN1B/CDK2/CDK4/TP53/E2F3/PIK3CA/PIK3CB/HDAC1/HDAC2
KEGG_TOLL_LIKE_RECEPTOR_SIGNALING_PATHWAY	0.000860409	0.0137665	25	88	MAP2K4/RIPK1/MAP3K7/AKT2/NFKB1/MAPK14/RELA/TRAF6/TRAF3/TOLLIP/CASP8/CHUK/TNF/FADD/MAPK9/MAP2K2/MAP2K1/MAPK3/IRF3/MAPK8/IFNAR1/TBK1/PIK3CA/PIK3CB/TAB1
REACTOME_REGULATION_OF_PTEN_GENE_TRANSCRIPTION	0.000879087	0.0139275	9	19	MAPK3/HDAC5/ATF2/HDAC1/TP53/RPTOR/HDAC3/HDAC2/MTOR
REACTOME_INTERLEUKIN_1_FAMILY_SIGNALING	0.000963111	0.0151106	20	65	PSMC4/CUL1/MAP2K4/NFKB2/TOLLIP/TAB1/RIPK2/MAPK8/NFKB1/PSMB2/MAP3K7/SMAD3/MAP2K1/RELA/TRAF6/PTPN11/TBK1/SIGIRR/PSMB8/CHUK
KEGG_B_CELL_RECEPTOR_SIGNALING_PATHWAY	0.00109416	0.016581	19	61	SOS2/CHUK/RAF1/PPP3R1/MAP2K2/MAP2K1/AKT2/NRAS/MAPK3/NFKB1/SOS1/RELA/NFATC3/KRAS/PPP3CB/PIK3CA/PIK3CB/BCL10/NFATC2
REACTOME_DNA_DAMAGE_TELOMERE_STRESS_INDUCED_SENESCENCE	0.00110814	0.016581	8	16	MRE11/NBN/CDKN1B/RAD50/CDK2/RB1/TP53/H2AX
REACTOME_NEGATIVE_EPIGENETIC_REGULATION_OF_RRNA_EXPRESSION	0.00110814	0.016581	8	16	ERCC2/GTF2H3/HDAC1/DNMT1/ERCC3/SIN3A/H2AX/HDAC2
REACTOME_CONSTITUTIVE_SIGNALING_BY_AKT1_E17K_IN_CANCER	0.00110814	0.016581	8	16	BAD/AKT2/CDKN1B/CREB1/CASP9/RICTOR/MTOR/CHUK
REACTOME_SIGNALING_BY_MODERATE_KINASE_ACTIVITY_BRAF_MUTANTS	0.00110814	0.016581	8	16	ACTB/MAPK3/MAP2K2/RAF1/KRAS/BRAF/MAP2K1/NRAS
REACTOME_TRANSCRIPTIONAL_REGULATION_BY_RUNX1	0.00127794	0.0189463	21	71	CREBBP/PSMC4/ARID1B/ITCH/SMARCB1/EP300/NFATC2/AXIN1/HDAC1/ARID1A/PSMB2/SMARCA4/PML/RYBP/PBRM1/KMT2D/SIN3A/PTPN11/H2AX/ARID2/PSMB8
REACTOME_CELLULAR_SENESCENCE	0.00136316	0.0200261	19	62	MRE11/MAPK9/MAP2K4/MAPK3/NBN/MAPK8/NFKB1/CDKN1B/MAPK14/E2F3/RAD50/CDK2/CDK4/RB1/TP53/RELA/SP1/H2AX/MAP3K5
REACTOME_MITOCHONDRIAL_BIOGENESIS	0.00138797	0.0200264	9	20	CREBBP/ATP5F1D/MAPK14/ATF2/CREB1/NCOR1/GLUD1/GABPA/HDAC3
REACTOME_OVARIAN_TUMOR_DOMAIN_PROTEASES	0.00138797	0.0200264	9	20	MAVS/RIPK2/DDX58/IFIH1/TRAF3/APC/RIPK1/TP53/TRAF6
REACTOME_REGULATION_OF_MECP2_EXPRESSION_AND_ACTIVITY	0.00144996	0.0207356	6	10	HDAC1/CREB1/NCOR1/SIN3A/HDAC3/HDAC2
REACTOME_NUCLEOTIDE_BINDING_DOMAIN_LEUCINE_RICH_REPEAT_CONTAINING_RECEPTOR_NLR_SIGNALING_PATHWAYS	0.00152632	0.0215145	13	36	CASP8/NFKB2/ITCH/CYLD/TAB1/RIPK2/NFKB1/MAPK14/CASP9/MAP3K7/RELA/TRAF6/CHUK
REACTOME_ANTIVIRAL_MECHANISM_BY_IFN_STIMULATED_GENES	0.00154436	0.0215145	10	24	TPR/EIF2AK2/NDC1/MAPK3/DDX58/OAS3/NUP107/IRF3/RANBP2/UBA7
REACTOME_SIGNALING_BY_TGF_BETA_RECEPTOR_COMPLEX	0.00154436	0.0215145	10	24	MAPK3/CBL/HDAC1/MEN1/NCOR1/SMAD4/SMAD3/SMAD2/SP1/E2F4
REACTOME_INTRINSIC_PATHWAY_FOR_APOPTOSIS	0.00160197	0.0219389	11	28	BAD/BID/CASP8/MAPK3/AKT2/MAPK8/CASP9/TP53/CASP3/CASP7/PPP3R1
HALLMARK_MYC_TARGETS_V1	0.00160197	0.0219389	11	28	PCNA/U2AF1/PSMB2/MCM5/CDK4/HDAC2/CDK2/MCM7/CUL1/MCM4/PSMC4
REACTOME_CELL_DEATH_SIGNALLING_VIA_NRAGE_NRIF_AND_NADE	0.00182028	0.0243105	8	17	BAD/PSEN1/SOS2/MAPK8/SOS1/TIAM1/CASP3/TRAF6
REACTOME_SMAD2_SMAD3_SMAD4_HETEROTRIMER_REGULATES_TRANSCRIPTION	0.00182028	0.0243105	8	17	MAPK3/HDAC1/MEN1/SMAD4/SMAD3/SMAD2/SP1/E2F4
REACTOME_RNA_POLYMERASE_I_TRANSCRIPTION	0.00182028	0.0243105	8	17	MAPK3/ERCC2/GTF2H3/HDAC1/ERCC3/H2AX/HDAC2/ERCC6
REACTOME_SIGNALING_BY_THE_B_CELL_RECEPTOR_BCR	0.00197566	0.0261694	16	50	PSMC4/CUL1/NFATC3/NFATC2/PPP3CB/NFKB1/SOS1/PSMB2/KRAS/MAP3K7/BCL10/RELA/PSMB8/NRAS/CHUK/PPP3R1
REACTOME_ESR_MEDIATED_SIGNALING	0.00207274	0.0272321	19	64	CREBBP/SMC1A/EP300/MAPK3/AXIN1/AKT2/SMC3/CDKN1B/ATF2/HDAC1/CREB1/PIK3CA/ELK1/KRAS/POLR2D/RAD21/SP1/H2AX/NRAS
REACTOME_REGULATION_OF_LIPID_METABOLISM_BY_PPARALPHA	0.00210974	0.0274947	9	21	CREBBP/EP300/NCOR1/ARNT/SIN3A/HDAC3/MED12/SP1/MTF1
REACTOME_PROGRAMMED_CELL_DEATH	0.00218923	0.0276148	20	69	BAD/PSMC4/BID/CASP8/ROCK1/MAPK3/AKT2/MAPK8/PSMB2/RIPK3/CASP9/APC/RIPK1/TP53/CASP3/CASP7/FADD/IRF2/PSMB8/PPP3R1
KEGG_GLIOMA	0.00219624	0.0276148	17	55	SOS2/RAF1/MTOR/MAP2K2/BRAF/MAP2K1/RB1/AKT2/NRAS/MAPK3/SOS1/KRAS/CDK4/TP53/E2F3/PIK3CA/PIK3CB
REACTOME_G2_M_CHECKPOINTS	0.00220848	0.0276148	15	46	PSMC4/MRE11/MCM5/NBN/MCM4/NSD2/RAD50/CDK2/PSMB2/TP53/MCM7/ATR/CHEK2/H2AX/PSMB8
REACTOME_HIV_LIFE_CYCLE	0.00223342	0.0276148	10	25	TPR/NDC1/ELOB/ERCC2/GTF2H3/NUP107/POLR2D/RANBP2/ERCC3/FEN1
REACTOME_TRANSCRIPTIONAL_ACTIVATION_OF_MITOCHONDRIAL_BIOGENESIS	0.00231481	0.0276148	7	14	CREBBP/ATF2/CREB1/NCOR1/GLUD1/GABPA/HDAC3
REACTOME_CYTOCHROME_C_MEDIATED_APOPTOTIC_RESPONSE	0.00232402	0.0276148	4	5	MAPK3/CASP9/CASP3/CASP7
REACTOME_EXPORT_OF_VIRAL_RIBONUCLEOPROTEINS_FROM_NUCLEUS	0.00232402	0.0276148	4	5	TPR/NDC1/NUP107/RANBP2
REACTOME_INTERACTIONS_OF_VPR_WITH_HOST_CELLULAR_PROTEINS	0.00232402	0.0276148	4	5	TPR/NDC1/NUP107/RANBP2
REACTOME_INTERACTIONS_OF_REV_WITH_HOST_CELLULAR_PROTEINS	0.00232402	0.0276148	4	5	TPR/NDC1/NUP107/RANBP2
REACTOME_NUCLEAR_IMPORT_OF_REV_PROTEIN	0.00232402	0.0276148	4	5	TPR/NDC1/NUP107/RANBP2
REACTOME_SUMOYLATION_OF_SUMOYLATION_PROTEINS	0.00232402	0.0276148	4	5	TPR/NDC1/NUP107/RANBP2
REACTOME_SUMOYLATION_OF_RNA_BINDING_PROTEINS	0.00232402	0.0276148	4	5	TPR/NDC1/NUP107/RANBP2
REACTOME_APOPTOSIS	0.00238109	0.0280864	18	60	BAD/PSMC4/BID/CASP8/ROCK1/MAPK3/AKT2/MAPK8/PSMB2/CASP9/APC/RIPK1/TP53/CASP3/CASP7/FADD/PSMB8/PPP3R1
REACTOME_RAF_ACTIVATION	0.00278559	0.0321536	6	11	MAP2K2/RAF1/KRAS/BRAF/MAP2K1/NRAS
REACTOME_DNA_STRAND_ELONGATION	0.00278559	0.0321536	6	11	POLD1/MCM5/MCM4/PCNA/MCM7/FEN1
REACTOME_RNA_POLYMERASE_I_TRANSCRIPTION_INITIATION	0.00278559	0.0321536	6	11	ERCC2/GTF2H3/HDAC1/ERCC3/HDAC2/ERCC6
REACTOME_SUMOYLATION_OF_DNA_DAMAGE_RESPONSE_AND_REPAIR_PROTEINS	0.00285016	0.0324356	8	18	TPR/NDC1/SMC1A/SMC3/NUP107/PML/RANBP2/RAD21
REACTOME_GLOBAL_GENOME_NUCLEOTIDE_EXCISION_REPAIR_GG_NER	0.00285016	0.0324356	8	18	POLD1/ACTB/ERCC2/GTF2H3/PCNA/DDB2/XPA/ERCC3
REACTOME_VIRAL_MESSENGER_RNA_SYNTHESIS	0.00298716	0.0332914	5	8	TPR/NDC1/NUP107/POLR2D/RANBP2
REACTOME_DOWNREGULATION_OF_SMAD2_3_SMAD4_TRANSCRIPTIONAL_ACTIVITY	0.00298716	0.0332914	5	8	HDAC1/NCOR1/SMAD4/SMAD3/SMAD2
REACTOME_TNFR1_INDUCED_PROAPOPTOTIC_SIGNALING	0.00298716	0.0332914	5	8	CASP8/CYLD/RIPK1/FADD/TNF
REACTOME_FCERI_MEDIATED_NF_KB_ACTIVATION	0.00306365	0.0334875	11	30	PSMC4/CUL1/TAB1/NFKB1/PSMB2/MAP3K7/BCL10/RELA/TRAF6/PSMB8/CHUK
REACTOME_FOXO_MEDIATED_TRANSCRIPTION	0.00306365	0.0334875	11	30	CREBBP/EP300/AKT2/CDKN1B/HDAC1/STK11/SMAD4/SMAD3/SIN3A/SMAD2/HDAC2
REACTOME_TRANSCRIPTION_COUPLED_NUCLEOTIDE_EXCISION_REPAIR_TC_NER	0.00310186	0.0334875	9	22	POLD1/EP300/ERCC2/GTF2H3/PCNA/XPA/POLR2D/ERCC3/ERCC6
REACTOME_DUAL_INCISION_IN_TC_NER	0.00310186	0.0334875	9	22	POLD1/EP300/ERCC2/GTF2H3/PCNA/XPA/POLR2D/ERCC3/ERCC6
REACTOME_DNA_REPLICATION	0.00314099	0.0334875	14	43	PSMC4/CUL1/POLD1/MCM5/MCM4/E2F3/CDK2/PSMB2/PCNA/SKP2/MCM7/FEN1/H2AX/PSMB8
REACTOME_NOD1_2_SIGNALING_PATHWAY	0.00314982	0.0334875	10	26	CASP8/ITCH/CYLD/TAB1/RIPK2/MAPK14/CASP9/MAP3K7/TRAF6/CHUK
HALLMARK_DNA_REPAIR	0.00314982	0.0334875	10	26	GTF2H3/POLR2D/ERCC3/DDB2/PCNA/ERCC2/POLD1/POLB/TP53/FEN1
REACTOME_SIGNALING_BY_NUCLEAR_RECEPTORS	0.00326506	0.0344859	21	76	CREBBP/SMC1A/EP300/MAPK3/AXIN1/AKT2/SMC3/CDKN1B/ATF2/HDAC1/CREB1/PIK3CA/ELK1/KRAS/NCOR1/POLR2D/RAD21/HDAC3/SP1/H2AX/NRAS
REACTOME_ACTIVATION_OF_CASPASES_THROUGH_APOPTOSOME_MEDIATED_CLEAVAGE	0.00350136	0.0362705	3	3	CASP9/CASP3/CASP7
REACTOME_SMAC_XIAP_REGULATED_APOPTOTIC_RESPONSE	0.00350136	0.0362705	3	3	CASP9/CASP3/CASP7
REACTOME_RHOBTB_GTPASE_CYCLE	0.00350136	0.0362705	3	3	ROCK1/CPSF7/TWF1
REACTOME_INTERLEUKIN_1_SIGNALING	0.00353205	0.0363554	15	48	PSMC4/CUL1/MAP2K4/NFKB2/TOLLIP/TAB1/RIPK2/NFKB1/PSMB2/MAP3K7/MAP2K1/RELA/TRAF6/PSMB8/CHUK
HALLMARK_G2M_CHECKPOINT	0.0037056	0.0379003	19	67	H2AX/MCM5/E2F3/NSD2/CDKN1B/NASP/RAD21/SMC1A/PML/MAPK14/ATRX/CUL1/CDK4/NOTCH2/SMAD3/EWSR1/MTF2/E2F4/PURA
REACTOME_FORMATION_OF_TC_NER_PRE_INCISION_COMPLEX	0.00378263	0.0380899	7	15	EP300/ERCC2/GTF2H3/XPA/POLR2D/ERCC3/ERCC6
REACTOME_AUTOPHAGY	0.00378263	0.0380899	7	15	ATG5/ATG16L1/HDAC6/RPTOR/ATG12/ATG7/MTOR
REACTOME_SYNTHESIS_OF_DNA	0.00381842	0.0380899	12	35	PSMC4/CUL1/POLD1/MCM5/MCM4/CDK2/PSMB2/PCNA/SKP2/MCM7/FEN1/PSMB8
KEGG_BLADDER_CANCER	0.00381842	0.0380899	12	35	RAF1/KRAS/VEGFB/MAP2K2/BRAF/MAP2K1/CDK4/RB1/TP53/E2F3/NRAS/MAPK3
REACTOME_SIGNALING_BY_NTRKS	0.00410975	0.0403357	17	58	PIK3CB/EP300/MAPK3/MAPK14/SOS1/ATF2/CREB1/PIK3CA/ATF1/ELK1/MAP2K2/KRAS/TIAM1/BRAF/MAP2K1/PTPN11/NRAS
REACTOME_CYTOPROTECTION_BY_HMOX1	0.00411843	0.0403357	11	31	CREBBP/PSMC4/CUL1/KEAP1/BLVRA/PSMB2/NCOR1/SKP2/SIN3A/HDAC3/PSMB8
KEGG_AMYOTROPHIC_LATERAL_SCLEROSIS_ALS	0.00411843	0.0403357	11	31	CASP9/TNF/PPP3R1/BAD/MAP3K5/BID/CASP3/DAXX/MAPK14/PPP3CB/TP53
REACTOME_SIGNALLING_TO_ERKS	0.00428367	0.0404819	8	19	MAPK3/MAPK14/SOS1/MAP2K2/KRAS/BRAF/MAP2K1/NRAS
REACTOME_CD209_DC_SIGN_SIGNALING	0.00428367	0.0404819	8	19	CREBBP/EP300/RELB/NFKB1/RAF1/KRAS/RELA/NRAS
REACTOME_TNF_SIGNALING	0.00428367	0.0404819	8	19	CASP8/CYLD/TAB1/MAP3K7/RIPK1/FADD/TNF/CHUK
REACTOME_MEIOTIC_RECOMBINATION	0.00428367	0.0404819	8	19	MRE11/MLH1/NBN/RAD51C/RAD50/CDK2/CDK4/H2AX
REACTOME_DISEASES_OF_MITOTIC_CELL_CYCLE	0.00428367	0.0404819	8	19	ATRX/CDKN1B/E2F3/CDK2/CDK4/RB1/SKP2/DAXX
REACTOME_DISEASES_OF_DNA_REPAIR	0.00428367	0.0404819	8	19	MRE11/MLH1/MSH2/NBN/RAD51C/RAD50/MSH6/NEIL1
HALLMARK_MITOTIC_SPINDLE	0.00434262	0.0408005	10	27	APC/NF1/SMC3/SOS1/TIAM1/HDAC6/SMC1A/ROCK1/RICTOR/NOTCH2
REACTOME_CELLULAR_RESPONSE_TO_CHEMICAL_STRESS	0.00447051	0.0417592	13	40	CREBBP/PSMC4/CUL1/KEAP1/TXN2/BLVRA/PSMB2/NCOR1/SKP2/SIN3A/HDAC3/ATOX1/PSMB8
REACTOME_INNATE_IMMUNE_SYSTEM	0.00479809	0.0441872	71	357	CREBBP/PSMC4/MRE11/MAPK9/PIK3CB/CUL1/ATG5/CASP8/MAP2K4/ROCK1/NFATC3/ACTB/NFKB2/ITCH/TOLLIP/PSEN1/CYLD/MAVS/MAP3K1/TAB1/EP300/NFATC2/MAPK3/RIPK2/RELB/DDX58/MAPK8/PPP3CB/NFKB1/MAPK14/IFIH1/SOS1/ATF2/CD58/CREB1/PIK3CA/ATF1/PSMB2/IRF3/ELK1/RIPK3/TRAF3/TRIM21/RAF1/CASP9/KRAS/MAP3K7/TANK/RIPK1/BCL10/STK11IP/ATG12/FADD/MAP2K1/PGM2/PRKCE/RELA/TRAF6/ATOX1/PTPN11/UBA7/TBK1/SIGIRR/NF2/IGF2R/ATG7/PSMB8/NRAS/…
REACTOME_RIP_MEDIATED_NFKB_ACTIVATION_VIA_ZBP1	0.00486715	0.0441872	6	12	NFKB2/NFKB1/RIPK3/RIPK1/RELA/CHUK
REACTOME_NONHOMOLOGOUS_END_JOINING_NHEJ	0.00486715	0.0441872	6	12	MRE11/NBN/NSD2/RAD50/H2AX/PRKDC
REACTOME_FOXO_MEDIATED_TRANSCRIPTION_OF_OXIDATIVE_STRESS_METABOLIC_AND_NEURONAL_GENES	0.00486715	0.0441872	6	12	HDAC1/SMAD4/SMAD3/SIN3A/SMAD2/HDAC2
KEGG_DNA_REPLICATION	0.00486715	0.0441872	6	12	PCNA/MCM4/MCM5/MCM7/POLD1/FEN1
KEGG_MTOR_SIGNALING_PATHWAY	0.0054438	0.0491463	11	32	MTOR/RICTOR/BRAF/RPTOR/AKT2/RPS6KB1/MAPK3/STK11/VEGFB/PIK3CA/PIK3CB
KEGG_VEGF_SIGNALING_PATHWAY	0.00578029	0.0507174	16	55	CASP9/RAF1/PPP3R1/BAD/MAP2K2/MAP2K1/AKT2/NRAS/MAPK3/MAPK14/NFATC3/KRAS/PPP3CB/PIK3CA/PIK3CB/NFATC2
REACTOME_JNK_C_JUN_KINASES_PHOSPHORYLATION_AND_ACTIVATION_MEDIATED_BY_ACTIVATED_HUMAN_TAK1	0.00586279	0.0507174	7	16	MAPK9/MAP2K4/TAB1/RIPK2/MAPK8/MAP3K7/TRAF6
REACTOME_POSITIVE_EPIGENETIC_REGULATION_OF_RRNA_EXPRESSION	0.00586279	0.0507174	7	16	ACTB/EP300/SF3B1/HDAC1/H2AX/HDAC2/ERCC6
REACTOME_DUAL_INCISION_IN_GG_NER	0.00586279	0.0507174	7	16	POLD1/ERCC2/GTF2H3/PCNA/DDB2/XPA/ERCC3
REACTOME_HIV_TRANSCRIPTION_ELONGATION	0.00589057	0.0507174	5	9	ELOB/ERCC2/GTF2H3/POLR2D/ERCC3
REACTOME_NRAGE_SIGNALS_DEATH_THROUGH_JNK	0.00589057	0.0507174	5	9	BAD/SOS2/MAPK8/SOS1/TIAM1
REACTOME_HDACS_DEACETYLATE_HISTONES	0.00589057	0.0507174	5	9	HDAC10/HDAC1/NCOR1/HDAC3/HDAC2
REACTOME_MISMATCH_REPAIR	0.00589057	0.0507174	5	9	POLD1/MLH1/MSH2/MSH6/PCNA
KEGG_NON_HOMOLOGOUS_END_JOINING	0.00613734	0.0507174	4	6	MRE11/FEN1/RAD50/PRKDC
REACTOME_CALCINEURIN_ACTIVATES_NFAT	0.00613734	0.0507174	4	6	NFATC3/NFATC2/PPP3CB/PPP3R1
REACTOME_NUCLEAR_PORE_COMPLEX_NPC_DISASSEMBLY	0.00613734	0.0507174	4	6	TPR/NDC1/NUP107/RANBP2
REACTOME_CLEC7A_DECTIN_1_INDUCES_NFAT_ACTIVATION	0.00613734	0.0507174	4	6	NFATC3/NFATC2/PPP3CB/PPP3R1
REACTOME_TLR3_MEDIATED_TICAM1_DEPENDENT_PROGRAMMED_CELL_DEATH	0.00613734	0.0507174	4	6	CASP8/RIPK3/RIPK1/FADD
REACTOME_TRANSCRIPTIONAL_REGULATION_OF_WHITE_ADIPOCYTE_DIFFERENTIATION	0.00615876	0.0507174	9	24	CREBBP/EP300/NFKB1/CDK4/NCOR1/HDAC3/RELA/MED12/TNF
REACTOME_ORC1_REMOVAL_FROM_CHROMATIN	0.00615876	0.0507174	9	24	PSMC4/CUL1/MCM5/MCM4/CDK2/PSMB2/SKP2/MCM7/PSMB8
REACTOME_CELLULAR_RESPONSE_TO_HYPOXIA	0.00621413	0.0507174	8	20	CREBBP/PSMC4/EP300/ELOB/PSMB2/VHL/ARNT/PSMB8
REACTOME_MAPK_TARGETS_NUCLEAR_EVENTS_MEDIATED_BY_MAP_KINASES	0.00621413	0.0507174	8	20	MAPK9/MAPK3/MAPK8/MAPK14/ATF2/CREB1/ATF1/ELK1
REACTOME_DECTIN_1_MEDIATED_NONCANONICAL_NF_KB_SIGNALING	0.00621413	0.0507174	8	20	PSMC4/CUL1/NFKB2/RELB/PSMB2/RELA/PSMB8/CHUK
REACTOME_ACTIVATION_OF_ANTERIOR_HOX_GENES_IN_HINDBRAIN_DEVELOPMENT_DURING_EARLY_EMBRYOGENESIS	0.00621413	0.0507174	8	20	CREBBP/EP300/NCOR1/POLR2D/KDM6A/KMT2D/HDAC3/H2AX
KEGG_NOD_LIKE_RECEPTOR_SIGNALING_PATHWAY	0.00711595	0.0577858	13	42	CASP8/CHUK/RIPK2/TNF/MAPK9/MAP3K7/MAPK3/NFKB1/MAPK8/MAPK14/RELA/TRAF6/TAB1
KEGG_FC_EPSILON_RI_SIGNALING_PATHWAY	0.00722501	0.0583781	17	61	SOS2/RAF1/TNF/MAP2K4/PRKCE/MAPK9/MAP2K2/MAP2K1/AKT2/NRAS/MAPK3/SOS1/MAPK8/MAPK14/KRAS/PIK3CA/PIK3CB
KEGG_APOPTOSIS	0.00742492	0.0596949	19	71	CASP9/CASP8/CASP7/CHUK/TNF/PPP3R1/FADD/RIPK1/BAD/BID/CASP3/AKT2/NFKB1/RELA/PPP3CB/TP53/PIK3CA/PIK3CB/PRKAR2A
REACTOME_GENE_SILENCING_BY_RNA	0.00790029	0.0625827	6	13	TPR/NDC1/NUP107/POLR2D/RANBP2/H2AX
REACTOME_TRANSCRIPTIONAL_REGULATION_BY_SMALL_RNAS	0.00790029	0.0625827	6	13	TPR/NDC1/NUP107/POLR2D/RANBP2/H2AX
REACTOME_BASE_EXCISION_REPAIR	0.00790029	0.0625827	6	13	POLD1/POLB/PCNA/NEIL1/FEN1/H2AX
REACTOME_HOMOLOGY_DIRECTED_REPAIR	0.00908813	0.0712933	11	34	MRE11/POLD1/NBN/RAD51C/NSD2/RAD50/CDK2/PCNA/FEN1/ATR/H2AX
REACTOME_ESTROGEN_DEPENDENT_GENE_EXPRESSION	0.00908813	0.0712933	11	34	CREBBP/SMC1A/EP300/AXIN1/SMC3/ATF2/HDAC1/POLR2D/RAD21/SP1/H2AX
REACTOME_ORGANELLE_BIOGENESIS_AND_MAINTENANCE	0.0101299	0.0769363	10	30	CREBBP/HDAC6/ATP5F1D/MAPK14/ATF2/CREB1/NCOR1/GLUD1/GABPA/HDAC3
REACTOME_CELL_CYCLE_CHECKPOINTS	0.0102384	0.0769363	18	68	PSMC4/MRE11/MCM5/NBN/MCM4/NSD2/CDKN1B/NUP107/RAD50/CDK2/PSMB2/TP53/RANBP2/MCM7/ATR/CHEK2/H2AX/PSMB8
REACTOME_APOPTOTIC_CLEAVAGE_OF_CELLULAR_PROTEINS	0.0103312	0.0769363	5	10	CASP8/ROCK1/APC/CASP3/CASP7
REACTOME_FORMATION_OF_RNA_POL_II_ELONGATION_COMPLEX	0.0103312	0.0769363	5	10	ELOB/ERCC2/GTF2H3/POLR2D/ERCC3
REACTOME_MEIOTIC_SYNAPSIS	0.0103312	0.0769363	5	10	SMC1A/SMC3/RAD21/ATR/H2AX
REACTOME_MTOR_SIGNALLING	0.0103312	0.0769363	5	10	AKT2/RPS6KB1/STK11/RPTOR/MTOR
REACTOME_STING_MEDIATED_INDUCTION_OF_HOST_IMMUNE_RESPONSES	0.0103312	0.0769363	5	10	MRE11/IRF3/TRIM21/TBK1/PRKDC
REACTOME_AKT_PHOSPHORYLATES_TARGETS_IN_THE_CYTOSOL	0.0103312	0.0769363	5	10	BAD/AKT2/CDKN1B/CASP9/CHUK
REACTOME_ACTIVATION_OF_THE_AP_1_FAMILY_OF_TRANSCRIPTION_FACTORS	0.0103312	0.0769363	5	10	MAPK9/MAPK3/MAPK8/MAPK14/ATF2
REACTOME_SUMOYLATION_OF_DNA_REPLICATION_PROTEINS	0.0103312	0.0769363	5	10	TPR/NDC1/NUP107/PCNA/RANBP2
REACTOME_STAT3_NUCLEAR_EVENTS_DOWNSTREAM_OF_ALK_SIGNALING	0.0103312	0.0769363	5	10	EP300/HDAC1/SIN3A/HDAC3/HDAC2
REACTOME_NEDDYLATION	0.0111287	0.0821184	9	26	PSMC4/CUL1/KEAP1/ELOB/PSMB2/VHL/DDB2/SKP2/PSMB8
KEGG_NOTCH_SIGNALING_PATHWAY	0.0111287	0.0821184	9	26	DTX3/DTX3L/NOTCH2/EP300/PSEN1/CREBBP/MAML2/HDAC1/HDAC2
KEGG_LONG_TERM_POTENTIATION	0.0115034	0.0838947	11	35	RAF1/PPP3R1/CREBBP/MAP2K2/BRAF/MAP2K1/NRAS/MAPK3/EP300/KRAS/PPP3CB
REACTOME_TELOMERE_MAINTENANCE	0.0119617	0.0838947	8	22	POLD1/ATRX/CDK2/PCNA/POLR2D/FEN1/H2AX/DAXX
KEGG_THYROID_CANCER	0.0119617	0.0838947	8	22	KRAS/MAP2K2/BRAF/MAP2K1/TP53/NRAS/TPR/MAPK3
REACTOME_TIE2_SIGNALING	0.0120894	0.0838947	6	14	PIK3CB/SOS1/PIK3CA/KRAS/PTPN11/NRAS
KEGG_DORSO_VENTRAL_AXIS_FORMATION	0.0120894	0.0838947	6	14	SOS2/NOTCH2/KRAS/MAP2K1/MAPK3/SOS1
REACTOME_UNWINDING_OF_DNA	0.0124203	0.0838947	3	4	MCM5/MCM4/MCM7
REACTOME_ESTABLISHMENT_OF_SISTER_CHROMATID_COHESION	0.0124203	0.0838947	3	4	SMC1A/SMC3/RAD21
REACTOME_COHESIN_LOADING_ONTO_CHROMATIN	0.0124203	0.0838947	3	4	SMC1A/SMC3/RAD21
REACTOME_CASPASE_MEDIATED_CLEAVAGE_OF_CYTOSKELETAL_PROTEINS	0.0124203	0.0838947	3	4	CASP8/CASP3/CASP7
REACTOME_LRR_FLII_INTERACTING_PROTEIN_1_LRRFIP1_ACTIVATES_TYPE_I_IFN_PRODUCTION	0.0124203	0.0838947	3	4	CREBBP/EP300/IRF3
REACTOME_UPTAKE_AND_FUNCTION_OF_ANTHRAX_TOXINS	0.0124203	0.0838947	3	4	MAP2K4/MAP2K2/MAP2K1
REACTOME_DISEASES_OF_MISMATCH_REPAIR_MMR	0.0124203	0.0838947	3	4	MLH1/MSH2/MSH6
REACTOME_SENSING_OF_DNA_DOUBLE_STRAND_BREAKS	0.0124203	0.0838947	3	4	MRE11/NBN/RAD50
REACTOME_CITRIC_ACID_CYCLE_TCA_CYCLE	0.0124203	0.0838947	3	4	SDHA/ME2/FH
REACTOME_DEFECTIVE_RIPK1_MEDIATED_REGULATED_NECROSIS	0.0124203	0.0838947	3	4	CASP8/RIPK1/FADD
REACTOME_SARS_COV_INFECTIONS	0.0125276	0.0838947	12	40	ROCK1/KEAP1/TYK2/HDAC1/VHL/RIPK1/PARP9/RB1/BRD4/IFNAR1/TBK1/HDAC2
REACTOME_PROLONGED_ERK_ACTIVATION_EVENTS	0.0126154	0.0838947	4	7	MAPK3/MAP2K2/BRAF/MAP2K1
REACTOME_REGULATED_PROTEOLYSIS_OF_P75NTR	0.0126154	0.0838947	4	7	PSEN1/NFKB1/RELA/TRAF6
REACTOME_IRF3_MEDIATED_INDUCTION_OF_TYPE_I_IFN	0.0126154	0.0838947	4	7	MRE11/IRF3/TBK1/PRKDC
REACTOME_IKBA_VARIANT_LEADS_TO_EDA_ID	0.0126154	0.0838947	4	7	NFKB2/NFKB1/RELA/CHUK
REACTOME_SLC_TRANSPORTER_DISORDERS	0.0126154	0.0838947	4	7	TPR/NDC1/NUP107/RANBP2
REACTOME_LOSS_OF_FUNCTION_OF_MECP2_IN_RETT_SYNDROME	0.0126154	0.0838947	4	7	HDAC1/NCOR1/SIN3A/HDAC3
REACTOME_HCMV_LATE_EVENTS	0.0126154	0.0838947	4	7	TPR/NDC1/NUP107/RANBP2
KEGG_LYSINE_DEGRADATION	0.0126154	0.0838947	4	7	NSD2/NSD3/SETD2/NSD1
KEGG_GNRH_SIGNALING_PATHWAY	0.0137302	0.0909341	14	50	ELK1/MAP2K4/MAP3K1/NRAS/MAPK14/KRAS/SOS2/RAF1/MAPK9/MAP2K2/MAP2K1/MAPK3/SOS1/MAPK8
KEGG_SMALL_CELL_LUNG_CANCER	0.0141101	0.093069	16	60	CASP9/CHUK/RB1/SKP2/AKT2/NFKB1/RELA/CDKN1B/TRAF6/TRAF3/CDK2/CDK4/TP53/E2F3/PIK3CA/PIK3CB
REACTOME_SWITCHING_OF_ORIGINS_TO_A_POST_REPLICATIVE_STATE	0.0145217	0.0953945	9	27	PSMC4/CUL1/MCM5/MCM4/CDK2/PSMB2/SKP2/MCM7/PSMB8
REACTOME_DEVELOPMENTAL_BIOLOGY	0.0150965	0.0987691	46	225	CREBBP/PSMC4/PIK3CB/ROCK1/ACTB/PSEN1/EP300/SOS2/MAPK3/ELOB/AKT2/MAPK8/PPP3CB/NFKB1/MAPK14/PRKAR2A/SOS1/CREB1/PIK3CA/CDK2/PSMB2/MAP2K2/SMARCA4/KRAS/CDK4/PML/NCOR1/SMAD4/POLR2D/KDM6A/TIAM1/SMAD3/KMT2D/MAP2K1/HDAC3/RELA/SMAD2/PTPN11/MAML2/MED12/KRT10/H2AX/HDAC2/PSMB8/TNF/NRAS
REACTOME_SCF_SKP2_MEDIATED_DEGRADATION_OF_P27_P21	0.0159794	0.102116	8	23	PSMC4/CUL1/CDKN1B/CDK2/PSMB2/CDK4/SKP2/PSMB8
REACTOME_FCERI_MEDIATED_MAPK_ACTIVATION	0.0159794	0.102116	8	23	MAPK9/MAP2K4/MAP3K1/MAPK3/MAPK8/SOS1/KRAS/NRAS
REACTOME_TAK1_ACTIVATES_NFKB_BY_PHOSPHORYLATION_AND_ACTIVATION_OF_IKKS_COMPLEX	0.0159794	0.102116	8	23	NFKB2/TAB1/RIPK2/NFKB1/MAP3K7/RELA/TRAF6/CHUK
REACTOME_CHROMOSOME_MAINTENANCE	0.0159794	0.102116	8	23	POLD1/ATRX/CDK2/PCNA/POLR2D/FEN1/H2AX/DAXX
REACTOME_HIV_INFECTION	0.0160165	0.102116	13	46	PSMC4/TPR/NDC1/ELOB/ERCC2/GTF2H3/NUP107/PSMB2/POLR2D/RANBP2/ERCC3/FEN1/PSMB8
REACTOME_M_PHASE	0.0160165	0.102116	13	46	PSMC4/TPR/NDC1/SMC1A/MAPK3/SMC3/NUP107/PSMB2/RB1/RANBP2/RAD21/H2AX/PSMB8
REACTOME_SIGNALING_BY_NOTCH4	0.0164236	0.102116	10	32	CREBBP/PSMC4/CUL1/PSEN1/EP300/PSMB2/NOTCH2/SMAD3/MAML2/PSMB8
REACTOME_TRANSCRIPTION_OF_THE_HIV_GENOME	0.0166192	0.102116	5	11	ELOB/ERCC2/GTF2H3/POLR2D/ERCC3
REACTOME_CONSTITUTIVE_SIGNALING_BY_EGFRVIII	0.0166192	0.102116	5	11	CBL/SOS1/PIK3CA/KRAS/NRAS
REACTOME_FORMATION_OF_INCISION_COMPLEX_IN_GG_NER	0.0166192	0.102116	5	11	ERCC2/GTF2H3/DDB2/XPA/ERCC3
REACTOME_APOPTOTIC_EXECUTION_PHASE	0.0166192	0.102116	5	11	CASP8/ROCK1/APC/CASP3/CASP7
REACTOME_GASTRIN_CREB_SIGNALLING_PATHWAY_VIA_PKC_AND_MAPK	0.0166192	0.102116	5	11	MAPK3/SOS1/CREB1/KRAS/NRAS
REACTOME_NOTCH4_INTRACELLULAR_DOMAIN_REGULATES_TRANSCRIPTION	0.0166192	0.102116	5	11	CREBBP/EP300/NOTCH2/SMAD3/MAML2
KEGG_BASE_EXCISION_REPAIR	0.0166192	0.102116	5	11	PCNA/NEIL1/POLB/POLD1/FEN1
KEGG_MISMATCH_REPAIR	0.0166192	0.102116	5	11	POLD1/MLH1/MSH2/MSH6/PCNA
KEGG_HOMOLOGOUS_RECOMBINATION	0.0166192	0.102116	5	11	NBN/RAD50/RAD51C/MRE11/POLD1
REACTOME_FORMATION_OF_THE_BETA_CATENIN_TCF_TRANSACTIVATING_COMPLEX	0.017151	0.103418	7	19	CREBBP/EP300/HDAC1/SMARCA4/MEN1/KMT2D/H2AX
REACTOME_REGULATION_OF_HSF1_MEDIATED_HEAT_SHOCK_RESPONSE	0.017151	0.103418	7	19	TPR/NDC1/MAPK3/BAG1/NUP107/RANBP2/ATR
REACTOME_CIRCADIAN_CLOCK	0.017151	0.103418	7	19	CREBBP/CUL1/EP300/ATF2/CREB1/NCOR1/HDAC3
REACTOME_DISORDERS_OF_TRANSMEMBRANE_TRANSPORTERS	0.017151	0.103418	7	19	PSMC4/TPR/NDC1/NUP107/PSMB2/RANBP2/PSMB8
REACTOME_MITOTIC_PROPHASE	0.017151	0.103418	7	19	TPR/NDC1/MAPK3/NUP107/RB1/RANBP2/H2AX
REACTOME_HEME_SIGNALING	0.0176273	0.105895	6	15	CREBBP/EP300/ATF2/CREB1/NCOR1/HDAC3
REACTOME_CYCLIN_A_CDK2_ASSOCIATED_EVENTS_AT_S_PHASE_ENTRY	0.0177699	0.106356	11	37	PSMC4/CUL1/AKT2/CDKN1B/CDK2/PSMB2/CDK4/RB1/SKP2/PSMB8/E2F4
REACTOME_DNA_REPLICATION_PRE_INITIATION	0.0186221	0.110637	9	28	PSMC4/MCM5/MCM4/E2F3/CDK2/PSMB2/MCM7/H2AX/PSMB8
REACTOME_POTENTIAL_THERAPEUTICS_FOR_SARS	0.0186221	0.110637	9	28	ROCK1/KEAP1/TYK2/HDAC1/RIPK1/BRD4/IFNAR1/TBK1/HDAC2
REACTOME_MITOTIC_G1_PHASE_AND_G1_S_TRANSITION	0.0190374	0.11269	17	67	PSMC4/CUL1/MCM5/MCM4/AKT2/CDKN1B/E2F3/HDAC1/CDK2/PSMB2/PCNA/CDK4/RB1/SKP2/MCM7/PSMB8/E2F4
HALLMARK_PI3K_AKT_MTOR_SIGNALING	0.0194721	0.114843	15	57	MAPK8/MAPK9/RIPK1/PRKAR2A/TBK1/PTPN11/RAF1/RPTOR/CDK4/CDKN1B/TIAM1/CDK2/MAP3K7/ATF1/SMAD2
KEGG_ADIPOCYTOKINE_SIGNALING_PATHWAY	0.0204841	0.120372	10	33	CHUK/PTPN11/TNF/MTOR/MAPK9/AKT2/NFKB1/MAPK8/RELA/STK11
REACTOME_FLT3_SIGNALING	0.0208898	0.122311	8	24	AKT2/CBL/CDKN1B/SOS1/PIK3CA/KRAS/PTPN11/NRAS
REACTOME_APOPTOTIC_FACTOR_MEDIATED_RESPONSE	0.0222436	0.124177	4	8	MAPK3/CASP9/CASP3/CASP7
REACTOME_FORMATION_OF_THE_EARLY_ELONGATION_COMPLEX	0.0222436	0.124177	4	8	ERCC2/GTF2H3/POLR2D/ERCC3
REACTOME_NOTCH2_INTRACELLULAR_DOMAIN_REGULATES_TRANSCRIPTION	0.0222436	0.124177	4	8	EP300/CREB1/NOTCH2/MAML2
REACTOME_SUMOYLATION_OF_TRANSCRIPTION_COFACTORS	0.0222436	0.124177	4	8	CREBBP/EP300/SIN3A/DAXX
REACTOME_ERCC6_CSB_AND_EHMT2_G9A_POSITIVELY_REGULATE_RRNA_EXPRESSION	0.0222436	0.124177	4	8	HDAC1/H2AX/HDAC2/ERCC6
REACTOME_SIGNALING_BY_FGFR4_IN_DISEASE	0.0222436	0.124177	4	8	SOS1/PIK3CA/KRAS/NRAS
REACTOME_MRNA_CAPPING	0.0222436	0.124177	4	8	ERCC2/GTF2H3/POLR2D/ERCC3
REACTOME_SIGNALING_BY_FGFR3_FUSIONS_IN_CANCER	0.0222436	0.124177	4	8	SOS1/PIK3CA/KRAS/NRAS
REACTOME_INTERLEUKIN_37_SIGNALING	0.0222436	0.124177	4	8	SMAD3/PTPN11/TBK1/SIGIRR
REACTOME_MECP2_REGULATES_NEURONAL_RECEPTORS_AND_CHANNELS	0.0222436	0.124177	4	8	HDAC1/CREB1/SIN3A/HDAC2
REACTOME_ACTIVATED_NTRK2_SIGNALS_THROUGH_FRS2_AND_FRS3	0.0222436	0.124177	4	8	SOS1/KRAS/PTPN11/NRAS
REACTOME_INHIBITION_OF_DNA_RECOMBINATION_AT_TELOMERE	0.0222436	0.124177	4	8	ATRX/POLR2D/H2AX/DAXX
KEGG_PROGESTERONE_MEDIATED_OOCYTE_MATURATION	0.022468	0.124177	12	43	RAF1/MAPK9/BRAF/MAP2K1/AKT2/MAPK3/MAPK8/MAPK14/KRAS/CDK2/PIK3CA/PIK3CB
REACTOME_SIGNALING_BY_ALK	0.0230402	0.124177	7	20	PIK3CB/EP300/HDAC1/PIK3CA/SIN3A/HDAC3/HDAC2
REACTOME_POLB_DEPENDENT_LONG_PATCH_BASE_EXCISION_REPAIR	0.0231294	0.124177	2	2	POLB/FEN1
REACTOME_TRP_CHANNELS	0.0231294	0.124177	2	2	RIPK3/RIPK1
REACTOME_CASPASE_ACTIVATION_VIA_DEPENDENCE_RECEPTORS_IN_THE_ABSENCE_OF_LIGAND	0.0231294	0.124177	2	2	CASP9/CASP3
REACTOME_APEX1_INDEPENDENT_RESOLUTION_OF_AP_SITES_VIA_THE_SINGLE_NUCLEOTIDE_REPLACEMENT_PATHWAY	0.0231294	0.124177	2	2	POLB/NEIL1
REACTOME_ACTIVATION_OF_THE_TFAP2_AP_2_FAMILY_OF_TRANSCRIPTION_FACTORS	0.0231294	0.124177	2	2	CREBBP/EP300
REACTOME_RECEPTOR_MEDIATED_MITOPHAGY	0.0231294	0.124177	2	2	ATG5/ATG12
REACTOME_RHOBTB1_GTPASE_CYCLE	0.0231294	0.124177	2	2	ROCK1/CPSF7
REACTOME_POSTMITOTIC_NUCLEAR_PORE_COMPLEX_NPC_REFORMATION	0.0231294	0.124177	2	2	NDC1/NUP107
REACTOME_AMINO_ACIDS_REGULATE_MTORC1	0.0231294	0.124177	2	2	RPTOR/MTOR
REACTOME_SIGNALING_BY_MRAS_COMPLEX_MUTANTS	0.0231294	0.124177	2	2	RAF1/BRAF
REACTOME_SENSORY_PROCESSING_OF_SOUND_BY_OUTER_HAIR_CELLS_OF_THE_COCHLEA	0.0231294	0.124177	2	2	ACTB/TWF1
KEGG_CYTOSOLIC_DNA_SENSING_PATHWAY	0.0235036	0.125352	9	29	CHUK/RIPK1/NFKB1/IRF3/RELA/RIPK3/DDX58/MAVS/TBK1
KEGG_EPITHELIAL_CELL_SIGNALING_IN_HELICOBACTER_PYLORI_INFECTION	0.0235036	0.125352	9	29	CHUK/PTPN11/MAP2K4/MAPK9/CASP3/NFKB1/MAPK8/MAPK14/RELA
REACTOME_ACTIVATION_OF_BH3_ONLY_PROTEINS	0.0246859	0.129943	6	16	BAD/BID/AKT2/MAPK8/TP53/PPP3R1
REACTOME_REGULATION_OF_TNFR1_SIGNALING	0.0246859	0.129943	6	16	CASP8/CYLD/RIPK1/FADD/TNF/CHUK
REACTOME_TNFR1_INDUCED_NFKAPPAB_SIGNALING_PATHWAY	0.0246859	0.129943	6	16	CYLD/TAB1/MAP3K7/RIPK1/TNF/CHUK
REACTOME_SIGNALING_BY_NTRK2_TRKB	0.0246859	0.129943	6	16	SOS1/PIK3CA/KRAS/TIAM1/PTPN11/NRAS
REACTOME_MAP3K8_TPL2_DEPENDENT_MAPK1_3_ACTIVATION	0.0250135	0.130393	5	12	CUL1/MAP2K4/NFKB1/MAP2K1/CHUK
REACTOME_RESOLUTION_OF_ABASIC_SITES_AP_SITES	0.0250135	0.130393	5	12	POLD1/POLB/PCNA/NEIL1/FEN1
REACTOME_SIGNALING_BY_PDGFRA_TRANSMEMBRANE_JUXTAMEMBRANE_AND_KINASE_DOMAIN_MUTANTS	0.0250135	0.130393	5	12	PIK3CB/SOS1/PIK3CA/KRAS/NRAS
REACTOME_G2_M_DNA_DAMAGE_CHECKPOINT	0.0267829	0.137483	8	25	MRE11/NBN/NSD2/RAD50/TP53/ATR/CHEK2/H2AX
REACTOME_REGULATION_OF_CHOLESTEROL_BIOSYNTHESIS_BY_SREBP_SREBF	0.0275646	0.137483	3	5	CREBBP/SP1/MTF1
REACTOME_MTORC1_MEDIATED_SIGNALLING	0.0275646	0.137483	3	5	RPS6KB1/RPTOR/MTOR
REACTOME_P75NTR_NEGATIVELY_REGULATES_CELL_CYCLE_VIA_SC1	0.0275646	0.137483	3	5	HDAC1/HDAC3/HDAC2
REACTOME_ACTIVATION_OF_GENE_EXPRESSION_BY_SREBF_SREBP	0.0275646	0.137483	3	5	CREBBP/SP1/MTF1
REACTOME_DEX_H_BOX_HELICASES_ACTIVATE_TYPE_I_IFN_AND_INFLAMMATORY_CYTOKINES_PRODUCTION	0.0275646	0.137483	3	5	NFKB2/NFKB1/RELA
REACTOME_ENERGY_DEPENDENT_REGULATION_OF_MTOR_BY_LKB1_AMPK	0.0275646	0.137483	3	5	STK11/RPTOR/MTOR
REACTOME_UPTAKE_AND_ACTIONS_OF_BACTERIAL_TOXINS	0.0275646	0.137483	3	5	MAP2K4/MAP2K2/MAP2K1
REACTOME_CLEC7A_INFLAMMASOME_PATHWAY	0.0275646	0.137483	3	5	CASP8/NFKB1/RELA
REACTOME_RAS_SIGNALING_DOWNSTREAM_OF_NF1_LOSS_OF_FUNCTION_VARIANTS	0.0275646	0.137483	3	5	KRAS/NF1/NRAS
REACTOME_MITOTIC_TELOPHASE_CYTOKINESIS	0.0275646	0.137483	3	5	SMC1A/SMC3/RAD21
REACTOME_PROCESSIVE_SYNTHESIS_ON_THE_LAGGING_STRAND	0.0275646	0.137483	3	5	POLD1/PCNA/FEN1
REACTOME_PTK6_REGULATES_CELL_CYCLE	0.0275646	0.137483	3	5	CDKN1B/CDK2/CDK4
REACTOME_MECP2_REGULATES_TRANSCRIPTION_OF_NEURONAL_LIGANDS	0.0275646	0.137483	3	5	HDAC1/CREB1/SIN3A
REACTOME_TRANSCRIPTIONAL_REGULATION_BY_RUNX3	0.0314997	0.156626	11	40	CREBBP/PSMC4/EP300/PSMB2/KRAS/TP53/SMAD4/SMAD3/MAML2/BRD2/PSMB8
REACTOME_INFLUENZA_INFECTION	0.0334096	0.165613	6	17	TPR/EIF2AK2/NDC1/NUP107/POLR2D/RANBP2
REACTOME_INTRACELLULAR_SIGNALING_BY_SECOND_MESSENGERS	0.0340422	0.168233	27	126	BAD/PSMC4/PIK3CB/MAPK3/AKT2/HDAC5/CDKN1B/PRKAR2A/ATF2/HDAC1/CREB1/PIK3CA/PSMB2/CASP9/PML/TP53/RPTOR/RICTOR/PRKCE/HDAC3/TNKS/TRAF6/PTPN11/HDAC2/MTOR/PSMB8/CHUK
REACTOME_RESOLUTION_OF_AP_SITES_VIA_THE_MULTIPLE_NUCLEOTIDE_PATCH_REPLACEMENT_PATHWAY	0.0353259	0.170408	4	9	POLD1/POLB/PCNA/FEN1
REACTOME_ACTIVATION_OF_BAD_AND_TRANSLOCATION_TO_MITOCHONDRIA	0.0353259	0.170408	4	9	BAD/BID/AKT2/PPP3R1
REACTOME_PRC2_METHYLATES_HISTONES_AND_DNA	0.0353259	0.170408	4	9	DNMT3A/DNMT1/MTF2/H2AX
REACTOME_TRIF_MEDIATED_PROGRAMMED_CELL_DEATH	0.0353259	0.170408	4	9	CASP8/RIPK3/RIPK1/FADD
REACTOME_NUCLEAR_ENVELOPE_BREAKDOWN	0.0353259	0.170408	4	9	TPR/NDC1/NUP107/RANBP2
REACTOME_PCNA_DEPENDENT_LONG_PATCH_BASE_EXCISION_REPAIR	0.0353259	0.170408	4	9	POLD1/POLB/PCNA/FEN1
REACTOME_MRNA_SPLICING	0.0353259	0.170408	4	9	SF3B1/POLR2D/CPSF7/U2AF1
REACTOME_FOXO_MEDIATED_TRANSCRIPTION_OF_CELL_CYCLE_GENES	0.0353259	0.170408	4	9	CDKN1B/SMAD4/SMAD3/SMAD2
REACTOME_SIGNALING_BY_PDGFR_IN_DISEASE	0.0357092	0.171235	5	13	PIK3CB/SOS1/PIK3CA/KRAS/NRAS
REACTOME_SIGNALING_BY_FLT3_ITD_AND_TKD_MUTANTS	0.0357092	0.171235	5	13	SOS1/PIK3CA/KRAS/PTPN11/NRAS
REACTOME_OXIDATIVE_STRESS_INDUCED_SENESCENCE	0.0370099	0.176947	10	36	MAPK9/MAP2K4/MAPK3/MAPK8/MAPK14/E2F3/CDK4/TP53/H2AX/MAP3K5
REACTOME_PRE_NOTCH_EXPRESSION_AND_PROCESSING	0.038697	0.184467	7	22	CREBBP/EP300/E2F3/NOTCH2/TP53/MAML2/H2AX
REACTOME_TCR_SIGNALING	0.0425987	0.202469	13	52	PSMC4/PIK3CB/CUL1/RIPK2/NFKB1/PIK3CA/PSMB2/MAP3K7/BCL10/RELA/TRAF6/PSMB8/CHUK
REACTOME_MITOTIC_METAPHASE_AND_ANAPHASE	0.0434933	0.206115	9	32	PSMC4/NDC1/SMC1A/SMC3/NUP107/PSMB2/RANBP2/RAD21/PSMB8
REACTOME_FLT3_SIGNALING_IN_DISEASE	0.0439092	0.206872	6	18	CBL/SOS1/PIK3CA/KRAS/PTPN11/NRAS
REACTOME_REGULATION_OF_HMOX1_EXPRESSION_AND_ACTIVITY	0.0439092	0.206872	6	18	PSMC4/CUL1/KEAP1/PSMB2/SKP2/PSMB8
REACTOME_SIGNALING_BY_TGFB_FAMILY_MEMBERS	0.0441359	0.207336	10	37	MAPK3/CBL/HDAC1/MEN1/NCOR1/SMAD4/SMAD3/SMAD2/SP1/E2F4
REACTOME_NERVOUS_SYSTEM_DEVELOPMENT	0.0459829	0.215387	25	118	PSMC4/PIK3CB/ROCK1/ACTB/PSEN1/SOS2/MAPK3/ELOB/MAPK8/PPP3CB/MAPK14/PRKAR2A/SOS1/CREB1/PIK3CA/PSMB2/MAP2K2/SMARCA4/KRAS/TIAM1/MAP2K1/PTPN11/HDAC2/PSMB8/NRAS
REACTOME_NEGATIVE_REGULATION_OF_MAPK_PATHWAY	0.0486359	0.21931	7	23	MAPK3/MAP2K2/RAF1/KRAS/BRAF/MAP2K1/NRAS
REACTOME_TP53_REGULATES_TRANSCRIPTION_OF_CELL_CYCLE_GENES	0.0486359	0.21931	7	23	EP300/CDKN1B/CNOT2/CDK2/PCNA/TP53/E2F4
REACTOME_DISEASES_OF_PROGRAMMED_CELL_DEATH	0.0486359	0.21931	7	23	CASP8/DNMT3A/DNMT1/RIPK1/TP53/FADD/H2AX
REACTOME_CONSTITUTIVE_SIGNALING_BY_LIGAND_RESPONSIVE_EGFR_CANCER_VARIANTS	0.0488313	0.21931	5	14	CBL/SOS1/PIK3CA/KRAS/NRAS
REACTOME_DEGRADATION_OF_AXIN	0.0488313	0.21931	5	14	PSMC4/AXIN1/PSMB2/TNKS/PSMB8
REACTOME_B_WICH_COMPLEX_POSITIVELY_REGULATES_RRNA_EXPRESSION	0.0488313	0.21931	5	14	ACTB/EP300/SF3B1/H2AX/ERCC6
REACTOME_ESTROGEN_DEPENDENT_NUCLEAR_EVENTS_DOWNSTREAM_OF_ESR_MEMBRANE_SIGNALING	0.0488313	0.21931	5	14	MAPK3/AKT2/CDKN1B/CREB1/ELK1
REACTOME_SOS_MEDIATED_SIGNALLING	0.0489919	0.21931	3	6	SOS1/KRAS/NRAS
REACTOME_REGULATION_OF_GENE_EXPRESSION_BY_HYPOXIA_INDUCIBLE_FACTOR	0.0489919	0.21931	3	6	CREBBP/EP300/ARNT
REACTOME_SHC1_EVENTS_IN_ERBB4_SIGNALING	0.0489919	0.21931	3	6	SOS1/KRAS/NRAS
REACTOME_REGULATION_OF_GENE_EXPRESSION_IN_LATE_STAGE_BRANCHING_MORPHOGENESIS_PANCREATIC_BUD_PRECURSOR_CELLS	0.0489919	0.21931	3	6	CREBBP/EP300/MAML2
REACTOME_LOSS_OF_FUNCTION_OF_SMAD2_3_IN_CANCER	0.0489919	0.21931	3	6	SMAD4/SMAD3/SMAD2
REACTOME_SIGNALING_BY_TGF_BETA_RECEPTOR_COMPLEX_IN_CANCER	0.0489919	0.21931	3	6	SMAD4/SMAD3/SMAD2
REACTOME_RUNX3_REGULATES_CDKN1A_TRANSCRIPTION	0.0489919	0.21931	3	6	TP53/SMAD4/SMAD3
REACTOME_NR1H3_NR1H2_REGULATE_GENE_EXPRESSION_LINKED_TO_CHOLESTEROL_TRANSPORT_AND_EFFLUX	0.0489919	0.21931	3	6	EP300/NCOR1/HDAC3
REACTOME_ALPHA_PROTEIN_KINASE_1_SIGNALING_PATHWAY	0.0489919	0.21931	3	6	TAB1/MAP3K7/TRAF6
REACTOME_MAPK3_ERK1_ACTIVATION	0.0519891	0.229506	4	10	MAPK3/TYK2/MAP2K1/PTPN11
REACTOME_HIV_TRANSCRIPTION_INITIATION	0.0519891	0.229506	4	10	ERCC2/GTF2H3/POLR2D/ERCC3
REACTOME_HATS_ACETYLATE_HISTONES	0.0519891	0.229506	4	10	CREBBP/ACTB/EP300/ATF2
REACTOME_ACTIVATION_OF_THE_PRE_REPLICATIVE_COMPLEX	0.0519891	0.229506	4	10	MCM5/MCM4/CDK2/MCM7
REACTOME_SIGNALING_BY_FLT3_FUSION_PROTEINS	0.0519891	0.229506	4	10	SOS1/PIK3CA/KRAS/NRAS
REACTOME_REGULATION_OF_TP53_ACTIVITY_THROUGH_PHOSPHORYLATION	0.0521217	0.229506	9	33	MRE11/NBN/MAPK14/RAD50/STK11/CDK2/TP53/ATR/CHEK2
KEGG_NATURAL_KILLER_CELL_MEDIATED_CYTOTOXICITY	0.0557105	0.244642	20	92	PPP3R1/BRAF/NRAS/NFATC3/KRAS/NFATC2/SOS2/PTPN11/RAF1/TNF/BID/MAP2K2/MAP2K1/CASP3/MAPK3/SOS1/IFNAR1/PPP3CB/PIK3CA/PIK3CB
REACTOME_SIGNALING_BY_EGFR	0.0562591	0.245053	6	19	CBL/SOS1/PIK3CA/KRAS/PTPN11/NRAS
REACTOME_DOWNSTREAM_SIGNAL_TRANSDUCTION	0.0562591	0.245053	6	19	PIK3CB/SOS1/PIK3CA/KRAS/PTPN11/NRAS
REACTOME_REGULATION_OF_RAS_BY_GAPS	0.0562591	0.245053	6	19	PSMC4/PSMB2/KRAS/NF1/PSMB8/NRAS
REACTOME_TCF_DEPENDENT_SIGNALING_IN_RESPONSE_TO_WNT	0.0583218	0.253355	15	65	CREBBP/PSMC4/EP300/AXIN1/AKT2/RNF43/HDAC1/PSMB2/SMARCA4/MEN1/APC/KMT2D/TNKS/H2AX/PSMB8
REACTOME_INTERFERON_SIGNALING	0.0589013	0.255186	19	87	TPR/EIF2AK2/NDC1/IFI35/MAPK3/TYK2/DDX58/OAS3/NUP107/IRF3/TRIM21/PML/IFNAR1/RANBP2/IRF2/PTPN11/UBA7/PSMB8/IRF9
REACTOME_SIGNALING_BY_ERBB4	0.0600608	0.256768	7	24	ITCH/PSEN1/SOS1/PIK3CA/KRAS/NCOR1/NRAS
REACTOME_HDR_THROUGH_HOMOLOGOUS_RECOMBINATION_HRR	0.0600608	0.256768	7	24	MRE11/POLD1/NBN/RAD51C/RAD50/PCNA/ATR
REACTOME_PROCESSING_OF_DNA_DOUBLE_STRAND_BREAK_ENDS	0.0600608	0.256768	7	24	MRE11/NBN/NSD2/RAD50/CDK2/ATR/H2AX
REACTOME_REGULATION_OF_TP53_EXPRESSION_AND_DEGRADATION	0.0600608	0.256768	7	24	AKT2/CDK2/TP53/RICTOR/CHEK2/MTOR/DAXX
KEGG_TIGHT_JUNCTION	0.0600608	0.256768	7	24	RRAS2/AKT2/NRAS/KRAS/PRKCE/ACTB/CDK4
REACTOME_SEPARATION_OF_SISTER_CHROMATIDS	0.0616358	0.2585	8	29	PSMC4/SMC1A/SMC3/NUP107/PSMB2/RANBP2/RAD21/PSMB8
KEGG_TYPE_II_DIABETES_MELLITUS	0.0616358	0.2585	8	29	MAPK8/TNF/MTOR/PRKCE/MAPK9/PIK3CA/PIK3CB/MAPK3
REACTOME_FORMATION_OF_APOPTOSOME	0.0623856	0.2585	2	3	MAPK3/CASP9
REACTOME_IRF3_MEDIATED_ACTIVATION_OF_TYPE_1_IFN	0.0623856	0.2585	2	3	IRF3/TBK1
REACTOME_CYTOSOLIC_IRON_SULFUR_CLUSTER_ASSEMBLY	0.0623856	0.2585	2	3	POLD1/ERCC2
REACTOME_GOLGI_ASSOCIATED_VESICLE_BIOGENESIS	0.0623856	0.2585	2	3	PUM1/IGF2R
REACTOME_SUMOYLATION_OF_DNA_METHYLATION_PROTEINS	0.0623856	0.2585	2	3	DNMT3A/DNMT1
REACTOME_RNA_POLYMERASE_II_TRANSCRIPTION_TERMINATION	0.0623856	0.2585	2	3	CPSF7/U2AF1
REACTOME_DNA_DAMAGE_REVERSAL	0.0623856	0.2585	2	3	ALKBH3/MGMT
REACTOME_RUNX3_REGULATES_BCL2L11_BIM_TRANSCRIPTION	0.0623856	0.2585	2	3	SMAD4/SMAD3
REACTOME_LOSS_OF_MECP2_BINDING_ABILITY_TO_THE_NCOR_SMRT_COMPLEX	0.0623856	0.2585	2	3	NCOR1/HDAC3
REACTOME_ABERRANT_REGULATION_OF_MITOTIC_EXIT_IN_CANCER_DUE_TO_RB1_DEFECTS	0.0623856	0.2585	2	3	RB1/SKP2
KEGG_MAPK_SIGNALING_PATHWAY	0.0638044	0.26294	35	180	ELK1/RRAS2/MAP3K5/MAP3K1/MAP3K7/AKT2/NRAS/NFKB2/NFKB1/MAPK14/KRAS/TRAF6/NF1/NFATC2/MAPK9/MAP2K2/MAP2K1/CASP3/PPP3CB/TAB1/PPP3R1/MAP2K4/ATF2/BRAF/DAXX/RELB/RELA/SOS2/CHUK/RAF1/TNF/MAPK3/SOS1/MAPK8/TP53
REACTOME_SIGNALING_BY_EGFR_IN_CANCER	0.0644333	0.26294	5	15	CBL/SOS1/PIK3CA/KRAS/NRAS
REACTOME_ACTIVATION_OF_ATR_IN_RESPONSE_TO_REPLICATION_STRESS	0.0644333	0.26294	5	15	MCM5/MCM4/CDK2/MCM7/ATR
REACTOME_RUNX2_REGULATES_BONE_DEVELOPMENT	0.0644333	0.26294	5	15	HDAC6/MAPK3/RB1/SMAD4/HDAC3
REACTOME_ACTIVATION_OF_IRF3_IRF7_MEDIATED_BY_TBK1_IKK_EPSILON	0.0644333	0.26294	5	15	IRF3/TRAF3/TANK/PTPN11/TBK1
REACTOME_ABERRANT_REGULATION_OF_MITOTIC_G1_S_TRANSITION_IN_CANCER_DUE_TO_RB1_DEFECTS	0.0644333	0.26294	5	15	CDKN1B/E2F3/CDK2/CDK4/RB1
REACTOME_CLASS_I_MHC_MEDIATED_ANTIGEN_PROCESSING_PRESENTATION	0.065469	0.266493	15	66	PSMC4/CUL1/ITCH/KEAP1/ELOB/PSMB2/TRAF7/TRIM21/VHL/SKP2/DTX3L/UBA7/ATG7/PSMB8/CHUK
REACTOME_SIGNALING_BY_NODAL	0.0722005	0.288802	4	11	MAPK3/SMAD4/SMAD3/SMAD2
REACTOME_SIGNALING_BY_ERBB2_IN_CANCER	0.0722005	0.288802	4	11	SOS1/PIK3CA/KRAS/NRAS
REACTOME_TGF_BETA_RECEPTOR_SIGNALING_ACTIVATES_SMADS	0.0722005	0.288802	4	11	CBL/SMAD4/SMAD3/SMAD2
REACTOME_TICAM1_DEPENDENT_ACTIVATION_OF_IRF3_IRF7	0.0722005	0.288802	4	11	IRF3/TRAF3/TANK/TBK1
REACTOME_SIGNALING_BY_NTRK3_TRKC	0.0722005	0.288802	4	11	SOS1/PIK3CA/KRAS/NRAS
REACTOME_SIGNALING_BY_ERBB2_ECD_MUTANTS	0.0722005	0.288802	4	11	SOS1/PIK3CA/KRAS/NRAS
REACTOME_ION_CHANNEL_TRANSPORT	0.0722005	0.288802	4	11	ATP11C/RIPK3/RAF1/RIPK1
HALLMARK_INTERFERON_ALPHA_RESPONSE	0.0754187	0.297728	12	51	IFI35/IRF9/EIF2AK2/PSMB8/IFIH1/TRIM21/PARP12/PARP9/UBA7/IRF2/CASP8/RIPK2
REACTOME_P38MAPK_EVENTS	0.0762743	0.297728	3	7	MAPK14/KRAS/NRAS
REACTOME_PROCESSIVE_SYNTHESIS_ON_THE_C_STRAND_OF_THE_TELOMERE	0.0762743	0.297728	3	7	POLD1/PCNA/FEN1
REACTOME_DNA_METHYLATION	0.0762743	0.297728	3	7	DNMT3A/DNMT1/H2AX
REACTOME_LAGGING_STRAND_SYNTHESIS	0.0762743	0.297728	3	7	POLD1/PCNA/FEN1
REACTOME_RNA_POLYMERASE_I_TRANSCRIPTION_TERMINATION	0.0762743	0.297728	3	7	ERCC2/GTF2H3/ERCC3
REACTOME_E3_UBIQUITIN_LIGASES_UBIQUITINATE_TARGET_PROTEINS	0.0762743	0.297728	3	7	PCNA/BCL10/PRKDC
REACTOME_ACTIVATED_NTRK3_SIGNALS_THROUGH_RAS	0.0762743	0.297728	3	7	SOS1/KRAS/NRAS
REACTOME_IRAK2_MEDIATED_ACTIVATION_OF_TAK1_COMPLEX	0.0762743	0.297728	3	7	TAB1/MAP3K7/TRAF6
REACTOME_CONSTITUTIVE_SIGNALING_BY_OVEREXPRESSED_ERBB2	0.0762743	0.297728	3	7	SOS1/KRAS/NRAS
HALLMARK_APOPTOSIS	0.0804744	0.313365	17	79	CASP3/CASP9/CASP7/CASP8/BID/CDKN1B/TNF/CREBBP/BCL10/IGF2R/PPP3R1/CDK2/ROCK1/PSEN1/RELA/CYLD/MGMT
KEGG_MELANOMA	0.0814789	0.315925	15	68	RAF1/BAD/MAP2K2/BRAF/MAP2K1/RB1/AKT2/NRAS/MAPK3/KRAS/CDK4/TP53/E2F3/PIK3CA/PIK3CB
KEGG_P53_SIGNALING_PATHWAY	0.0817157	0.315925	10	41	CASP9/CASP8/BID/CASP3/ATR/CHEK2/DDB2/CDK2/CDK4/TP53
REACTOME_DEACTIVATION_OF_THE_BETA_CATENIN_TRANSACTIVATING_COMPLEX	0.0825003	0.315925	5	16	AKT2/HDAC1/MEN1/APC/KMT2D
REACTOME_ACTIVATED_TAK1_MEDIATES_P38_MAPK_ACTIVATION	0.0825003	0.315925	5	16	TAB1/RIPK2/MAPK14/MAP3K7/TRAF6
REACTOME_CASPASE_ACTIVATION_VIA_EXTRINSIC_APOPTOTIC_SIGNALLING_PATHWAY	0.0825003	0.315925	5	16	CASP8/CASP9/RIPK1/CASP3/FADD
REACTOME_REGULATION_OF_PTEN_STABILITY_AND_ACTIVITY	0.0825003	0.315925	5	16	PSMC4/AKT2/PSMB2/TNKS/PSMB8
REACTOME_NGF_STIMULATED_TRANSCRIPTION	0.0825003	0.315925	5	16	EP300/ATF2/CREB1/ATF1/ELK1
REACTOME_HOST_INTERACTIONS_OF_HIV_FACTORS	0.0864746	0.328807	8	31	PSMC4/TPR/NDC1/ELOB/NUP107/PSMB2/RANBP2/PSMB8
REACTOME_SIGNALING_BY_FGFR3	0.0864746	0.328807	8	31	MAPK3/CBL/SOS1/PIK3CA/KRAS/BRAF/PTPN11/NRAS
KEGG_ADHERENS_JUNCTION	0.0864746	0.328807	8	31	CREBBP/MAP3K7/SMAD3/MAPK3/SMAD4/SMAD2/EP300/ACTB
REACTOME_REGULATED_NECROSIS	0.087467	0.331023	7	26	CASP8/RIPK3/RIPK1/TP53/CASP3/FADD/IRF2
REACTOME_G1_S_DNA_DAMAGE_CHECKPOINTS	0.087467	0.331023	7	26	PSMC4/CDKN1B/CDK2/PSMB2/TP53/CHEK2/PSMB8
REACTOME_SHC1_EVENTS_IN_ERBB2_SIGNALING	0.095794	0.35294	4	12	SOS1/KRAS/PRKCE/NRAS
REACTOME_SPRY_REGULATION_OF_FGF_SIGNALING	0.095794	0.35294	4	12	MAPK3/CBL/BRAF/PTPN11
REACTOME_SIGNALING_BY_ACTIVIN	0.095794	0.35294	4	12	MAPK3/SMAD4/SMAD3/SMAD2
REACTOME_TICAM1_RIP1_MEDIATED_IKK_COMPLEX_RECRUITMENT	0.095794	0.35294	4	12	RIPK3/RIPK1/TRAF6/CHUK
REACTOME_REGULATION_OF_BETA_CELL_DEVELOPMENT	0.095794	0.35294	4	12	CREBBP/EP300/AKT2/MAML2
REACTOME_HSF1_DEPENDENT_TRANSACTIVATION	0.095794	0.35294	4	12	CREBBP/EP300/RPTOR/MTOR
REACTOME_G_ALPHA_12_13_SIGNALLING_EVENTS	0.095794	0.35294	4	12	ROCK1/SOS2/SOS1/TIAM1
REACTOME_RESOLUTION_OF_D_LOOP_STRUCTURES	0.095794	0.35294	4	12	MRE11/NBN/RAD51C/RAD50
REACTOME_RESOLUTION_OF_D_LOOP_STRUCTURES_THROUGH_SYNTHESIS_DEPENDENT_STRAND_ANNEALING_SDSA	0.095794	0.35294	4	12	MRE11/NBN/RAD51C/RAD50
REACTOME_RNA_POLYMERASE_I_PROMOTER_ESCAPE	0.095794	0.35294	4	12	ERCC2/GTF2H3/ERCC3/H2AX
REACTOME_RUNX2_REGULATES_OSTEOBLAST_DIFFERENTIATION	0.095794	0.35294	4	12	HDAC6/MAPK3/RB1/HDAC3
REACTOME_TRANSCRIPTIONAL_REGULATION_BY_RUNX2	0.0958792	0.35294	12	53	PSMC4/CUL1/HDAC6/MAPK3/AKT2/PSMB2/CDK4/RB1/SMAD4/SKP2/HDAC3/PSMB8
REACTOME_SIGNALING_BY_WNT	0.0961594	0.353167	20	98	CREBBP/PSMC4/CUL1/EP300/AXIN1/AKT2/PPP3CB/RNF43/HDAC1/PSMB2/SMARCA4/KRAS/MEN1/APC/MAP3K7/KMT2D/TNKS/H2AX/PSMB8/PPP3R1
REACTOME_FACTORS_INVOLVED_IN_MEGAKARYOCYTE_DEVELOPMENT_AND_PLATELET_PRODUCTION	0.0973546	0.356746	9	37	ACTB/RAD51C/PRKAR2A/HDAC1/CDK2/TP53/IRF2/SIN3A/HDAC2
REACTOME_SIGNALING_BY_FGFR4	0.100802	0.368542	8	32	MAPK3/CBL/SOS1/PIK3CA/KRAS/BRAF/PTPN11/NRAS
REACTOME_UCH_PROTEINASES	0.102955	0.371461	5	17	PSMC4/ACTB/PSMB2/BAP1/PSMB8
REACTOME_HOMOLOGOUS_DNA_PAIRING_AND_STRAND_EXCHANGE	0.102955	0.371461	5	17	MRE11/NBN/RAD51C/RAD50/ATR
REACTOME_STABILIZATION_OF_P53	0.102955	0.371461	5	17	PSMC4/PSMB2/TP53/CHEK2/PSMB8
REACTOME_RUNX1_REGULATES_GENES_INVOLVED_IN_MEGAKARYOCYTE_DIFFERENTIATION_AND_PLATELET_FUNCTION	0.102955	0.371461	5	17	EP300/HDAC1/KMT2D/SIN3A/H2AX
REACTOME_APC_C_MEDIATED_DEGRADATION_OF_CELL_CYCLE_PROTEINS	0.103439	0.371461	7	27	PSMC4/CUL1/CDK2/PSMB2/RB1/SKP2/PSMB8
REACTOME_DEGRADATION_OF_BETA_CATENIN_BY_THE_DESTRUCTION_COMPLEX	0.103439	0.371461	7	27	PSMC4/CUL1/AXIN1/HDAC1/PSMB2/APC/PSMB8
REACTOME_NUCLEAR_EVENTS_KINASE_AND_TRANSCRIPTION_FACTOR_ACTIVATION	0.103439	0.371461	7	27	EP300/MAPK3/MAPK14/ATF2/CREB1/ATF1/ELK1
HALLMARK_WNT_BETA_CATENIN_SIGNALING	0.103439	0.371461	7	27	AXIN1/CUL1/HDAC2/HDAC5/TP53/SKP2/HDAC11
REACTOME_ONCOGENE_INDUCED_SENESCENCE	0.104588	0.373926	6	22	MAPK3/E2F3/CDK4/RB1/TP53/SP1
REACTOME_TRANSCRIPTIONAL_REGULATION_BY_MECP2	0.104588	0.373926	6	22	HDAC1/CREB1/NCOR1/SIN3A/HDAC3/HDAC2
REACTOME_GRB2_EVENTS_IN_ERBB2_SIGNALING	0.108693	0.374515	3	8	SOS1/KRAS/NRAS
REACTOME_EGFR_TRANSACTIVATION_BY_GASTRIN	0.108693	0.374515	3	8	SOS1/KRAS/NRAS
REACTOME_SHC_RELATED_EVENTS_TRIGGERED_BY_IGF1R	0.108693	0.374515	3	8	SOS1/KRAS/NRAS
REACTOME_STIMULI_SENSING_CHANNELS	0.108693	0.374515	3	8	RIPK3/RAF1/RIPK1
REACTOME_REGULATION_OF_INNATE_IMMUNE_RESPONSES_TO_CYTOSOLIC_DNA	0.108693	0.374515	3	8	IRF3/TRIM21/TBK1
REACTOME_NETRIN_1_SIGNALING	0.108693	0.374515	3	8	MAPK8/MAPK14/PTPN11
REACTOME_INTERLEUKIN_1_PROCESSING	0.108693	0.374515	3	8	NFKB2/NFKB1/RELA
REACTOME_PYRUVATE_METABOLISM_AND_CITRIC_ACID_TCA_CYCLE	0.108693	0.374515	3	8	SDHA/ME2/FH
REACTOME_MET_ACTIVATES_RAS_SIGNALING	0.108693	0.374515	3	8	SOS1/KRAS/NRAS
REACTOME_RUNX3_REGULATES_NOTCH_SIGNALING	0.108693	0.374515	3	8	CREBBP/EP300/MAML2
REACTOME_TICAM1_TRAF6_DEPENDENT_INDUCTION_OF_TAK1_COMPLEX	0.108693	0.374515	3	8	TAB1/MAP3K7/TRAF6
REACTOME_NR1H2_AND_NR1H3_MEDIATED_SIGNALING	0.108693	0.374515	3	8	EP300/NCOR1/HDAC3
REACTOME_ACTIVATED_NTRK2_SIGNALS_THROUGH_RAS	0.108693	0.374515	3	8	SOS1/KRAS/NRAS
REACTOME_FOXO_MEDIATED_TRANSCRIPTION_OF_CELL_DEATH_GENES	0.108693	0.374515	3	8	CREBBP/EP300/STK11
REACTOME_SELECTIVE_AUTOPHAGY	0.108693	0.374515	3	8	ATG5/HDAC6/ATG12
REACTOME_SERINE_BIOSYNTHESIS	0.108693	0.374515	3	8	SERINC3/PSPH/SERINC5
HALLMARK_MYC_TARGETS_V2	0.108693	0.374515	3	8	MCM5/MCM4/CDK4
REACTOME_SIGNALING_BY_RHO_GTPASES_MIRO_GTPASES_AND_RHOBTB3	0.108962	0.374644	18	88	ROCK1/ACTB/SOS2/MAPK3/CDKN1B/NUP107/MAPK14/SOS1/PIK3CA/RRAS2/MEN1/VHL/CPSF7/TWF1/RANBP2/TIAM1/NF2/H2AX
REACTOME_ACTIVATION_OF_RAS_IN_B_CELLS	0.112351	0.379831	2	4	KRAS/NRAS
REACTOME_CREB_PHOSPHORYLATION	0.112351	0.379831	2	4	CREB1/ATF1
REACTOME_TRANS_GOLGI_NETWORK_VESICLE_BUDDING	0.112351	0.379831	2	4	PUM1/IGF2R
REACTOME_TP53_REGULATES_TRANSCRIPTION_OF_ADDITIONAL_CELL_CYCLE_GENES_WHOSE_EXACT_ROLE_IN_THE_P53_PATHWAY_REMAIN_UNCERTAIN	0.112351	0.379831	2	4	CNOT2/TP53
REACTOME_PI5P_REGULATES_TP53_ACETYLATION	0.112351	0.379831	2	4	EP300/TP53
REACTOME_BASE_EXCISION_REPAIR_AP_SITE_FORMATION	0.112351	0.379831	2	4	NEIL1/H2AX
REACTOME_EGR2_AND_SOX10_MEDIATED_INITIATION_OF_SCHWANN_CELL_MYELINATION	0.112351	0.379831	2	4	SMARCA4/HDAC2
REACTOME_ESTROGEN_STIMULATED_SIGNALING_THROUGH_PRKCZ	0.112351	0.379831	2	4	KRAS/NRAS
KEGG_GAP_JUNCTION	0.116379	0.392628	8	33	SOS2/RAF1/MAP2K2/MAP2K1/NRAS/MAPK3/SOS1/KRAS
REACTOME_P75NTR_SIGNALS_VIA_NF_KB	0.122498	0.4107	4	13	RIPK2/NFKB1/RELA/TRAF6
REACTOME_CREB1_PHOSPHORYLATION_THROUGH_NMDA_RECEPTOR_MEDIATED_ACTIVATION_OF_RAS_SIGNALING	0.122498	0.4107	4	13	MAPK3/CREB1/KRAS/NRAS
REACTOME_TP53_REGULATES_TRANSCRIPTION_OF_GENES_INVOLVED_IN_G2_CELL_CYCLE_ARREST	0.122498	0.4107	4	13	EP300/PCNA/TP53/E2F4
REACTOME_SIGNALING_BY_ERBB2	0.124336	0.415139	6	23	AKT2/SOS1/PIK3CA/KRAS/PRKCE/NRAS
REACTOME_SIGNALING_BY_PTK6	0.124336	0.415139	6	23	CBL/CDKN1B/CDK2/KRAS/CDK4/NRAS
REACTOME_RESOLUTION_OF_SISTER_CHROMATID_COHESION	0.125665	0.417848	5	18	SMC1A/SMC3/NUP107/RANBP2/RAD21
REACTOME_SIGNALING_BY_ERYTHROPOIETIN	0.125665	0.417848	5	18	PIK3CB/SOS1/PIK3CA/KRAS/NRAS
REACTOME_SIGNALING_BY_ROBO_RECEPTORS	0.133172	0.440095	8	34	PSMC4/SOS2/ELOB/PPP3CB/PRKAR2A/SOS1/PSMB2/PSMB8
REACTOME_CYCLIN_D_ASSOCIATED_EVENTS_IN_G1	0.133172	0.440095	8	34	CUL1/CDKN1B/E2F3/CDK2/CDK4/RB1/SKP2/E2F4
REACTOME_EXTRA_NUCLEAR_ESTROGEN_SIGNALING	0.133172	0.440095	8	34	MAPK3/AKT2/CDKN1B/CREB1/PIK3CA/ELK1/KRAS/NRAS
REACTOME_SIGNALING_BY_VEGF	0.140848	0.45752	11	51	PIK3CB/ROCK1/ACTB/AKT2/MAPK14/PIK3CA/KRAS/RICTOR/VEGFB/MTOR/NRAS
REACTOME_SIGNALING_BY_FGFR2	0.142619	0.45752	9	40	MAPK3/CBL/SOS1/PIK3CA/KRAS/POLR2D/BRAF/PTPN11/NRAS
REACTOME_MAPK1_ERK2_ACTIVATION	0.145376	0.45752	3	9	TYK2/MAP2K2/PTPN11
REACTOME_TELOMERE_C_STRAND_LAGGING_STRAND_SYNTHESIS	0.145376	0.45752	3	9	POLD1/PCNA/FEN1
REACTOME_SHC1_EVENTS_IN_EGFR_SIGNALING	0.145376	0.45752	3	9	SOS1/KRAS/NRAS
REACTOME_REGULATION_BY_C_FLIP	0.145376	0.45752	3	9	CASP8/RIPK1/FADD
REACTOME_METABOLISM_OF_POLYAMINES	0.145376	0.45752	3	9	PSMC4/PSMB2/PSMB8
REACTOME_TP53_REGULATES_TRANSCRIPTION_OF_GENES_INVOLVED_IN_CYTOCHROME_C_RELEASE	0.145376	0.45752	3	9	CREBBP/BID/TP53
REACTOME_TP53_REGULATES_TRANSCRIPTION_OF_GENES_INVOLVED_IN_G1_CELL_CYCLE_ARREST	0.145376	0.45752	3	9	CDKN1B/CDK2/TP53
REACTOME_REGULATION_OF_TP53_ACTIVITY_THROUGH_METHYLATION	0.145376	0.45752	3	9	EP300/TP53/CHEK2
REACTOME_THE_NLRP3_INFLAMMASOME	0.145376	0.45752	3	9	NFKB2/NFKB1/RELA
REACTOME_PROTEIN_UBIQUITINATION	0.145376	0.45752	3	9	PCNA/BCL10/PRKDC
REACTOME_RUNX3_REGULATES_P14_ARF	0.145376	0.45752	3	9	EP300/KRAS/BRD2
KEGG_PROTEASOME	0.145376	0.45752	3	9	PSMC4/PSMB2/PSMB8
KEGG_REGULATION_OF_AUTOPHAGY	0.145376	0.45752	3	9	ATG12/ATG5/ATG7
KEGG_TGF_BETA_SIGNALING_PATHWAY	0.145963	0.45752	12	57	TNF/CREBBP/ROCK1/RPS6KB1/CUL1/SMAD3/MAPK3/SMAD4/SMAD2/EP300/E2F4/SP1
KEGG_WNT_SIGNALING_PATHWAY	0.149714	0.45752	18	92	PPP3R1/CREBBP/ROCK1/MAP3K7/AXIN1/NFATC3/APC/NFATC2/MAPK9/CUL1/SMAD3/SMAD4/SMAD2/MAPK8/EP300/PSEN1/PPP3CB/TP53
REACTOME_RAF_INDEPENDENT_MAPK1_3_ACTIVATION	0.150452	0.45752	5	19	MAPK3/TYK2/MAP2K2/MAP2K1/PTPN11
REACTOME_APC_C_CDH1_MEDIATED_DEGRADATION_OF_CDC20_AND_OTHER_APC_C_CDH1_TARGETED_PROTEINS_IN_LATE_MITOSIS_EARLY_G1	0.150452	0.45752	5	19	PSMC4/PSMB2/RB1/SKP2/PSMB8
REACTOME_SIGNALING_BY_NOTCH2	0.150452	0.45752	5	19	PSEN1/EP300/CREB1/NOTCH2/MAML2
REACTOME_FCERI_MEDIATED_CA_2_MOBILIZATION	0.150452	0.45752	5	19	NFATC3/NFATC2/PPP3CB/SOS1/PPP3R1
REACTOME_DEGRADATION_OF_GLI1_BY_THE_PROTEASOME	0.150452	0.45752	5	19	PSMC4/CUL1/ITCH/PSMB2/PSMB8
REACTOME_SIGNALING_BY_FGFR1	0.151132	0.45752	8	35	MAPK3/CBL/SOS1/PIK3CA/KRAS/BRAF/PTPN11/NRAS
KEGG_AXON_GUIDANCE	0.151132	0.45752	8	35	PPP3R1/ROCK1/NRAS/NFATC3/KRAS/NFATC2/MAPK3/PPP3CB
REACTOME_SIGNALLING_TO_RAS	0.151965	0.45752	4	14	MAPK14/SOS1/KRAS/NRAS
REACTOME_EXTENSION_OF_TELOMERES	0.151965	0.45752	4	14	POLD1/CDK2/PCNA/FEN1
REACTOME_ABC_FAMILY_PROTEINS_MEDIATED_TRANSPORT	0.151965	0.45752	4	14	PSMC4/PSMB2/PSMB8/ABCF1
REACTOME_RIPK1_MEDIATED_REGULATED_NECROSIS	0.151965	0.45752	4	14	CASP8/RIPK3/RIPK1/FADD
REACTOME_METABOLISM_OF_PORPHYRINS	0.152318	0.45752	1	1	BLVRA
REACTOME_HEME_DEGRADATION	0.152318	0.45752	1	1	BLVRA
REACTOME_SIGNALING_BY_HIPPO	0.152318	0.45752	1	1	CASP3
REACTOME_COOPERATION_OF_PREFOLDIN_AND_TRIC_CCT_IN_ACTIN_AND_TUBULIN_FOLDING	0.152318	0.45752	1	1	ACTB
REACTOME_FOLDING_OF_ACTIN_BY_CCT_TRIC	0.152318	0.45752	1	1	ACTB
REACTOME_NETRIN_MEDIATED_REPULSION_SIGNALS	0.152318	0.45752	1	1	PTPN11
REACTOME_DEADENYLATION_DEPENDENT_MRNA_DECAY	0.152318	0.45752	1	1	CNOT2
REACTOME_DEADENYLATION_OF_MRNA	0.152318	0.45752	1	1	CNOT2
REACTOME_MITOCHONDRIAL_TRANSLATION	0.152318	0.45752	1	1	MRPL19
REACTOME_RESPONSE_TO_METAL_IONS	0.152318	0.45752	1	1	MTF1
REACTOME_PROTEIN_REPAIR	0.152318	0.45752	1	1	MSRB2
REACTOME_RRNA_MODIFICATION_IN_THE_MITOCHONDRION	0.152318	0.45752	1	1	MRM2
REACTOME_RETROGRADE_TRANSPORT_AT_THE_TRANS_GOLGI_NETWORK	0.152318	0.45752	1	1	IGF2R
REACTOME_GLYCOGEN_BREAKDOWN_GLYCOGENOLYSIS	0.152318	0.45752	1	1	PGM2
REACTOME_GALACTOSE_CATABOLISM	0.152318	0.45752	1	1	PGM2
REACTOME_RECYCLING_OF_EIF2_GDP	0.152318	0.45752	1	1	EIF2B4
REACTOME_PROCESSING_OF_CAPPED_INTRONLESS_PRE_MRNA	0.152318	0.45752	1	1	CPSF7
REACTOME_PROCESSING_OF_INTRONLESS_PRE_MRNAS	0.152318	0.45752	1	1	CPSF7
REACTOME_RRNA_PROCESSING_IN_THE_MITOCHONDRION	0.152318	0.45752	1	1	MRM2
REACTOME_RHOBTB2_GTPASE_CYCLE	0.152318	0.45752	1	1	TWF1
REACTOME_NR1H2_NR1H3_REGULATE_GENE_EXPRESSION_TO_CONTROL_BILE_ACID_HOMEOSTASIS	0.152318	0.45752	1	1	NCOR1
REACTOME_TRANSCRIPTIONAL_REGULATION_OF_GRANULOPOIESIS	0.168738	0.48995	6	25	EP300/CREB1/CDK2/CDK4/PML/H2AX
REACTOME_RORA_ACTIVATES_GENE_EXPRESSION	0.168875	0.48995	2	5	CREBBP/EP300
REACTOME_HIV_ELONGATION_ARREST_AND_RECOVERY	0.168875	0.48995	2	5	ELOB/POLR2D
REACTOME_POLYMERASE_SWITCHING_ON_THE_C_STRAND_OF_THE_TELOMERE	0.168875	0.48995	2	5	POLD1/PCNA
REACTOME_FORMATION_OF_SENESCENCE_ASSOCIATED_HETEROCHROMATIN_FOCI_SAHF	0.168875	0.48995	2	5	RB1/TP53
REACTOME_NUCLEAR_ENVELOPE_NE_REASSEMBLY	0.168875	0.48995	2	5	NDC1/NUP107
REACTOME_NEPHRIN_FAMILY_INTERACTIONS	0.168875	0.48995	2	5	PIK3CB/PIK3CA
REACTOME_DSCAM_INTERACTIONS	0.168875	0.48995	2	5	MAPK8/MAPK14
REACTOME_ACTIVATION_OF_RAC1	0.168875	0.48995	2	5	SOS2/SOS1
REACTOME_MITOPHAGY	0.168875	0.48995	2	5	ATG5/ATG12
REACTOME_PINK1_PRKN_MEDIATED_MITOPHAGY	0.168875	0.48995	2	5	ATG5/ATG12
REACTOME_RHO_GTPASES_ACTIVATE_IQGAPS	0.168875	0.48995	2	5	ACTB/MEN1
REACTOME_REGULATION_OF_TP53_ACTIVITY_THROUGH_ASSOCIATION_WITH_CO_FACTORS	0.168875	0.48995	2	5	AKT2/TP53
REACTOME_G2_PHASE	0.168875	0.48995	2	5	E2F3/CDK2
REACTOME_POLYMERASE_SWITCHING	0.168875	0.48995	2	5	POLD1/PCNA
REACTOME_FATTY_ACYL_COA_BIOSYNTHESIS	0.168875	0.48995	2	5	SLC25A1/ACSF3
REACTOME_FASL_CD95L_SIGNALING	0.168875	0.48995	2	5	CASP8/FADD
REACTOME_REGULATION_OF_FOXO_TRANSCRIPTIONAL_ACTIVITY_BY_ACETYLATION	0.168875	0.48995	2	5	CREBBP/EP300
REACTOME_SENSORY_PROCESSING_OF_SOUND	0.168875	0.48995	2	5	ACTB/TWF1
REACTOME_TNFR2_NON_CANONICAL_NF_KB_PATHWAY	0.171444	0.496512	11	53	PSMC4/CUL1/NFKB2/RELB/LTBR/PSMB2/TRAF3/TNFRSF14/PSMB8/TNF/CHUK
REACTOME_METABOLISM_OF_LIPIDS	0.180747	0.522339	14	71	CREBBP/PIK3CB/SLC25A1/MCAT/EP300/PIK3CA/NCOR1/ARNT/SIN3A/HDAC3/ACSF3/MED12/SP1/MTF1
REACTOME_SENESCENCE_ASSOCIATED_SECRETORY_PHENOTYPE_SASP	0.181332	0.522339	7	31	MAPK3/NFKB1/CDKN1B/CDK2/CDK4/RELA/H2AX
REACTOME_SIGNALING_BY_HEDGEHOG	0.181332	0.522339	7	31	PSMC4/CUL1/ITCH/PRKAR2A/SPOP/PSMB2/PSMB8
REACTOME_IKK_COMPLEX_RECRUITMENT_MEDIATED_BY_RIP1	0.183795	0.528493	4	15	RIPK3/RIPK1/TRAF6/CHUK
REACTOME_NRIF_SIGNALS_CELL_DEATH_FROM_THE_NUCLEUS	0.185399	0.530274	3	10	PSEN1/MAPK8/TRAF6
REACTOME_EPHB_MEDIATED_FORWARD_SIGNALING	0.185399	0.530274	3	10	ROCK1/ACTB/TIAM1
REACTOME_ERYTHROPOIETIN_ACTIVATES_RAS	0.185399	0.530274	3	10	SOS1/KRAS/NRAS
REACTOME_METABOLISM_OF_AMINO_ACIDS_AND_DERIVATIVES	0.187863	0.536371	11	54	PSMC4/TXN2/PSMB2/ASL/SERINC3/PYCR2/PSPH/GLUD1/SERINC5/RIMKLB/PSMB8
KEGG_FC_GAMMA_R_MEDIATED_PHAGOCYTOSIS	0.190289	0.54234	8	37	AKT2/RAF1/PRKCE/MAP2K1/RPS6KB1/MAPK3/PIK3CA/PIK3CB
HALLMARK_UV_RESPONSE_DN	0.19678	0.559852	9	43	CDKN1B/SMAD3/MGMT/PRKCE/NOTCH2/SPOP/ATRX/NFKB1/MAPK14
KEGG_LONG_TERM_DEPRESSION	0.20388	0.579034	7	32	RAF1/MAP2K2/BRAF/MAP2K1/NRAS/MAPK3/KRAS
REACTOME_HEDGEHOG_ON_STATE	0.205382	0.579226	5	21	PSMC4/ITCH/SPOP/PSMB2/PSMB8
REACTOME_DOWNSTREAM_SIGNALING_OF_ACTIVATED_FGFR3	0.205382	0.579226	5	21	SOS1/PIK3CA/KRAS/PTPN11/NRAS
REACTOME_MITOTIC_PROMETAPHASE	0.205382	0.579226	5	21	SMC1A/SMC3/NUP107/RANBP2/RAD21
REACTOME_SIGNALING_BY_ALK_IN_CANCER	0.205382	0.579226	5	21	TPR/CUL1/MAPK3/PIK3CA/RANBP2
REACTOME_HDR_THROUGH_SINGLE_STRAND_ANNEALING_SSA	0.21756	0.609319	4	16	MRE11/NBN/RAD50/ATR
REACTOME_THE_ROLE_OF_GTSE1_IN_G2_M_PROGRESSION_AFTER_G2_CHECKPOINT	0.21756	0.609319	4	16	PSMC4/PSMB2/TP53/PSMB8
REACTOME_REGULATION_OF_RUNX3_EXPRESSION_AND_ACTIVITY	0.21756	0.609319	4	16	PSMC4/EP300/PSMB2/PSMB8
REACTOME_NEGATIVE_REGULATION_OF_NOTCH4_SIGNALING	0.21756	0.609319	4	16	PSMC4/CUL1/PSMB2/PSMB8
REACTOME_HEDGEHOG_OFF_STATE	0.218742	0.61157	6	27	PSMC4/CUL1/ITCH/PRKAR2A/PSMB2/PSMB8
REACTOME_INTERLEUKIN_6_SIGNALING	0.227849	0.61628	3	11	TYK2/CBL/PTPN11
REACTOME_CROSS_PRESENTATION_OF_SOLUBLE_EXOGENOUS_ANTIGENS_ENDOSOMES	0.227849	0.61628	3	11	PSMC4/PSMB2/PSMB8
REACTOME_TRANSCRIPTION_OF_E2F_TARGETS_UNDER_NEGATIVE_CONTROL_BY_DREAM_COMPLEX	0.227849	0.61628	3	11	HDAC1/PCNA/E2F4
REACTOME_ERK_MAPK_TARGETS	0.227849	0.61628	3	11	MAPK3/MAPK14/ELK1
REACTOME_NF_KB_IS_ACTIVATED_AND_SIGNALS_SURVIVAL	0.227849	0.61628	3	11	NFKB1/RELA/TRAF6
REACTOME_DEFECTIVE_CFTR_CAUSES_CYSTIC_FIBROSIS	0.227849	0.61628	3	11	PSMC4/PSMB2/PSMB8
REACTOME_INFLAMMASOMES	0.227849	0.61628	3	11	NFKB2/NFKB1/RELA
REACTOME_TRANSCRIPTIONAL_REGULATION_BY_VENTX	0.227849	0.61628	3	11	NFKB1/TP53/RELA
REACTOME_GLUTAMATE_AND_GLUTAMINE_METABOLISM	0.227849	0.61628	3	11	PYCR2/GLUD1/RIMKLB
REACTOME_SARS_COV_1_INFECTION	0.227849	0.61628	3	11	VHL/PARP9/RB1
REACTOME_TRANSLOCATION_OF_SLC2A4_GLUT4_TO_THE_PLASMA_MEMBRANE	0.228817	0.61628	2	6	ACTB/AKT2
REACTOME_AKT_PHOSPHORYLATES_TARGETS_IN_THE_NUCLEUS	0.228817	0.61628	2	6	AKT2/CREB1
REACTOME_HDMS_DEMETHYLATE_HISTONES	0.228817	0.61628	2	6	KDM5C/KDM6A
REACTOME_ASSOCIATION_OF_TRIC_CCT_WITH_TARGET_PROTEINS_DURING_BIOSYNTHESIS	0.228817	0.61628	2	6	TP53/HDAC3
REACTOME_SUMOYLATION_OF_IMMUNE_RESPONSE_PROTEINS	0.228817	0.61628	2	6	NFKB2/RELA
REACTOME_DNA_DAMAGE_RECOGNITION_IN_GG_NER	0.228817	0.61628	2	6	ACTB/DDB2
REACTOME_MRNA_SPLICING_MINOR_PATHWAY	0.228817	0.61628	2	6	SF3B1/POLR2D
REACTOME_SIGNAL_ATTENUATION	0.228817	0.61628	2	6	MAPK3/SOS1
REACTOME_PTK6_REGULATES_RHO_GTPASES_RAS_GTPASE_AND_MAP_KINASES	0.228817	0.61628	2	6	KRAS/NRAS
REACTOME_OAS_ANTIVIRAL_RESPONSE	0.228817	0.61628	2	6	DDX58/OAS3
REACTOME_ROBO_RECEPTORS_BIND_AKAP5	0.228817	0.61628	2	6	PPP3CB/PRKAR2A
KEGG_CYSTEINE_AND_METHIONINE_METABOLISM	0.228817	0.61628	2	6	DNMT1/DNMT3A
REACTOME_DAP12_SIGNALING	0.235027	0.630902	5	22	PIK3CB/SOS1/PIK3CA/KRAS/NRAS
REACTOME_DOWNSTREAM_SIGNALING_OF_ACTIVATED_FGFR4	0.235027	0.630902	5	22	SOS1/PIK3CA/KRAS/PTPN11/NRAS
REACTOME_SIGNALING_BY_FGFR	0.237076	0.635347	9	45	MAPK3/CBL/SOS1/PIK3CA/KRAS/POLR2D/BRAF/PTPN11/NRAS
REACTOME_CYTOKINE_SIGNALING_IN_IMMUNE_SYSTEM	0.242874	0.649808	63	382	PSMC4/TPR/MAPK9/PIK3CB/CUL1/EIF2AK2/NDC1/MAP2K4/IFI35/NFKB2/TOLLIP/TAB1/SOS2/MAPK3/ELOB/RIPK2/RELB/AKT2/TYK2/DDX58/MAPK8/NFKB1/CBL/CDKN1B/LTBR/OAS3/NUP107/MAPK14/SOS1/ATF2/CREB1/PIK3CA/ATF1/PSMB2/IRF3/ELK1/SMARCA4/TRAF3/TRIM21/KRAS/MAP3K7/PML/TP53/IFNAR1/RANBP2/TNFRSF14/CASP3/SMAD3/IRF2/LGALS9/MAP2K1/RELA/TRAF6/IL17RA/PTPN11/UBA7/TBK1/SIGIRR/PSMB8/TNF/NRAS/CHUK/IRF9
REACTOME_SIGNALING_BY_SCF_KIT	0.245432	0.654485	6	28	CBL/SOS1/PIK3CA/KRAS/PTPN11/NRAS
REACTOME_FCGAMMA_RECEPTOR_FCGR_DEPENDENT_PHAGOCYTOSIS	0.245432	0.654485	6	28	PIK3CB/ACTB/MAPK3/PIK3CA/PRKCE/NF2
REACTOME_RET_SIGNALING	0.252823	0.671977	4	17	PIK3CB/SOS1/PIK3CA/PTPN11
REACTOME_SIGNALING_BY_KIT_IN_DISEASE	0.252823	0.671977	4	17	SOS1/PIK3CA/KRAS/NRAS
REACTOME_MITOTIC_G2_G2_M_PHASES	0.255876	0.676753	8	40	PSMC4/CUL1/EP300/E2F3/CDK2/PSMB2/TP53/PSMB8
REACTOME_INSULIN_RECEPTOR_SIGNALLING_CASCADE	0.255876	0.676753	8	40	PIK3CB/MAPK3/AKT2/SOS1/PIK3CA/KRAS/PTPN11/NRAS
REACTOME_SIGNALING_BY_INSULIN_RECEPTOR	0.255876	0.676753	8	40	PIK3CB/MAPK3/AKT2/SOS1/PIK3CA/KRAS/PTPN11/NRAS
REACTOME_RHO_GTPASE_CYCLE	0.258262	0.681946	9	46	ROCK1/ACTB/SOS2/SOS1/PIK3CA/RRAS2/CPSF7/TWF1/TIAM1
REACTOME_DOWNSTREAM_SIGNALING_OF_ACTIVATED_FGFR1	0.265774	0.700637	5	23	SOS1/PIK3CA/KRAS/PTPN11/NRAS
REACTOME_DARPP_32_EVENTS	0.271867	0.704065	3	12	PPP3CB/PRKAR2A/PPP3R1
REACTOME_DEGRADATION_OF_DVL	0.271867	0.704065	3	12	PSMC4/PSMB2/PSMB8
REACTOME_HEDGEHOG_LIGAND_BIOGENESIS	0.271867	0.704065	3	12	PSMC4/PSMB2/PSMB8
REACTOME_ABC_TRANSPORTER_DISORDERS	0.271867	0.704065	3	12	PSMC4/PSMB2/PSMB8
REACTOME_PYROPTOSIS	0.271867	0.704065	3	12	TP53/CASP3/IRF2
REACTOME_TERMINATION_OF_TRANSLESION_DNA_SYNTHESIS	0.271867	0.704065	3	12	POLD1/PCNA/UBA7
REACTOME_METABOLISM_OF_STEROIDS	0.271867	0.704065	3	12	CREBBP/SP1/MTF1
REACTOME_NOTCH3_INTRACELLULAR_DOMAIN_REGULATES_TRANSCRIPTION	0.271867	0.704065	3	12	CREBBP/EP300/MAML2
REACTOME_TRAF6_MEDIATED_INDUCTION_OF_TAK1_COMPLEX_WITHIN_TLR4_COMPLEX	0.271867	0.704065	3	12	TAB1/MAP3K7/TRAF6
REACTOME_SARS_COV_2_INFECTION	0.271867	0.704065	3	12	VHL/PARP9/RB1
REACTOME_CELLULAR_RESPONSE_TO_STARVATION	0.271867	0.704065	3	12	ATF2/RPTOR/MTOR
KEGG_BASAL_TRANSCRIPTION_FACTORS	0.281506	0.705293	1	2	GTF2H3
REACTOME_RECOGNITION_AND_ASSOCIATION_OF_DNA_GLYCOSYLASE_WITH_SITE_CONTAINING_AN_AFFECTED_PURINE	0.281506	0.705293	1	2	H2AX
REACTOME_CAMK_IV_MEDIATED_PHOSPHORYLATION_OF_CREB	0.281506	0.705293	1	2	CREB1
REACTOME_PI3K_EVENTS_IN_ERBB4_SIGNALING	0.281506	0.705293	1	2	PIK3CA
REACTOME_MITOCHONDRIAL_PROTEIN_IMPORT	0.281506	0.705293	1	2	NDUFB8
REACTOME_BMAL1_CLOCK_NPAS2_ACTIVATES_CIRCADIAN_GENE_EXPRESSION	0.281506	0.705293	1	2	CREBBP
REACTOME_APOPTOSIS_INDUCED_DNA_FRAGMENTATION	0.281506	0.705293	1	2	CASP3
REACTOME_GAP_JUNCTION_TRAFFICKING_AND_REGULATION	0.281506	0.705293	1	2	ACTB
REACTOME_FORMATION_OF_ATP_BY_CHEMIOSMOTIC_COUPLING	0.281506	0.705293	1	2	ATP5F1D
REACTOME_AMPK_INHIBITS_CHREBP_TRANSCRIPTIONAL_ACTIVATION_ACTIVITY	0.281506	0.705293	1	2	STK11
REACTOME_GAP_JUNCTION_DEGRADATION	0.281506	0.705293	1	2	ACTB
REACTOME_XENOBIOTICS	0.281506	0.705293	1	2	ARNT
REACTOME_CREB1_PHOSPHORYLATION_THROUGH_THE_ACTIVATION_OF_CAMKII_CAMKK_CAMKIV_CASCASDE	0.281506	0.705293	1	2	CREB1
REACTOME_INTERACTION_BETWEEN_L1_AND_ANKYRINS	0.281506	0.705293	1	2	ACTB
REACTOME_DEPOSITION_OF_NEW_CENPA_CONTAINING_NUCLEOSOMES_AT_THE_CENTROMERE	0.281506	0.705293	1	2	H2AX
REACTOME_PENTOSE_PHOSPHATE_PATHWAY	0.281506	0.705293	1	2	PGM2
REACTOME_ARYL_HYDROCARBON_RECEPTOR_SIGNALLING	0.281506	0.705293	1	2	ARNT
REACTOME_CRISTAE_FORMATION	0.281506	0.705293	1	2	ATP5F1D
REACTOME_RHOBTB3_ATPASE_CYCLE	0.281506	0.705293	1	2	VHL
KEGG_PORPHYRIN_AND_CHLOROPHYLL_METABOLISM	0.281506	0.705293	1	2	BLVRA
KEGG_RNA_DEGRADATION	0.281506	0.705293	1	2	CNOT2
KEGG_REGULATION_OF_ACTIN_CYTOSKELETON	0.287366	0.705379	16	90	RRAS2/ROCK1/NRAS/TIAM1/KRAS/APC/MAP2K2/MAP2K1/ACTB/BRAF/SOS2/RAF1/MAPK3/SOS1/PIK3CA/PIK3CB
REACTOME_G0_AND_EARLY_G1	0.289154	0.705379	4	18	HDAC1/CDK2/PCNA/E2F4
REACTOME_CD28_DEPENDENT_PI3K_AKT_SIGNALING	0.289154	0.705379	4	18	AKT2/PIK3CA/RICTOR/MTOR
REACTOME_FRS_MEDIATED_FGFR3_SIGNALING	0.289154	0.705379	4	18	SOS1/KRAS/PTPN11/NRAS
REACTOME_REGULATION_OF_EXPRESSION_OF_SLITS_AND_ROBOS	0.289154	0.705379	4	18	PSMC4/ELOB/PSMB2/PSMB8
HALLMARK_FATTY_ACID_METABOLISM	0.289154	0.705379	4	18	FH/NBN/SDHA/BLVRA
REACTOME_BH3_ONLY_PROTEINS_ASSOCIATE_WITH_AND_INACTIVATE_ANTI_APOPTOTIC_BCL_2_MEMBERS	0.289834	0.705379	2	7	BAD/BID
REACTOME_GAB1_SIGNALOSOME	0.289834	0.705379	2	7	PIK3CA/PTPN11
REACTOME_BETA_CATENIN_PHOSPHORYLATION_CASCADE	0.289834	0.705379	2	7	AXIN1/APC
REACTOME_PLATELET_SENSITIZATION_BY_LDL	0.289834	0.705379	2	7	MAPK14/PTPN11
REACTOME_SIGNALING_BY_CTNNB1_PHOSPHO_SITE_MUTANTS	0.289834	0.705379	2	7	AXIN1/APC
REACTOME_RNA_POLYMERASE_II_TRANSCRIBES_SNRNA_GENES	0.289834	0.705379	2	7	POLR2D/SP1
REACTOME_TRAIL_SIGNALING	0.289834	0.705379	2	7	CASP8/FADD
REACTOME_REGULATION_OF_RUNX1_EXPRESSION_AND_ACTIVITY	0.289834	0.705379	2	7	PML/PTPN11
REACTOME_RAB_REGULATION_OF_TRAFFICKING	0.289834	0.705379	2	7	AKT2/TBC1D10B
REACTOME_RAS_PROCESSING	0.289834	0.705379	2	7	KRAS/NRAS
REACTOME_REGULATION_OF_BACH1_ACTIVITY	0.289834	0.705379	2	7	CUL1/SKP2
KEGG_CITRATE_CYCLE_TCA_CYCLE	0.289834	0.705379	2	7	FH/SDHA
KEGG_SPLICEOSOME	0.289834	0.705379	2	7	SF3B1/U2AF1
REACTOME_REGULATION_OF_RUNX2_EXPRESSION_AND_ACTIVITY	0.297356	0.722598	5	24	PSMC4/CUL1/PSMB2/SKP2/PSMB8
REACTOME_RHO_GTPASE_EFFECTORS	0.300959	0.729938	10	54	ROCK1/ACTB/MAPK3/CDKN1B/NUP107/MAPK14/MEN1/RANBP2/NF2/H2AX
HALLMARK_ADIPOGENESIS	0.30128	0.729938	6	30	SLC25A1/TANK/VEGFB/CHUK/UQCRQ/NDUFB7
REACTOME_INTERFERON_ALPHA_BETA_SIGNALING	0.302296	0.731303	9	48	IFI35/TYK2/OAS3/IRF3/IFNAR1/IRF2/PTPN11/PSMB8/IRF9
REACTOME_TRANSLESION_SYNTHESIS_BY_Y_FAMILY_DNA_POLYMERASES_BYPASSES_LESIONS_ON_DNA_TEMPLATE	0.316677	0.757028	3	13	POLD1/PCNA/UBA7
REACTOME_DAG_AND_IP3_SIGNALING	0.316677	0.757028	3	13	PRKAR2A/CREB1/PRKCE
REACTOME_ROLE_OF_LAT2_NTAL_LAB_ON_CALCIUM_MOBILIZATION	0.316677	0.757028	3	13	PIK3CB/SOS1/PIK3CA
REACTOME_PROTEIN_FOLDING	0.316677	0.757028	3	13	ACTB/TP53/HDAC3
REACTOME_AUF1_HNRNP_D0_BINDS_AND_DESTABILIZES_MRNA	0.316677	0.757028	3	13	PSMC4/PSMB2/PSMB8
REACTOME_VEGFR2_MEDIATED_VASCULAR_PERMEABILITY	0.316677	0.757028	3	13	AKT2/RICTOR/MTOR
REACTOME_CDT1_ASSOCIATION_WITH_THE_CDC6_ORC_ORIGIN_COMPLEX	0.316677	0.757028	3	13	PSMC4/PSMB2/PSMB8
HALLMARK_REACTIVE_OXYGEN_SPECIES_PATHWAY	0.316677	0.757028	3	13	ATOX1/ERCC2/NDUFA6
REACTOME_SIGNALING_BY_WNT_IN_CANCER	0.326141	0.771661	4	19	AXIN1/RNF43/APC/TNKS
REACTOME_TP53_REGULATES_METABOLIC_GENES	0.326141	0.771661	4	19	AKT2/TP53/RPTOR/MTOR
REACTOME_FRS_MEDIATED_FGFR4_SIGNALING	0.326141	0.771661	4	19	SOS1/KRAS/PTPN11/NRAS
REACTOME_GLYCOLYSIS	0.326141	0.771661	4	19	TPR/NDC1/NUP107/RANBP2
HALLMARK_TGF_BETA_SIGNALING	0.326141	0.771661	4	19	SMAD3/MAP3K7/APC/HDAC1
HALLMARK_SPERMATOGENESIS	0.326141	0.771661	4	19	MTOR/BRAF/PRKAR2A/NF2
KEGG_ALDOSTERONE_REGULATED_SODIUM_REABSORPTION	0.326141	0.771661	4	19	KRAS/PIK3CA/PIK3CB/MAPK3
KEGG_OOCYTE_MEIOSIS	0.327315	0.773305	8	43	PPP3R1/SMC1A/MAP2K1/CUL1/MAPK3/SMC3/CDK2/PPP3CB
REACTOME_IRS_MEDIATED_SIGNALLING	0.329126	0.776224	7	37	PIK3CB/AKT2/SOS1/PIK3CA/KRAS/PTPN11/NRAS
REACTOME_ACTIVATION_OF_NMDA_RECEPTORS_AND_POSTSYNAPTIC_EVENTS	0.329511	0.776224	5	25	MAPK3/PRKAR2A/CREB1/KRAS/NRAS
REACTOME_PKA_MEDIATED_PHOSPHORYLATION_OF_CREB	0.350214	0.819025	2	8	PRKAR2A/CREB1
REACTOME_PI3K_AKT_ACTIVATION	0.350214	0.819025	2	8	PIK3CB/PIK3CA
REACTOME_CREB1_PHOSPHORYLATION_THROUGH_THE_ACTIVATION_OF_ADENYLATE_CYCLASE	0.350214	0.819025	2	8	PRKAR2A/CREB1
REACTOME_VEGFR2_MEDIATED_CELL_PROLIFERATION	0.350214	0.819025	2	8	KRAS/NRAS
REACTOME_IRAK1_RECRUITS_IKK_COMPLEX	0.350214	0.819025	2	8	TRAF6/CHUK
REACTOME_G_ALPHA_Q_SIGNALLING_EVENTS	0.355725	0.829512	7	38	MAPK3/SOS1/CREB1/PIK3CA/KRAS/PRKCE/NRAS
KEGG_VASCULAR_SMOOTH_MUSCLE_CONTRACTION	0.355725	0.829512	7	38	ROCK1/BRAF/RAF1/PRKCE/MAP2K2/MAP2K1/MAPK3
REACTOME_CASPASE_ACTIVATION_VIA_DEATH_RECEPTORS_IN_THE_PRESENCE_OF_LIGAND	0.361599	0.831806	3	14	CASP8/RIPK1/FADD
REACTOME_ROLE_OF_PHOSPHOLIPIDS_IN_PHAGOCYTOSIS	0.361599	0.831806	3	14	PIK3CB/PIK3CA/PRKCE
REACTOME_EPH_EPHRIN_MEDIATED_REPULSION_OF_CELLS	0.361599	0.831806	3	14	ACTB/PSEN1/TIAM1
REACTOME_G1_S_SPECIFIC_TRANSCRIPTION	0.361599	0.831806	3	14	HDAC1/PCNA/E2F4
REACTOME_DNA_DAMAGE_BYPASS	0.361599	0.831806	3	14	POLD1/PCNA/UBA7
REACTOME_REGULATION_OF_IFNA_SIGNALING	0.361599	0.831806	3	14	TYK2/IFNAR1/PTPN11
REACTOME_DAP12_INTERACTIONS	0.361985	0.831806	5	26	PIK3CB/SOS1/PIK3CA/KRAS/NRAS
REACTOME_DISEASES_OF_IMMUNE_SYSTEM	0.361985	0.831806	5	26	NFKB2/NFKB1/TRAF3/RELA/CHUK
REACTOME_DOWNSTREAM_SIGNALING_OF_ACTIVATED_FGFR2	0.361985	0.831806	5	26	SOS1/PIK3CA/KRAS/PTPN11/NRAS
REACTOME_GLUCOSE_METABOLISM	0.361985	0.831806	5	26	TPR/NDC1/SLC25A1/NUP107/RANBP2
REACTOME_EPH_EPHRIN_SIGNALING	0.3634	0.831806	4	20	ROCK1/ACTB/PSEN1/TIAM1
REACTOME_REGULATION_OF_MRNA_STABILITY_BY_PROTEINS_THAT_BIND_AU_RICH_ELEMENTS	0.3634	0.831806	4	20	PSMC4/MAPK14/PSMB2/PSMB8
REACTOME_FRS_MEDIATED_FGFR1_SIGNALING	0.3634	0.831806	4	20	SOS1/KRAS/PTPN11/NRAS
REACTOME_TRANSPORT_OF_SMALL_MOLECULES	0.387855	0.866891	10	58	PSMC4/CUL1/ATP11C/PRKAR2A/PSMB2/RIPK3/RAF1/RIPK1/PSMB8/ABCF1
REACTOME_DEGRADATION_OF_CYSTEINE_AND_HOMOCYSTEINE	0.391067	0.866891	1	3	TXN2
REACTOME_ARMS_MEDIATED_ACTIVATION	0.391067	0.866891	1	3	BRAF
REACTOME_SIGNALLING_TO_P38_VIA_RIT_AND_RIN	0.391067	0.866891	1	3	BRAF
REACTOME_PRE_NOTCH_PROCESSING_IN_THE_ENDOPLASMIC_RETICULUM	0.391067	0.866891	1	3	NOTCH2
REACTOME_NADE_MODULATES_DEATH_SIGNALLING	0.391067	0.866891	1	3	CASP3
REACTOME_NECTIN_NECL_TRANS_HETERODIMERIZATION	0.391067	0.866891	1	3	PVR
REACTOME_RSK_ACTIVATION	0.391067	0.866891	1	3	MAPK3
REACTOME_KSRP_KHSRP_BINDS_AND_DESTABILIZES_MRNA	0.391067	0.866891	1	3	MAPK14
REACTOME_TNFR1_MEDIATED_CERAMIDE_PRODUCTION	0.391067	0.866891	1	3	TNF
REACTOME_RHO_GTPASES_ACTIVATE_ROCKS	0.391067	0.866891	1	3	ROCK1
REACTOME_RNA_POLYMERASE_III_TRANSCRIPTION	0.391067	0.866891	1	3	GTF3C1
REACTOME_SYNTHESIS_OF_VERY_LONG_CHAIN_FATTY_ACYL_COAS	0.391067	0.866891	1	3	ACSF3
REACTOME_RNA_POLYMERASE_III_TRANSCRIPTION_INITIATION_FROM_TYPE_1_PROMOTER	0.391067	0.866891	1	3	GTF3C1
REACTOME_MITOCHONDRIAL_FATTY_ACID_BETA_OXIDATION	0.391067	0.866891	1	3	MCAT
REACTOME_TBC_RABGAPS	0.391067	0.866891	1	3	TBC1D10B
REACTOME_RUNX1_REGULATES_ESTROGEN_RECEPTOR_MEDIATED_TRANSCRIPTION	0.391067	0.866891	1	3	AXIN1
REACTOME_MECP2_REGULATES_TRANSCRIPTION_FACTORS	0.391067	0.866891	1	3	CREB1
REACTOME_ION_TRANSPORT_BY_P_TYPE_ATPASES	0.391067	0.866891	1	3	ATP11C
REACTOME_DISEASES_OF_BASE_EXCISION_REPAIR	0.391067	0.866891	1	3	NEIL1
REACTOME_SUPPRESSION_OF_APOPTOSIS	0.391067	0.866891	1	3	MAPK3
REACTOME_MATURATION_OF_SARS_COV_1_NUCLEOPROTEIN	0.391067	0.866891	1	3	PARP9
REACTOME_MATURATION_OF_SARS_COV_2_NUCLEOPROTEIN	0.391067	0.866891	1	3	PARP9
HALLMARK_INTERFERON_GAMMA_RESPONSE	0.392455	0.868777	18	109	IFI35/EIF2AK2/OAS3/IRF9/PSMB8/PML/IFIH1/TRIM21/DDX58/IRF2/PARP12/CASP8/CASP7/RIPK1/PSMB2/RIPK2/NFKB1/CASP3
REACTOME_RUNX1_REGULATES_TRANSCRIPTION_OF_GENES_INVOLVED_IN_DIFFERENTIATION_OF_HSCS	0.39454	0.872198	5	27	PSMC4/ITCH/PSMB2/H2AX/PSMB8
REACTOME_SIGNALING_BY_FGFR1_IN_DISEASE	0.400581	0.881934	4	21	SOS1/PIK3CA/KRAS/NRAS
REACTOME_CLATHRIN_MEDIATED_ENDOCYTOSIS	0.400581	0.881934	4	21	ACTB/CBL/REPS1/IGF2R
REACTOME_SIGNALING_BY_CSF3_G_CSF	0.400581	0.881934	4	21	ELOB/TYK2/KRAS/PTPN11
KEGG_PURINE_METABOLISM	0.40605	0.885634	3	15	PRUNE1/POLD1/POLR2D
REACTOME_PROLACTIN_RECEPTOR_SIGNALING	0.408739	0.885634	2	9	CUL1/PTPN11
REACTOME_TRANSCRIPTION_OF_E2F_TARGETS_UNDER_NEGATIVE_CONTROL_BY_P107_RBL1_AND_P130_RBL2_IN_COMPLEX_WITH_HDAC1	0.408739	0.885634	2	9	HDAC1/E2F4
REACTOME_DOWNREGULATION_OF_TGF_BETA_RECEPTOR_SIGNALING	0.408739	0.885634	2	9	SMAD3/SMAD2
REACTOME_CONDENSATION_OF_PROPHASE_CHROMOSOMES	0.408739	0.885634	2	9	RB1/H2AX
REACTOME_DETOXIFICATION_OF_REACTIVE_OXYGEN_SPECIES	0.408739	0.885634	2	9	TXN2/ATOX1
REACTOME_ATTENUATION_PHASE	0.408739	0.885634	2	9	CREBBP/EP300
REACTOME_RAS_ACTIVATION_UPON_CA2_INFLUX_THROUGH_NMDA_RECEPTOR	0.408739	0.885634	2	9	KRAS/NRAS
REACTOME_RHO_GTPASES_ACTIVATE_WASPS_AND_WAVES	0.408739	0.885634	2	9	ACTB/MAPK3
REACTOME_TRANSLATION	0.408739	0.885634	2	9	EIF2B4/MRPL19
KEGG_ALANINE_ASPARTATE_AND_GLUTAMATE_METABOLISM	0.408739	0.885634	2	9	GLUD1/ASL
REACTOME_MEMBRANE_TRAFFICKING	0.409386	0.885634	7	40	ACTB/AKT2/CBL/PUM1/REPS1/TBC1D10B/IGF2R
REACTOME_SIGNALING_BY_TYPE_1_INSULIN_LIKE_GROWTH_FACTOR_1_RECEPTOR_IGF1R	0.409386	0.885634	7	40	PIK3CB/AKT2/SOS1/PIK3CA/KRAS/PTPN11/NRAS
REACTOME_SIGNALING_BY_PDGF	0.417734	0.902485	6	34	PIK3CB/SOS1/PIK3CA/KRAS/PTPN11/NRAS
REACTOME_NCAM_SIGNALING_FOR_NEURITE_OUT_GROWTH	0.426955	0.919945	5	28	MAPK3/SOS1/CREB1/KRAS/NRAS
REACTOME_SIGNALING_BY_FGFR2_IN_DISEASE	0.426955	0.919945	5	28	SOS1/PIK3CA/KRAS/POLR2D/NRAS
REACTOME_CD28_CO_STIMULATION	0.437371	0.941134	4	22	AKT2/PIK3CA/RICTOR/MTOR
REACTOME_SIGNAL_TRANSDUCTION_BY_L1	0.449547	0.963486	3	16	MAPK3/MAP2K2/MAP2K1
REACTOME_REGULATION_OF_SIGNALING_BY_CBL	0.449547	0.963486	3	16	PIK3CB/CBL/PIK3CA
HALLMARK_PEROXISOME	0.449547	0.963486	3	16	BCL10/MSH2/ERCC3
REACTOME_NUCLEAR_SIGNALING_BY_ERBB4	0.464574	0.985011	2	10	PSEN1/NCOR1
REACTOME_SYNTHESIS_OF_PIPS_AT_THE_PLASMA_MEMBRANE	0.464574	0.985011	2	10	PIK3CB/PIK3CA
REACTOME_P75NTR_RECRUITS_SIGNALLING_COMPLEXES	0.464574	0.985011	2	10	RIPK2/TRAF6
REACTOME_GAP_FILLING_DNA_REPAIR_SYNTHESIS_AND_LIGATION_IN_GG_NER	0.464574	0.985011	2	10	POLD1/PCNA
REACTOME_ERYTHROPOIETIN_ACTIVATES_PHOSPHOINOSITIDE_3_KINASE_PI3K	0.464574	0.985011	2	10	PIK3CB/PIK3CA
REACTOME_FRS_MEDIATED_FGFR2_SIGNALING	0.473497	0.985011	4	23	SOS1/KRAS/PTPN11/NRAS
REACTOME_ADAPTIVE_IMMUNE_SYSTEM	0.474245	0.985011	37	238	PSMC4/PIK3CB/CUL1/NFATC3/PVR/ITCH/KEAP1/NFATC2/ELOB/RIPK2/AKT2/PPP3CB/NFKB1/SOS1/PIK3CA/PSMB2/TRAF7/TRIM21/RAF1/KRAS/VHL/MAP3K7/BCL10/SKP2/TNFRSF14/DTX3L/RICTOR/RELA/TRAF6/PTPN11/UBA7/ATG7/MTOR/PSMB8/NRAS/CHUK/PPP3R1
KEGG_PROXIMAL_TUBULE_BICARBONATE_RECLAMATION	0.483972	0.985011	1	4	GLUD1
REACTOME_ACTIVATION_OF_NOXA_AND_TRANSLOCATION_TO_MITOCHONDRIA	0.483972	0.985011	1	4	TP53
REACTOME_EFFECTS_OF_PIP2_HYDROLYSIS	0.483972	0.985011	1	4	PRKCE
REACTOME_DOWNREGULATION_OF_ERBB4_SIGNALING	0.483972	0.985011	1	4	ITCH
REACTOME_SULFUR_AMINO_ACID_METABOLISM	0.483972	0.985011	1	4	TXN2
REACTOME_ABORTIVE_ELONGATION_OF_HIV_1_TRANSCRIPT_IN_THE_ABSENCE_OF_TAT	0.483972	0.985011	1	4	POLR2D
REACTOME_MICRORNA_MIRNA_BIOGENESIS	0.483972	0.985011	1	4	POLR2D
REACTOME_ENDOGENOUS_STEROLS	0.483972	0.985011	1	4	ARNT
REACTOME_GLYCOGEN_SYNTHESIS	0.483972	0.985011	1	4	PGM2
REACTOME_APOPTOTIC_CLEAVAGE_OF_CELL_ADHESION_PROTEINS	0.483972	0.985011	1	4	CASP3
REACTOME_SIGNAL_REGULATORY_PROTEIN_FAMILY_INTERACTIONS	0.483972	0.985011	1	4	PTPN11
REACTOME_SEMA4D_INDUCED_CELL_MIGRATION_AND_GROWTH_CONE_COLLAPSE	0.483972	0.985011	1	4	ROCK1
REACTOME_CELL_EXTRACELLULAR_MATRIX_INTERACTIONS	0.483972	0.985011	1	4	ACTB
REACTOME_DEFECTIVE_LFNG_CAUSES_SCDO3	0.483972	0.985011	1	4	NOTCH2
REACTOME_PIWI_INTERACTING_RNA_PIRNA_BIOGENESIS	0.483972	0.985011	1	4	POLR2D
REACTOME_RHO_GTPASES_ACTIVATE_PAKS	0.483972	0.985011	1	4	NF2
REACTOME_TP53_REGULATES_TRANSCRIPTION_OF_SEVERAL_ADDITIONAL_CELL_DEATH_GENES_WHOSE_SPECIFIC_ROLES_IN_P53_DEPENDENT_APOPTOSIS_REMAIN_UNCERTAIN	0.483972	0.985011	1	4	TP53
REACTOME_INTRA_GOLGI_AND_RETROGRADE_GOLGI_TO_ER_TRAFFIC	0.483972	0.985011	1	4	IGF2R
REACTOME_CDC6_ASSOCIATION_WITH_THE_ORC_ORIGIN_COMPLEX	0.483972	0.985011	1	4	E2F3
REACTOME_UREA_CYCLE	0.483972	0.985011	1	4	ASL
REACTOME_MET_ACTIVATES_PTPN11	0.483972	0.985011	1	4	PTPN11
REACTOME_RUNX1_REGULATES_TRANSCRIPTION_OF_GENES_INVOLVED_IN_WNT_SIGNALING	0.483972	0.985011	1	4	AXIN1
REACTOME_RUNX2_REGULATES_GENES_INVOLVED_IN_CELL_MIGRATION	0.483972	0.985011	1	4	AKT2
REACTOME_GLYCOGEN_METABOLISM	0.483972	0.985011	1	4	PGM2
REACTOME_NONCANONICAL_ACTIVATION_OF_NOTCH3	0.483972	0.985011	1	4	PSEN1
REACTOME_ACTIVATED_NTRK2_SIGNALS_THROUGH_CDK5	0.483972	0.985011	1	4	TIAM1
REACTOME_ACTIVATED_NTRK3_SIGNALS_THROUGH_PI3K	0.483972	0.985011	1	4	PIK3CA
REACTOME_LATE_ENDOSOMAL_MICROAUTOPHAGY	0.483972	0.985011	1	4	HDAC6
REACTOME_AGGREPHAGY	0.483972	0.985011	1	4	HDAC6
REACTOME_CD163_MEDIATING_AN_ANTI_INFLAMMATORY_RESPONSE	0.483972	0.985011	1	4	MAPK14
KEGG_GALACTOSE_METABOLISM	0.483972	0.985011	1	4	PGM2
KEGG_GLYCINE_SERINE_AND_THREONINE_METABOLISM	0.483972	0.985011	1	4	PSPH
KEGG_NITROGEN_METABOLISM	0.483972	0.985011	1	4	GLUD1
REACTOME_SIGNALING_BY_RECEPTOR_TYROSINE_KINASES	0.488236	0.99244	33	213	PIK3CB/ROCK1/ACTB/ITCH/PSEN1/EP300/MAPK3/AKT2/CBL/MAPK14/SOS1/ATF2/HDAC1/CREB1/PIK3CA/ATF1/ELK1/MAP2K2/KRAS/NCOR1/POLR2D/TIAM1/BRAF/RICTOR/MAP2K1/SIN3A/PRKCE/HDAC3/VEGFB/PTPN11/HDAC2/MTOR/NRAS
REACTOME_RHO_GTPASES_ACTIVATE_FORMINS	0.491703	0.996978	3	17	ACTB/NUP107/RANBP2
REACTOME_PURINERGIC_SIGNALING_IN_LEISHMANIASIS_INFECTION	0.491703	0.996978	3	17	NFKB2/NFKB1/RELA
REACTOME_SIGNALING_BY_MET	0.503991	1	6	37	CBL/SOS1/PIK3CA/KRAS/PTPN11/NRAS
REACTOME_L1CAM_INTERACTIONS	0.508725	1	4	24	ACTB/MAPK3/MAP2K2/MAP2K1
REACTOME_NEGATIVE_REGULATION_OF_FGFR3_SIGNALING	0.508725	1	4	24	MAPK3/CBL/BRAF/PTPN11
REACTOME_RECOGNITION_OF_DNA_DAMAGE_BY_PCNA_CONTAINING_REPLICATION_COMPLEX	0.51718	1	2	11	POLD1/PCNA
REACTOME_REGULATION_OF_KIT_SIGNALING	0.51718	1	2	11	CBL/SOS1
REACTOME_PI_METABOLISM	0.51718	1	2	11	PIK3CB/PIK3CA
KEGG_INOSITOL_PHOSPHATE_METABOLISM	0.51718	1	2	11	PIK3CA/PIK3CB
REACTOME_SHC_MEDIATED_CASCADE_FGFR3	0.532212	1	3	18	SOS1/KRAS/NRAS
REACTOME_INTERLEUKIN_6_FAMILY_SIGNALING	0.532212	1	3	18	TYK2/CBL/PTPN11
REACTOME_CA2_PATHWAY	0.542861	1	4	25	PPP3CB/KRAS/MAP3K7/PPP3R1
REACTOME_NEGATIVE_REGULATION_OF_FGFR4_SIGNALING	0.542861	1	4	25	MAPK3/CBL/BRAF/PTPN11
REACTOME_SIGNALING_BY_NOTCH3	0.542861	1	4	25	CREBBP/PSEN1/EP300/MAML2
REACTOME_METABOLISM_OF_CARBOHYDRATES	0.558931	1	6	39	TPR/NDC1/SLC25A1/NUP107/RANBP2/PGM2
REACTOME_INHIBITION_OF_REPLICATION_INITIATION_OF_DAMAGED_DNA_BY_RB1_E2F1	0.562746	1	1	5	RB1
REACTOME_ACTIVATION_OF_PUMA_AND_TRANSLOCATION_TO_MITOCHONDRIA	0.562746	1	1	5	TP53
REACTOME_GOLGI_CISTERNAE_PERICENTRIOLAR_STACK_REORGANIZATION	0.562746	1	1	5	MAPK3
REACTOME_TELOMERE_EXTENSION_BY_TELOMERASE	0.562746	1	1	5	CDK2
REACTOME_NICOTINAMIDE_SALVAGING	0.562746	1	1	5	PARP9
REACTOME_REGULATION_OF_GENE_EXPRESSION_IN_BETA_CELLS	0.562746	1	1	5	AKT2
REACTOME_ACTIVATION_OF_PPARGC1A_PGC_1ALPHA_BY_PHOSPHORYLATION	0.562746	1	1	5	MAPK14
REACTOME_FBXW7_MUTANTS_AND_NOTCH1_IN_CANCER	0.562746	1	1	5	CUL1
REACTOME_SUMOYLATION_OF_TRANSCRIPTION_FACTORS	0.562746	1	1	5	TP53
REACTOME_GRB2_SOS_PROVIDES_LINKAGE_TO_MAPK_SIGNALING_FOR_INTEGRINS	0.562746	1	1	5	SOS1
REACTOME_GP1B_IX_V_ACTIVATION_SIGNALLING	0.562746	1	1	5	RAF1
REACTOME_RECYCLING_PATHWAY_OF_L1	0.562746	1	1	5	ACTB
REACTOME_RHO_GTPASES_ACTIVATE_CIT	0.562746	1	1	5	CDKN1B
REACTOME_TP53_REGULATES_TRANSCRIPTION_OF_CASPASE_ACTIVATORS_AND_CASPASES	0.562746	1	1	5	TP53
REACTOME_FGFR2_ALTERNATIVE_SPLICING	0.562746	1	1	5	POLR2D
REACTOME_PTK6_REGULATES_RTKS_AND_THEIR_EFFECTORS_AKT1_AND_DOK1	0.562746	1	1	5	CBL
REACTOME_MET_ACTIVATES_PI3K_AKT_SIGNALING	0.562746	1	1	5	PIK3CA
REACTOME_RAB_GEFS_EXCHANGE_GTP_FOR_GDP_ON_RABS	0.562746	1	1	5	AKT2
REACTOME_RUNX1_REGULATES_TRANSCRIPTION_OF_GENES_INVOLVED_IN_DIFFERENTIATION_OF_MYELOID_CELLS	0.562746	1	1	5	CREBBP
REACTOME_REGULATION_OF_PTEN_LOCALIZATION	0.562746	1	1	5	PML
REACTOME_NOTCH4_ACTIVATION_AND_TRANSMISSION_OF_SIGNAL_TO_THE_NUCLEUS	0.562746	1	1	5	PSEN1
REACTOME_ACTIVATED_NTRK2_SIGNALS_THROUGH_PI3K	0.562746	1	1	5	PIK3CA
REACTOME_RHOF_GTPASE_CYCLE	0.562746	1	1	5	ACTB
REACTOME_CHAPERONE_MEDIATED_AUTOPHAGY	0.562746	1	1	5	HDAC6
REACTOME_REGULATION_OF_LOCALIZATION_OF_FOXO_TRANSCRIPTION_FACTORS	0.562746	1	1	5	AKT2
REACTOME_STAT5_ACTIVATION	0.562746	1	1	5	PTPN11
KEGG_STARCH_AND_SUCROSE_METABOLISM	0.562746	1	1	5	PGM2
KEGG_AMINO_SUGAR_AND_NUCLEOTIDE_SUGAR_METABOLISM	0.562746	1	1	5	PGM2
KEGG_RNA_POLYMERASE	0.562746	1	1	5	POLR2D
REACTOME_NOTCH2_ACTIVATION_AND_TRANSMISSION_OF_SIGNAL_TO_THE_NUCLEUS	0.566243	1	2	12	PSEN1/NOTCH2
REACTOME_CTLA4_INHIBITORY_SIGNALING	0.566243	1	2	12	AKT2/PTPN11
REACTOME_ADHERENS_JUNCTIONS_INTERACTIONS	0.566243	1	2	12	PVR/ACTB
REACTOME_CELL_CELL_JUNCTION_ORGANIZATION	0.566243	1	2	12	PVR/ACTB
REACTOME_OTHER_INTERLEUKIN_SIGNALING	0.566243	1	2	12	TYK2/CASP3
REACTOME_TRANSCRIPTIONAL_REGULATION_OF_PLURIPOTENT_STEM_CELLS	0.566243	1	2	12	SMAD4/SMAD2
REACTOME_INTERLEUKIN_15_SIGNALING	0.566243	1	2	12	SOS2/SOS1
HALLMARK_HEDGEHOG_SIGNALING	0.566243	1	2	12	NF1/PML
REACTOME_PI3K_AKT_SIGNALING_IN_CANCER	0.567885	1	11	73	BAD/PIK3CB/AKT2/CDKN1B/CREB1/PIK3CA/CASP9/RICTOR/PTPN11/MTOR/CHUK
REACTOME_ASYMMETRIC_LOCALIZATION_OF_PCP_PROTEINS	0.570851	1	3	19	PSMC4/PSMB2/PSMB8
REACTOME_TP53_REGULATES_TRANSCRIPTION_OF_CELL_DEATH_GENES	0.570851	1	3	19	CREBBP/BID/TP53
REACTOME_SHC_MEDIATED_CASCADE_FGFR4	0.570851	1	3	19	SOS1/KRAS/NRAS
REACTOME_FATTY_ACID_METABOLISM	0.570851	1	3	19	SLC25A1/MCAT/ACSF3
KEGG_ARGININE_AND_PROLINE_METABOLISM	0.570851	1	3	19	GLUD1/ASL/PYCR2
REACTOME_NEGATIVE_REGULATION_OF_FGFR1_SIGNALING	0.575748	1	4	26	MAPK3/CBL/BRAF/PTPN11
REACTOME_RAC1_GTPASE_CYCLE	0.575748	1	4	26	SOS2/SOS1/PIK3CA/TIAM1
KEGG_LEISHMANIA_INFECTION	0.577228	1	9	60	ELK1/TNF/MAP3K7/MAPK3/NFKB1/MAPK14/RELA/TRAF6/TAB1
REACTOME_CELL_CELL_COMMUNICATION	0.580603	1	5	33	PIK3CB/PVR/ACTB/PIK3CA/PTPN11
KEGG_MELANOGENESIS	0.598511	1	9	61	CREBBP/CREB1/NRAS/KRAS/RAF1/MAP2K2/MAP2K1/MAPK3/EP300
REACTOME_SHC_MEDIATED_CASCADE_FGFR1	0.60746	1	3	20	SOS1/KRAS/NRAS
REACTOME_CARGO_RECOGNITION_FOR_CLATHRIN_MEDIATED_ENDOCYTOSIS	0.60746	1	3	20	CBL/REPS1/IGF2R
REACTOME_SIGNALING_BY_FGFR_IN_DISEASE	0.608684	1	5	34	SOS1/PIK3CA/KRAS/POLR2D/NRAS
REACTOME_DISASSEMBLY_OF_THE_DESTRUCTION_COMPLEX_AND_RECRUITMENT_OF_AXIN_TO_THE_MEMBRANE	0.611618	1	2	13	AXIN1/APC
REACTOME_MITOTIC_SPINDLE_CHECKPOINT	0.611618	1	2	13	NUP107/RANBP2
REACTOME_TRANSCRIPTIONAL_REGULATION_BY_THE_AP_2_TFAP2_FAMILY_OF_TRANSCRIPTION_FACTORS	0.611618	1	2	13	CREBBP/EP300
REACTOME_RHOA_GTPASE_CYCLE	0.611618	1	2	13	ROCK1/TIAM1
REACTOME_RAC2_GTPASE_CYCLE	0.611618	1	2	13	PIK3CA/TIAM1
REACTOME_NUCLEAR_EVENTS_STIMULATED_BY_ALK_SIGNALING_IN_CANCER	0.611618	1	2	13	CUL1/MAPK3
KEGG_PYRIMIDINE_METABOLISM	0.611618	1	2	13	POLD1/POLR2D
REACTOME_BETA_CATENIN_INDEPENDENT_WNT_SIGNALING	0.613494	1	7	48	PSMC4/PPP3CB/PSMB2/KRAS/MAP3K7/PSMB8/PPP3R1
REACTOME_LEISHMANIA_INFECTION	0.619272	1	9	62	ACTB/NFKB2/MAPK3/MAPK8/NFKB1/MAPK14/PRKAR2A/CREB1/RELA
REACTOME_SIGNALING_BY_CYTOSOLIC_FGFR1_FUSION_MUTANTS	0.629532	1	1	6	PIK3CA
REACTOME_PRE_NOTCH_PROCESSING_IN_GOLGI	0.629532	1	1	6	NOTCH2
REACTOME_PI3K_EVENTS_IN_ERBB2_SIGNALING	0.629532	1	1	6	PIK3CA
REACTOME_ERKS_ARE_INACTIVATED	0.629532	1	1	6	MAPK3
REACTOME_CYTOCHROME_P450_ARRANGED_BY_SUBSTRATE_TYPE	0.629532	1	1	6	ARNT
REACTOME_RAP1_SIGNALLING	0.629532	1	1	6	RAF1
REACTOME_SEMA4D_IN_SEMAPHORIN_SIGNALING	0.629532	1	1	6	ROCK1
REACTOME_SIRT1_NEGATIVELY_REGULATES_RRNA_EXPRESSION	0.629532	1	1	6	H2AX
REACTOME_REPRESSION_OF_WNT_TARGET_GENES	0.629532	1	1	6	HDAC1
REACTOME_ACTIVATED_PKN1_STIMULATES_TRANSCRIPTION_OF_AR_ANDROGEN_RECEPTOR_REGULATED_GENES_KLK2_AND_KLK3	0.629532	1	1	6	H2AX
REACTOME_ASSEMBLY_OF_THE_ORC_COMPLEX_AT_THE_ORIGIN_OF_REPLICATION	0.629532	1	1	6	H2AX
REACTOME_RRNA_PROCESSING	0.629532	1	1	6	MRM2
REACTOME_INLB_MEDIATED_ENTRY_OF_LISTERIA_MONOCYTOGENES_INTO_HOST_CELL	0.629532	1	1	6	CBL
REACTOME_KILLING_MECHANISMS	0.629532	1	1	6	MAPK8
REACTOME_RND3_GTPASE_CYCLE	0.629532	1	1	6	ROCK1
REACTOME_FLT3_SIGNALING_BY_CBL_MUTANTS	0.629532	1	1	6	CBL
REACTOME_INTERLEUKIN_3_INTERLEUKIN_5_AND_GM_CSF_SIGNALING	0.635659	1	5	35	PIK3CB/CBL/SOS1/PIK3CA/PTPN11
REACTOME_INTERFERON_GAMMA_SIGNALING	0.63637	1	7	49	OAS3/IRF3/TRIM21/PML/IRF2/PTPN11/IRF9
REACTOME_OPIOID_SIGNALLING	0.637313	1	4	28	PPP3CB/PRKAR2A/CREB1/PPP3R1
REACTOME_SIGNALING_BY_INTERLEUKINS	0.640295	1	39	266	PSMC4/MAPK9/PIK3CB/CUL1/MAP2K4/NFKB2/TOLLIP/TAB1/SOS2/MAPK3/RIPK2/TYK2/MAPK8/NFKB1/CBL/MAPK14/SOS1/ATF2/CREB1/PIK3CA/ATF1/PSMB2/ELK1/SMARCA4/MAP3K7/TP53/CASP3/SMAD3/LGALS9/MAP2K1/RELA/TRAF6/IL17RA/PTPN11/TBK1/SIGIRR/PSMB8/TNF/CHUK
HALLMARK_NOTCH_SIGNALING	0.641939	1	3	21	NOTCH2/MAML2/CUL1
KEGG_LYSOSOME	0.653288	1	2	14	IGF2R/CD164
REACTOME_CA_DEPENDENT_EVENTS	0.653288	1	2	14	PRKAR2A/CREB1
REACTOME_FANCONI_ANEMIA_PATHWAY	0.653288	1	2	14	ATR/FANCF
KEGG_LEUKOCYTE_TRANSENDOTHELIAL_MIGRATION	0.6593	1	6	43	ROCK1/MAPK14/PTPN11/ACTB/PIK3CA/PIK3CB
REACTOME_NEUROTRANSMITTER_RECEPTORS_AND_POSTSYNAPTIC_SIGNAL_TRANSMISSION	0.661469	1	5	36	MAPK3/PRKAR2A/CREB1/KRAS/NRAS
REACTOME_NEGATIVE_REGULATION_OF_FGFR2_SIGNALING	0.665839	1	4	29	MAPK3/CBL/BRAF/PTPN11
KEGG_PRION_DISEASES	0.665839	1	4	29	ELK1/MAP2K2/MAP2K1/MAPK3
REACTOME_GPVI_MEDIATED_ACTIVATION_CASCADE	0.67424	1	3	22	PIK3CB/PIK3CA/PTPN11
REACTOME_INTERLEUKIN_2_FAMILY_SIGNALING	0.686075	1	5	37	PIK3CB/SOS2/SOS1/PIK3CA/LGALS9
REACTOME_TRANSLESION_SYNTHESIS_BY_POLH	0.686148	1	1	7	PCNA
REACTOME_DOWNREGULATION_OF_ERBB2_ERBB3_SIGNALING	0.686148	1	1	7	AKT2
REACTOME_EARLY_PHASE_OF_HIV_LIFE_CYCLE	0.686148	1	1	7	FEN1
REACTOME_PKA_ACTIVATION_IN_GLUCAGON_SIGNALLING	0.686148	1	1	7	PRKAR2A
REACTOME_VEGF_LIGAND_RECEPTOR_INTERACTIONS	0.686148	1	1	7	VEGFB
REACTOME_METALLOPROTEASE_DUBS	0.686148	1	1	7	EP300
REACTOME_NEGATIVE_REGULATION_OF_MET_ACTIVITY	0.686148	1	1	7	CBL
REACTOME_EUKARYOTIC_TRANSLATION_INITIATION	0.686148	1	1	7	EIF2B4
REACTOME_CHK1_CHK2_CDS1_MEDIATED_INACTIVATION_OF_CYCLIN_B_CDK1_COMPLEX	0.686148	1	1	7	CHEK2
REACTOME_SIGNALING_BY_FGFR2_IIIA_TM	0.686148	1	1	7	POLR2D
REACTOME_IRON_UPTAKE_AND_TRANSPORT	0.686148	1	1	7	CUL1
REACTOME_TRANSLATION_OF_SARS_COV_1_STRUCTURAL_PROTEINS	0.686148	1	1	7	PARP9
REACTOME_STAT5_ACTIVATION_DOWNSTREAM_OF_FLT3_ITD_MUTANTS	0.686148	1	1	7	PTPN11
REACTOME_NEGATIVE_REGULATION_OF_FLT3	0.686148	1	1	7	CBL
KEGG_PENTOSE_PHOSPHATE_PATHWAY	0.686148	1	1	7	PGM2
KEGG_PATHOGENIC_ESCHERICHIA_COLI_INFECTION	0.691325	1	2	15	ROCK1/ACTB
REACTOME_ACTIVATED_NOTCH1_TRANSMITS_SIGNAL_TO_THE_NUCLEUS	0.691325	1	2	15	ITCH/PSEN1
REACTOME_RHO_GTPASES_ACTIVATE_NADPH_OXIDASES	0.691325	1	2	15	MAPK3/MAPK14
REACTOME_INTERLEUKIN_RECEPTOR_SHC_SIGNALING	0.704351	1	3	23	PIK3CB/SOS1/PIK3CA
REACTOME_PLATELET_HOMEOSTASIS	0.725864	1	2	16	MAPK14/PTPN11
REACTOME_PI_3K_CASCADE_FGFR3	0.725864	1	2	16	PIK3CA/PTPN11
REACTOME_TNF_RECEPTOR_SUPERFAMILY_TNFSF_MEMBERS_MEDIATING_NON_CANONICAL_NF_KB_PATHWAY	0.725864	1	2	16	LTBR/TRAF3
HALLMARK_UNFOLDED_PROTEIN_RESPONSE	0.725864	1	2	16	CNOT2/H2AX
REACTOME_E2F_MEDIATED_REGULATION_OF_DNA_REPLICATION	0.734139	1	1	8	RB1
REACTOME_NICOTINATE_METABOLISM	0.734139	1	1	8	PARP9
REACTOME_SIGNALING_BY_BMP	0.734139	1	1	8	SMAD4
REACTOME_PECAM1_INTERACTIONS	0.734139	1	1	8	PTPN11
REACTOME_SIGNALING_BY_LEPTIN	0.734139	1	1	8	PTPN11
REACTOME_HSF1_ACTIVATION	0.734139	1	1	8	HDAC6
REACTOME_DISEASES_ASSOCIATED_WITH_O_GLYCOSYLATION_OF_PROTEINS	0.734139	1	1	8	NOTCH2
REACTOME_SIGNAL_AMPLIFICATION	0.734139	1	1	8	MAPK14
REACTOME_ADP_SIGNALLING_THROUGH_P2Y_PURINOCEPTOR_1	0.734139	1	1	8	MAPK14
REACTOME_THROMBIN_SIGNALLING_THROUGH_PROTEINASE_ACTIVATED_RECEPTORS_PARS	0.734139	1	1	8	MAPK3
REACTOME_SIGNALING_BY_RNF43_MUTANTS	0.734139	1	1	8	RNF43
REACTOME_TRANSLESION_SYNTHESIS_BY_POLK	0.734139	1	1	8	PCNA
REACTOME_TP53_REGULATES_TRANSCRIPTION_OF_DEATH_RECEPTORS_AND_LIGANDS	0.734139	1	1	8	TP53
REACTOME_ADVANCED_GLYCOSYLATION_ENDPRODUCT_RECEPTOR_SIGNALING	0.734139	1	1	8	MAPK3
REACTOME_LISTERIA_MONOCYTOGENES_ENTRY_INTO_HOST_CELLS	0.734139	1	1	8	CBL
REACTOME_RHOB_GTPASE_CYCLE	0.734139	1	1	8	ROCK1
REACTOME_RHOC_GTPASE_CYCLE	0.734139	1	1	8	ROCK1
REACTOME_RHOH_GTPASE_CYCLE	0.734139	1	1	8	ROCK1
REACTOME_INTERLEUKIN_23_SIGNALING	0.734139	1	1	8	TYK2
REACTOME_INTERLEUKIN_27_SIGNALING	0.734139	1	1	8	TYK2
REACTOME_TRANSLATION_OF_SARS_COV_2_STRUCTURAL_PROTEINS	0.734139	1	1	8	PARP9
REACTOME_RND1_GTPASE_CYCLE	0.734139	1	1	8	RRAS2
KEGG_PYRUVATE_METABOLISM	0.734139	1	1	8	ME2
KEGG_CHEMOKINE_SIGNALING_PATHWAY	0.738797	1	16	118	ROCK1/BRAF/AKT2/NRAS/TIAM1/NFKB1/RELA/KRAS/SOS2/CHUK/RAF1/MAP2K1/MAPK3/SOS1/PIK3CA/PIK3CB
REACTOME_COSTIMULATION_BY_THE_CD28_FAMILY	0.744268	1	6	47	AKT2/PIK3CA/TNFRSF14/RICTOR/PTPN11/MTOR
REACTOME_VESICLE_MEDIATED_TRANSPORT	0.7562	1	7	55	ACTB/AKT2/CBL/PUM1/REPS1/TBC1D10B/IGF2R
HALLMARK_P53_PATHWAY	0.7562	1	7	55	DDB2/TP53/PCNA/RB1/SP1/RAD51C/HDAC3
REACTOME_PI_3K_CASCADE_FGFR4	0.757086	1	2	17	PIK3CA/PTPN11
REACTOME_PARASITE_INFECTION	0.757086	1	2	17	ACTB/MAPK3
REACTOME_INACTIVATION_OF_CSF3_G_CSF_SIGNALING	0.757086	1	2	17	ELOB/TYK2
REACTOME_MAPK6_MAPK4_SIGNALING	0.75813	1	3	25	PSMC4/PSMB2/PSMB8
KEGG_VIRAL_MYOCARDITIS	0.772148	1	5	41	CASP9/CASP8/BID/CASP3/ACTB
REACTOME_EPHA_MEDIATED_GROWTH_CONE_COLLAPSE	0.774814	1	1	9	ROCK1
REACTOME_MYOGENESIS	0.774814	1	1	9	MAPK14
REACTOME_REGULATION_OF_IFNG_SIGNALING	0.774814	1	1	9	PTPN11
REACTOME_DOWNREGULATION_OF_ERBB2_SIGNALING	0.774814	1	1	9	AKT2
REACTOME_RUNX1_AND_FOXP3_CONTROL_THE_DEVELOPMENT_OF_REGULATORY_T_LYMPHOCYTES_TREGS	0.774814	1	1	9	NFATC2
REACTOME_PROTEIN_LOCALIZATION	0.774814	1	1	9	NDUFB8
REACTOME_RESPONSE_OF_MTB_TO_PHAGOCYTOSIS	0.774814	1	1	9	MAPK3
REACTOME_G_PROTEIN_MEDIATED_EVENTS	0.785195	1	2	18	PRKAR2A/CREB1
REACTOME_PI_3K_CASCADE_FGFR1	0.785195	1	2	18	PIK3CA/PTPN11
REACTOME_ADORA2B_MEDIATED_ANTI_INFLAMMATORY_CYTOKINES_PRODUCTION	0.785195	1	2	18	PRKAR2A/CREB1
REACTOME_FCGR3A_MEDIATED_IL10_SYNTHESIS	0.785195	1	2	18	PRKAR2A/CREB1
KEGG_FOCAL_ADHESION	0.786678	1	16	122	ELK1/ROCK1/AKT2/BAD/MAPK9/MAP2K1/ACTB/BRAF/VEGFB/SOS2/RAF1/MAPK3/SOS1/MAPK8/PIK3CA/PIK3CB
REACTOME_MAPK_FAMILY_SIGNALING_CASCADES	0.7964	1	17	130	PSMC4/PIK3CB/ACTB/MAPK3/TYK2/SOS1/PIK3CA/PSMB2/MAP2K2/RAF1/KRAS/BRAF/MAP2K1/PTPN11/NF1/PSMB8/NRAS
HALLMARK_MYOGENESIS	0.80428	1	4	35	AKT2/HDAC5/RB1/BAG1
REACTOME_POLO_LIKE_KINASE_MEDIATED_EVENTS	0.809285	1	1	10	EP300
REACTOME_GLUCAGON_SIGNALING_IN_METABOLIC_REGULATION	0.809285	1	1	10	PRKAR2A
REACTOME_EGFR_DOWNREGULATION	0.809285	1	1	10	CBL
REACTOME_METABOLISM_OF_WATER_SOLUBLE_VITAMINS_AND_COFACTORS	0.809285	1	1	10	PARP9
REACTOME_PHASE_I_FUNCTIONALIZATION_OF_COMPOUNDS	0.809285	1	1	10	ARNT
REACTOME_INTEGRIN_SIGNALING	0.809285	1	1	10	SOS1
REACTOME_DISEASES_OF_GLYCOSYLATION	0.809285	1	1	10	NOTCH2
REACTOME_G_BETA_GAMMA_SIGNALLING_THROUGH_PI3KGAMMA	0.809285	1	1	10	AKT2
REACTOME_G_ALPHA_Z_SIGNALLING_EVENTS	0.809285	1	1	10	PRKCE
REACTOME_CILIUM_ASSEMBLY	0.809285	1	1	10	HDAC6
REACTOME_TRANSCRIPTIONAL_REGULATION_BY_E2F6	0.809285	1	1	10	RYBP
REACTOME_INTERLEUKIN_35_SIGNALLING	0.809285	1	1	10	TYK2
REACTOME_RESPONSE_OF_EIF2AK4_GCN2_TO_AMINO_ACID_DEFICIENCY	0.809285	1	1	10	ATF2
REACTOME_TRAF6_MEDIATED_IRF7_ACTIVATION_IN_TLR7_8_OR_9_SIGNALING	0.809285	1	1	10	TRAF6
HALLMARK_PROTEIN_SECRETION	0.809285	1	1	10	IGF2R
KEGG_VASOPRESSIN_REGULATED_WATER_REABSORPTION	0.809285	1	1	10	CREB1
REACTOME_TRANSMISSION_ACROSS_CHEMICAL_SYNAPSES	0.824013	1	5	44	MAPK3/PRKAR2A/CREB1/KRAS/NRAS
REACTOME_GLUCAGON_LIKE_PEPTIDE_1_GLP1_REGULATES_INSULIN_SECRETION	0.838496	1	1	11	PRKAR2A
REACTOME_VASOPRESSIN_REGULATES_RENAL_WATER_HOMEOSTASIS_VIA_AQUAPORINS	0.838496	1	1	11	PRKAR2A
REACTOME_RHO_GTPASES_ACTIVATE_PKNS	0.838496	1	1	11	H2AX
REACTOME_IL_6_TYPE_CYTOKINE_RECEPTOR_LIGAND_INTERACTIONS	0.838496	1	1	11	TYK2
REACTOME_DEFECTIVE_INTRINSIC_PATHWAY_FOR_APOPTOSIS	0.838496	1	1	11	TP53
KEGG_VIBRIO_CHOLERAE_INFECTION	0.838496	1	1	11	ACTB
HALLMARK_UV_RESPONSE_UP	0.839037	1	5	45	FEN1/CASP3/H2AX/BID/CDK2
REACTOME_NEURONAL_SYSTEM	0.852998	1	5	46	MAPK3/PRKAR2A/CREB1/KRAS/NRAS
REACTOME_PI_3K_CASCADE_FGFR2	0.85307	1	2	21	PIK3CA/PTPN11
REACTOME_INTERLEUKIN_20_FAMILY_SIGNALING	0.85307	1	2	21	TYK2/PTPN11
REACTOME_SENSORY_PERCEPTION	0.85307	1	2	21	ACTB/TWF1
KEGG_PHOSPHATIDYLINOSITOL_SIGNALING_SYSTEM	0.85307	1	2	21	PIK3CA/PIK3CB
REACTOME_ANTI_INFLAMMATORY_RESPONSE_FAVOURING_LEISHMANIA_PARASITE_INFECTION	0.858512	1	3	30	MAPK14/PRKAR2A/CREB1
REACTOME_BIOLOGICAL_OXIDATIONS	0.863246	1	1	12	ARNT
REACTOME_NUCLEAR_RECEPTOR_TRANSCRIPTION_PATHWAY	0.863246	1	1	12	NCOR1
REACTOME_G_PROTEIN_BETA_GAMMA_SIGNALLING	0.863246	1	1	12	AKT2
REACTOME_AQUAPORIN_MEDIATED_TRANSPORT	0.863246	1	1	12	PRKAR2A
REACTOME_REGULATION_OF_FZD_BY_UBIQUITINATION	0.863246	1	1	12	RNF43
REACTOME_GLUCONEOGENESIS	0.863246	1	1	12	SLC25A1
REACTOME_PCP_CE_PATHWAY	0.873546	1	3	31	PSMC4/PSMB2/PSMB8
HALLMARK_IL6_JAK_STAT3_SIGNALING	0.880406	1	8	72	TYK2/IFNAR1/IRF9/TNF/LTBR/IL17RA/CBL/PTPN11
REACTOME_REGULATION_OF_PLK1_ACTIVITY_AT_G2_M_TRANSITION	0.884215	1	1	13	CUL1
REACTOME_PLATELET_AGGREGATION_PLUG_FORMATION	0.884215	1	1	13	SOS1
REACTOME_CDC42_GTPASE_CYCLE	0.884215	1	1	13	TIAM1
REACTOME_INFECTION_WITH_MYCOBACTERIUM_TUBERCULOSIS	0.884215	1	1	13	MAPK3
REACTOME_PHOSPHOLIPID_METABOLISM	0.88682	1	2	23	PIK3CB/PIK3CA
REACTOME_PLATELET_ACTIVATION_SIGNALING_AND_AGGREGATION	0.899643	1	9	82	PIK3CB/MAPK3/MAPK14/SOS1/PIK3CA/RAF1/PRKCE/VEGFB/PTPN11
REACTOME_CELL_JUNCTION_ORGANIZATION	0.900867	1	2	24	PVR/ACTB
REACTOME_SEMAPHORIN_INTERACTIONS	0.901978	1	1	14	ROCK1
REACTOME_NOTCH3_ACTIVATION_AND_TRANSMISSION_OF_SIGNAL_TO_THE_NUCLEUS	0.901978	1	1	14	PSEN1
REACTOME_GROWTH_HORMONE_RECEPTOR_SIGNALING	0.901978	1	1	14	MAPK3
HALLMARK_COMPLEMENT	0.913683	1	8	76	CASP7/ATOX1/PIK3CA/IRF2/CASP9/CASP3/PSEN1/RAF1
REACTOME_CYCLIN_A_B1_B2_ASSOCIATED_EVENTS_DURING_G2_M_TRANSITION	0.917025	1	1	15	CDK2
REACTOME_RAC3_GTPASE_CYCLE	0.917025	1	1	15	TIAM1
REACTOME_ANTIGEN_ACTIVATES_B_CELL_RECEPTOR_BCR_LEADING_TO_GENERATION_OF_SECOND_MESSENGERS	0.917025	1	1	15	SOS1
HALLMARK_APICAL_JUNCTION	0.922327	1	6	61	NF2/AKT2/MAPK14/PIK3CB/NF1/ACTB
REACTOME_ANTIGEN_PROCESSING_CROSS_PRESENTATION	0.929732	1	4	45	PSMC4/PSMB2/PSMB8/CHUK
REACTOME_KERATINIZATION	0.929769	1	1	16	KRT10
REACTOME_FORMATION_OF_THE_CORNIFIED_ENVELOPE	0.929769	1	1	16	KRT10
REACTOME_INTERLEUKIN_12_SIGNALING	0.929769	1	1	16	TYK2
REACTOME_INTEGRATION_OF_ENERGY_METABOLISM	0.933864	1	2	27	PRKAR2A/STK11
REACTOME_FGFR1_MUTANT_RECEPTOR_ACTIVATION	0.940562	1	1	17	PIK3CA
HALLMARK_MTORC1_SIGNALING	0.943653	1	4	47	PSPH/PSMC4/TBK1/MCM4
HALLMARK_GLYCOLYSIS	0.949629	1	4	48	ME2/PGM2/NASP/PSMC4
KEGG_GLYCOLYSIS_GLUCONEOGENESIS	0.949701	1	1	18	PGM2
REACTOME_CELL_SURFACE_INTERACTIONS_AT_THE_VASCULAR_WALL	0.950016	1	7	74	PIK3CB/SOS1/CD58/PIK3CA/KRAS/PTPN11/NRAS
KEGG_ENDOCYTOSIS	0.956704	1	3	40	TRAF6/ITCH/CBL
KEGG_BASAL_CELL_CARCINOMA	0.956704	1	3	40	AXIN1/APC/TP53
REACTOME_PD_1_SIGNALING	0.957439	1	1	19	PTPN11
HALLMARK_HEME_METABOLISM	0.957439	1	1	19	BLVRA
KEGG_JAK_STAT_SIGNALING_PATHWAY	0.959308	1	12	117	TYK2/CREBBP/AKT2/SOS2/PTPN11/IRF9/SOS1/EP300/CBL/IFNAR1/PIK3CA/PIK3CB
REACTOME_HEMOSTASIS	0.960895	1	21	187	PIK3CB/ACTB/MAPK3/RAD51C/MAPK14/PRKAR2A/SOS1/HDAC1/CD58/PIK3CA/CDK2/RAF1/KRAS/TP53/IRF2/SIN3A/PRKCE/VEGFB/PTPN11/HDAC2/NRAS
HALLMARK_HYPOXIA	0.963928	1	5	60	PGM2/CDKN1B/SLC25A1/VHL/MAP3K1
REACTOME_DISEASES_OF_METABOLISM	0.963991	1	1	20	NOTCH2
REACTOME_INTERLEUKIN_7_SIGNALING	0.969537	1	1	21	SMARCA4
REACTOME_FGFR2_MUTANT_RECEPTOR_ACTIVATION	0.969537	1	1	21	POLR2D
KEGG_CARDIAC_MUSCLE_CONTRACTION	0.974231	1	1	22	UQCRQ
REACTOME_ANTIMICROBIAL_PEPTIDES	0.974231	1	1	22	ATOX1
REACTOME_AMYLOID_FIBER_FORMATION	0.974231	1	1	22	H2AX
HALLMARK_TNFA_SIGNALING_VIA_NFKB	0.976085	1	10	107	NFKB2/RELB/TNF/NFKB1/RIPK2/RELA/TANK/DDX58/SMAD3/IFIH1
REACTOME_NEGATIVE_REGULATION_OF_THE_PI3K_AKT_NETWORK	0.976696	1	6	73	PIK3CB/MAPK3/AKT2/PIK3CA/TRAF6/PTPN11
REACTOME_REGULATION_OF_INSULIN_SECRETION	0.978205	1	1	23	PRKAR2A
REACTOME_INTERLEUKIN_12_FAMILY_SIGNALING	0.978205	1	1	23	TYK2
REACTOME_TNFS_BIND_THEIR_PHYSIOLOGICAL_RECEPTORS	0.981567	1	1	24	TNFRSF14
KEGG_SYSTEMIC_LUPUS_ERYTHEMATOSUS	0.984466	1	3	48	H2AX/TNF/TRIM21
REACTOME_DEGRADATION_OF_THE_EXTRACELLULAR_MATRIX	0.986036	1	2	38	PSEN1/CASP3
REACTOME_REGULATION_OF_INSULIN_LIKE_GROWTH_FACTOR_IGF_TRANSPORT_AND_UPTAKE_BY_INSULIN_LIKE_GROWTH_FACTOR_BINDING_PROTEINS_IGFBPS	0.98682	1	1	26	MEN1
HALLMARK_ESTROGEN_RESPONSE_EARLY	0.98793	1	2	39	BAG1/TIAM1
REACTOME_NEUTROPHIL_DEGRANULATION	0.98814	1	11	123	ROCK1/TOLLIP/PSEN1/NFKB1/MAPK14/CD58/STK11IP/PGM2/IGF2R/ATG7/NRAS
KEGG_ASTHMA	0.988857	1	1	27	TNF
KEGG_HYPERTROPHIC_CARDIOMYOPATHY_HCM	0.989573	1	2	40	TNF/ACTB
REACTOME_METABOLISM_OF_VITAMINS_AND_COFACTORS	0.99058	1	1	28	PARP9
REACTOME_INTERLEUKIN_10_SIGNALING	0.990998	1	2	41	TYK2/TNF
KEGG_CALCIUM_SIGNALING_PATHWAY	0.990998	1	2	41	PPP3R1/PPP3CB
KEGG_DILATED_CARDIOMYOPATHY	0.993302	1	2	43	TNF/ACTB
REACTOME_CONSTITUTIVE_SIGNALING_BY_ABERRANT_PI3K_IN_CANCER	0.994703	1	3	56	PIK3CB/PIK3CA/PTPN11
REACTOME_SIGNALING_BY_GPCR	0.996398	1	14	161	ROCK1/SOS2/MAPK3/AKT2/PPP3CB/PRKAR2A/SOS1/CREB1/PIK3CA/KRAS/TIAM1/PRKCE/NRAS/PPP3R1
KEGG_TYPE_I_DIABETES_MELLITUS	0.996569	1	1	34	TNF
KEGG_GRAFT_VERSUS_HOST_DISEASE	0.996569	1	1	34	TNF
HALLMARK_XENOBIOTIC_METABOLISM	0.997102	1	1	35	ASL
KEGG_ALLOGRAFT_REJECTION	0.997552	1	1	36	TNF
HALLMARK_ESTROGEN_RESPONSE_LATE	0.997987	1	2	51	TIAM1/BAG1
HALLMARK_INFLAMMATORY_RESPONSE	0.998076	1	8	114	NFKB1/RELA/RIPK2/PSEN1/IFNAR1/PVR/EIF2AK2/RAF1
KEGG_ARRHYTHMOGENIC_RIGHT_VENTRICULAR_CARDIOMYOPATHY_ARVC	0.998254	1	1	38	ACTB
HALLMARK_KRAS_SIGNALING_DN	0.998525	1	1	39	KMT2D
HALLMARK_KRAS_SIGNALING_UP	0.998659	1	4	77	AKT2/PSMB8/MAP3K1/CBL
REACTOME_RESPONSE_TO_ELEVATED_PLATELET_CYTOSOLIC_CA2	0.998755	1	1	40	VEGFB
HALLMARK_COAGULATION	0.998908	1	2	55	CASP9/MSRB2
KEGG_ANTIGEN_PROCESSING_AND_PRESENTATION	0.998949	1	1	41	CREB1
KEGG_INTESTINAL_IMMUNE_NETWORK_FOR_IGA_PRODUCTION	0.999368	1	1	44	LTBR
REACTOME_G_ALPHA_I_SIGNALLING_EVENTS	0.999705	1	4	88	PPP3CB/PRKAR2A/CREB1/PPP3R1
HALLMARK_EPITHELIAL_MESENCHYMAL_TRANSITION	0.999854	1	3	81	MCM7/PVR/NOTCH2
HALLMARK_IL2_STAT5_SIGNALING	0.999892	1	3	83	TIAM1/IGF2R/CASP3
REACTOME_INTERLEUKIN_4_AND_INTERLEUKIN_13_SIGNALING	0.999941	1	3	87	TYK2/TP53/TNF
KEGG_CELL_ADHESION_MOLECULES_CAMS	0.999953	1	2	75	PVR/CD58
KEGG_HEMATOPOIETIC_CELL_LINEAGE	0.999997	1	1	76	TNF
REACTOME_IMMUNOREGULATORY_INTERACTIONS_BETWEEN_A_LYMPHOID_AND_A_NON_LYMPHOID_CELL	0.999999	1	1	84	PVR
REACTOME_EXTRACELLULAR_MATRIX_ORGANIZATION	1	1	2	106	PSEN1/CASP3
HALLMARK_ALLOGRAFT_REJECTION	1	1	4	140	BCL10/TNF/MAP3K7/RIPK2
KEGG_CYTOKINE_CYTOKINE_RECEPTOR_INTERACTION	1	1	6	216	TNFRSF14/LTBR/IL17RA/VEGFB/TNF/IFNAR1
KEGG_N_GLYCAN_BIOSYNTHESIS	1	1	0	2
KEGG_GLYCOSAMINOGLYCAN_DEGRADATION	1	1	0	1
KEGG_GLYCOSAMINOGLYCAN_BIOSYNTHESIS_KERATAN_SULFATE	1	1	0	1
KEGG_GLYCEROPHOSPHOLIPID_METABOLISM	1	1	0	9
KEGG_ETHER_LIPID_METABOLISM	1	1	0	9
KEGG_ARACHIDONIC_ACID_METABOLISM	1	1	0	13
KEGG_LINOLEIC_ACID_METABOLISM	1	1	0	8
KEGG_ALPHA_LINOLENIC_ACID_METABOLISM	1	1	0	8
KEGG_SPHINGOLIPID_METABOLISM	1	1	0	1
KEGG_GLYCOSPHINGOLIPID_BIOSYNTHESIS_LACTO_AND_NEOLACTO_SERIES	1	1	0	3
KEGG_NICOTINATE_AND_NICOTINAMIDE_METABOLISM	1	1	0	3
KEGG_PANTOTHENATE_AND_COA_BIOSYNTHESIS	1	1	0	1
KEGG_RENIN_ANGIOTENSIN_SYSTEM	1	1	0	5
KEGG_TASTE_TRANSDUCTION	1	1	0	5
KEGG_PRIMARY_IMMUNODEFICIENCY	1	1	0	28
REACTOME_DISPLACEMENT_OF_DNA_GLYCOSYLASE_BY_APEX1	1	1	0	2
REACTOME_RELEASE_OF_APOPTOTIC_FACTORS_FROM_THE_MITOCHONDRIA	1	1	0	1
REACTOME_PRESYNAPTIC_DEPOLARIZATION_AND_CALCIUM_CHANNEL_OPENING	1	1	0	7
REACTOME_NEUROTRANSMITTER_RELEASE_CYCLE	1	1	0	1
REACTOME_E2F_ENABLED_INHIBITION_OF_PRE_REPLICATION_COMPLEX_FORMATION	1	1	0	3
REACTOME_DISINHIBITION_OF_SNARE_FORMATION	1	1	0	3
REACTOME_FERTILIZATION	1	1	0	1
REACTOME_ROS_AND_RNS_PRODUCTION_IN_PHAGOCYTES	1	1	0	8
REACTOME_CROSS_PRESENTATION_OF_PARTICULATE_EXOGENOUS_ANTIGENS_PHAGOSOMES	1	1	0	4
REACTOME_ENDOSOMAL_VACUOLAR_PATHWAY	1	1	0	9
REACTOME_METHIONINE_SALVAGE_PATHWAY	1	1	0	1
REACTOME_INWARDLY_RECTIFYING_K_CHANNELS	1	1	0	4
REACTOME_POTASSIUM_CHANNELS	1	1	0	4
REACTOME_ACROSOME_REACTION_AND_SPERM_OOCYTE_MEMBRANE_BINDING	1	1	0	1
REACTOME_GRB7_EVENTS_IN_ERBB2_SIGNALING	1	1	0	2
REACTOME_ABC_TRANSPORTERS_IN_LIPID_HOMEOSTASIS	1	1	0	1
REACTOME_INTRINSIC_PATHWAY_OF_FIBRIN_CLOT_FORMATION	1	1	0	4
REACTOME_COMMON_PATHWAY_OF_FIBRIN_CLOT_FORMATION	1	1	0	3
REACTOME_FORMATION_OF_FIBRIN_CLOT_CLOTTING_CASCADE	1	1	0	7
REACTOME_INHIBITION_OF_THE_PROTEOLYTIC_ACTIVITY_OF_APC_C_REQUIRED_FOR_THE_ONSET_OF_ANAPHASE_BY_MITOTIC_SPINDLE_CHECKPOINT_COMPONENTS	1	1	0	2
REACTOME_REGULATION_OF_SIGNALING_BY_NODAL	1	1	0	6
REACTOME_COLLAGEN_DEGRADATION	1	1	0	22
REACTOME_BETA_DEFENSINS	1	1	0	6
REACTOME_DEFENSINS	1	1	0	7
REACTOME_ALPHA_DEFENSINS	1	1	0	1
REACTOME_TETRAHYDROBIOPTERIN_BH4_SYNTHESIS_RECYCLING_SALVAGE_AND_REGULATION	1	1	0	2
REACTOME_COLLAGEN_FORMATION	1	1	0	33
REACTOME_ACYL_CHAIN_REMODELLING_OF_PC	1	1	0	10
REACTOME_ACYL_CHAIN_REMODELING_OF_CL	1	1	0	2
REACTOME_ACYL_CHAIN_REMODELLING_OF_PS	1	1	0	8
REACTOME_ACYL_CHAIN_REMODELLING_OF_PE	1	1	0	10
REACTOME_ACYL_CHAIN_REMODELLING_OF_PI	1	1	0	8
REACTOME_ACYL_CHAIN_REMODELLING_OF_PG	1	1	0	7
REACTOME_HYDROLYSIS_OF_LPC	1	1	0	4
REACTOME_SYNTHESIS_OF_PG	1	1	0	1
REACTOME_SYNTHESIS_OF_PA	1	1	0	6
REACTOME_GLYCEROPHOSPHOLIPID_BIOSYNTHESIS	1	1	0	12
REACTOME_INOSITOL_PHOSPHATE_METABOLISM	1	1	0	7
REACTOME_PHASE_II_CONJUGATION_OF_COMPOUNDS	1	1	0	1
REACTOME_ELASTIC_FIBRE_FORMATION	1	1	0	16
REACTOME_FIBRONECTIN_MATRIX_FORMATION	1	1	0	6
REACTOME_EUKARYOTIC_TRANSLATION_ELONGATION	1	1	0	5
REACTOME_METABOLISM_OF_NUCLEOTIDES	1	1	0	7
REACTOME_ACTIVATION_OF_MATRIX_METALLOPROTEINASES	1	1	0	9
REACTOME_BUDDING_AND_MATURATION_OF_HIV_VIRION	1	1	0	3
REACTOME_INTEGRATION_OF_PROVIRUS	1	1	0	3
REACTOME_ATTACHMENT_OF_GPI_ANCHOR_TO_UPAR	1	1	0	1
REACTOME_GLYCOSAMINOGLYCAN_METABOLISM	1	1	0	4
REACTOME_POST_TRANSLATIONAL_MODIFICATION_SYNTHESIS_OF_GPI_ANCHORED_PROTEINS	1	1	0	6
REACTOME_PKA_MEDIATED_PHOSPHORYLATION_OF_KEY_METABOLIC_FACTORS	1	1	0	3
REACTOME_TRIGLYCERIDE_CATABOLISM	1	1	0	3
REACTOME_PP2A_MEDIATED_DEPHOSPHORYLATION_OF_KEY_METABOLIC_FACTORS	1	1	0	2
REACTOME_HEPARAN_SULFATE_HEPARIN_HS_GAG_METABOLISM	1	1	0	3
REACTOME_2_LTR_CIRCLE_FORMATION	1	1	0	3
REACTOME_NEF_MEDIATES_DOWN_MODULATION_OF_CELL_SURFACE_RECEPTORS_BY_RECRUITING_THEM_TO_CLATHRIN_ADAPTERS	1	1	0	6
REACTOME_NEF_MEDIATED_DOWNREGULATION_OF_MHC_CLASS_I_COMPLEX_CELL_SURFACE_EXPRESSION	1	1	0	2
REACTOME_NEF_AND_SIGNAL_TRANSDUCTION	1	1	0	6
REACTOME_THE_ROLE_OF_NEF_IN_HIV_1_REPLICATION_AND_DISEASE_PATHOGENESIS	1	1	0	11
REACTOME_COLLAGEN_BIOSYNTHESIS_AND_MODIFYING_ENZYMES	1	1	0	21
REACTOME_SYNTHESIS_OF_PIPS_AT_THE_GOLGI_MEMBRANE	1	1	0	1
REACTOME_GLYCOSPHINGOLIPID_METABOLISM	1	1	0	1
REACTOME_COMPLEMENT_CASCADE	1	1	0	37
REACTOME_LECTIN_PATHWAY_OF_COMPLEMENT_ACTIVATION	1	1	0	4
REACTOME_INITIAL_TRIGGERING_OF_COMPLEMENT	1	1	0	16
REACTOME_TERMINAL_PATHWAY_OF_COMPLEMENT	1	1	0	8
REACTOME_CREATION_OF_C4_AND_C2_ACTIVATORS	1	1	0	9
REACTOME_NEF_MEDIATED_CD4_DOWN_REGULATION	1	1	0	2
REACTOME_TRAFFICKING_AND_PROCESSING_OF_ENDOSOMAL_TLR	1	1	0	7
REACTOME_ALTERNATIVE_COMPLEMENT_ACTIVATION	1	1	0	5
REACTOME_APC_C_CDC20_MEDIATED_DEGRADATION_OF_CYCLIN_B	1	1	0	7
REACTOME_ACTIVATION_OF_C3_AND_C5	1	1	0	6
REACTOME_PLASMA_LIPOPROTEIN_ASSEMBLY_REMODELING_AND_CLEARANCE	1	1	0	15
REACTOME_ASSEMBLY_OF_THE_HIV_VIRION	1	1	0	3
REACTOME_CONVERSION_FROM_APC_C_CDC20_TO_APC_C_CDH1_IN_LATE_ANAPHASE	1	1	0	3
REACTOME_PHOSPHORYLATION_OF_THE_APC_C	1	1	0	4
REACTOME_PHOSPHORYLATION_OF_EMI1	1	1	0	4
REACTOME_RETROGRADE_NEUROTROPHIN_SIGNALLING	1	1	0	2
REACTOME_CHONDROITIN_SULFATE_DERMATAN_SULFATE_METABOLISM	1	1	0	2
REACTOME_APC_CDC20_MEDIATED_DEGRADATION_OF_NEK2A	1	1	0	5
REACTOME_SRP_DEPENDENT_COTRANSLATIONAL_PROTEIN_TARGETING_TO_MEMBRANE	1	1	0	6
REACTOME_APOBEC3G_MEDIATED_RESISTANCE_TO_HIV_1_INFECTION	1	1	0	1
REACTOME_NEF_MEDIATED_CD8_DOWN_REGULATION	1	1	0	1
REACTOME_SYNTHESIS_OF_PYROPHOSPHATES_IN_THE_CYTOSOL	1	1	0	1
REACTOME_SYNTHESIS_OF_IP3_AND_IP4_IN_THE_CYTOSOL	1	1	0	7
REACTOME_ACTIVATION_OF_TRKA_RECEPTORS	1	1	0	4
REACTOME_NGF_INDEPENDANT_TRKA_ACTIVATION	1	1	0	3
REACTOME_DIGESTION_OF_DIETARY_CARBOHYDRATE	1	1	0	1
REACTOME_CELLULAR_HEXOSE_TRANSPORT	1	1	0	2
REACTOME_FGFR3_LIGAND_BINDING_AND_ACTIVATION	1	1	0	12
REACTOME_FGFR2_LIGAND_BINDING_AND_ACTIVATION	1	1	0	17
REACTOME_FGFR1_LIGAND_BINDING_AND_ACTIVATION	1	1	0	14
REACTOME_FGFR1B_LIGAND_BINDING_AND_ACTIVATION	1	1	0	6
REACTOME_FGFR3B_LIGAND_BINDING_AND_ACTIVATION	1	1	0	7
REACTOME_FGFR1C_LIGAND_BINDING_AND_ACTIVATION	1	1	0	11
REACTOME_FGFR2C_LIGAND_BINDING_AND_ACTIVATION	1	1	0	13
REACTOME_FGFR2B_LIGAND_BINDING_AND_ACTIVATION	1	1	0	7
REACTOME_SYNTHESIS_OF_BILE_ACIDS_AND_BILE_SALTS	1	1	0	2
REACTOME_ANDROGEN_BIOSYNTHESIS	1	1	0	1
REACTOME_ESTROGEN_BIOSYNTHESIS	1	1	0	1
REACTOME_SYNTHESIS_OF_BILE_ACIDS_AND_BILE_SALTS_VIA_7ALPHA_HYDROXYCHOLESTEROL	1	1	0	2
REACTOME_P75NTR_REGULATES_AXONOGENESIS	1	1	0	3
REACTOME_SYNTHESIS_OF_BILE_ACIDS_AND_BILE_SALTS_VIA_24_HYDROXYCHOLESTEROL	1	1	0	2
REACTOME_SYNTHESIS_OF_BILE_ACIDS_AND_BILE_SALTS_VIA_27_HYDROXYCHOLESTEROL	1	1	0	2
REACTOME_GLUCOCORTICOID_BIOSYNTHESIS	1	1	0	1
REACTOME_BILE_ACID_AND_BILE_SALT_METABOLISM	1	1	0	2
REACTOME_METABOLISM_OF_STEROID_HORMONES	1	1	0	3
REACTOME_BIOTIN_TRANSPORT_AND_METABOLISM	1	1	0	1
REACTOME_VITAMIN_D_CALCIFEROL_METABOLISM	1	1	0	2
REACTOME_VITAMIN_C_ASCORBATE_METABOLISM	1	1	0	1
REACTOME_A_TETRASACCHARIDE_LINKER_SEQUENCE_IS_REQUIRED_FOR_GAG_SYNTHESIS	1	1	0	2
REACTOME_ER_TO_GOLGI_ANTEROGRADE_TRANSPORT	1	1	0	5
REACTOME_CARNITINE_METABOLISM	1	1	0	1
REACTOME_G_PROTEIN_ACTIVATION	1	1	0	6
REACTOME_METABOLISM_OF_NITRIC_OXIDE_NOS3_ACTIVATION_AND_REGULATION	1	1	0	2
REACTOME_ASSEMBLY_OF_COLLAGEN_FIBRILS_AND_OTHER_MULTIMERIC_STRUCTURES	1	1	0	29
REACTOME_METABOLISM_OF_ANGIOTENSINOGEN_TO_ANGIOTENSINS	1	1	0	6
REACTOME_CHONDROITIN_SULFATE_BIOSYNTHESIS	1	1	0	1
REACTOME_DERMATAN_SULFATE_BIOSYNTHESIS	1	1	0	1
REACTOME_HS_GAG_BIOSYNTHESIS	1	1	0	1
REACTOME_HS_GAG_DEGRADATION	1	1	0	2
REACTOME_CS_DS_DEGRADATION	1	1	0	1
REACTOME_GENERATION_OF_SECOND_MESSENGER_MOLECULES	1	1	0	20
REACTOME_FCGR_ACTIVATION	1	1	0	8
REACTOME_YAP1_AND_WWTR1_TAZ_STIMULATED_GENE_EXPRESSION	1	1	0	1
REACTOME_ENOS_ACTIVATION	1	1	0	2
REACTOME_NOSTRIN_MEDIATED_ENOS_TRAFFICKING	1	1	0	1
REACTOME_COPII_MEDIATED_VESICLE_TRANSPORT	1	1	0	4
REACTOME_REGULATION_OF_PYRUVATE_DEHYDROGENASE_PDH_COMPLEX	1	1	0	1
REACTOME_METABOLISM_OF_AMINE_DERIVED_HORMONES	1	1	0	2
REACTOME_PEPTIDE_HORMONE_BIOSYNTHESIS	1	1	0	2
REACTOME_THYROXINE_BIOSYNTHESIS	1	1	0	2
REACTOME_GLUTAMATE_NEUROTRANSMITTER_RELEASE_CYCLE	1	1	0	1
REACTOME_REGULATION_OF_GENE_EXPRESSION_IN_EARLY_PANCREATIC_PRECURSOR_CELLS	1	1	0	1
REACTOME_BASIGIN_INTERACTIONS	1	1	0	8
REACTOME_FATTY_ACIDS	1	1	0	1
REACTOME_MISCELLANEOUS_SUBSTRATES	1	1	0	1
REACTOME_EICOSANOIDS	1	1	0	3
REACTOME_EGFR_INTERACTS_WITH_PHOSPHOLIPASE_C_GAMMA	1	1	0	3
REACTOME_MOLECULES_ASSOCIATED_WITH_ELASTIC_FIBRES	1	1	0	14
REACTOME_MHC_CLASS_II_ANTIGEN_PRESENTATION	1	1	0	20
REACTOME_SYNTHESIS_OF_5_EICOSATETRAENOIC_ACIDS	1	1	0	2
REACTOME_SYNTHESIS_OF_LEUKOTRIENES_LT_AND_EOXINS_EX	1	1	0	2
REACTOME_SYNTHESIS_OF_LIPOXINS_LX	1	1	0	1
REACTOME_SYNTHESIS_OF_12_EICOSATETRAENOIC_ACID_DERIVATIVES	1	1	0	2
REACTOME_ARACHIDONIC_ACID_METABOLISM	1	1	0	9
REACTOME_SYNTHESIS_OF_15_EICOSATETRAENOIC_ACID_DERIVATIVES	1	1	0	3
REACTOME_SYNTHESIS_OF_16_20_HYDROXYEICOSATETRAENOIC_ACIDS_HETE	1	1	0	1
REACTOME_HYALURONAN_METABOLISM	1	1	0	2
REACTOME_INTEGRIN_CELL_SURFACE_INTERACTIONS	1	1	0	51
REACTOME_HYALURONAN_UPTAKE_AND_DEGRADATION	1	1	0	2
REACTOME_ABACAVIR_TRANSMEMBRANE_TRANSPORT	1	1	0	1
REACTOME_ABACAVIR_TRANSPORT_AND_METABOLISM	1	1	0	3
REACTOME_ABACAVIR_METABOLISM	1	1	0	2
REACTOME_SYNTHESIS_OF_PROSTAGLANDINS_PG_AND_THROMBOXANES_TX	1	1	0	4
REACTOME_SCAVENGING_OF_HEME_FROM_PLASMA	1	1	0	4
REACTOME_BINDING_AND_UPTAKE_OF_LIGANDS_BY_SCAVENGER_RECEPTORS	1	1	0	16
REACTOME_TGF_BETA_RECEPTOR_SIGNALING_IN_EMT_EPITHELIAL_TO_MESENCHYMAL_TRANSITION	1	1	0	7
REACTOME_VISUAL_PHOTOTRANSDUCTION	1	1	0	16
REACTOME_MUCOPOLYSACCHARIDOSES	1	1	0	1
REACTOME_ANCHORING_FIBRIL_FORMATION	1	1	0	9
REACTOME_CROSSLINKING_OF_COLLAGEN_FIBRILS	1	1	0	7
REACTOME_SELENOAMINO_ACID_METABOLISM	1	1	0	5
REACTOME_RETINOID_CYCLE_DISEASE_EVENTS	1	1	0	2
REACTOME_THE_CANONICAL_RETINOID_CYCLE_IN_RODS_TWILIGHT_VISION	1	1	0	2
REACTOME_MASTL_FACILITATES_MITOTIC_PROGRESSION	1	1	0	4
REACTOME_ACTIVATION_OF_THE_PHOTOTRANSDUCTION_CASCADE	1	1	0	1
REACTOME_CONDENSATION_OF_PROMETAPHASE_CHROMOSOMES	1	1	0	2
REACTOME_THE_PHOTOTRANSDUCTION_CASCADE	1	1	0	2
REACTOME_INSULIN_PROCESSING	1	1	0	1
REACTOME_SIGNALING_BY_NOTCH1_T_7_9_NOTCH1_M1580_K2555_TRANSLOCATION_MUTANT	1	1	0	5
REACTOME_SIGNALING_BY_NOTCH1_HD_DOMAIN_MUTANTS_IN_CANCER	1	1	0	9
REACTOME_FICOLINS_BIND_TO_REPETITIVE_CARBOHYDRATE_STRUCTURES_ON_THE_TARGET_CELL_SURFACE	1	1	0	3
REACTOME_POU5F1_OCT4_SOX2_NANOG_REPRESS_GENES_RELATED_TO_DIFFERENTIATION	1	1	0	6
REACTOME_POU5F1_OCT4_SOX2_NANOG_ACTIVATE_GENES_RELATED_TO_PROLIFERATION	1	1	0	5
REACTOME_PEPTIDE_HORMONE_METABOLISM	1	1	0	14
REACTOME_ACTIVATION_OF_NIMA_KINASES_NEK9_NEK6_NEK7	1	1	0	3
REACTOME_INITIATION_OF_NUCLEAR_ENVELOPE_NE_REFORMATION	1	1	0	3
REACTOME_LAMININ_INTERACTIONS	1	1	0	19
REACTOME_SYNDECAN_INTERACTIONS	1	1	0	17
REACTOME_NON_INTEGRIN_MEMBRANE_ECM_INTERACTIONS	1	1	0	33
REACTOME_ECM_PROTEOGLYCANS	1	1	0	37
REACTOME_SCAVENGING_BY_CLASS_B_RECEPTORS	1	1	0	4
REACTOME_SCAVENGING_BY_CLASS_A_RECEPTORS	1	1	0	11
REACTOME_SCAVENGING_BY_CLASS_F_RECEPTORS	1	1	0	1
REACTOME_GLYCOGEN_STORAGE_DISEASES	1	1	0	3
REACTOME_WNT_LIGAND_BIOGENESIS_AND_TRAFFICKING	1	1	0	14
REACTOME_DEFECTS_IN_VITAMIN_AND_COFACTOR_METABOLISM	1	1	0	1
REACTOME_DEFECTS_IN_BIOTIN_BTN_METABOLISM	1	1	0	1
REACTOME_HSP90_CHAPERONE_CYCLE_FOR_STEROID_HORMONE_RECEPTORS_SHR_IN_THE_PRESENCE_OF_LIGAND	1	1	0	5
REACTOME_AMINO_ACID_TRANSPORT_ACROSS_THE_PLASMA_MEMBRANE	1	1	0	2
REACTOME_DISEASES_ASSOCIATED_WITH_GLYCOSAMINOGLYCAN_METABOLISM	1	1	0	2
REACTOME_DEFECTIVE_B4GALT7_CAUSES_EDS_PROGEROID_TYPE	1	1	0	2
REACTOME_DEFECTIVE_CHST3_CAUSES_SEDCJD	1	1	0	1
REACTOME_DEFECTIVE_CHST14_CAUSES_EDS_MUSCULOCONTRACTURAL_TYPE	1	1	0	1
REACTOME_DEFECTIVE_CHSY1_CAUSES_TPBS	1	1	0	1
REACTOME_DEFECTIVE_EXT2_CAUSES_EXOSTOSES_2	1	1	0	1
REACTOME_P130CAS_LINKAGE_TO_MAPK_SIGNALING_FOR_INTEGRINS	1	1	0	3
REACTOME_CLASS_A_1_RHODOPSIN_LIKE_RECEPTORS	1	1	0	73
REACTOME_CLASS_B_2_SECRETIN_FAMILY_RECEPTORS	1	1	0	35
REACTOME_PEPTIDE_LIGAND_BINDING_RECEPTORS	1	1	0	66
REACTOME_HORMONE_LIGAND_BINDING_RECEPTORS	1	1	0	1
REACTOME_NEGATIVE_REGULATION_OF_TCF_DEPENDENT_SIGNALING_BY_WNT_LIGAND_ANTAGONISTS	1	1	0	12
REACTOME_MYOCLONIC_EPILEPSY_OF_LAFORA	1	1	0	3
REACTOME_CHEMOKINE_RECEPTORS_BIND_CHEMOKINES	1	1	0	50
REACTOME_RECRUITMENT_OF_MITOTIC_CENTROSOME_PROTEINS_AND_COMPLEXES	1	1	0	6
REACTOME_RECRUITMENT_OF_NUMA_TO_MITOTIC_CENTROSOMES	1	1	0	6
REACTOME_ATF4_ACTIVATES_GENES_IN_RESPONSE_TO_ENDOPLASMIC_RETICULUM_STRESS	1	1	0	6
REACTOME_ATF6_ATF6_ALPHA_ACTIVATES_CHAPERONES	1	1	0	2
REACTOME_PERK_REGULATES_GENE_EXPRESSION	1	1	0	6
REACTOME_IRE1ALPHA_ACTIVATES_CHAPERONES	1	1	0	1
REACTOME_UNFOLDED_PROTEIN_RESPONSE_UPR	1	1	0	11
REACTOME_ATF6_ATF6_ALPHA_ACTIVATES_CHAPERONE_GENES	1	1	0	2
REACTOME_SYNTHESIS_SECRETION_AND_INACTIVATION_OF_GLUCAGON_LIKE_PEPTIDE_1_GLP_1	1	1	0	3
REACTOME_RECEPTOR_TYPE_TYROSINE_PROTEIN_PHOSPHATASES	1	1	0	2
REACTOME_CD28_DEPENDENT_VAV1_PATHWAY	1	1	0	8
REACTOME_GLYOXYLATE_METABOLISM_AND_GLYCINE_DEGRADATION	1	1	0	1
REACTOME_BETA_OXIDATION_OF_VERY_LONG_CHAIN_FATTY_ACIDS	1	1	0	1
REACTOME_STRIATED_MUSCLE_CONTRACTION	1	1	0	2
REACTOME_PEROXISOMAL_LIPID_METABOLISM	1	1	0	1
REACTOME_EICOSANOID_LIGAND_BINDING_RECEPTORS	1	1	0	2
REACTOME_PROSTANOID_LIGAND_RECEPTORS	1	1	0	2
REACTOME_NITRIC_OXIDE_STIMULATES_GUANYLATE_CYCLASE	1	1	0	3
REACTOME_ADP_SIGNALLING_THROUGH_P2Y_PURINOCEPTOR_12	1	1	0	4
REACTOME_PROSTACYCLIN_SIGNALLING_THROUGH_PROSTACYCLIN_RECEPTOR	1	1	0	5
REACTOME_EPHRIN_SIGNALING	1	1	0	3
REACTOME_MUSCLE_CONTRACTION	1	1	0	19
REACTOME_TRAFFICKING_OF_AMPA_RECEPTORS	1	1	0	8
REACTOME_SEMA3A_PAK_DEPENDENT_AXON_REPULSION	1	1	0	4
REACTOME_SEMA3A_PLEXIN_REPULSION_SIGNALING_BY_INHIBITING_INTEGRIN_ADHESION	1	1	0	3
REACTOME_CRMPS_IN_SEMA3A_SIGNALING	1	1	0	3
REACTOME_ACETYLCHOLINE_REGULATES_INSULIN_SECRETION	1	1	0	4
REACTOME_ADRENALINE_NORADRENALINE_INHIBITS_INSULIN_SECRETION	1	1	0	9
REACTOME_FREE_FATTY_ACIDS_REGULATE_INSULIN_SECRETION	1	1	0	4
REACTOME_INCRETIN_SYNTHESIS_SECRETION_AND_INACTIVATION	1	1	0	3
REACTOME_SYNTHESIS_SECRETION_AND_INACTIVATION_OF_GLUCOSE_DEPENDENT_INSULINOTROPIC_POLYPEPTIDE_GIP	1	1	0	1
REACTOME_SIALIC_ACID_METABOLISM	1	1	0	1
REACTOME_SUMOYLATION_OF_INTRACELLULAR_RECEPTORS	1	1	0	8
REACTOME_SEMA4D_MEDIATED_INHIBITION_OF_CELL_ATTACHMENT_AND_MIGRATION	1	1	0	3
REACTOME_OTHER_SEMAPHORIN_INTERACTIONS	1	1	0	4
REACTOME_TRAFFICKING_OF_GLUR2_CONTAINING_AMPA_RECEPTORS	1	1	0	5
REACTOME_P2Y_RECEPTORS	1	1	0	1
REACTOME_NUCLEOTIDE_LIKE_PURINERGIC_RECEPTORS	1	1	0	2
REACTOME_REDUCTION_OF_CYTOSOLIC_CA_LEVELS	1	1	0	1
REACTOME_PLATELET_CALCIUM_HOMEOSTASIS	1	1	0	1
REACTOME_G_ALPHA_S_SIGNALLING_EVENTS	1	1	0	9
REACTOME_DCC_MEDIATED_ATTRACTIVE_SIGNALING	1	1	0	2
REACTOME_NCAM1_INTERACTIONS	1	1	0	17
REACTOME_OPSINS	1	1	0	1
REACTOME_CALCITONIN_LIKE_LIGAND_RECEPTORS	1	1	0	1
REACTOME_GLUCAGON_TYPE_LIGAND_RECEPTORS	1	1	0	5
REACTOME_SYNTHESIS_SECRETION_AND_DEACYLATION_OF_GHRELIN	1	1	0	3
REACTOME_TRANSPORT_OF_BILE_SALTS_AND_ORGANIC_ACIDS_METAL_IONS_AND_AMINE_COMPOUNDS	1	1	0	4
REACTOME_TRANSPORT_OF_INORGANIC_CATIONS_ANIONS_AND_AMINO_ACIDS_OLIGOPEPTIDES	1	1	0	2
REACTOME_TRANSPORT_OF_VITAMINS_NUCLEOSIDES_AND_RELATED_MOLECULES	1	1	0	1
REACTOME_SLC_MEDIATED_TRANSMEMBRANE_TRANSPORT	1	1	0	9
REACTOME_METAL_ION_SLC_TRANSPORTERS	1	1	0	2
REACTOME_SPHINGOLIPID_METABOLISM	1	1	0	1
REACTOME_INACTIVATION_OF_CDC42_AND_RAC1	1	1	0	1
REACTOME_ROLE_OF_ABL_IN_ROBO_SLIT_SIGNALING	1	1	0	1
REACTOME_THROMBOXANE_SIGNALLING_THROUGH_TP_RECEPTOR	1	1	0	6
REACTOME_PASSIVE_TRANSPORT_BY_AQUAPORINS	1	1	0	1
REACTOME_LYSOSOME_VESICLE_BIOGENESIS	1	1	0	1
REACTOME_PROTON_COUPLED_MONOCARBOXYLATE_TRANSPORT	1	1	0	1
REACTOME_FATTY_ACIDS_BOUND_TO_GPR40_FFAR1_REGULATE_INSULIN_SECRETION	1	1	0	3
REACTOME_ZINC_TRANSPORTERS	1	1	0	1
REACTOME_UNBLOCKING_OF_NMDA_RECEPTORS_GLUTAMATE_BINDING_AND_ACTIVATION	1	1	0	6
REACTOME_BINDING_OF_TCF_LEF_CTNNB1_TO_TARGET_GENE_PROMOTERS	1	1	0	7
REACTOME_DEPOLYMERISATION_OF_THE_NUCLEAR_LAMINA	1	1	0	4
REACTOME_ZINC_INFLUX_INTO_CELLS_BY_THE_SLC39_GENE_FAMILY	1	1	0	1
REACTOME_FORMYL_PEPTIDE_RECEPTORS_BIND_FORMYL_PEPTIDES_AND_MANY_OTHER_LIGANDS	1	1	0	7
REACTOME_SMOOTH_MUSCLE_CONTRACTION	1	1	0	5
REACTOME_TYPE_I_HEMIDESMOSOME_ASSEMBLY	1	1	0	9
REACTOME_BIOSYNTHESIS_OF_THE_N_GLYCAN_PRECURSOR_DOLICHOL_LIPID_LINKED_OLIGOSACCHARIDE_LLO_AND_TRANSFER_TO_A_NASCENT_PROTEIN	1	1	0	1
REACTOME_ASPARAGINE_N_LINKED_GLYCOSYLATION	1	1	0	10
REACTOME_SYNTHESIS_OF_SUBSTRATES_IN_N_GLYCAN_BIOSYTHESIS	1	1	0	1
REACTOME_CHL1_INTERACTIONS	1	1	0	4
REACTOME_BUTYRATE_RESPONSE_FACTOR_1_BRF1_BINDS_AND_DESTABILIZES_MRNA	1	1	0	2
REACTOME_TRISTETRAPROLIN_TTP_ZFP36_BINDS_AND_DESTABILIZES_MRNA	1	1	0	1
REACTOME_HUR_ELAVL1_BINDS_AND_STABILIZES_MRNA	1	1	0	3
REACTOME_ACTIVATION_OF_KAINATE_RECEPTORS_UPON_GLUTAMATE_BINDING	1	1	0	5
REACTOME_INTERCONVERSION_OF_NUCLEOTIDE_DI_AND_TRIPHOSPHATES	1	1	0	2
REACTOME_PRESYNAPTIC_FUNCTION_OF_KAINATE_RECEPTORS	1	1	0	5
REACTOME_GPCR_LIGAND_BINDING	1	1	0	108
REACTOME_DEFECTIVE_GALNT3_CAUSES_HFTC	1	1	0	2
REACTOME_DEFECTIVE_C1GALT1C1_CAUSES_TNPS	1	1	0	2
REACTOME_WNT5A_DEPENDENT_INTERNALIZATION_OF_FZD4	1	1	0	5
REACTOME_WNT5A_DEPENDENT_INTERNALIZATION_OF_FZD2_FZD5_AND_ROR2	1	1	0	4
REACTOME_O_LINKED_GLYCOSYLATION	1	1	0	5
REACTOME_O_GLYCOSYLATION_OF_TSR_DOMAIN_CONTAINING_PROTEINS	1	1	0	2
REACTOME_N_GLYCAN_TRIMMING_IN_THE_ER_AND_CALNEXIN_CALRETICULIN_CYCLE	1	1	0	3
REACTOME_UPTAKE_AND_FUNCTION_OF_DIPHTHERIA_TOXIN	1	1	0	1
REACTOME_SIGNALING_BY_LRP5_MUTANTS	1	1	0	4
REACTOME_SIGNALING_BY_RETINOIC_ACID	1	1	0	5
REACTOME_RELEASE_OF_HH_NP_FROM_THE_SECRETING_CELL	1	1	0	1
REACTOME_RA_BIOSYNTHESIS_PATHWAY	1	1	0	2
REACTOME_NEGATIVE_REGULATION_OF_TCF_DEPENDENT_SIGNALING_BY_DVL_INTERACTING_PROTEINS	1	1	0	1
REACTOME_AFLATOXIN_ACTIVATION_AND_DETOXIFICATION	1	1	0	1
REACTOME_ORGANIC_CATION_TRANSPORT	1	1	0	1
REACTOME_ORGANIC_CATION_ANION_ZWITTERION_TRANSPORT	1	1	0	1
REACTOME_CARDIAC_CONDUCTION	1	1	0	14
REACTOME_PHASE_0_RAPID_DEPOLARISATION	1	1	0	10
REACTOME_PHASE_2_PLATEAU_PHASE	1	1	0	5
REACTOME_PHYSIOLOGICAL_FACTORS	1	1	0	1
REACTOME_ION_HOMEOSTASIS	1	1	0	4
REACTOME_METABOLIC_DISORDERS_OF_BIOLOGICAL_OXIDATION_ENZYMES	1	1	0	3
REACTOME_IRAK4_DEFICIENCY_TLR2_4	1	1	0	14
REACTOME_ANCHORING_OF_THE_BASAL_BODY_TO_THE_PLASMA_MEMBRANE	1	1	0	6
REACTOME_CARGO_TRAFFICKING_TO_THE_PERICILIARY_MEMBRANE	1	1	0	2
REACTOME_BBSOME_MEDIATED_CARGO_TARGETING_TO_CILIUM	1	1	0	2
REACTOME_INTRAFLAGELLAR_TRANSPORT	1	1	0	1
REACTOME_DECTIN_2_FAMILY	1	1	0	11
REACTOME_RHO_GTPASES_ACTIVATE_KTN1	1	1	0	2
REACTOME_LIGAND_RECEPTOR_INTERACTIONS	1	1	0	4
REACTOME_ACTIVATION_OF_SMO	1	1	0	4
REACTOME_GLI_PROTEINS_BIND_PROMOTERS_OF_HH_RESPONSIVE_GENES_TO_PROMOTE_TRANSCRIPTION	1	1	0	4
REACTOME_PHOSPHOLIPASE_C_MEDIATED_CASCADE_FGFR2	1	1	0	17
REACTOME_PHOSPHOLIPASE_C_MEDIATED_CASCADE_FGFR4	1	1	0	13
REACTOME_FGFRL1_MODULATION_OF_FGFR1_SIGNALING	1	1	0	11
REACTOME_DISEASES_OF_CARBOHYDRATE_METABOLISM	1	1	0	4
REACTOME_RHO_GTPASES_ACTIVATE_RHOTEKIN_AND_RHOPHILINS	1	1	0	3
REACTOME_LGI_ADAM_INTERACTIONS	1	1	0	1
REACTOME_SURFACTANT_METABOLISM	1	1	0	4
REACTOME_REGULATION_OF_TLR_BY_ENDOGENOUS_LIGAND	1	1	0	12
REACTOME_DISEASES_ASSOCIATED_WITH_SURFACTANT_METABOLISM	1	1	0	1
REACTOME_DEFECTIVE_CSF2RB_CAUSES_SMDP5	1	1	0	1
REACTOME_JOSEPHIN_DOMAIN_DUBS	1	1	0	3
REACTOME_CD22_MEDIATED_BCR_REGULATION	1	1	0	4
REACTOME_CARGO_CONCENTRATION_IN_THE_ER	1	1	0	3
REACTOME_ERBB2_REGULATES_CELL_MOTILITY	1	1	0	4
REACTOME_RRNA_MODIFICATION_IN_THE_NUCLEUS_AND_CYTOSOL	1	1	0	1
REACTOME_NEUREXINS_AND_NEUROLIGINS	1	1	0	3
REACTOME_PROTEIN_PROTEIN_INTERACTIONS_AT_SYNAPSES	1	1	0	6
REACTOME_METAL_SEQUESTRATION_BY_ANTIMICROBIAL_PROTEINS	1	1	0	5
REACTOME_METABOLISM_OF_FAT_SOLUBLE_VITAMINS	1	1	0	15
REACTOME_MET_RECEPTOR_ACTIVATION	1	1	0	2
REACTOME_COPI_MEDIATED_ANTEROGRADE_TRANSPORT	1	1	0	2
REACTOME_COPI_DEPENDENT_GOLGI_TO_ER_RETROGRADE_TRAFFIC	1	1	0	1
REACTOME_COPI_INDEPENDENT_GOLGI_TO_ER_RETROGRADE_TRAFFIC	1	1	0	2
REACTOME_COOPERATION_OF_PDCL_PHLP1_AND_TRIC_CCT_IN_G_PROTEIN_BETA_FOLDING	1	1	0	6
REACTOME_DNA_REPLICATION_INITIATION	1	1	0	1
REACTOME_G2_M_DNA_REPLICATION_CHECKPOINT	1	1	0	4
REACTOME_PYRUVATE_METABOLISM	1	1	0	4
REACTOME_BRANCHED_CHAIN_AMINO_ACID_CATABOLISM	1	1	0	1
REACTOME_HISTIDINE_CATABOLISM	1	1	0	1
REACTOME_TRYPTOPHAN_CATABOLISM	1	1	0	4
REACTOME_ETHANOL_OXIDATION	1	1	0	3
REACTOME_ACTIVATION_OF_THE_MRNA_UPON_BINDING_OF_THE_CAP_BINDING_COMPLEX_AND_EIFS_AND_SUBSEQUENT_BINDING_TO_43S	1	1	0	3
REACTOME_PYRIMIDINE_SALVAGE	1	1	0	1
REACTOME_PYRIMIDINE_CATABOLISM	1	1	0	2
REACTOME_RNA_POLYMERASE_III_CHAIN_ELONGATION	1	1	0	1
REACTOME_RNA_POLYMERASE_III_TRANSCRIPTION_TERMINATION	1	1	0	1
REACTOME_PURINE_SALVAGE	1	1	0	2
REACTOME_PURINE_CATABOLISM	1	1	0	1
REACTOME_IRS_ACTIVATION	1	1	0	1
REACTOME_DISSOLUTION_OF_FIBRIN_CLOT	1	1	0	4
REACTOME_PLATELET_ADHESION_TO_EXPOSED_COLLAGEN	1	1	0	8
REACTOME_RNA_POLYMERASE_III_TRANSCRIPTION_INITIATION_FROM_TYPE_3_PROMOTER	1	1	0	2
REACTOME_TRANSPORT_OF_ORGANIC_ANIONS	1	1	0	1
REACTOME_ERBB2_ACTIVATES_PTK6_SIGNALING	1	1	0	3
REACTOME_PTK6_EXPRESSION	1	1	0	2
REACTOME_SYNAPTIC_ADHESION_LIKE_MOLECULES	1	1	0	4
REACTOME_PHOSPHATE_BOND_HYDROLYSIS_BY_NTPDASE_PROTEINS	1	1	0	1
REACTOME_BUTYROPHILIN_BTN_FAMILY_INTERACTIONS	1	1	0	2
REACTOME_SIGNALING_BY_MST1	1	1	0	1
REACTOME_AURKA_ACTIVATION_BY_TPX2	1	1	0	7
REACTOME_GOLGI_TO_ER_RETROGRADE_TRANSPORT	1	1	0	3
REACTOME_PTK6_PROMOTES_HIF1A_STABILIZATION	1	1	0	2
REACTOME_REELIN_SIGNALLING_PATHWAY	1	1	0	2
REACTOME_VLDL_ASSEMBLY	1	1	0	1
REACTOME_SYNTHESIS_OF_ACTIVE_UBIQUITIN_ROLES_OF_E1_AND_E2_ENZYMES	1	1	0	5
REACTOME_TFAP2_AP_2_FAMILY_REGULATES_TRANSCRIPTION_OF_GROWTH_FACTORS_AND_THEIR_RECEPTORS	1	1	0	5
REACTOME_TFAP2_AP_2_FAMILY_REGULATES_TRANSCRIPTION_OF_CELL_CYCLE_FACTORS	1	1	0	2
REACTOME_TFAP2A_ACTS_AS_A_TRANSCRIPTIONAL_REPRESSOR_DURING_RETINOIC_ACID_INDUCED_CELL_DIFFERENTIATION	1	1	0	2
REACTOME_RAB_GERANYLGERANYLATION	1	1	0	1
REACTOME_MET_ACTIVATES_PTK2_SIGNALING	1	1	0	22
REACTOME_CREB3_FACTORS_ACTIVATE_GENES	1	1	0	3
REACTOME_MET_INTERACTS_WITH_TNS_PROTEINS	1	1	0	3
REACTOME_MET_ACTIVATES_RAP1_AND_RAC1	1	1	0	4
REACTOME_MET_RECEPTOR_RECYCLING	1	1	0	3
REACTOME_MET_PROMOTES_CELL_MOTILITY	1	1	0	24
REACTOME_INLA_MEDIATED_ENTRY_OF_LISTERIA_MONOCYTOGENES_INTO_HOST_CELLS	1	1	0	5
REACTOME_DIGESTION	1	1	0	1
REACTOME_RUNX1_REGULATES_EXPRESSION_OF_COMPONENTS_OF_TIGHT_JUNCTIONS	1	1	0	1
REACTOME_RUNX1_REGULATES_TRANSCRIPTION_OF_GENES_INVOLVED_IN_DIFFERENTIATION_OF_KERATINOCYTES	1	1	0	3
REACTOME_RUNX1_REGULATES_TRANSCRIPTION_OF_GENES_INVOLVED_IN_BCR_SIGNALING	1	1	0	3
REACTOME_RUNX1_REGULATES_TRANSCRIPTION_OF_GENES_INVOLVED_IN_INTERLEUKIN_SIGNALING	1	1	0	3
REACTOME_RUNX2_REGULATES_CHONDROCYTE_MATURATION	1	1	0	2
REACTOME_REGULATION_OF_PTEN_MRNA_TRANSLATION	1	1	0	1
REACTOME_COLLAGEN_CHAIN_TRIMERIZATION	1	1	0	17
REACTOME_MITOCHONDRIAL_CALCIUM_ION_TRANSPORT	1	1	0	1
REACTOME_RUNX3_REGULATES_IMMUNE_RESPONSE_AND_CELL_MIGRATION	1	1	0	5
REACTOME_GENE_AND_PROTEIN_EXPRESSION_BY_JAK_STAT_SIGNALING_AFTER_INTERLEUKIN_12_STIMULATION	1	1	0	9
REACTOME_RUNX3_REGULATES_WNT_SIGNALING	1	1	0	7
REACTOME_RUNX3_REGULATES_YAP1_MEDIATED_TRANSCRIPTION	1	1	0	1
REACTOME_NUCLEOTIDE_CATABOLISM	1	1	0	3
REACTOME_NUCLEOTIDE_SALVAGE	1	1	0	3
REACTOME_PHENYLALANINE_AND_TYROSINE_METABOLISM	1	1	0	1
REACTOME_ASPARTATE_AND_ASPARAGINE_METABOLISM	1	1	0	9
REACTOME_DIGESTION_AND_ABSORPTION	1	1	0	1
REACTOME_CHYLOMICRON_ASSEMBLY	1	1	0	7
REACTOME_ASSEMBLY_OF_ACTIVE_LPL_AND_LIPC_LIPASE_COMPLEXES	1	1	0	5
REACTOME_HDL_ASSEMBLY	1	1	0	5
REACTOME_PLASMA_LIPOPROTEIN_ASSEMBLY	1	1	0	11
REACTOME_PLASMA_LIPOPROTEIN_REMODELING	1	1	0	10
REACTOME_CHYLOMICRON_REMODELING	1	1	0	7
REACTOME_HDL_CLEARANCE	1	1	0	1
REACTOME_CHYLOMICRON_CLEARANCE	1	1	0	2
REACTOME_LDL_CLEARANCE	1	1	0	2
REACTOME_LDL_REMODELING	1	1	0	1
REACTOME_PLASMA_LIPOPROTEIN_CLEARANCE	1	1	0	4
REACTOME_VLDL_CLEARANCE	1	1	0	1
REACTOME_HDL_REMODELING	1	1	0	4
REACTOME_PHENYLALANINE_METABOLISM	1	1	0	1
REACTOME_G_BETA_GAMMA_SIGNALLING_THROUGH_CDC42	1	1	0	4
REACTOME_METABOLISM_OF_COFACTORS	1	1	0	3
REACTOME_TRIGLYCERIDE_METABOLISM	1	1	0	3
REACTOME_INTERLEUKIN_9_SIGNALING	1	1	0	7
REACTOME_ER_QUALITY_CONTROL_COMPARTMENT_ERQC	1	1	0	3
REACTOME_CALNEXIN_CALRETICULIN_CYCLE	1	1	0	3
REACTOME_INTERLEUKIN_18_SIGNALING	1	1	0	5
REACTOME_RHOD_GTPASE_CYCLE	1	1	0	5
REACTOME_RHOQ_GTPASE_CYCLE	1	1	0	4
REACTOME_RHOG_GTPASE_CYCLE	1	1	0	7
REACTOME_RHOJ_GTPASE_CYCLE	1	1	0	7
REACTOME_RHOU_GTPASE_CYCLE	1	1	0	6
REACTOME_RHOV_GTPASE_CYCLE	1	1	0	4
REACTOME_INTERLEUKIN_36_PATHWAY	1	1	0	2
REACTOME_BIOSYNTHESIS_OF_SPECIALIZED_PRORESOLVING_MEDIATORS_SPMS	1	1	0	3
REACTOME_BIOSYNTHESIS_OF_EPA_DERIVED_SPMS	1	1	0	3
REACTOME_INTERLEUKIN_2_SIGNALING	1	1	0	10
REACTOME_INTERLEUKIN_21_SIGNALING	1	1	0	9
REACTOME_ERYTHROPOIETIN_ACTIVATES_PHOSPHOLIPASE_C_GAMMA_PLCG	1	1	0	5
REACTOME_ERYTHROPOIETIN_ACTIVATES_STAT5	1	1	0	5
REACTOME_NR1H2_NR1H3_REGULATE_GENE_EXPRESSION_LINKED_TO_LIPOGENESIS	1	1	0	1
REACTOME_ACTIVATED_NTRK2_SIGNALS_THROUGH_FYN	1	1	0	5
REACTOME_NTRK2_ACTIVATES_RAC1	1	1	0	4
REACTOME_PEROXISOMAL_PROTEIN_IMPORT	1	1	0	6
REACTOME_BLOOD_GROUP_SYSTEMS_BIOSYNTHESIS	1	1	0	3
REACTOME_O_LINKED_GLYCOSYLATION_OF_MUCINS	1	1	0	3
REACTOME_ENDOSOMAL_SORTING_COMPLEX_REQUIRED_FOR_TRANSPORT_ESCRT	1	1	0	3
REACTOME_TRANSFERRIN_ENDOCYTOSIS_AND_RECYCLING	1	1	0	1
REACTOME_NONSENSE_MEDIATED_DECAY_NMD	1	1	0	6
REACTOME_TRANSPORT_TO_THE_GOLGI_AND_SUBSEQUENT_MODIFICATION	1	1	0	7
REACTOME_INSERTION_OF_TAIL_ANCHORED_PROTEINS_INTO_THE_ENDOPLASMIC_RETICULUM_MEMBRANE	1	1	0	1
REACTOME_ASSEMBLY_AND_CELL_SURFACE_PRESENTATION_OF_NMDA_RECEPTORS	1	1	0	5
REACTOME_LIPOPHAGY	1	1	0	1
REACTOME_NEGATIVE_REGULATION_OF_NMDA_RECEPTOR_MEDIATED_NEURONAL_TRANSMISSION	1	1	0	5
REACTOME_ACTIVATION_OF_RAC1_DOWNSTREAM_OF_NMDARS	1	1	0	1
REACTOME_ACTIVATION_OF_AMPK_DOWNSTREAM_OF_NMDARS	1	1	0	2
REACTOME_LONG_TERM_POTENTIATION	1	1	0	5
REACTOME_NR1H2_NR1H3_REGULATE_GENE_EXPRESSION_LINKED_TO_GLUCONEOGENESIS	1	1	0	1
REACTOME_REGULATION_OF_GLYCOLYSIS_BY_FRUCTOSE_2_6_BISPHOSPHATE_METABOLISM	1	1	0	6
REACTOME_PREVENTION_OF_PHAGOSOMAL_LYSOSOMAL_FUSION	1	1	0	4
REACTOME_MODULATION_BY_MTB_OF_HOST_IMMUNE_SYSTEM	1	1	0	6
REACTOME_SUPPRESSION_OF_PHAGOSOMAL_MATURATION	1	1	0	5
REACTOME_RESPONSE_OF_EIF2AK1_HRI_TO_HEME_DEFICIENCY	1	1	0	4
REACTOME_DEFECTS_OF_CONTACT_ACTIVATION_SYSTEM_CAS_AND_KALLIKREIN_KININ_SYSTEM_KKS	1	1	0	2
REACTOME_SIGNALING_BY_MAPK_MUTANTS	1	1	0	4
REACTOME_PEXOPHAGY	1	1	0	4
REACTOME_SIGNALING_BY_MEMBRANE_TETHERED_FUSIONS_OF_PDGFRA_OR_PDGFRB	1	1	0	1
REACTOME_MATURATION_OF_PROTEIN_3A	1	1	0	1
REACTOME_TRANSCRIPTIONAL_REGULATION_OF_TESTIS_DIFFERENTIATION	1	1	0	6
REACTOME_MATURATION_OF_SARS_COV_2_SPIKE_PROTEIN	1	1	0	2
REACTOME_ATTACHMENT_AND_ENTRY	1	1	0	2
REACTOME_RND2_GTPASE_CYCLE	1	1	0	5
REACTOME_ALK_MUTANTS_BIND_TKIS	1	1	0	3
REACTOME_FLT3_SIGNALING_THROUGH_SRC_FAMILY_KINASES	1	1	0	6
REACTOME_N_GLYCAN_ANTENNAE_ELONGATION_IN_THE_MEDIAL_TRANS_GOLGI	1	1	0	2
REACTOME_N_GLYCAN_ANTENNAE_ELONGATION	1	1	0	1
REACTOME_REACTIONS_SPECIFIC_TO_THE_COMPLEX_N_GLYCAN_SYNTHESIS_PATHWAY	1	1	0	1
REACTOME_TERMINATION_OF_O_GLYCAN_BIOSYNTHESIS	1	1	0	3
REACTOME_GABA_RECEPTOR_ACTIVATION	1	1	0	4
REACTOME_GABA_B_RECEPTOR_ACTIVATION	1	1	0	4
REACTOME_ANTIGEN_PRESENTATION_FOLDING_ASSEMBLY_AND_PEPTIDE_LOADING_OF_CLASS_I_MHC	1	1	0	10
REACTOME_KINESINS	1	1	0	1
HALLMARK_CHOLESTEROL_HOMEOSTASIS	1	1	0	15
HALLMARK_ANDROGEN_RESPONSE	1	1	0	16
HALLMARK_APICAL_SURFACE	1	1	0	13
HALLMARK_ANGIOGENESIS	1	1	0	19
HALLMARK_BILE_ACID_METABOLISM	1	1	0	13
HALLMARK_PANCREAS_BETA_CELLS	1	1	0	5
KEGG_PENTOSE_AND_GLUCURONATE_INTERCONVERSIONS	1	1	0	1
KEGG_FRUCTOSE_AND_MANNOSE_METABOLISM	1	1	0	8
KEGG_FATTY_ACID_METABOLISM	1	1	0	5
KEGG_PRIMARY_BILE_ACID_BIOSYNTHESIS	1	1	0	2
KEGG_STEROID_HORMONE_BIOSYNTHESIS	1	1	0	5
KEGG_VALINE_LEUCINE_AND_ISOLEUCINE_DEGRADATION	1	1	0	2
KEGG_VALINE_LEUCINE_AND_ISOLEUCINE_BIOSYNTHESIS	1	1	0	1
KEGG_HISTIDINE_METABOLISM	1	1	0	2
KEGG_TYROSINE_METABOLISM	1	1	0	7
KEGG_PHENYLALANINE_METABOLISM	1	1	0	3
KEGG_TRYPTOPHAN_METABOLISM	1	1	0	3
KEGG_BETA_ALANINE_METABOLISM	1	1	0	1
KEGG_GLUTATHIONE_METABOLISM	1	1	0	6
KEGG_PROPANOATE_METABOLISM	1	1	0	3
KEGG_BUTANOATE_METABOLISM	1	1	0	1
KEGG_ONE_CARBON_POOL_BY_FOLATE	1	1	0	1
KEGG_RETINOL_METABOLISM	1	1	0	4
KEGG_LIMONENE_AND_PINENE_DEGRADATION	1	1	0	1
KEGG_METABOLISM_OF_XENOBIOTICS_BY_CYTOCHROME_P450	1	1	0	4
KEGG_DRUG_METABOLISM_CYTOCHROME_P450	1	1	0	3
KEGG_DRUG_METABOLISM_OTHER_ENZYMES	1	1	0	4
KEGG_BIOSYNTHESIS_OF_UNSATURATED_FATTY_ACIDS	1	1	0	2
KEGG_ABC_TRANSPORTERS	1	1	0	3
KEGG_RIBOSOME	1	1	0	5
KEGG_PROTEIN_EXPORT	1	1	0	1
KEGG_PPAR_SIGNALING_PATHWAY	1	1	0	15
KEGG_NEUROACTIVE_LIGAND_RECEPTOR_INTERACTION	1	1	0	23
KEGG_PEROXISOME	1	1	0	7
KEGG_HEDGEHOG_SIGNALING_PATHWAY	1	1	0	34
KEGG_ECM_RECEPTOR_INTERACTION	1	1	0	50
KEGG_COMPLEMENT_AND_COAGULATION_CASCADES	1	1	0	37
KEGG_OLFACTORY_TRANSDUCTION	1	1	0	8
KEGG_MATURITY_ONSET_DIABETES_OF_THE_YOUNG	1	1	0	5
KEGG_AUTOIMMUNE_THYROID_DISEASE	1	1	0	39

## Sheet: tROIs_variable_genes_ORA
pathway	pval	padj	overlap	size	genes
HALLMARK_EPITHELIAL_MESENCHYMAL_TRANSITION	8.19942e-12	1.32503e-08	34	81	COL3A1/COL5A2/COL5A1/COL1A1/FN1/COL6A3/COL1A2/VCAN/IGFBP3/TPM1/COL11A1/THBS1/FAP/THY1/SPP1/TNC/COMP/VCAM1/INHBA/VEGFA/CXCL1/PLOD2/RHOB/ACTA2/CXCL8/SFRP1/SNAI2/LRP1/SFRP4/ITGB3/CXCL6/ADAM12/CXCL12/PDGFRB
HALLMARK_COAGULATION	8.0449e-10	6.50028e-07	25	55	C1S/C1R/SERPING1/CFI/C3/MMP9/CFB/MMP11/A2M/PLAU/CAPN2/PLAT/FN1/CTSH/OLR1/CLU/CD9/ITGB3/SERPINA1/COMP/LRP1/DPP4/THBS1/DUSP6/C1QA
KEGG_COMPLEMENT_AND_COAGULATION_CASCADES	7.89008e-09	4.25012e-06	19	37	PLAT/SERPINA1/PLAU/CR2/A2M/CR1/F13A1/C7/CD55/C4BPA/C4B/CFB/C1S/C3/C1QB/C1QA/C1R/CFI/SERPING1
HALLMARK_COMPLEMENT	1.76519e-06	0.000713139	25	76	C1S/CFB/C1R/SERPING1/C1QA/DPP4/CR2/SERPINA1/C3/CR1/DUSP6/FN1/CLU/LRP1/S100A9/PLAT/DOCK9/OLR1/LTF/CXCL1/CD55/CCL5/CTSH/HSPA1A/LGALS3
REACTOME_COMPLEMENT_CASCADE	2.51351e-06	0.000812367	16	37	C7/CR2/CLU/C4BPA/C3/SERPING1/C1R/C1QB/C1QA/CD19/C1S/CD55/CR1/CFI/C4B/CFB
REACTOME_BINDING_AND_UPTAKE_OF_LIGANDS_BY_SCAVENGER_RECEPTORS	3.19156e-06	0.000859593	10	16	MARCO/MSR1/APOB/COL1A1/LRP1/COLEC12/COL1A2/HSP90B1/COL3A1/CD163
REACTOME_DEGRADATION_OF_THE_EXTRACELLULAR_MATRIX	3.86126e-06	0.000891398	16	38	CDH1/COL11A1/CMA1/MMP11/MMP9/COL1A1/FN1/SPP1/COL5A1/CAPN2/COL6A3/COL1A2/COL3A1/A2M/LAMB3/COL5A2
REACTOME_SCAVENGING_BY_CLASS_A_RECEPTORS	6.37334e-06	0.00128741	8	11	MARCO/MSR1/APOB/COL1A1/COLEC12/COL1A2/HSP90B1/COL3A1
REACTOME_EXTRACELLULAR_MATRIX_ORGANIZATION	1.661e-05	0.0029783	29	106	ITGA3/VCAN/CDH1/TNC/COL11A1/CEACAM6/CMA1/MMP11/MMP9/COMP/ITGB8/COL1A1/ITGB6/FN1/SPP1/COL5A1/THBS1/APP/ADAM12/PLOD2/VCAM1/CAPN2/COL6A3/COL1A2/COL3A1/A2M/LAMB3/COL5A2/ITGB3
REACTOME_MET_ACTIVATES_PTK2_SIGNALING	1.88859e-05	0.0029783	11	22	ITGA3/HGF/COL11A1/MET/COL1A1/FN1/COL5A1/COL1A2/COL3A1/LAMB3/COL5A2
HALLMARK_TNFA_SIGNALING_VIA_NFKB	2.02731e-05	0.0029783	29	107	JUNB/CXCL2/ATF3/PTGS2/CXCL1/CD83/CXCL3/SOD2/DUSP1/EGR1/NR4A1/CCL4/CCL2/CXCL10/CXCL6/INHBA/PLAU/SGK1/IL7R/CCL5/VEGFA/FOS/OLR1/RHOB/CSF1/TLR2/LAMB3/CCND1/TNC
HALLMARK_KRAS_SIGNALING_UP	2.89835e-05	0.00390311	23	77	DUSP6/IRF8/INHBA/MMP11/PRDM1/MMP9/IGFBP3/SPP1/CD37/PLAT/CXCL10/CFB/ERO1A/PTGS2/IL33/LCP1/ST6GAL1/F13A1/SOX9/IL7R/ENG/PLAU/CXCR4
REACTOME_NEUTROPHIL_DEGRANULATION	4.9877e-05	0.00558575	31	123	LTF/PKM/PTPRC/CEACAM6/LYZ/MMP9/CTSH/GPI/PLAU/C3/LGALS3/CHIT1/TLR2/CD53/S100A8/LCN2/ALDOA/S100A9/CXCL1/CD14/CEACAM3/OLR1/SELL/CD55/MME/SERPINA1/CR1/HSPA1A/LILRB3/MIF/LILRA3
REACTOME_MET_PROMOTES_CELL_MOTILITY	5.3008e-05	0.00558575	11	24	ITGA3/HGF/COL11A1/MET/COL1A1/FN1/COL5A1/COL1A2/COL3A1/LAMB3/COL5A2
REACTOME_CHEMOKINE_RECEPTORS_BIND_CHEMOKINES	5.53044e-05	0.00558575	17	50	CXCL2/CXCL12/CCL2/CXCR4/CXCL6/CCL21/CXCL9/CXCL13/CXCL3/CXCL5/CXCL1/CX3CR1/CXCL10/CXCL8/CCL19/CCL5/CCL4
KEGG_ECM_RECEPTOR_INTERACTION	5.53044e-05	0.00558575	17	50	COL6A3/COL5A2/FN1/COMP/ITGA3/COL5A1/COL3A1/ITGB3/ITGB6/SPP1/LAMB3/COL1A1/COL1A2/ITGB8/TNC/COL11A1/THBS1
REACTOME_SYNDECAN_INTERACTIONS	6.40299e-05	0.0060866	9	17	TNC/COL1A1/FN1/COL5A1/THBS1/COL1A2/COL3A1/COL5A2/ITGB3
REACTOME_INTEGRIN_CELL_SURFACE_INTERACTIONS	7.37791e-05	0.00662372	17	51	ITGA3/CDH1/TNC/COMP/ITGB8/COL1A1/ITGB6/FN1/SPP1/COL5A1/THBS1/VCAM1/COL6A3/COL1A2/COL3A1/COL5A2/ITGB3
REACTOME_REGULATION_OF_INSULIN_LIKE_GROWTH_FACTOR_IGF_TRANSPORT_AND_UPTAKE_BY_INSULIN_LIKE_GROWTH_FACTOR_BINDING_PROTEINS_IGFBPS	0.000130181	0.0110722	11	26	VCAN/TNC/APOB/FN1/SPP1/C3/APP/IGFBP3/HSP90B1/CSF1/SERPINA1
HALLMARK_ANGIOGENESIS	0.000193576	0.0156409	9	19	VCAN/STC1/VEGFA/COL5A2/APP/COL3A1/SPP1/OLR1/CXCL6
REACTOME_PEPTIDE_LIGAND_BINDING_RECEPTORS	0.000257223	0.019794	19	66	CXCL2/CXCL12/CCL2/CXCR4/CXCL6/C3/CCL21/CXCL9/APP/CXCL13/CXCL3/CXCL5/CXCL1/CX3CR1/CXCL10/CXCL8/CCL19/CCL5/CCL4
REACTOME_ECM_PROTEOGLYCANS	0.00029773	0.0218697	13	37	VCAN/TNC/COMP/COL1A1/ITGB6/FN1/COL5A1/APP/COL6A3/COL1A2/COL3A1/COL5A2/ITGB3
REACTOME_CLASS_A_1_RHODOPSIN_LIKE_RECEPTORS	0.000368174	0.0258682	20	73	CXCL2/CXCL12/CCL2/CXCR4/CXCL6/C3/ADORA2A/CCL21/CXCL9/APP/CXCL13/CXCL3/CXCL5/CXCL1/CX3CR1/CXCL10/CXCL8/CCL19/CCL5/CCL4
KEGG_SYSTEMIC_LUPUS_ERYTHEMATOSUS	0.000445084	0.0287703	15	48	C7/HLA-DRB3/C4B/C1S/C3/C1QB/C1QA/C1R/HLA-DRA/HLA-DMB/HLA-DMA/H3C8/IL10/H3C2/H3C10
HALLMARK_GLYCOLYSIS	0.000445084	0.0287703	15	48	ALDOA/ERO1A/VEGFA/PKM/IGFBP3/PLOD2/CXCR4/GPC4/VCAN/MIF/MET/SOX9/DDIT4/COL5A1/STC1
HALLMARK_HYPOXIA	0.00067378	0.041878	17	60	PDK1/ALDOA/GPI/ADM/VEGFA/ERO1A/DDIT4/IGFBP3/FOS/STC1/ATF3/DUSP1/MIF/GPC4/CXCR4/FBP1/COL5A1
REACTOME_RESPONSE_TO_ELEVATED_PLATELET_CYTOSOLIC_CA2	0.000709662	0.0424746	13	40	CD9/HGF/VEGFA/FN1/CLU/F13A1/THBS1/APP/SERPING1/ALDOA/A2M/SERPINA1/ITGB3
REACTOME_COLLAGEN_DEGRADATION	0.000740334	0.0427278	9	22	COL11A1/MMP11/MMP9/COL1A1/COL5A1/COL6A3/COL1A2/COL3A1/COL5A2
REACTOME_O_LINKED_GLYCOSYLATION	0.00108449	0.0584176	4	5	ST6GAL1/THBS1/MUC4/MUC1
REACTOME_METAL_SEQUESTRATION_BY_ANTIMICROBIAL_PROTEINS	0.00108449	0.0584176	4	5	LTF/S100A8/LCN2/S100A9
HALLMARK_INFLAMMATORY_RESPONSE	0.00115028	0.059963	26	114	CXCL10/CCL2/CCL5/CXCL8/CXCL9/TLR2/ITGB8/ADM/INHBA/CSF1/CXCL6/CD55/OLR1/IL7R/SELL/ACVR1B/IFITM1/LY6E/IL10/LAMP3/CCL24/MET/MARCO/CD14/MSR1/ITGB3
REACTOME_NON_INTEGRIN_MEMBRANE_ECM_INTERACTIONS	0.00145457	0.0734559	11	33	TNC/COL11A1/COL1A1/FN1/COL5A1/THBS1/COL1A2/COL3A1/LAMB3/COL5A2/ITGB3
REACTOME_INITIAL_TRIGGERING_OF_COMPLEMENT	0.00186209	0.0872369	7	16	C3/C1R/C1QB/C1QA/C1S/C4B/CFB
REACTOME_HEMOSTASIS	0.00188261	0.0872369	37	187	ITGA3/CD9/CD74/HGF/RASGRP2/APOB/CEACAM6/DOCK9/PLAT/COL1A1/VEGFA/FN1/EPCAM/IFNA8/CLU/PLAU/F13A1/GNGT1/THBS1/APP/RHOB/SERPING1/ALDOA/COL1A2/CEACAM3/OLR1/TNFRSF10D/A2M/IFNA2/SELL/SERPINA1/IFNA1/MIF/ITGB3/H3C8/H3C10/H3C2
REACTOME_O_LINKED_GLYCOSYLATION_OF_MUCINS	0.0019434	0.0872369	3	3	ST6GAL1/MUC4/MUC1
REACTOME_TERMINATION_OF_O_GLYCAN_BIOSYNTHESIS	0.0019434	0.0872369	3	3	ST6GAL1/MUC4/MUC1
REACTOME_COLLAGEN_BIOSYNTHESIS_AND_MODIFYING_ENZYMES	0.00253544	0.110737	8	21	COL11A1/COL1A1/COL5A1/PLOD2/COL6A3/COL1A2/COL3A1/COL5A2
REACTOME_GPCR_LIGAND_BINDING	0.00261608	0.111252	24	108	CXCL2/CXCL12/CCL2/CXCR4/CXCL6/C3/GNGT1/ADORA2A/CCL21/CXCL9/APP/ADM/CXCL13/FZD1/CXCL3/CXCL5/CXCL1/CX3CR1/CXCL10/CXCL8/CCL19/CD55/CCL5/CCL4
REACTOME_COLLAGEN_CHAIN_TRIMERIZATION	0.00283278	0.117379	7	17	COL11A1/COL1A1/COL5A1/COL6A3/COL1A2/COL3A1/COL5A2
REACTOME_SIGNALING_BY_MET	0.00405945	0.164002	11	37	ITGA3/HGF/COL11A1/MET/COL1A1/FN1/COL5A1/COL1A2/COL3A1/LAMB3/COL5A2
REACTOME_DISEASES_OF_GLYCOSYLATION	0.00437286	0.169306	5	10	VCAN/GPC4/THBS1/MUC4/MUC1
KEGG_HEMATOPOIETIC_CELL_LINEAGE	0.00440028	0.169306	18	76	ITGA3/KITLG/IL7R/MME/CD19/MS4A1/CD22/ITGB3/CR2/CD14/CR1/CSF1/HLA-DRB3/CD9/CD55/CD37/CD1C/HLA-DRA
REACTOME_PEPTIDE_HORMONE_METABOLISM	0.00454374	0.17076	6	14	CMA1/INHBA/CPA3/MME/DPP4/ERO1A
REACTOME_COLLAGEN_FORMATION	0.00524317	0.192568	10	33	COL11A1/MMP9/COL1A1/COL5A1/PLOD2/COL6A3/COL1A2/COL3A1/LAMB3/COL5A2
REACTOME_VESICLE_MEDIATED_TRANSPORT	0.00595179	0.213736	14	55	MARCO/MSR1/APOB/COL1A1/LRP1/APP/COLEC12/COL1A2/HSP90B1/COL3A1/IL7R/CD163/CD55/SERPINA1
REACTOME_ASSEMBLY_OF_COLLAGEN_FIBRILS_AND_OTHER_MULTIMERIC_STRUCTURES	0.00674146	0.23683	9	29	COL11A1/MMP9/COL1A1/COL5A1/COL6A3/COL1A2/COL3A1/LAMB3/COL5A2
REACTOME_SURFACTANT_METABOLISM	0.00705166	0.242457	3	4	CTSH/ADORA2A/DMBT1
REACTOME_UNFOLDED_PROTEIN_RESPONSE_UPR	0.00720828	0.242679	5	11	CCL2/CREB3L1/ATF3/HSP90B1/CXCL8
REACTOME_INNATE_IMMUNE_SYSTEM	0.00820933	0.27074	59	357	LTF/PKM/RASGRP2/MEF2C/PTPRC/APOB/CEACAM6/LYZ/MMP9/CTSH/GPI/C7/CR2/IFNA8/CLU/PLAU/C4BPA/C3/PIN1/LGALS3/CHIT1/TLR2/DUSP6/APP/CD53/S100A8/MUC4/LCN2/SERPING1/ALDOA/C1R/S100B/S100A9/CXCL1/HSP90B1/FOS/CD14/CEACAM3/C1QB/C1QA/OLR1/CD19/C1S/MUC1/ISG15/IFNA2/SELL/CD55/MME/SERPINA1/IFNA1/CR1/HSPA1A/LILRB3/CFI/C4B/CFB/MIF/LILRA3
REACTOME_INTERLEUKIN_10_SIGNALING	0.00949293	0.306811	11	41	PTGS2/CXCL2/CCL2/IL10/CXCL1/CXCL10/CXCL8/CCL19/CSF1/CCL5/CCL4
HALLMARK_UNFOLDED_PROTEIN_RESPONSE	0.00975063	0.308961	6	16	HSP90B1/ATF3/CCL2/DDIT4/ERO1A/VEGFA
REACTOME_G_ALPHA_I_SIGNALLING_EVENTS	0.0100558	0.310847	19	88	CXCL2/CXCL12/CXCR4/CXCL6/C3/GNGT1/CCL21/CXCL9/APP/CXCL13/CXCL3/CXCL5/CXCL1/CX3CR1/CXCL10/CXCL8/CCL19/CCL5/CCL4
REACTOME_PLATELET_ACTIVATION_SIGNALING_AND_AGGREGATION	0.0101949	0.310847	18	82	CD9/HGF/RASGRP2/COL1A1/VEGFA/FN1/CLU/F13A1/GNGT1/THBS1/APP/RHOB/SERPING1/ALDOA/COL1A2/A2M/SERPINA1/ITGB3
REACTOME_REGULATION_OF_TLR_BY_ENDOGENOUS_LIGAND	0.0111147	0.332618	5	12	APOB/TLR2/S100A8/S100A9/CD14
KEGG_FOCAL_ADHESION	0.0132261	0.388435	24	122	HGF/FN1/COMP/LAMB3/CAPN2/MET/COL11A1/THBS1/TNC/COL6A3/COL5A2/ITGA3/COL5A1/PDGFRB/COL3A1/ITGB3/ITGB6/SPP1/COL1A1/COL1A2/VEGFA/ITGB8/CCND1/PDGFRA
KEGG_CYTOKINE_CYTOKINE_RECEPTOR_INTERACTION	0.0134606	0.388435	38	216	HGF/CCL2/CCL5/CCL4/CD27/CCL18/CCL19/CCL21/TNFRSF13C/CSF1/CCL24/CXCL5/CXCL6/MET/CXCL12/CXCL10/INHBA/KITLG/CXCR4/CXCL13/LTB/CXCL9/CX3CR1/PDGFRB/CXCL14/VEGFA/PDGFRA/ACVR1B/CXCL1/IFNA2/IFNA1/IL7R/CXCL8/IFNA8/IL10/TNFRSF10D/CXCL2/CXCL3
REACTOME_ANTIMICROBIAL_PEPTIDES	0.0143045	0.394747	7	22	LTF/LYZ/CLU/TLR2/S100A8/LCN2/S100A9
REACTOME_CHONDROITIN_SULFATE_DERMATAN_SULFATE_METABOLISM	0.0156336	0.394747	2	2	VCAN/GPC4
REACTOME_A_TETRASACCHARIDE_LINKER_SEQUENCE_IS_REQUIRED_FOR_GAG_SYNTHESIS	0.0156336	0.394747	2	2	VCAN/GPC4
REACTOME_DISEASES_ASSOCIATED_WITH_GLYCOSAMINOGLYCAN_METABOLISM	0.0156336	0.394747	2	2	VCAN/GPC4
REACTOME_DEFECTIVE_B4GALT7_CAUSES_EDS_PROGEROID_TYPE	0.0156336	0.394747	2	2	VCAN/GPC4
REACTOME_DEFECTIVE_GALNT3_CAUSES_HFTC	0.0156336	0.394747	2	2	MUC4/MUC1
REACTOME_DEFECTIVE_C1GALT1C1_CAUSES_TNPS	0.0156336	0.394747	2	2	MUC4/MUC1
REACTOME_MET_RECEPTOR_ACTIVATION	0.0156336	0.394747	2	2	HGF/MET
KEGG_RENIN_ANGIOTENSIN_SYSTEM	0.0160024	0.397845	3	5	CMA1/CPA3/MME
REACTOME_PLATELET_AGGREGATION_PLUG_FORMATION	0.0162517	0.39792	5	13	RASGRP2/COL1A1/FN1/COL1A2/ITGB3
REACTOME_CREATION_OF_C4_AND_C2_ACTIVATORS	0.0181202	0.430621	4	9	C1R/C1QB/C1QA/C1S
REACTOME_GENE_AND_PROTEIN_EXPRESSION_BY_JAK_STAT_SIGNALING_AFTER_INTERLEUKIN_12_STIMULATION	0.0181202	0.430621	4	9	SOD2/LCP1/IL10/MIF
REACTOME_INTERLEUKIN_4_AND_INTERLEUKIN_13_SIGNALING	0.0187101	0.438196	18	87	HGF/PTGS2/MMP9/CCL2/CCND1/VEGFA/FN1/F13A1/IL10/IRF4/LCN2/VCAM1/COL1A2/HSP90B1/CXCL8/FOS/JUNB/MUC1
REACTOME_SIGNALING_BY_PDGF	0.0201269	0.464643	9	34	PLAT/PDGFRB/SPP1/COL5A1/PDGFRA/THBS1/COL6A3/COL3A1/COL5A2
REACTOME_IMMUNOREGULATORY_INTERACTIONS_BETWEEN_A_LYMPHOID_AND_A_NON_LYMPHOID_CELL	0.027049	0.587237	17	84	CD22/CDH1/COL1A1/C3/COLEC12/CD1C/VCAM1/COL1A2/COL3A1/CD19/IFITM1/LILRB4/LILRA5/SELL/LILRB3/LILRA4/LILRA3
REACTOME_POST_TRANSLATIONAL_MODIFICATION_SYNTHESIS_OF_GPI_ANCHORED_PROTEINS	0.0290711	0.587237	3	6	ULBP2/THY1/LY6E
REACTOME_ACTIVATION_OF_C3_AND_C5	0.0290711	0.587237	3	6	C3/C4B/CFB
REACTOME_METABOLISM_OF_ANGIOTENSINOGEN_TO_ANGIOTENSINS	0.0290711	0.587237	3	6	CMA1/CPA3/MME
REACTOME_HDMS_DEMETHYLATE_HISTONES	0.0290711	0.587237	3	6	H3C8/H3C10/H3C2
REACTOME_ATF4_ACTIVATES_GENES_IN_RESPONSE_TO_ENDOPLASMIC_RETICULUM_STRESS	0.0290711	0.587237	3	6	CCL2/ATF3/CXCL8
REACTOME_PERK_REGULATES_GENE_EXPRESSION	0.0290711	0.587237	3	6	CCL2/ATF3/CXCL8
REACTOME_SIRT1_NEGATIVELY_REGULATES_RRNA_EXPRESSION	0.0290711	0.587237	3	6	H3C8/H3C10/H3C2
REACTOME_ACTIVATED_PKN1_STIMULATES_TRANSCRIPTION_OF_AR_ANDROGEN_RECEPTOR_REGULATED_GENES_KLK2_AND_KLK3	0.0290711	0.587237	3	6	H3C8/H3C10/H3C2
REACTOME_ASSEMBLY_OF_THE_ORC_COMPLEX_AT_THE_ORIGIN_OF_REPLICATION	0.0290711	0.587237	3	6	H3C8/H3C10/H3C2
REACTOME_MHC_CLASS_II_ANTIGEN_PRESENTATION	0.0306736	0.605762	6	20	CD74/CTSH/HLA-DRB3/HLA-DMA/HLA-DRA/HLA-DMB
HALLMARK_CHOLESTEROL_HOMEOSTASIS	0.0307379	0.605762	5	15	ATF3/LGALS3/CLU/CD9/ALCAM
KEGG_CHEMOKINE_SIGNALING_PATHWAY	0.0312374	0.608189	22	118	CCL2/CCL5/CCL4/CX3CR1/CXCL14/CCL18/CCL19/CCL21/CCL24/GNGT1/CXCL5/CXCL6/CXCL12/CXCL10/CXCL1/CXCR4/CXCL8/RASGRP2/CXCL13/CXCL2/CXCL3/CXCL9
HALLMARK_UV_RESPONSE_DN	0.0350526	0.674345	10	43	MET/COL5A2/COL1A2/DUSP1/COL11A1/COL3A1/COL1A1/PDGFRB/ITGB3/SNAI2
REACTOME_RHO_GTPASES_ACTIVATE_PKNS	0.0387575	0.736849	4	11	RHOB/H3C8/H3C10/H3C2
REACTOME_HEPARAN_SULFATE_HEPARIN_HS_GAG_METABOLISM	0.0430139	0.760782	2	3	VCAN/GPC4
REACTOME_P130CAS_LINKAGE_TO_MAPK_SIGNALING_FOR_INTEGRINS	0.0430139	0.760782	2	3	FN1/ITGB3
REACTOME_MET_INTERACTS_WITH_TNS_PROTEINS	0.0430139	0.760782	2	3	HGF/MET
REACTOME_MET_RECEPTOR_RECYCLING	0.0430139	0.760782	2	3	HGF/MET
REACTOME_BIOSYNTHESIS_OF_SPECIALIZED_PRORESOLVING_MEDIATORS_SPMS	0.0430139	0.760782	2	3	PTGS2/HPGD
REACTOME_BIOSYNTHESIS_OF_EPA_DERIVED_SPMS	0.0430139	0.760782	2	3	PTGS2/HPGD
REACTOME_SIGNALING_BY_RECEPTOR_TYROSINE_KINASES	0.045833	0.760782	35	213	ITGA3/HGF/KITLG/PRDM1/COL11A1/MEF2C/CMA1/MMP9/PLAT/MET/HSPB1/CXCL12/COL1A1/VEGFA/PDGFRB/FN1/SGK1/SPP1/EGR1/ADORA2A/COL5A1/PDGFRA/THBS1/DUSP6/ADAM12/S100B/COL6A3/COL1A2/COL3A1/FOS/JUNB/CDH5/LAMB3/COL5A2/ITGB3
HALLMARK_ESTROGEN_RESPONSE_LATE	0.0459993	0.760782	11	51	KRT19/CXCL12/FOS/CDH1/CCND1/S100A9/SGK1/CXCL14/SERPINA1/CD9/LTF
REACTOME_FORMATION_OF_FIBRIN_CLOT_CLOTTING_CASCADE	0.0462428	0.760782	3	7	F13A1/SERPING1/A2M
REACTOME_DNA_METHYLATION	0.0462428	0.760782	3	7	H3C8/H3C10/H3C2
REACTOME_TRANSPORT_TO_THE_GOLGI_AND_SUBSEQUENT_MODIFICATION	0.0462428	0.760782	3	7	ST6GAL1/CD55/SERPINA1
REACTOME_HCMV_LATE_EVENTS	0.0462428	0.760782	3	7	H3C8/H3C10/H3C2
KEGG_PENTOSE_PHOSPHATE_PATHWAY	0.0462428	0.760782	3	7	FBP1/ALDOA/GPI
HALLMARK_UV_RESPONSE_UP	0.0466073	0.760782	10	45	JUNB/ATF3/FOS/NR4A1/GLS/SOD2/RHOB/EPCAM/ALDOA/CXCL2
REACTOME_AMYLOID_FIBER_FORMATION	0.047695	0.770751	6	22	LTF/LYZ/APP/H3C8/H3C10/H3C2
REACTOME_DISEASES_OF_PROGRAMMED_CELL_DEATH	0.0580249	0.928398	6	23	SOD2/APP/CAPN2/H3C8/H3C10/H3C2
HALLMARK_MTORC1_SIGNALING	0.0604978	0.955062	10	47	DDIT4/PLOD2/PDK1/ALDOA/STC1/CXCR4/HSP90B1/ERO1A/GPI/CD9
KEGG_CYTOSOLIC_DNA_SENSING_PATHWAY	0.061101	0.955062	7	29	CXCL10/IFNA2/CCL5/CCL4/IFNA1/IFNA8/IL33
KEGG_ANTIGEN_PROCESSING_AND_PRESENTATION	0.0616926	0.955062	9	41	IFNA2/IFNA1/HLA-DMB/HLA-DMA/HSPA1A/CD74/IFNA8/HLA-DRB3/HLA-DRA
HALLMARK_MYOGENESIS	0.0620554	0.955062	8	35	ADAM12/IGFBP3/COL3A1/MEF2C/COL6A3/CLU/COL1A1/APP
REACTOME_DISEASES_ASSOCIATED_WITH_O_GLYCOSYLATION_OF_PROTEINS	0.0672997	1	3	8	THBS1/MUC4/MUC1
REACTOME_ERCC6_CSB_AND_EHMT2_G9A_POSITIVELY_REGULATE_RRNA_EXPRESSION	0.0672997	1	3	8	H3C8/H3C10/H3C2
REACTOME_ADVANCED_GLYCOSYLATION_ENDPRODUCT_RECEPTOR_SIGNALING	0.0672997	1	3	8	LGALS3/APP/S100B
REACTOME_INTERFERON_ALPHA_BETA_SIGNALING	0.0683579	1	10	48	IFNA8/EGR1/IRF5/IRF4/IRF8/IFI27/IFITM1/ISG15/IFNA2/IFNA1
REACTOME_CELL_SURFACE_INTERACTIONS_AT_THE_VASCULAR_WALL	0.0700992	1	14	74	ITGA3/CD74/APOB/CEACAM6/COL1A1/FN1/EPCAM/COL1A2/CEACAM3/OLR1/TNFRSF10D/SELL/MIF/ITGB3
HALLMARK_INTERFERON_GAMMA_RESPONSE	0.0782313	1	19	109	ISG15/CXCL10/IRF8/IFI27/LY6E/CXCL9/PTGS2/C1S/HLA-DMA/VCAM1/SERPING1/CCL5/SOD2/CFB/CCL2/IRF4/IRF5/CD74/C1R
REACTOME_INTRINSIC_PATHWAY_OF_FIBRIN_CLOT_FORMATION	0.0789761	1	2	4	SERPING1/A2M
REACTOME_GLYCOSAMINOGLYCAN_METABOLISM	0.0789761	1	2	4	VCAN/GPC4
REACTOME_SYNTHESIS_OF_PROSTAGLANDINS_PG_AND_THROMBOXANES_TX	0.0789761	1	2	4	PTGS2/HPGD
REACTOME_SCAVENGING_OF_HEME_FROM_PLASMA	0.0789761	1	2	4	LRP1/CD163
REACTOME_CD22_MEDIATED_BCR_REGULATION	0.0789761	1	2	4	CD22/CD79A
REACTOME_DISSOLUTION_OF_FIBRIN_CLOT	0.0789761	1	2	4	PLAT/PLAU
REACTOME_MET_ACTIVATES_PTPN11	0.0789761	1	2	4	HGF/MET
REACTOME_MET_ACTIVATES_RAP1_AND_RAC1	0.0789761	1	2	4	HGF/MET
REACTOME_CD163_MEDIATING_AN_ANTI_INFLAMMATORY_RESPONSE	0.0789761	1	2	4	IL10/CD163
REACTOME_MOLECULES_ASSOCIATED_WITH_ELASTIC_FIBRES	0.0871118	1	4	14	ITGB8/ITGB6/FN1/ITGB3
REACTOME_RMTS_METHYLATE_HISTONE_ARGININES	0.0871118	1	4	14	CCND1/H3C8/H3C10/H3C2
REACTOME_IRAK4_DEFICIENCY_TLR2_4	0.0871118	1	4	14	TLR2/S100A8/S100A9/CD14
REACTOME_ACTIVATION_OF_MATRIX_METALLOPROTEINASES	0.0918894	1	3	9	CMA1/MMP11/MMP9
REACTOME_PRC2_METHYLATES_HISTONES_AND_DNA	0.0918894	1	3	9	H3C8/H3C10/H3C2
REACTOME_ANCHORING_FIBRIL_FORMATION	0.0918894	1	3	9	COL1A1/COL1A2/LAMB3
REACTOME_CONDENSATION_OF_PROPHASE_CHROMOSOMES	0.0918894	1	3	9	H3C8/H3C10/H3C2
REACTOME_HDACS_DEACETYLATE_HISTONES	0.0918894	1	3	9	H3C8/H3C10/H3C2
REACTOME_G_ALPHA_S_SIGNALLING_EVENTS	0.0918894	1	3	9	GNGT1/ADORA2A/ADM
KEGG_REGULATION_OF_AUTOPHAGY	0.0918894	1	3	9	IFNA2/IFNA1/IFNA8
REACTOME_DISEASES_OF_METABOLISM	0.0945636	1	5	20	VCAN/GPC4/THBS1/MUC4/MUC1
REACTOME_SIGNALING_BY_GPCR	0.0945685	1	26	161	RASGRP2/CXCL2/CXCL12/CCL2/CXCR4/CXCL6/C3/GNGT1/ADORA2A/CCL21/CXCL9/APP/RHOB/ADM/CXCL13/FZD1/CXCL3/CXCL5/CXCL1/CX3CR1/CXCL10/CXCL8/CCL19/CD55/CCL5/CCL4
HALLMARK_INTERFERON_ALPHA_RESPONSE	0.0957008	1	10	51	ISG15/IFITM1/IFI27/CXCL10/LY6E/C1S/LAMP3/CD74/CSF1/SELL
KEGG_AUTOIMMUNE_THYROID_DISEASE	0.104976	1	8	39	IFNA2/IFNA1/HLA-DMB/HLA-DMA/IFNA8/IL10/HLA-DRB3/HLA-DRA
HALLMARK_IL6_JAK_STAT3_SIGNALING	0.106409	1	13	72	TLR2/ACVR1B/ITGB3/CXCL1/A2M/CD14/CSF1/CXCL13/CXCL10/CD9/CXCL3/CXCL9/LTB
REACTOME_ANTIGEN_ACTIVATES_B_CELL_RECEPTOR_BCR_LEADING_TO_GENERATION_OF_SECOND_MESSENGERS	0.107611	1	4	15	CD22/CD79A/BLK/CD19
REACTOME_NUCLEAR_EVENTS_KINASE_AND_TRANSCRIPTION_FACTOR_ACTIVATION	0.111649	1	6	27	MEF2C/SGK1/EGR1/DUSP6/FOS/JUNB
REACTOME_INTERLEUKIN_7_SIGNALING	0.112056	1	5	21	HGF/IL7R/H3C8/H3C10/H3C2
REACTOME_HATS_ACETYLATE_HISTONES	0.119577	1	3	10	H3C8/H3C10/H3C2
REACTOME_INTEGRIN_SIGNALING	0.119577	1	3	10	RASGRP2/FN1/ITGB3
REACTOME_ASPARAGINE_N_LINKED_GLYCOSYLATION	0.119577	1	3	10	ST6GAL1/CD55/SERPINA1
REACTOME_ALTERNATIVE_COMPLEMENT_ACTIVATION	0.120958	1	2	5	C3/CFB
REACTOME_ER_TO_GOLGI_ANTEROGRADE_TRANSPORT	0.120958	1	2	5	CD55/SERPINA1
REACTOME_GRB2_SOS_PROVIDES_LINKAGE_TO_MAPK_SIGNALING_FOR_INTEGRINS	0.120958	1	2	5	FN1/ITGB3
REACTOME_GP1B_IX_V_ACTIVATION_SIGNALLING	0.120958	1	2	5	COL1A1/COL1A2
REACTOME_SMOOTH_MUSCLE_CONTRACTION	0.120958	1	2	5	ACTA2/TPM1
REACTOME_SIGNALING_BY_RETINOIC_ACID	0.120958	1	2	5	CRABP2/PDK1
REACTOME_MET_ACTIVATES_PI3K_AKT_SIGNALING	0.120958	1	2	5	HGF/MET
KEGG_AMINO_SUGAR_AND_NUCLEOTIDE_SUGAR_METABOLISM	0.120958	1	2	5	CHIT1/GPI
REACTOME_ESTROGEN_DEPENDENT_GENE_EXPRESSION	0.123289	1	7	34	CXCL12/CCND1/FOXA1/FOS/H3C8/H3C10/H3C2
REACTOME_NEUROTRANSMITTER_RELEASE_CYCLE	0.125276	1	1	1	GLS
REACTOME_FERTILIZATION	0.125276	1	1	1	CD9
REACTOME_ACROSOME_REACTION_AND_SPERM_OOCYTE_MEMBRANE_BINDING	0.125276	1	1	1	CD9
REACTOME_DIGESTION_OF_DIETARY_CARBOHYDRATE	0.125276	1	1	1	CHIT1
REACTOME_CHONDROITIN_SULFATE_BIOSYNTHESIS	0.125276	1	1	1	VCAN
REACTOME_DERMATAN_SULFATE_BIOSYNTHESIS	0.125276	1	1	1	VCAN
REACTOME_HS_GAG_BIOSYNTHESIS	0.125276	1	1	1	GPC4
REACTOME_CS_DS_DEGRADATION	0.125276	1	1	1	VCAN
REACTOME_REGULATION_OF_PYRUVATE_DEHYDROGENASE_PDH_COMPLEX	0.125276	1	1	1	PDK1
REACTOME_GLUTAMATE_NEUROTRANSMITTER_RELEASE_CYCLE	0.125276	1	1	1	GLS
REACTOME_SYNTHESIS_OF_LIPOXINS_LX	0.125276	1	1	1	HPGD
REACTOME_ACTIVATION_OF_THE_PHOTOTRANSDUCTION_CASCADE	0.125276	1	1	1	GNGT1
REACTOME_INSULIN_PROCESSING	0.125276	1	1	1	ERO1A
REACTOME_SCAVENGING_BY_CLASS_F_RECEPTORS	0.125276	1	1	1	APOB
REACTOME_DEFECTIVE_CHST3_CAUSES_SEDCJD	0.125276	1	1	1	VCAN
REACTOME_DEFECTIVE_CHST14_CAUSES_EDS_MUSCULOCONTRACTURAL_TYPE	0.125276	1	1	1	VCAN
REACTOME_DEFECTIVE_CHSY1_CAUSES_TPBS	0.125276	1	1	1	VCAN
REACTOME_DEFECTIVE_EXT2_CAUSES_EXOSTOSES_2	0.125276	1	1	1	GPC4
REACTOME_SYNTHESIS_SECRETION_AND_INACTIVATION_OF_GLUCOSE_DEPENDENT_INSULINOTROPIC_POLYPEPTIDE_GIP	0.125276	1	1	1	DPP4
REACTOME_SIALIC_ACID_METABOLISM	0.125276	1	1	1	ST6GAL1
REACTOME_CALCITONIN_LIKE_LIGAND_RECEPTORS	0.125276	1	1	1	ADM
REACTOME_LYSOSOME_VESICLE_BIOGENESIS	0.125276	1	1	1	APP
REACTOME_BIOSYNTHESIS_OF_THE_N_GLYCAN_PRECURSOR_DOLICHOL_LIPID_LINKED_OLIGOSACCHARIDE_LLO_AND_TRANSFER_TO_A_NASCENT_PROTEIN	0.125276	1	1	1	ST6GAL1
REACTOME_SYNTHESIS_OF_SUBSTRATES_IN_N_GLYCAN_BIOSYTHESIS	0.125276	1	1	1	ST6GAL1
REACTOME_UPTAKE_AND_FUNCTION_OF_DIPHTHERIA_TOXIN	0.125276	1	1	1	CD9
REACTOME_VLDL_ASSEMBLY	0.125276	1	1	1	APOB
REACTOME_DIGESTION	0.125276	1	1	1	CHIT1
REACTOME_DIGESTION_AND_ABSORPTION	0.125276	1	1	1	CHIT1
REACTOME_LDL_REMODELING	0.125276	1	1	1	APOB
REACTOME_VLDL_CLEARANCE	0.125276	1	1	1	APOB
REACTOME_INSERTION_OF_TAIL_ANCHORED_PROTEINS_INTO_THE_ENDOPLASMIC_RETICULUM_MEMBRANE	0.125276	1	1	1	APP
REACTOME_MATURATION_OF_PROTEIN_3A	0.125276	1	1	1	ST6GAL1
REACTOME_N_GLYCAN_ANTENNAE_ELONGATION	0.125276	1	1	1	ST6GAL1
REACTOME_ELASTIC_FIBRE_FORMATION	0.130056	1	4	16	ITGB8/ITGB6/FN1/ITGB3
REACTOME_VISUAL_PHOTOTRANSDUCTION	0.130056	1	4	16	GPC4/APOB/LRP1/GNGT1
REACTOME_INTERLEUKIN_12_SIGNALING	0.130056	1	4	16	SOD2/LCP1/IL10/MIF
REACTOME_NGF_STIMULATED_TRANSCRIPTION	0.130056	1	4	16	SGK1/EGR1/FOS/JUNB
HALLMARK_ANDROGEN_RESPONSE	0.130056	1	4	16	KRT19/SGK1/HPGD/CCND1
KEGG_CELL_ADHESION_MOLECULES_CAMS	0.135534	1	13	75	CDH5/CD22/SELL/VCAM1/HLA-DRB3/ALCAM/ITGB8/VCAN/CDH1/HLA-DRA/HLA-DMB/HLA-DMA/PTPRC
KEGG_PRION_DISEASES	0.145471	1	6	29	EGR1/CCL5/HSPA1A/C1QB/C1QA/C7
REACTOME_DEFECTIVE_INTRINSIC_PATHWAY_FOR_APOPTOSIS	0.149884	1	3	11	SOD2/APP/CAPN2
REACTOME_INTERLEUKIN_12_FAMILY_SIGNALING	0.151252	1	5	23	SOD2/LCP1/IL10/IL27/MIF
REACTOME_NCAM1_INTERACTIONS	0.15425	1	4	17	COL5A1/COL6A3/COL3A1/COL5A2
REACTOME_RUNX1_REGULATES_GENES_INVOLVED_IN_MEGAKARYOCYTE_DIFFERENTIATION_AND_PLATELET_FUNCTION	0.15425	1	4	17	THBS1/H3C8/H3C10/H3C2
REACTOME_FIBRONECTIN_MATRIX_FORMATION	0.166902	1	2	6	CEACAM6/FN1
REACTOME_SEMA4D_IN_SEMAPHORIN_SIGNALING	0.166902	1	2	6	MET/RHOB
REACTOME_MODULATION_BY_MTB_OF_HOST_IMMUNE_SYSTEM	0.166902	1	2	6	TLR2/MRC1
REACTOME_FACTORS_INVOLVED_IN_MEGAKARYOCYTE_DEVELOPMENT_AND_PLATELET_PRODUCTION	0.171806	1	7	37	DOCK9/IFNA8/IFNA2/IFNA1/H3C8/H3C10/H3C2
KEGG_INTESTINAL_IMMUNE_NETWORK_FOR_IGA_PRODUCTION	0.176654	1	8	44	TNFRSF13C/HLA-DRB3/CXCR4/HLA-DMB/HLA-DMA/CXCL12/IL10/HLA-DRA
KEGG_GLYCOLYSIS_GLUCONEOGENESIS	0.179979	1	4	18	FBP1/PKM/ALDOA/GPI
HALLMARK_APOPTOSIS	0.180535	1	13	79	CCND1/RHOB/PDGFRB/HSPB1/HGF/CLU/ATF3/LGALS3/PLAT/APP/SOD2/KRT18/CD14
REACTOME_NEGATIVE_REGULATION_OF_TCF_DEPENDENT_SIGNALING_BY_WNT_LIGAND_ANTAGONISTS	0.182319	1	3	12	SFRP1/SFRP2/LRP5
REACTOME_GLUCONEOGENESIS	0.182319	1	3	12	GPI/ALDOA/FBP1
REACTOME_RNA_POLYMERASE_I_PROMOTER_ESCAPE	0.182319	1	3	12	H3C8/H3C10/H3C2
REACTOME_INTERFERON_SIGNALING	0.191086	1	14	87	IFNA8/EGR1/PIN1/IRF5/IRF4/IRF8/VCAM1/IFI27/IFITM1/ISG15/IFNA2/HLA-DRB3/IFNA1/HLA-DRA
REACTOME_SIGNALING_BY_INTERLEUKINS	0.199637	1	38	266	HGF/PTGS2/CXCL2/MEF2C/MMP9/CCL2/CCND1/SOD2/VEGFA/FN1/F13A1/LCP1/IL10/IL33/IRF4/DUSP6/APP/LCN2/S100B/VCAM1/CXCL1/COL1A2/HSP90B1/IL7R/CXCL10/CXCL8/FOS/JUNB/CCL19/CSF1/MUC1/IL27/MIF/CCL5/H3C8/CCL4/H3C10/H3C2
HALLMARK_TGF_BETA_SIGNALING	0.207016	1	4	19	JUNB/ENG/CDH1/THBS1
HALLMARK_ESTROGEN_RESPONSE_EARLY	0.208114	1	7	39	MLPH/KRT19/MUC1/CXCL12/CCND1/KRT18/FOS
REACTOME_CYTOKINE_SIGNALING_IN_IMMUNE_SYSTEM	0.208266	1	53	382	HGF/PTGS2/CXCL2/MEF2C/MMP9/CCL2/CCND1/SOD2/VEGFA/FN1/IFNA8/EGR1/F13A1/PIN1/IRF5/LCP1/IL10/IL33/IRF4/CD27/DUSP6/IRF8/APP/LCN2/TNFRSF13C/S100B/VCAM1/CXCL1/COL1A2/IFI27/HSP90B1/IL7R/CXCL10/CXCL8/FOS/JUNB/CCL19/CSF1/MUC1/IFITM1/ISG15/IFNA2/HLA-DRB3/IL27/IFNA1/HLA-DRA/LTB/MIF/CCL5/H3C8/CCL4/H3C10/H3C2
KEGG_LEISHMANIA_INFECTION	0.210355	1	10	60	HLA-DMB/HLA-DMA/PTGS2/CR1/IL10/HLA-DRB3/C3/TLR2/FOS/HLA-DRA
HALLMARK_ALLOGRAFT_REJECTION	0.212429	1	21	140	PTPRC/IL10/HLA-DRA/THY1/HLA-DMB/HLA-DMA/IRF4/INHBA/CD74/LTB/CCL5/CD79A/CCL4/CSF1/MMP9/TLR2/CCL19/CCL2/CXCL9/IRF8/CXCL13
REACTOME_CROSSLINKING_OF_COLLAGEN_FIBRILS	0.215166	1	2	7	COL1A1/COL1A2
REACTOME_NEGATIVE_REGULATION_OF_MET_ACTIVITY	0.215166	1	2	7	HGF/MET
REACTOME_GENE_SILENCING_BY_RNA	0.216398	1	3	13	H3C8/H3C10/H3C2
REACTOME_TRANSCRIPTIONAL_REGULATION_BY_SMALL_RNAS	0.216398	1	3	13	H3C8/H3C10/H3C2
REACTOME_INFECTION_WITH_MYCOBACTERIUM_TUBERCULOSIS	0.216398	1	3	13	LTF/TLR2/MRC1
HALLMARK_APICAL_SURFACE	0.216398	1	3	13	THY1/APP/HSPB1
KEGG_N_GLYCAN_BIOSYNTHESIS	0.234918	1	1	2	ST6GAL1
REACTOME_HS_GAG_DEGRADATION	0.234918	1	1	2	GPC4
REACTOME_PEPTIDE_HORMONE_BIOSYNTHESIS	0.234918	1	1	2	INHBA
REACTOME_THE_PHOTOTRANSDUCTION_CASCADE	0.234918	1	1	2	GNGT1
REACTOME_ATF6_ATF6_ALPHA_ACTIVATES_CHAPERONES	0.234918	1	1	2	HSP90B1
REACTOME_ATF6_ATF6_ALPHA_ACTIVATES_CHAPERONE_GENES	0.234918	1	1	2	HSP90B1
REACTOME_STRIATED_MUSCLE_CONTRACTION	0.234918	1	1	2	TPM1
REACTOME_NUCLEOTIDE_LIKE_PURINERGIC_RECEPTORS	0.234918	1	1	2	ADORA2A
REACTOME_O_GLYCOSYLATION_OF_TSR_DOMAIN_CONTAINING_PROTEINS	0.234918	1	1	2	THBS1
REACTOME_COPI_MEDIATED_ANTEROGRADE_TRANSPORT	0.234918	1	1	2	CD55
REACTOME_CHYLOMICRON_CLEARANCE	0.234918	1	1	2	APOB
REACTOME_LDL_CLEARANCE	0.234918	1	1	2	APOB
REACTOME_DEFECTS_OF_CONTACT_ACTIVATION_SYSTEM_CAS_AND_KALLIKREIN_KININ_SYSTEM_KKS	0.234918	1	1	2	SERPING1
REACTOME_MATURATION_OF_SARS_COV_2_SPIKE_PROTEIN	0.234918	1	1	2	ST6GAL1
REACTOME_N_GLYCAN_ANTENNAE_ELONGATION_IN_THE_MEDIAL_TRANS_GOLGI	0.234918	1	1	2	ST6GAL1
REACTOME_SIGNALING_BY_NUCLEAR_RECEPTORS	0.235313	1	12	76	MMP9/HSPB1/CXCL12/CCND1/GNGT1/FOXA1/CRABP2/PDK1/FOS/H3C8/H3C10/H3C2
KEGG_ASTHMA	0.243243	1	5	27	HLA-DRB3/HLA-DMB/HLA-DMA/IL10/HLA-DRA
REACTOME_SEMAPHORIN_INTERACTIONS	0.251658	1	3	14	PTPRC/MET/RHOB
REACTOME_B_WICH_COMPLEX_POSITIVELY_REGULATES_RRNA_EXPRESSION	0.251658	1	3	14	H3C8/H3C10/H3C2
REACTOME_REGULATION_OF_IFNA_SIGNALING	0.251658	1	3	14	IFNA8/IFNA2/IFNA1
REACTOME_SENSORY_PERCEPTION	0.264087	1	4	21	GPC4/APOB/LRP1/GNGT1
REACTOME_TERMINAL_PATHWAY_OF_COMPLEMENT	0.264455	1	2	8	C7/CLU
REACTOME_HSF1_ACTIVATION	0.264455	1	2	8	HSPB1/HSPA1A
REACTOME_TP53_REGULATES_TRANSCRIPTION_OF_DEATH_RECEPTORS_AND_LIGANDS	0.264455	1	2	8	IGFBP3/TNFRSF10D
REACTOME_PLATELET_ADHESION_TO_EXPOSED_COLLAGEN	0.264455	1	2	8	COL1A1/COL1A2
REACTOME_MET_ACTIVATES_RAS_SIGNALING	0.264455	1	2	8	HGF/MET
REACTOME_LISTERIA_MONOCYTOGENES_ENTRY_INTO_HOST_CELLS	0.264455	1	2	8	CDH1/MET
KEGG_FRUCTOSE_AND_MANNOSE_METABOLISM	0.264455	1	2	8	FBP1/ALDOA
KEGG_PRIMARY_IMMUNODEFICIENCY	0.268292	1	5	28	TNFRSF13C/IL7R/CD19/CD79A/PTPRC
KEGG_BLADDER_CANCER	0.268765	1	6	35	VEGFA/CXCL8/CCND1/MMP9/THBS1/CDH1
REACTOME_ESR_MEDIATED_SIGNALING	0.274297	1	10	64	MMP9/HSPB1/CXCL12/CCND1/GNGT1/FOXA1/FOS/H3C8/H3C10/H3C2
REACTOME_ADAPTIVE_IMMUNE_SYSTEM	0.281965	1	33	238	CD22/CD74/CDH1/RASGRP2/PTPRC/CTSH/CD79A/COL1A1/CD207/C3/BLK/TLR2/S100A8/COLEC12/CD1C/VCAM1/S100A9/COL1A2/COL3A1/CD14/CD19/IFITM1/LILRB4/LILRA5/SELL/HLA-DRB3/HLA-DMA/HLA-DRA/LILRB3/HLA-DMB/LILRA4/MRC1/LILRA3
KEGG_PATHOGENIC_ESCHERICHIA_COLI_INFECTION	0.287669	1	3	15	KRT18/CD14/CDH1
REACTOME_PKMTS_METHYLATE_HISTONE_LYSINES	0.287669	1	3	15	H3C8/H3C10/H3C2
REACTOME_RHO_GTPASES_ACTIVATE_NADPH_OXIDASES	0.287669	1	3	15	PIN1/S100A8/S100A9
REACTOME_METABOLISM_OF_FAT_SOLUBLE_VITAMINS	0.287669	1	3	15	GPC4/APOB/LRP1
REACTOME_PRE_NOTCH_EXPRESSION_AND_PROCESSING	0.293665	1	4	22	CCND1/H3C8/H3C10/H3C2
KEGG_TOLL_LIKE_RECEPTOR_SIGNALING_PATHWAY	0.303166	1	13	88	CCL5/CCL4/CD14/SPP1/CXCL10/IFNA2/IFNA1/CXCL8/IFNA8/CXCL9/FOS/TLR2/IRF5
REACTOME_ARACHIDONIC_ACID_METABOLISM	0.313759	1	2	9	PTGS2/HPGD
REACTOME_DETOXIFICATION_OF_REACTIVE_OXYGEN_SPECIES	0.313759	1	2	9	SOD2/ERO1A
REACTOME_ATTENUATION_PHASE	0.313759	1	2	9	HSPB1/HSPA1A
REACTOME_ANTI_INFLAMMATORY_RESPONSE_FAVOURING_LEISHMANIA_PARASITE_INFECTION	0.319866	1	5	30	GNGT1/ADORA2A/IL10/ADM/CD163
REACTOME_POSITIVE_EPIGENETIC_REGULATION_OF_RRNA_EXPRESSION	0.324041	1	3	16	H3C8/H3C10/H3C2
REACTOME_NEGATIVE_EPIGENETIC_REGULATION_OF_RRNA_EXPRESSION	0.324041	1	3	16	H3C8/H3C10/H3C2
REACTOME_KERATINIZATION	0.324041	1	3	16	KRT18/KRT7/KRT19
REACTOME_FORMATION_OF_THE_CORNIFIED_ENVELOPE	0.324041	1	3	16	KRT18/KRT7/KRT19
KEGG_RIG_I_LIKE_RECEPTOR_SIGNALING_PATHWAY	0.33039	1	7	45	CXCL10/IFNA2/IFNA1/CXCL8/ISG15/IFNA8/PIN1
REACTOME_COMMON_PATHWAY_OF_FIBRIN_CLOT_FORMATION	0.330871	1	1	3	F13A1
REACTOME_NGF_INDEPENDANT_TRKA_ACTIVATION	0.330871	1	1	3	ADORA2A
REACTOME_SYNTHESIS_OF_15_EICOSATETRAENOIC_ACID_DERIVATIVES	0.330871	1	1	3	PTGS2
REACTOME_SYNTHESIS_SECRETION_AND_INACTIVATION_OF_GLUCAGON_LIKE_PEPTIDE_1_GLP_1	0.330871	1	1	3	DPP4
REACTOME_INCRETIN_SYNTHESIS_SECRETION_AND_INACTIVATION	0.330871	1	1	3	DPP4
REACTOME_SEMA4D_MEDIATED_INHIBITION_OF_CELL_ATTACHMENT_AND_MIGRATION	0.330871	1	1	3	MET
REACTOME_RHO_GTPASES_ACTIVATE_ROCKS	0.330871	1	1	3	RHOB
REACTOME_RHO_GTPASES_ACTIVATE_RHOTEKIN_AND_RHOPHILINS	0.330871	1	1	3	RHOB
REACTOME_CARGO_CONCENTRATION_IN_THE_ER	0.330871	1	1	3	SERPINA1
REACTOME_CREB3_FACTORS_ACTIVATE_GENES	0.330871	1	1	3	CREB3L1
REACTOME_RUNX1_REGULATES_TRANSCRIPTION_OF_GENES_INVOLVED_IN_BCR_SIGNALING	0.330871	1	1	3	BLK
REACTOME_MECP2_REGULATES_TRANSCRIPTION_FACTORS	0.330871	1	1	3	MEF2C
REACTOME_ALK_MUTANTS_BIND_TKIS	0.330871	1	1	3	FN1
KEGG_PHENYLALANINE_METABOLISM	0.330871	1	1	3	MIF
HALLMARK_IL2_STAT5_SIGNALING	0.342019	1	12	83	CD83/IL10/RHOB/IRF4/SPP1/MUC1/ALCAM/LTB/CXCL10/SELL/CSF1/IRF8
REACTOME_SENESCENCE_ASSOCIATED_SECRETORY_PHENOTYPE_SASP	0.346114	1	5	31	CXCL8/FOS/H3C8/H3C10/H3C2
REACTOME_RNA_POLYMERASE_I_TRANSCRIPTION	0.360425	1	3	17	H3C8/H3C10/H3C2
REACTOME_TRAF6_MEDIATED_IRF7_ACTIVATION	0.360425	1	3	17	IFNA8/IFNA2/IFNA1
REACTOME_METABOLISM_OF_CARBOHYDRATES	0.361854	1	6	39	VCAN/PKM/GPC4/GPI/ALDOA/FBP1
REACTOME_NUCLEAR_SIGNALING_BY_ERBB4	0.362305	1	2	10	CXCL12/S100B
HALLMARK_PROTEIN_SECRETION	0.362305	1	2	10	KRT18/BNIP3
REACTOME_RHO_GTPASE_EFFECTORS	0.36278	1	8	54	CDH1/PIN1/S100A8/RHOB/S100A9/H3C8/H3C10/H3C2
REACTOME_DDX58_IFIH1_MEDIATED_INDUCTION_OF_INTERFERON_ALPHA_BETA	0.373675	1	7	47	IFNA8/PIN1/APP/S100B/ISG15/IFNA2/IFNA1
REACTOME_HCMV_INFECTION	0.396515	1	3	18	H3C8/H3C10/H3C2
REACTOME_HCMV_EARLY_EVENTS	0.396515	1	3	18	H3C8/H3C10/H3C2
REACTOME_ADORA2B_MEDIATED_ANTI_INFLAMMATORY_CYTOKINES_PRODUCTION	0.396515	1	3	18	GNGT1/ADORA2A/ADM
HALLMARK_FATTY_ACID_METABOLISM	0.396515	1	3	18	HPGD/MIF/ALDOA
KEGG_VIRAL_MYOCARDITIS	0.409359	1	6	41	HLA-DMB/HLA-DMA/HLA-DRB3/CD55/CCND1/HLA-DRA
REACTOME_CROSS_PRESENTATION_OF_SOLUBLE_EXOGENOUS_ANTIGENS_ENDOSOMES	0.409509	1	2	11	CD207/MRC1
REACTOME_ERK_MAPK_TARGETS	0.409509	1	2	11	MEF2C/DUSP6
REACTOME_DECTIN_2_FAMILY	0.409509	1	2	11	MUC4/MUC1
REACTOME_PLASMA_LIPOPROTEIN_ASSEMBLY	0.409509	1	2	11	APOB/A2M
REACTOME_DISEASES_OF_IMMUNE_SYSTEM	0.414045	1	4	26	TLR2/S100A8/S100A9/CD14
REACTOME_GLUCOSE_METABOLISM	0.414045	1	4	26	PKM/GPI/ALDOA/FBP1
KEGG_PROXIMAL_TUBULE_BICARBONATE_RECLAMATION	0.414835	1	1	4	GLS
REACTOME_EFFECTS_OF_PIP2_HYDROLYSIS	0.414835	1	1	4	RASGRP2
REACTOME_INWARDLY_RECTIFYING_K_CHANNELS	0.414835	1	1	4	GNGT1
REACTOME_POTASSIUM_CHANNELS	0.414835	1	1	4	GNGT1
REACTOME_ACTIVATION_OF_TRKA_RECEPTORS	0.414835	1	1	4	ADORA2A
REACTOME_TRANS_GOLGI_NETWORK_VESICLE_BUDDING	0.414835	1	1	4	APP
REACTOME_COPII_MEDIATED_VESICLE_TRANSPORT	0.414835	1	1	4	SERPINA1
REACTOME_SCAVENGING_BY_CLASS_B_RECEPTORS	0.414835	1	1	4	APOB
REACTOME_APOPTOTIC_CLEAVAGE_OF_CELL_ADHESION_PROTEINS	0.414835	1	1	4	CDH1
REACTOME_ADP_SIGNALLING_THROUGH_P2Y_PURINOCEPTOR_12	0.414835	1	1	4	GNGT1
REACTOME_SEMA4D_INDUCED_CELL_MIGRATION_AND_GROWTH_CONE_COLLAPSE	0.414835	1	1	4	RHOB
REACTOME_OTHER_SEMAPHORIN_INTERACTIONS	0.414835	1	1	4	PTPRC
REACTOME_WNT5A_DEPENDENT_INTERNALIZATION_OF_FZD2_FZD5_AND_ROR2	0.414835	1	1	4	ROR2
REACTOME_SIGNALING_BY_LRP5_MUTANTS	0.414835	1	1	4	LRP5
REACTOME_LIGAND_RECEPTOR_INTERACTIONS	0.414835	1	1	4	HHIP
REACTOME_GLI_PROTEINS_BIND_PROMOTERS_OF_HH_RESPONSIVE_GENES_TO_PROMOTE_TRANSCRIPTION	0.414835	1	1	4	HHIP
REACTOME_PI5P_REGULATES_TP53_ACETYLATION	0.414835	1	1	4	PIN1
REACTOME_PYRUVATE_METABOLISM	0.414835	1	1	4	PDK1
REACTOME_PLASMA_LIPOPROTEIN_CLEARANCE	0.414835	1	1	4	APOB
REACTOME_G_BETA_GAMMA_SIGNALLING_THROUGH_CDC42	0.414835	1	1	4	GNGT1
REACTOME_RESPONSE_OF_EIF2AK1_HRI_TO_HEME_DEFICIENCY	0.414835	1	1	4	ATF3
REACTOME_SIGNALING_BY_MAPK_MUTANTS	0.414835	1	1	4	DUSP6
REACTOME_GABA_RECEPTOR_ACTIVATION	0.414835	1	1	4	GNGT1
REACTOME_GABA_B_RECEPTOR_ACTIVATION	0.414835	1	1	4	GNGT1
KEGG_NITROGEN_METABOLISM	0.414835	1	1	4	GLS
REACTOME_EXTRA_NUCLEAR_ESTROGEN_SIGNALING	0.425165	1	5	34	MMP9/HSPB1/CCND1/GNGT1/FOS
REACTOME_FORMATION_OF_THE_BETA_CATENIN_TCF_TRANSACTIVATING_COMPLEX	0.432046	1	3	19	H3C8/H3C10/H3C2
REACTOME_TP53_REGULATES_METABOLIC_GENES	0.432046	1	3	19	GPI/GLS/DDIT4
REACTOME_MITOTIC_PROPHASE	0.432046	1	3	19	H3C8/H3C10/H3C2
REACTOME_GLYCOLYSIS	0.432046	1	3	19	PKM/GPI/ALDOA
REACTOME_MEIOTIC_RECOMBINATION	0.432046	1	3	19	H3C8/H3C10/H3C2
KEGG_NOD_LIKE_RECEPTOR_SIGNALING_PATHWAY	0.433038	1	6	42	CXCL1/CCL2/CCL5/CXCL8/HSP90B1/CXCL2
REACTOME_SIGNALING_BY_ACTIVIN	0.454947	1	2	12	INHBA/ACVR1B
REACTOME_HSF1_DEPENDENT_TRANSACTIVATION	0.454947	1	2	12	HSPB1/HSPA1A
REACTOME_G_ALPHA_12_13_SIGNALLING_EVENTS	0.454947	1	2	12	GNGT1/RHOB
REACTOME_ADHERENS_JUNCTIONS_INTERACTIONS	0.454947	1	2	12	CDH1/CDH5
REACTOME_CELL_CELL_JUNCTION_ORGANIZATION	0.454947	1	2	12	CDH1/CDH5
HALLMARK_HEDGEHOG_SIGNALING	0.454947	1	2	12	THY1/VEGFA
KEGG_LEUKOCYTE_TRANSENDOTHELIAL_MIGRATION	0.456562	1	6	43	CDH5/MMP9/VCAM1/THY1/CXCL12/CXCR4
REACTOME_TOLL_LIKE_RECEPTOR_TLR1_TLR2_CASCADE	0.466514	1	9	67	MEF2C/TLR2/DUSP6/APP/S100A8/S100B/S100A9/FOS/CD14
REACTOME_MAPK_TARGETS_NUCLEAR_EVENTS_MEDIATED_BY_MAP_KINASES	0.466796	1	3	20	MEF2C/DUSP6/FOS
REACTOME_ACTIVATION_OF_ANTERIOR_HOX_GENES_IN_HINDBRAIN_DEVELOPMENT_DURING_EARLY_EMBRYOGENESIS	0.466796	1	3	20	H3C8/H3C10/H3C2
REACTOME_REPRODUCTION	0.472993	1	4	28	CD9/H3C8/H3C10/H3C2
REACTOME_METABOLISM_OF_VITAMINS_AND_COFACTORS	0.472993	1	4	28	PTGS2/GPC4/APOB/LRP1
REACTOME_NCAM_SIGNALING_FOR_NEURITE_OUT_GROWTH	0.472993	1	4	28	COL5A1/COL6A3/COL3A1/COL5A2
KEGG_ALLOGRAFT_REJECTION	0.476986	1	5	36	HLA-DRB3/HLA-DMB/HLA-DMA/IL10/HLA-DRA
REACTOME_EXPORT_OF_VIRAL_RIBONUCLEOPROTEINS_FROM_NUCLEUS	0.488305	1	1	5	HSPA1A
REACTOME_NICOTINAMIDE_SALVAGING	0.488305	1	1	5	PTGS2
REACTOME_HSP90_CHAPERONE_CYCLE_FOR_STEROID_HORMONE_RECEPTORS_SHR_IN_THE_PRESENCE_OF_LIGAND	0.488305	1	1	5	HSPA1A
REACTOME_PROSTACYCLIN_SIGNALLING_THROUGH_PROSTACYCLIN_RECEPTOR	0.488305	1	1	5	GNGT1
REACTOME_GLUCAGON_TYPE_LIGAND_RECEPTORS	0.488305	1	1	5	GNGT1
REACTOME_ACTIVATION_OF_KAINATE_RECEPTORS_UPON_GLUTAMATE_BINDING	0.488305	1	1	5	GNGT1
REACTOME_PRESYNAPTIC_FUNCTION_OF_KAINATE_RECEPTORS	0.488305	1	1	5	GNGT1
REACTOME_UPTAKE_AND_ACTIONS_OF_BACTERIAL_TOXINS	0.488305	1	1	5	CD9
REACTOME_RHO_GTPASES_ACTIVATE_CIT	0.488305	1	1	5	RHOB
REACTOME_RHO_GTPASES_ACTIVATE_IQGAPS	0.488305	1	1	5	CDH1
REACTOME_PTK6_REGULATES_CELL_CYCLE	0.488305	1	1	5	CCND1
[truncated: 1,261 more rows]
